# Supplementary material for: Single cell atlas decodes the molecular dynamics of scar repair after human rotator cuff tear
Source: Bone Res. 2026 Feb 5;14:17. doi: 10.1038/s41413-025-00501-5 (PMC12877062; doi:10.1038/s41413-025-00501-5)
Supplement: Supplementary file 2 — Supplementary Table S1 [file 41413_2025_501_MOESM2_ESM.xlsx]

## Sheet: Sheet1
Supplementary Table 1. Clinical information of patients
Number	Age (year)	Gender	Disease Course (Month)	Disease Stage	BMI	Diagnosis	Comorbidities	Injection History	Tendon Stump	Tear type
1	56	Male	0.17	Acute	25.3	Left Rotator cuff tear	Normal	No	Supraspinatus tendon	Full-thickness tear
2	57	Male	0.23	Acute	24.1	Left Rotator cuff tear	Normal	No	Supraspinatus tendon	Full-thickness tear
3	48	Female	0.3	Acute	27.4	Right Rotator cuff tear	HLP	No	Supraspinatus tendon	Full-thickness tear
4*	46	Female	0.3	Acute	20.4	Right Rotator cuff tear	Normal	No	Supraspinatus tendon	Full-thickness tear
5	61	Female	0.3	Acute	27.3	Left Rotator cuff tear	Hypertension, HLP	No	Supraspinatus tendon	Full-thickness tear
6	45	Male	0.33	Acute	23.6	Left Rotator cuff tear	Normal	No	Supraspinatus tendon	Full-thickness tear
7*	59	Male	0.5	Acute	22.8	Right Rotator cuff tear	Normal	No	Supraspinatus tendon	Full-thickness tear
8*	62	Female	1	Acute	21.9	Left Rotator cuff tear	Normal	No	Supraspinatus tendon	Full-thickness tear
9	48	Male	1	Acute	23.6	Right Rotator cuff tear	Normal	No	Supraspinatus tendon	Full-thickness tear
10	44	Male	1	Acute	27.6	Left Rotator cuff tear	HLP	No	Supraspinatus tendon	Full-thickness tear
11	52	Male	2	Subacute	23.1	Right Rotator cuff tear	Normal	No	Supraspinatus tendon	Full-thickness tear
12	42	Female	2	Subacute	21.5	Right Rotator cuff tear	Hypertension	No	Supraspinatus tendon	Delamination
13	54	Female	2	Subacute	26	Right Rotator cuff tear	HLP	No	Supraspinatus tendon	Full-thickness tear
14*	46	Female	3	Subacute	20.3	Right Rotator cuff tear	Normal	No	Supraspinatus tendon	Full-thickness tear
15	50	Female	3	Subacute	19.6	Left Rotator cuff tear	HLP	No	Supraspinatus tendon	Composite tear
16	51	Male	3	Subacute	26.8	Right Rotator cuff tear	HLP	No	Supraspinatus tendon	Full-thickness tear
17	37	Female	4	Subacute	18.3	Right Rotator cuff tear	Normal	No	Supraspinatus tendon	Composite tear
18	42	Female	4	Subacute	20.2	Right Rotator cuff tear	Normal	No	Supraspinatus tendon	Full-thickness tear
19*	57	Male	4	Subacute	22.7	Right Rotator cuff tear	Normal	No	Supraspinatus tendon	Full-thickness tear
20	52	Female	5	Subacute	24	Left Rotator cuff tear	Normal	No	Supraspinatus tendon	Full-thickness tear
21	57	Male	5	Subacute	25.9	Right Rotator cuff tear	Normal	No	Supraspinatus tendon	Full-thickness tear
22	66	Female	5	Subacute	22.8	Left Rotator cuff tear	Hypertension	No	Supraspinatus tendon	Full-thickness tear
23*	49	Male	5	Subacute	23.6	Right Rotator cuff tear	Normal	No	Supraspinatus tendon	Full-thickness tear
24*	43	Male	6	Chronic	22.2	Left Rotator cuff tear	Normal	No	Supraspinatus tendon	Full-thickness tear
25	53	Female	6	Chronic	19.7	Right Rotator cuff tear	Hypertension, HLP	No	Supraspinatus tendon	Delamination
26	51	Female	6	Chronic	26.3	Left Rotator cuff tear	HLP	No	Supraspinatus tendon	Full-thickness tear
27	51	Female	7	Chronic	20.1	Right Rotator cuff tear	HLP	No	Supraspinatus tendon	Delamination
28	49	Female	11	Chronic	21.8	Right Rotator cuff tear	HLP	No	Supraspinatus tendon	Full-thickness tear
29	52	Female	11	Chronic	25	Left Rotator cuff tear	HLP	No	Supraspinatus tendon	Full-thickness tear
30	39	Male	12	Chronic	27.7	Left Rotator cuff tear	HLP	No	Supraspinatus tendon	Full-thickness tear
31	50	Female	12	Chronic	25.4	Left Rotator cuff tear	Hypertension	No	Supraspinatus tendon	Full-thickness tear
32	63	Male	12	Chronic	24.4	Right Rotator cuff tear	Normal	No	Supraspinatus tendon	Full-thickness tear
33*	57	Female	12	Chronic	22.4	Right Rotator cuff tear	Normal	No	Supraspinatus tendon	Full-thickness tear
34*	45	Female	12	Chronic	18.6	Right Rotator cuff tear	Normal	No	Supraspinatus tendon	Full-thickness tear
35	50	Male	12	Chronic	26.8	Left Rotator cuff tear	Normal	No	Supraspinatus tendon	Full-thickness tear
36	59	Female	12	Chronic	23.4	Right Rotator cuff tear	HLP	No	Supraspinatus tendon	Full-thickness tear
37	46	Male	18	Chronic	23.7	Right Rotator cuff tear	Normal	No	Supraspinatus tendon	Composite tear
38	37	Male	18	Chronic	24.3	Left Rotator cuff tear	HLP	No	Supraspinatus tendon	Full-thickness tear
39	20	Male	/	Normal	19.8	/	Normal	No	Semitendinous tendon	/
40	21	Male	/	Normal	20.2	/	Normal	No	Semitendinous tendon	/
*For Single-cell RNA sequencing; HLP: hyperlipidemia
Inclusion and exclusion criteria for selection of rotator cuff tear patients
Inclusion criteria:
(a) Age between 35 and 75 years old; (b) Imaging examination indicating supraspinatus tendon tear confirmed by arthroscopy; (c) Body mass index (BMI) < 28; (d) Participants or their immediate family members fully informed and signed written consent, voluntarily joining the study.
Exclusion criteria:
(a) History of surgery on the ipsilateral shoulder (including any rotator cuff repair, revision repair, or procedures involving proximal humeral fractures); (b) History of autoimmune diseases (e.g., multiple sclerosis, muscular dystrophy, arthritis, lupus), malignancy, tuberculosis, hereditary connective tissue disorders, or any condition resulting in being bedridden for more than six months; (c)…
