# Supplementary material for: Single cell atlas decodes the molecular dynamics of scar repair after human rotator cuff tear
Source: Bone Res. 2026 Feb 5;14:17. doi: 10.1038/s41413-025-00501-5 (PMC12877062; doi:10.1038/s41413-025-00501-5)
Supplement: Supplementary file 3 — Supplementary Table S2 [file 41413_2025_501_MOESM3_ESM.xlsx]

## Sheet: Sheet1
Supplementary Table 2. Marker gene sets
Tenocyte	Chondrocyte	SMC	Endothelia	Myeloid	TC	BC	Proliferative cell
COL1A1	SOX9	TAGLN	PECAM1	CD14	CD3D	CD79A	MKI67
COL3A1	ACAN	MYL9	VWF	CSF1R	CD3E	MS4A1	TOP2A
SCX	COL2A1	RGS5	CDH5	MRC1	IL7R	CD19
TNC	ALPL	ACTA2	CLDN5	FCGR3A
