# Supplementary material for: Single cell atlas decodes the molecular dynamics of scar repair after human rotator cuff tear
Source: Bone Res. 2026 Feb 5;14:17. doi: 10.1038/s41413-025-00501-5 (PMC12877062; doi:10.1038/s41413-025-00501-5)
Supplement: Supplementary file 4 — Supplementary Table S3 [file 41413_2025_501_MOESM4_ESM.xlsx]

## Sheet: Sheet1
Supplementary Table 3. References of fibrosis-related genes
Fibrosis-related gene	PMID	PMID	PMID
COL1A1	31597160	34140509	32832598
COL1A2	31597160	34140509	32832598
COL3A1	31597160	34140509	32832598
COL5A2	38982264	37798725	32317643
FN1	32832598	32317643	29653926
DCN	32317643	38172172	39962491
LUM	31597160	32832598	26351669
POSTN	34140509	32832598	39443792
