# Supplementary material for: Single cell atlas decodes the molecular dynamics of scar repair after human rotator cuff tear
Source: Bone Res. 2026 Feb 5;14:17. doi: 10.1038/s41413-025-00501-5 (PMC12877062; doi:10.1038/s41413-025-00501-5)
Supplement: Supplementary file 5 — Supplementary Table S4 [file 41413_2025_501_MOESM5_ESM.xlsx]

## Sheet: Tenocyte
p_val	avg_log2FC	pct.1	pct.2	p_val_adj	cluster	gene
0	1.52182	0.529	0.338	0	TSC	CCN5
0	1.50656	0.877	0.704	0	TSC	CHI3L2
0	1.49965	0.828	0.386	0	TSC	MDK
0	1.31052	0.178	0.053	0	TSC	MMP13
6.68867e-145	1.25719	0.422	0.352	3.65483e-140	TSC	WISP2
0	1.19755	0.923	0.698	0	TSC	MAFB
0	1.16118	0.996	0.85	0	TSC	MMP2
1.13099e-237	1.15989	0.708	0.607	6.17993e-233	TSC	POSTN
0	1.0281	0.546	0.273	0	TSC	FABP5
0	1.02517	1	0.99	0	TSC	FTH1
0	0.954232	0.753	0.428	0	TSC	ARL4C
0	0.933019	0.357	0.138	0	TSC	MMP11
0	0.893112	0.813	0.481	0	TSC	CTHRC1
0	0.887001	0.896	0.608	0	TSC	BASP1
0	0.885734	0.394	0.227	0	TSC	KAZN
0	0.875339	0.892	0.656	0	TSC	RGS3
0	0.873128	0.712	0.532	0	TSC	SPON2
0	0.854907	0.96	0.768	0	TSC	CTSK
0	0.85161	0.642	0.395	0	TSC	GADD45A
0	0.809205	0.401	0.216	0	TSC	CHI3L1
0	0.805631	0.784	0.496	0	TSC	GYPC
0	0.782259	0.851	0.587	0	TSC	PLTP
0	0.768577	0.217	0.077	0	TSC	ENSG00000231873
0	0.75159	0.718	0.367	0	TSC	MFAP2
0	0.749474	0.823	0.543	0	TSC	SERPINF1
0	0.738601	0.993	0.889	0	TSC	AEBP1
0	0.726956	0.692	0.428	0	TSC	CAMK2N1
0	0.711221	0.411	0.218	0	TSC	LRRC17
0	0.709209	0.877	0.58	0	TSC	THBS2
0	0.705719	0.479	0.273	0	TSC	CEMIP
3.33254e-238	0.704923	0.666	0.676	1.82097e-233	TSC	CD99
0	0.69642	0.781	0.546	0	TSC	MMP14
0	0.693098	0.883	0.61	0	TSC	MARCKS
0	0.68558	0.945	0.806	0	TSC	CTSB
0	0.678201	0.721	0.388	0	TSC	OLFML2B
0	0.670301	0.581	0.345	0	TSC	GLIS3
0	0.66401	0.486	0.194	0	TSC	CPXM1
0	0.649354	0.804	0.516	0	TSC	CDH11
0	0.643397	0.535	0.23	0	TSC	MARCKSL1
0	0.634123	0.394	0.179	0	TSC	CTSC
0	0.619027	0.995	0.951	0	TSC	TMSB10
0	0.616194	0.643	0.342	0	TSC	OLFML3
0	0.614304	0.529	0.264	0	TSC	NID2
1.53566e-129	0.605865	0.642	0.527	8.39113e-125	TSC	IGFBP5
0	0.603499	0.712	0.43	0	TSC	COLEC12
0	0.602149	0.642	0.42	0	TSC	NT5DC2
0	0.597368	0.713	0.455	0	TSC	GALNT1
0	0.589441	0.766	0.546	0	TSC	TPM1
0	0.580889	0.495	0.197	0	TSC	RUNX2
0	0.578261	0.64	0.393	0	TSC	SMOC2
6.21787e-211	0.578254	0.275	0.155	3.39757e-206	TSC	STEAP4
0	0.576026	0.591	0.344	0	TSC	SLC40A1
0	0.572676	0.839	0.584	0	TSC	ENAH
0	0.572389	0.942	0.76	0	TSC	SOX4
0	0.572246	0.874	0.712	0	TSC	CTSD
0	0.567198	0.752	0.494	0	TSC	TWIST1
0	0.561115	0.804	0.541	0	TSC	FNDC1
0	0.553309	0.874	0.669	0	TSC	GJA1
0	0.551003	0.778	0.522	0	TSC	GAS6
0	0.547169	0.896	0.641	0	TSC	IGFBP4
0	0.542192	0.977	0.878	0	TSC	CALD1
0	0.536755	0.552	0.301	0	TSC	CXCL12
0	0.53359	0.906	0.676	0	TSC	GPNMB
0	0.525293	0.911	0.718	0	TSC	NPC2
0	0.524247	0.893	0.669	0	TSC	COL12A1
0	0.516423	0.815	0.591	0	TSC	PDPN
0	0.514803	0.807	0.587	0	TSC	IL1R1
0	0.514798	0.567	0.308	0	TSC	PLAU
0	0.509666	0.665	0.377	0	TSC	FBLN1
0	0.502657	0.835	0.621	0	TSC	ID3
4.64277e-264	0.501824	0.426	0.277	2.5369e-259	TSC	COTL1
0	0.497666	0.958	0.815	0	TSC	TUBA1A
0	0.493214	0.802	0.567	0	TSC	FRMD6
0	0.487359	0.63	0.386	0	TSC	PLXDC1
0	0.485702	0.566	0.265	0	TSC	LAMB1
0	0.485282	0.965	0.812	0	TSC	MXRA8
0	0.482168	0.807	0.585	0	TSC	PDGFRL
0	0.476707	0.522	0.287	0	TSC	C2
0	0.467524	0.866	0.634	0	TSC	IFI16
0	0.451783	0.675	0.421	0	TSC	RHOBTB3
0	0.44881	0.639	0.39	0	TSC	CRISPLD2
0	0.44412	1	0.998	0	TSC	FTL
2.17642e-304	0.443316	0.869	0.708	1.18924e-299	TSC	IFITM2
0	0.440603	0.773	0.573	0	TSC	LBH
0	0.438588	0.466	0.241	0	TSC	GXYLT2
0	0.437873	0.917	0.756	0	TSC	SERPING1
0	0.436028	0.325	0.139	0	TSC	SYNDIG1
0	0.433213	0.77	0.557	0	TSC	LAMP2
0	0.432303	0.601	0.378	0	TSC	ARHGAP1
0	0.430773	0.989	0.908	0	TSC	TIMP2
0	0.430768	0.914	0.726	0	TSC	C1S
0	0.427754	0.937	0.817	0	TSC	C1R
0	0.426278	0.401	0.214	0	TSC	MYO1E
6.95088e-301	0.418371	0.501	0.334	3.7981e-296	TSC	GLIPR1
0	0.414901	0.841	0.653	0	TSC	FCGRT
0	0.414515	0.728	0.487	0	TSC	MAP4K4
0	0.414267	0.748	0.536	0	TSC	ANTXR1
1.11736e-239	0.412421	0.756	0.605	6.10546e-235	TSC	TSC22D1
0	0.404925	0.674	0.445	0	TSC	EMILIN1
2.67854e-307	0.404027	0.408	0.234	1.46361e-302	TSC	SPON1
0	0.403264	0.482	0.264	0	TSC	SH3PXD2B
0	0.401799	0.983	0.896	0	TSC	NNMT
0	0.400758	0.731	0.526	0	TSC	VGLL4
0	0.399243	0.83	0.646	0	TSC	CTSL
1.23502e-128	0.395497	0.545	0.439	6.74842e-124	TSC	SNHG29
0	0.395004	0.646	0.408	0	TSC	CDKN1C
0	0.388277	0.584	0.368	0	TSC	BNC2
0	0.38398	0.948	0.822	0	TSC	TPM4
0	0.383589	0.719	0.531	0	TSC	CLEC11A
7.6732e-237	0.38321	0.587	0.413	4.19279e-232	TSC	GEM
0	0.375001	0.556	0.345	0	TSC	CMTM3
1.30479e-258	0.374734	0.972	0.863	7.12961e-254	TSC	IFITM3
0	0.374659	0.632	0.443	0	TSC	BAX
0	0.374596	0.426	0.239	0	TSC	TPST1
0	0.374161	0.825	0.623	0	TSC	PDGFRB
6.60211e-219	0.371452	0.467	0.304	3.60752e-214	TSC	CYP1B1
0	0.370933	0.997	0.964	0	TSC	TPT1
3.58377e-153	0.370035	0.454	0.317	1.95824e-148	TSC	TAGLN
0	0.368184	0.464	0.263	0	TSC	FOSL2
0	0.367192	0.943	0.795	0	TSC	BRI3
0	0.365271	0.26	0.114	0	TSC	ENPP2
0	0.364576	0.512	0.312	0	TSC	PLEKHO1
0	0.364515	0.605	0.392	0	TSC	GLT8D2
0	0.363988	0.395	0.207	0	TSC	PODN
6.7963e-235	0.359837	0.491	0.336	3.71363e-230	TSC	ADAM12
0	0.355622	0.381	0.192	0	TSC	EVI2A
0	0.351996	0.398	0.193	0	TSC	CNN2
0	0.350409	0.459	0.26	0	TSC	PLEKHA5
0	0.342203	0.802	0.617	0	TSC	METRNL
0	0.340719	0.572	0.362	0	TSC	SH3PXD2A
0	0.340646	0.662	0.467	0	TSC	KLF10
2.87074e-176	0.34056	0.978	0.902	1.56863e-171	TSC	ITGB1
0	0.340285	0.968	0.868	0	TSC	PSAP
0	0.340094	0.41	0.229	0	TSC	SNAI2
2.70104e-229	0.337993	0.367	0.22	1.4759e-224	TSC	ADM
6.22099e-178	0.337785	0.532	0.392	3.39927e-173	TSC	GAS1
0	0.336791	0.952	0.804	0	TSC	PLAC9
0	0.335262	0.622	0.423	0	TSC	SMOC1
0	0.334811	0.527	0.339	0	TSC	SNX2
1.38226e-306	0.332314	0.669	0.483	7.55294e-302	TSC	FAM20C
6.77669e-261	0.330525	0.774	0.598	3.70292e-256	TSC	MYL9
1.81842e-235	0.33027	0.581	0.41	9.93623e-231	TSC	BICC1
0	0.330038	0.248	0.09	0	TSC	STON2
0	0.32877	0.359	0.192	0	TSC	DSG2
1.85184e-188	0.328737	0.205	0.104	1.01188e-183	TSC	SDK1
1.54093e-290	0.325226	0.934	0.792	8.41996e-286	TSC	CALR
1.08141e-307	0.324088	0.41	0.241	5.90906e-303	TSC	LY96
0	0.323239	0.386	0.218	0	TSC	CA12
0	0.321634	0.232	0.079	0	TSC	MME
0	0.320273	0.627	0.416	0	TSC	KANK2
0	0.31627	0.236	0.099	0	TSC	ADAMTS12
1.64717e-293	0.316149	0.741	0.569	9.00045e-289	TSC	LAMTOR1
4.33718e-305	0.3155	0.522	0.331	2.36992e-300	TSC	LOXL1
8.74136e-274	0.314291	0.75	0.58	4.77645e-269	TSC	BEX3
0	0.314196	0.738	0.539	0	TSC	ZNF106
0	0.313805	0.998	0.958	0	TSC	CD63
9.20394e-83	0.312253	0.538	0.438	5.02922e-78	TSC	GABARAP
5.51717e-282	0.309879	0.82	0.661	3.01469e-277	TSC	AP2S1
0	0.309857	1	0.989	0	TSC	EEF1A1
0	0.307673	0.708	0.486	0	TSC	LRRC15
8.30767e-155	0.30715	0.687	0.552	4.53948e-150	TSC	PLAUR
0	0.306979	0.717	0.519	0	TSC	WWTR1
7.44621e-267	0.302065	0.316	0.171	4.06876e-262	TSC	SCARF2
0	0.301943	0.833	0.656	0	TSC	GOLM1
9.94127e-294	0.300791	0.66	0.482	5.43211e-289	TSC	SLC3A2
0	0.300706	0.162	0.041	0	TSC	FGFR2
0	0.298926	0.253	0.086	0	TSC	SLC7A8
0	0.298475	0.999	0.995	0	TSC	COL1A1
0	0.29783	0.377	0.205	0	TSC	MYH10
4.2384e-238	0.295702	0.609	0.452	2.31594e-233	TSC	CD276
2.44559e-300	0.295045	0.884	0.715	1.33632e-295	TSC	SSR2
6.90993e-43	0.294852	0.348	0.283	3.77572e-38	TSC	H3-3B
2.28147e-72	0.294837	0.852	0.756	1.24664e-67	TSC	DUSP1
2.71792e-235	0.294199	0.779	0.619	1.48513e-230	TSC	EMP2
0	0.293471	0.491	0.306	0	TSC	MAN2A1
3.53915e-207	0.292344	0.774	0.616	1.93386e-202	TSC	RUNX1
1.16558e-218	0.291039	0.345	0.205	6.36897e-214	TSC	TUBB2B
2.4125e-288	0.289368	0.79	0.621	1.31824e-283	TSC	SDCBP
1.44203e-171	0.288294	0.735	0.587	7.87955e-167	TSC	CEBPB
2.9322e-306	0.288262	0.711	0.524	1.60221e-301	TSC	HMGN1
0	0.286982	0.41	0.231	0	TSC	ARMC9
1.17448e-266	0.286778	0.933	0.792	6.4176e-262	TSC	PRRX1
8.98545e-267	0.286393	0.882	0.723	4.90983e-262	TSC	HNRNPA1
3.23451e-285	0.284989	0.957	0.818	1.7674e-280	TSC	NPM1
2.80301e-277	0.284393	0.916	0.757	1.53162e-272	TSC	TUBB
4.61041e-102	0.282289	0.424	0.324	2.51922e-97	TSC	AOPEP
0	0.282101	0.177	0.047	0	TSC	RCAN2
6.05683e-285	0.281655	0.836	0.663	3.30957e-280	TSC	SET
8.68128e-246	0.281588	0.311	0.173	4.74362e-241	TSC	BABAM2
6.63738e-222	0.28025	0.843	0.701	3.6268e-217	TSC	CLTA
0	0.279568	1	0.973	0	TSC	B2M
0	0.277839	0.258	0.117	0	TSC	LGI2
8.91681e-264	0.277109	0.566	0.392	4.87232e-259	TSC	LDHB
4.43059e-249	0.277034	0.371	0.22	2.42096e-244	TSC	CYP27A1
2.03322e-252	0.276326	0.621	0.45	1.11099e-247	TSC	UBE2E3
2.00116e-225	0.276305	0.631	0.466	1.09348e-220	TSC	TMEM98
5.09975e-216	0.275727	0.601	0.434	2.78661e-211	TSC	RIN2
3.11654e-250	0.27398	0.972	0.863	1.70294e-245	TSC	UBA52
8.70151e-265	0.272965	0.378	0.215	4.75468e-260	TSC	SRPX
1.98724e-155	0.272389	0.204	0.11	1.08587e-150	TSC	CTSH
2.45802e-136	0.271487	0.383	0.268	1.34311e-131	TSC	OMD
1.10231e-122	0.270111	0.572	0.468	6.02322e-118	TSC	SLC25A6
3.33494e-295	0.26883	0.991	0.895	1.82228e-290	TSC	PPIB
0	0.268748	0.339	0.177	0	TSC	C1QTNF6
4.1617e-226	0.267852	0.938	0.806	2.27404e-221	TSC	CAPZB
2.84042e-154	0.26699	0.116	0.049	1.55206e-149	TSC	ENSG00000231606
6.94092e-234	0.266734	0.614	0.449	3.79266e-229	TSC	HOMER3
3.20369e-108	0.266528	0.208	0.126	1.75056e-103	TSC	COL11A1
1.02184e-219	0.266233	0.537	0.382	5.58353e-215	TSC	ABRACL
4.20814e-225	0.266043	0.562	0.397	2.29941e-220	TSC	B4GALT1
4.56066e-296	0.265869	0.393	0.223	2.49204e-291	TSC	KIAA1217
1.55255e-227	0.265354	0.877	0.731	8.48342e-223	TSC	RCN3
1.43742e-246	0.264827	0.72	0.54	7.85436e-242	TSC	EFEMP2
2.97925e-255	0.26425	0.49	0.321	1.62792e-250	TSC	ASAP1
8.12578e-222	0.262807	0.524	0.372	4.44009e-217	TSC	RALA
2.71456e-267	0.262695	0.708	0.533	1.48329e-262	TSC	SAT2
9.13577e-228	0.261729	0.511	0.345	4.99197e-223	TSC	CAMK2D
4.54164e-108	0.261449	0.735	0.608	2.48164e-103	TSC	SOD2
6.70123e-177	0.261184	0.474	0.323	3.66169e-172	TSC	SELENOP
3.80893e-107	0.260245	0.284	0.192	2.08128e-102	TSC	SMYD3
1.17702e-174	0.259524	0.435	0.302	6.43146e-170	TSC	UGCG
5.5058e-241	0.258326	0.885	0.729	3.00848e-236	TSC	ZFP36L1
7.61566e-246	0.257946	0.249	0.124	4.16135e-241	TSC	SPHK1
0	0.257798	0.145	0.044	0	TSC	NAV3
8.94678e-219	0.25757	0.985	0.886	4.8887e-214	TSC	NBL1
2.09367e-215	0.257029	0.428	0.281	1.14402e-210	TSC	CHSY1
4.41938e-280	0.254226	0.995	0.92	2.41484e-275	TSC	NACA
3.7311e-251	0.253652	0.547	0.371	2.03875e-246	TSC	CARHSP1
7.12392e-214	0.253508	0.451	0.299	3.89265e-209	TSC	PLSCR1
3.91425e-253	0.253104	0.421	0.261	2.13882e-248	TSC	FAM210B
2.97702e-304	0.252335	0.357	0.193	1.6267e-299	TSC	RNF144A
1.70657e-186	0.251038	0.624	0.481	9.32507e-182	TSC	MRPL14
1.03477e-200	0.250988	0.494	0.345	5.65421e-196	TSC	TAX1BP3
2.42995e-257	0.250007	0.69	0.515	1.32777e-252	TSC	RAB31
0	0.847019	0.559	0.265	0	Teno_prog	C1QTNF3
0	0.812023	0.986	0.906	0	Teno_prog	ASPN
0	0.805912	0.647	0.296	0	Teno_prog	ACAN
0	0.789031	0.801	0.56	0	Teno_prog	LHFPL6
0	0.785931	0.262	0.112	0	Teno_prog	CCN3
0	0.666545	0.83	0.574	0	Teno_prog	COL14A1
0	0.665638	0.663	0.382	0	Teno_prog	TSPAN2
0	0.625032	0.887	0.666	0	Teno_prog	COL12A1
0	0.599178	1	0.995	0	Teno_prog	COL1A1
0	0.582581	0.279	0.117	0	Teno_prog	CILP2
0	0.54481	0.792	0.509	0	Teno_prog	CADM1
0	0.542288	0.833	0.527	0	Teno_prog	FNDC1
0	0.537165	1	0.997	0	Teno_prog	COL1A2
0	0.535918	0.994	0.957	0	Teno_prog	SPARC
1.24778e-174	0.515271	0.512	0.371	6.8181e-170	Teno_prog	CCN2
0	0.505677	0.921	0.824	0	Teno_prog	NDUFA4L2
0	0.504951	0.999	0.975	0	Teno_prog	LGALS1
0	0.503667	0.996	0.929	0	Teno_prog	BGN
0	0.490562	0.972	0.807	0	Teno_prog	MXRA8
0	0.490009	0.583	0.329	0	Teno_prog	IL32
0	0.482955	0.922	0.759	0	Teno_prog	DPT
0	0.481351	0.812	0.583	0	Teno_prog	MYL9
0	0.473389	0.736	0.513	0	Teno_prog	ENPP1
0	0.468758	1	0.998	0	Teno_prog	COL3A1
3.0353e-202	0.467952	0.102	0.034	1.65855e-197	Teno_prog	CD24
0	0.454088	0.818	0.629	0	Teno_prog	ANXA4
0	0.450582	0.954	0.787	0	Teno_prog	THY1
0	0.444288	0.881	0.655	0	Teno_prog	RGS3
3.87518e-63	0.43806	0.567	0.472	2.11748e-58	Teno_prog	THBS4
0	0.437094	0.891	0.666	0	Teno_prog	DKK3
3.52409e-269	0.432894	0.846	0.673	1.92563e-264	Teno_prog	IGFBP6
5.45383e-240	0.429614	0.848	0.681	2.98008e-235	Teno_prog	MIF
7.9696e-168	0.427047	0.454	0.315	4.35475e-163	Teno_prog	TAGLN
0	0.426127	0.755	0.545	0	Teno_prog	EDIL3
2.5467e-243	0.422193	0.577	0.397	1.39157e-238	Teno_prog	SCRG1
0	0.421007	0.713	0.505	0	Teno_prog	CTHRC1
0	0.412507	0.62	0.371	0	Teno_prog	LOX
0	0.412139	0.871	0.674	0	Teno_prog	NDFIP1
0	0.411889	0.875	0.671	0	Teno_prog	COPZ2
1.28344e-111	0.410506	0.353	0.253	7.01298e-107	Teno_prog	NME2
0	0.406837	0.771	0.568	0	Teno_prog	CERCAM
6.13894e-69	0.401997	0.677	0.615	3.35444e-64	Teno_prog	POSTN
0	0.397376	0.519	0.328	0	Teno_prog	COL8A1
0	0.396135	0.517	0.324	0	Teno_prog	CRABP2
0	0.391614	0.715	0.485	0	Teno_prog	KDELR3
3.04484e-289	0.389911	0.564	0.369	1.66376e-284	Teno_prog	SCX
0	0.389665	0.965	0.835	0	Teno_prog	ANGPTL2
0	0.389338	0.786	0.557	0	Teno_prog	CNN3
3.06391e-280	0.388199	0.566	0.381	1.67418e-275	Teno_prog	ANGPTL1
0	0.386543	0.573	0.324	0	Teno_prog	CDH13
0	0.383272	0.814	0.607	0	Teno_prog	TPM2
1.96895e-167	0.382272	0.573	0.425	1.07587e-162	Teno_prog	GABARAP
0	0.381109	0.828	0.574	0	Teno_prog	PDGFRL
0	0.377023	0.998	0.947	0	Teno_prog	SERF2
1.19613e-205	0.375348	0.544	0.393	6.53587e-201	Teno_prog	MICOS10
3.05718e-250	0.370974	0.94	0.824	1.6705e-245	Teno_prog	COMP
5.06901e-254	0.370107	0.607	0.434	2.76981e-249	Teno_prog	CDK2AP1
0	0.370059	0.323	0.154	0	Teno_prog	CSRP2
0	0.362144	0.802	0.589	0	Teno_prog	HCFC1R1
0	0.360152	0.9	0.705	0	Teno_prog	MFGE8
0	0.358313	0.998	0.965	0	Teno_prog	ACTB
0	0.350807	0.821	0.607	0	Teno_prog	CAPG
0	0.345968	0.766	0.542	0	Teno_prog	TPM1
0	0.345391	0.938	0.76	0	Teno_prog	PRDX4
3.64586e-197	0.344817	0.863	0.715	1.99217e-192	Teno_prog	MT1X
1.3194e-173	0.338756	0.556	0.41	7.20948e-169	Teno_prog	SEPTIN7
0	0.338458	0.992	0.893	0	Teno_prog	PPIB
0	0.336937	0.883	0.695	0	Teno_prog	KDELR2
5.82214e-283	0.336462	0.952	0.814	3.18133e-278	Teno_prog	TUBA1A
1.7735e-272	0.335587	0.352	0.198	9.69074e-268	Teno_prog	LIMCH1
0	0.33446	0.946	0.818	0	Teno_prog	COL5A1
3.18848e-253	0.331366	0.792	0.6	1.74225e-248	Teno_prog	PLTP
0	0.330164	0.987	0.884	0	Teno_prog	NBL1
8.87839e-164	0.329261	0.625	0.477	4.85133e-159	Teno_prog	AKR1C2
0	0.326756	0.507	0.286	0	Teno_prog	C1QTNF1
0	0.320705	0.999	0.959	0	Teno_prog	GAPDH
0	0.318474	0.989	0.888	0	Teno_prog	AEBP1
0	0.317637	0.367	0.193	0	Teno_prog	CYS1
0	0.313928	0.769	0.558	0	Teno_prog	PDLIM2
0	0.313911	0.952	0.789	0	Teno_prog	BRI3
0	0.31266	0.805	0.592	0	Teno_prog	SSPN
0	0.311696	0.887	0.703	0	Teno_prog	ARF4
0	0.310326	0.865	0.668	0	Teno_prog	SERPINH1
3.45124e-217	0.309366	0.185	0.085	1.88582e-212	Teno_prog	FAM180B
0	0.307025	0.954	0.806	0	Teno_prog	GUK1
0	0.306623	0.638	0.427	0	Teno_prog	FXYD6
1.36809e-77	0.305889	0.996	0.934	7.47553e-73	Teno_prog	CST3
0	0.305695	0.995	0.926	0	Teno_prog	MYL6
1.17059e-306	0.305516	0.916	0.74	6.39633e-302	Teno_prog	KDELR1
0	0.305436	0.902	0.72	0	Teno_prog	RCN3
2.76732e-226	0.304281	0.907	0.74	1.51212e-221	Teno_prog	ADIRF
0	0.303146	0.999	0.959	0	Teno_prog	ACTG1
0	0.300701	0.617	0.39	0	Teno_prog	THBS3
0	0.300247	0.74	0.53	0	Teno_prog	EFEMP2
0	0.299214	0.981	0.854	0	Teno_prog	RABAC1
0	0.297163	0.59	0.374	0	Teno_prog	NREP
2.66607e-123	0.296619	0.329	0.221	1.45679e-118	Teno_prog	ECRG4
3.82834e-93	0.296155	0.431	0.326	2.09188e-88	Teno_prog	MIR99AHG
6.17853e-246	0.295046	0.449	0.284	3.37608e-241	Teno_prog	C1QTNF2
0	0.294057	0.791	0.591	0	Teno_prog	YIF1A
7.37363e-240	0.291362	0.38	0.225	4.0291e-235	Teno_prog	PIEZO2
0	0.289621	0.481	0.295	0	Teno_prog	PYCR1
5.31201e-305	0.287443	0.655	0.452	2.90259e-300	Teno_prog	LTBP2
9.40131e-261	0.286859	0.606	0.417	5.13706e-256	Teno_prog	PLPP1
2.14537e-221	0.283909	0.893	0.725	1.17227e-216	Teno_prog	GABARAPL2
1.23439e-247	0.283659	0.913	0.748	6.74494e-243	Teno_prog	OSTC
1.05724e-307	0.282382	0.456	0.272	5.77696e-303	Teno_prog	TMEM47
3.80205e-186	0.280701	0.478	0.333	2.07752e-181	Teno_prog	OAF
1.1036e-270	0.279059	0.988	0.922	6.0303e-266	Teno_prog	COL5A2
6.76684e-97	0.278671	0.159	0.093	3.69754e-92	Teno_prog	C1QTNF4
1.00698e-282	0.278413	0.958	0.798	5.50231e-278	Teno_prog	SEC61B
9.65026e-285	0.275649	0.76	0.567	5.27309e-280	Teno_prog	MAGED2
0	0.274951	0.897	0.703	0	Teno_prog	FMOD
3.77334e-136	0.274789	0.212	0.122	2.06183e-131	Teno_prog	COL11A1
6.68647e-286	0.273316	0.968	0.843	3.65362e-281	Teno_prog	ANXA5
5.59066e-78	0.273031	0.261	0.183	3.05485e-73	Teno_prog	EEF1G
0	0.271825	0.549	0.344	0	Teno_prog	P4HA3
4.45187e-234	0.271457	0.909	0.746	2.43259e-229	Teno_prog	PPP1R14B
7.54206e-269	0.270442	0.909	0.727	4.12113e-264	Teno_prog	KRT10
7.38296e-226	0.267481	0.867	0.688	4.0342e-221	Teno_prog	PPDPF
0	0.267397	0.547	0.344	0	Teno_prog	COL8A2
1.56933e-182	0.26657	0.291	0.172	8.57516e-178	Teno_prog	NIBAN1
3.74015e-283	0.266302	0.473	0.291	2.0437e-278	Teno_prog	SERTAD4-AS1
6.8029e-45	0.265976	0.515	0.432	3.71724e-40	Teno_prog	ANGPTL4
9.64364e-297	0.265233	0.849	0.615	5.26948e-292	Teno_prog	MARCKS
1.67472e-280	0.264616	0.851	0.666	9.15101e-276	Teno_prog	SSR3
8.11423e-189	0.263422	0.316	0.186	4.43378e-184	Teno_prog	CA9
1.76228e-211	0.263353	0.618	0.444	9.62943e-207	Teno_prog	BNIP3
2.85094e-248	0.261283	0.719	0.528	1.55781e-243	Teno_prog	CLEC11A
1.93947e-154	0.260972	0.477	0.339	1.05977e-149	Teno_prog	SEPTIN2
1.31338e-275	0.260542	0.657	0.458	7.17657e-271	Teno_prog	CDC42EP5
1.9396e-118	0.260194	0.659	0.52	1.05984e-113	Teno_prog	IGFBP5
4.53354e-253	0.259891	0.946	0.778	2.47722e-248	Teno_prog	DAD1
1.13277e-157	0.2598	0.338	0.217	6.18966e-153	Teno_prog	HILPDA
2.54372e-240	0.259657	0.584	0.403	1.38994e-235	Teno_prog	TM4SF1
5.95539e-206	0.259648	0.115	0.041	3.25414e-201	Teno_prog	COL21A1
2.94204e-255	0.258232	0.974	0.837	1.60759e-250	Teno_prog	TSPO
4.49937e-279	0.256164	0.318	0.168	2.45854e-274	Teno_prog	SCARF2
2.32652e-226	0.256098	0.873	0.698	1.27126e-221	Teno_prog	RBM3
5.17897e-238	0.255598	0.973	0.838	2.8299e-233	Teno_prog	GSTP1
2.24872e-212	0.255228	0.357	0.216	1.22874e-207	Teno_prog	ZNF704
7.18659e-185	0.254154	0.72	0.553	3.92689e-180	Teno_prog	FAM162A
3.54625e-222	0.253676	0.98	0.856	1.93774e-217	Teno_prog	MGST3
9.20403e-155	0.253431	0.398	0.269	5.02927e-150	Teno_prog	SEPTIN11
5.17271e-218	0.251785	0.936	0.788	2.82647e-213	Teno_prog	CALR
3.87415e-300	0.250362	0.695	0.489	2.11691e-295	Teno_prog	FSCN1
0	1.49972	0.928	0.648	0	Tenoblast	CRIP1
0	1.3862	0.98	0.933	0	Tenoblast	CLU
0	1.24792	0.84	0.39	0	Tenoblast	CAPS
0	1.18244	0.87	0.561	0	Tenoblast	RGCC
0	1.1534	0.843	0.522	0	Tenoblast	TPPP3
0	1.11753	0.965	0.741	0	Tenoblast	CRTAC1
0	1.0303	0.477	0.214	0	Tenoblast	FGFBP2
0	1.02277	0.982	0.852	0	Tenoblast	SH3BGRL3
0	0.923771	0.681	0.406	0	Tenoblast	CRLF1
0	0.884838	0.29	0.097	0	Tenoblast	SERPINA1
0	0.882579	0.93	0.731	0	Tenoblast	PRELP
0	0.850259	0.971	0.816	0	Tenoblast	NDUFA4L2
0	0.84782	0.628	0.421	0	Tenoblast	CDO1
0	0.835468	0.846	0.568	0	Tenoblast	CRIP2
0	0.788236	0.989	0.949	0	Tenoblast	MGP
0	0.780363	0.582	0.347	0	Tenoblast	SERPINE1
0	0.780324	0.87	0.663	0	Tenoblast	AQP1
0	0.768925	0.468	0.186	0	Tenoblast	CLEC3B
0	0.766891	0.998	0.984	0	Tenoblast	S100A4
0	0.766261	0.568	0.357	0	Tenoblast	AK1
0	0.761934	0.696	0.396	0	Tenoblast	PFKP
0	0.751478	0.999	0.995	0	Tenoblast	FN1
0	0.747278	0.999	0.993	0	Tenoblast	S100A10
0	0.743014	0.707	0.448	0	Tenoblast	EZR
0	0.73754	0.803	0.544	0	Tenoblast	PLP2
0	0.731872	0.859	0.747	0	Tenoblast	OGN
0	0.72815	0.888	0.715	0	Tenoblast	FMOD
0	0.716979	0.896	0.715	0	Tenoblast	MFGE8
0	0.710948	0.37	0.178	0	Tenoblast	CA9
1.26412e-113	0.705149	0.199	0.119	6.90742e-109	Tenoblast	IGFBP3
0	0.70081	0.838	0.511	0	Tenoblast	TNXB
0	0.699138	0.961	0.846	0	Tenoblast	EMP3
0	0.69708	0.526	0.281	0	Tenoblast	PHLDA2
0	0.682489	0.611	0.358	0	Tenoblast	PCOLCE2
0	0.682029	0.892	0.72	0	Tenoblast	PGK1
0	0.681012	0.622	0.304	0	Tenoblast	TREM1
0	0.679064	0.569	0.288	0	Tenoblast	RERG
0	0.668882	0.555	0.31	0	Tenoblast	COL15A1
0	0.664654	0.987	0.892	0	Tenoblast	LDHA
0	0.653927	0.999	0.961	0	Tenoblast	GAPDH
0	0.652487	0.975	0.865	0	Tenoblast	ENO1
0	0.651872	0.394	0.186	0	Tenoblast	CD70
0	0.651811	0.979	0.889	0	Tenoblast	DSTN
0	0.637375	0.269	0.098	0	Tenoblast	SLN
0	0.632637	0.724	0.499	0	Tenoblast	TSC22D3
0	0.627004	0.841	0.69	0	Tenoblast	MIF
0	0.624115	0.499	0.221	0	Tenoblast	KIAA0040
0	0.621992	0.835	0.683	0	Tenoblast	IGFBP6
0	0.621575	0.911	0.741	0	Tenoblast	CD151
0	0.617509	0.639	0.371	0	Tenoblast	HSD3B7
0	0.613369	0.998	0.979	0	Tenoblast	LUM
0	0.612833	1	0.994	0	Tenoblast	S100A6
0	0.602835	0.947	0.805	0	Tenoblast	CAV1
0	0.599694	0.994	0.945	0	Tenoblast	ANXA1
1.67662e-74	0.597609	0.492	0.417	9.16139e-70	Tenoblast	CILP
0	0.596712	0.797	0.571	0	Tenoblast	FXYD5
1.34947e-307	0.596192	0.599	0.425	7.37378e-303	Tenoblast	VEGFA
0	0.586953	0.749	0.574	0	Tenoblast	TNFAIP6
0	0.578534	0.954	0.825	0	Tenoblast	PKM
0	0.577081	1	0.998	0	Tenoblast	VIM
1.00587e-127	0.573179	0.957	0.918	5.4963e-123	Tenoblast	CCDC80
0	0.572905	0.46	0.201	0	Tenoblast	VSIR
0	0.566898	0.8	0.621	0	Tenoblast	H3F3B
0	0.560565	0.604	0.426	0	Tenoblast	SERPINE2
0	0.559622	0.957	0.824	0	Tenoblast	CLIC1
0	0.558672	0.625	0.405	0	Tenoblast	TSPAN2
0	0.548139	0.997	0.99	0	Tenoblast	TMSB4X
0	0.546808	0.349	0.13	0	Tenoblast	S100A3
0	0.539282	0.571	0.398	0	Tenoblast	NRN1
0	0.537143	0.529	0.351	0	Tenoblast	CCND1
0	0.535194	0.969	0.854	0	Tenoblast	TAGLN2
0	0.532828	0.625	0.382	0	Tenoblast	BCAT1
0	0.52381	0.713	0.526	0	Tenoblast	PDLIM4
0	0.5174	0.67	0.459	0	Tenoblast	UAP1
0	0.51473	0.564	0.35	0	Tenoblast	KCNMA1
0	0.511622	0.982	0.874	0	Tenoblast	CD9
1.05025e-163	0.508084	0.295	0.178	5.73878e-159	Tenoblast	EEF1G
0	0.500395	0.689	0.479	0	Tenoblast	RRAS
0	0.490427	0.994	0.942	0	Tenoblast	TIMP1
7.41846e-247	0.487358	0.535	0.394	4.05359e-242	Tenoblast	C12orf75
0	0.486545	0.894	0.776	0	Tenoblast	EMP1
0	0.486328	0.982	0.899	0	Tenoblast	MT2A
0	0.485257	0.964	0.845	0	Tenoblast	TSPO
0	0.482398	0.998	0.977	0	Tenoblast	PTMA
0	0.482335	0.745	0.567	0	Tenoblast	COX7A1
0	0.480043	0.963	0.852	0	Tenoblast	TPI1
6.49146e-281	0.477168	0.518	0.35	3.54706e-276	Tenoblast	ERRFI1
0	0.472269	0.694	0.492	0	Tenoblast	LTBP1
1.19333e-186	0.46823	0.86	0.723	6.52058e-182	Tenoblast	MT1X
0	0.466896	0.982	0.902	0	Tenoblast	CALM1
0	0.466291	0.944	0.825	0	Tenoblast	TGFBI
0	0.460682	0.913	0.796	0	Tenoblast	VKORC1
0	0.459282	0.469	0.252	0	Tenoblast	CA5B
1.07293e-40	0.456414	0.325	0.277	5.86272e-36	Tenoblast	CCN1
0	0.448409	0.336	0.129	0	Tenoblast	PPP1R14C
0	0.442218	0.966	0.849	0	Tenoblast	PRDX1
3.13848e-273	0.442013	0.829	0.691	1.71493e-268	Tenoblast	DKK3
0	0.43855	0.951	0.848	0	Tenoblast	PTMS
0	0.437553	0.472	0.253	0	Tenoblast	SYNPO
4.47029e-281	0.43313	0.687	0.535	2.44266e-276	Tenoblast	FHL1
2.48819e-216	0.430511	0.589	0.444	1.3596e-211	Tenoblast	TNFRSF12A
0	0.428134	0.645	0.474	0	Tenoblast	YWHAH
0	0.426605	0.995	0.937	0	Tenoblast	ITM2B
1.72759e-165	0.42023	0.243	0.137	9.43989e-161	Tenoblast	LINC01578
0	0.418114	0.379	0.208	0	Tenoblast	NOL3
0	0.417211	0.917	0.745	0	Tenoblast	ADIRF
1.38516e-231	0.41708	0.32	0.185	7.56878e-227	Tenoblast	SOX9
0	0.414094	0.912	0.765	0	Tenoblast	SOD1
0	0.408583	0.562	0.36	0	Tenoblast	DIXDC1
6.28864e-112	0.408487	0.375	0.277	3.43624e-107	Tenoblast	RNASEK
3.34868e-141	0.407956	0.373	0.253	1.82978e-136	Tenoblast	NME2
0	0.407018	0.573	0.376	0	Tenoblast	SCX
7.09387e-220	0.404847	0.557	0.406	3.87623e-215	Tenoblast	SCARA3
4.36193e-281	0.400526	0.335	0.184	2.38345e-276	Tenoblast	DBP
0	0.398203	0.48	0.301	0	Tenoblast	TRIM47
2.78051e-153	0.393348	0.699	0.61	1.51932e-148	Tenoblast	PRG4
3.25522e-173	0.392465	0.286	0.172	1.77872e-168	Tenoblast	CKB
0	0.392099	0.801	0.66	0	Tenoblast	PGAM1
0	0.387449	0.799	0.646	0	Tenoblast	SELENOS
0	0.381631	0.431	0.255	0	Tenoblast	SARS
0	0.380192	0.959	0.853	0	Tenoblast	CALM2
0	0.37953	0.386	0.207	0	Tenoblast	ADSS
0	0.378554	0.344	0.18	0	Tenoblast	LNX1
8.09094e-293	0.37792	0.739	0.589	4.42105e-288	Tenoblast	UGP2
0	0.374026	0.437	0.253	0	Tenoblast	SLC29A1
5.0849e-269	0.373094	0.554	0.374	2.77849e-264	Tenoblast	H2AFJ
1.17695e-239	0.372864	0.806	0.68	6.43107e-235	Tenoblast	MXRA7
6.21317e-270	0.370837	0.635	0.442	3.395e-265	Tenoblast	H2AFZ
0	0.36816	0.228	0.081	0	Tenoblast	CDA
2.30392e-284	0.367152	0.726	0.584	1.25891e-279	Tenoblast	VDAC2
1.67911e-256	0.367115	0.824	0.705	9.17502e-252	Tenoblast	RHOC
0	0.36528	0.77	0.598	0	Tenoblast	MYADM
0	0.365065	0.211	0.083	0	Tenoblast	SEMA3D
3.88766e-184	0.365028	0.294	0.174	2.1243e-179	Tenoblast	TNFRSF11B
0	0.363256	0.758	0.608	0	Tenoblast	CIB1
1.02267e-194	0.363177	0.473	0.338	5.58807e-190	Tenoblast	MRPS6
0	0.361421	0.31	0.13	0	Tenoblast	KCNN4
6.25764e-261	0.36135	0.556	0.391	3.4193e-256	Tenoblast	COX17
1.60178e-132	0.35983	0.691	0.581	8.75242e-128	Tenoblast	CRYAB
0	0.359146	0.914	0.799	0	Tenoblast	RHOA
0	0.356116	0.963	0.854	0	Tenoblast	OAZ1
0	0.354838	0.855	0.726	0	Tenoblast	RNH1
5.85812e-232	0.350913	0.774	0.627	3.201e-227	Tenoblast	PMEPA1
0	0.34757	0.143	0.042	0	Tenoblast	AC093496.1
0	0.345691	0.662	0.468	0	Tenoblast	CD55
2.86415e-292	0.345394	0.473	0.294	1.56503e-287	Tenoblast	PALMD
1.33843e-32	0.344958	0.475	0.43	7.31347e-28	Tenoblast	SCRG1
2.17118e-166	0.34394	0.477	0.336	1.18637e-161	Tenoblast	H1FX
4.22502e-307	0.343569	0.878	0.734	2.30864e-302	Tenoblast	COX7A2
3.39214e-303	0.342683	0.838	0.688	1.85354e-298	Tenoblast	REXO2
4.79645e-232	0.340517	0.518	0.362	2.62087e-227	Tenoblast	VWA1
6.17441e-141	0.340316	0.774	0.664	3.37382e-136	Tenoblast	MT1E
4.28979e-251	0.338938	0.64	0.445	2.34403e-246	Tenoblast	WDR83OS
1.19513e-298	0.337211	0.83	0.696	6.5304e-294	Tenoblast	BZW1
3.4709e-243	0.334421	0.553	0.396	1.89657e-238	Tenoblast	CXXC5
1.60787e-227	0.333513	0.77	0.629	8.7857e-223	Tenoblast	CAPG
1.40719e-253	0.329804	0.679	0.511	7.68915e-249	Tenoblast	CCPG1
9.8045e-243	0.329559	0.543	0.392	5.35737e-238	Tenoblast	CAV2
3.10286e-245	0.328771	0.109	0.032	1.69546e-240	Tenoblast	MIA
6.5576e-154	0.327835	0.484	0.358	3.5832e-149	Tenoblast	CDH13
1.84818e-259	0.327729	0.661	0.497	1.00988e-254	Tenoblast	BHLHE40
4.13382e-283	0.326241	0.754	0.61	2.2588e-278	Tenoblast	GADD45GIP1
1.1172e-239	0.323628	0.542	0.379	6.10459e-235	Tenoblast	NDRG1
9.21766e-240	0.321683	0.656	0.461	5.03671e-235	Tenoblast	ATP5MD
1.01207e-257	0.321354	0.763	0.623	5.53016e-253	Tenoblast	ANKH
0	0.320148	0.986	0.901	0	Tenoblast	LGALS3
4.03164e-236	0.319236	0.445	0.295	2.20297e-231	Tenoblast	DTD1
4.81489e-204	0.319129	0.392	0.252	2.63095e-199	Tenoblast	ANKRD37
3.35423e-203	0.317675	0.982	0.925	1.83282e-198	Tenoblast	ANXA2
2.19755e-261	0.316972	0.509	0.346	1.20079e-256	Tenoblast	ANPEP
6.45312e-138	0.315699	0.25	0.148	3.52611e-133	Tenoblast	ATP6V0C
9.59253e-307	0.313923	0.432	0.249	5.24155e-302	Tenoblast	ITGB8
1.66308e-280	0.312834	0.455	0.281	9.0874e-276	Tenoblast	CDON
8.24973e-125	0.31142	0.365	0.258	4.50782e-120	Tenoblast	PTGES
9.07747e-252	0.311145	0.769	0.603	4.96011e-247	Tenoblast	GNG5
3.14252e-217	0.310685	0.667	0.522	1.71714e-212	Tenoblast	COMT
6.47098e-241	0.31028	0.785	0.645	3.53587e-236	Tenoblast	COX8A
2.86048e-305	0.310217	0.709	0.538	1.56302e-300	Tenoblast	ABHD2
2.24557e-272	0.30979	0.294	0.151	1.22703e-267	Tenoblast	PTGER2
4.07796e-234	0.308026	0.628	0.47	2.22828e-229	Tenoblast	LTBP4
2.035e-249	0.307977	0.37	0.22	1.11196e-244	Tenoblast	POLD2
2.35393e-174	0.307724	0.6	0.474	1.28623e-169	Tenoblast	VAMP2
2.065e-67	0.307605	0.459	0.38	1.12836e-62	Tenoblast	VCAM1
8.35154e-244	0.307347	0.7	0.554	4.56345e-239	Tenoblast	NOL7
2.45865e-191	0.306517	0.332	0.204	1.34346e-186	Tenoblast	CSF1
7.71098e-198	0.306046	0.552	0.416	4.21344e-193	Tenoblast	CNIH1
9.44134e-181	0.303909	0.979	0.931	5.15894e-176	Tenoblast	LMNA
7.97205e-192	0.302608	0.691	0.556	4.35609e-187	Tenoblast	SELENOK
4.57955e-159	0.302061	0.588	0.459	2.50236e-154	Tenoblast	BNIP3
1.89303e-213	0.299812	0.701	0.569	1.03439e-208	Tenoblast	SBDS
1.21493e-180	0.297043	0.872	0.769	6.63863e-176	Tenoblast	CAVIN3
2.51118e-161	0.29676	0.822	0.65	1.37216e-156	Tenoblast	PFDN5
8.46266e-215	0.295232	0.544	0.392	4.62416e-210	Tenoblast	NMB
8.2778e-254	0.294318	0.853	0.725	4.52316e-249	Tenoblast	CYB5R3
1.02075e-215	0.294033	0.266	0.143	5.57759e-211	Tenoblast	NR1D1
2.10653e-233	0.292513	0.702	0.569	1.15105e-228	Tenoblast	VDAC1
2.02021e-34	0.292275	0.637	0.581	1.10388e-29	Tenoblast	SOD3
5.42642e-110	0.291244	0.927	0.832	2.96511e-105	Tenoblast	COMP
2.37431e-72	0.289548	0.984	0.942	1.29737e-67	Tenoblast	HTRA1
9.68878e-187	0.288908	0.774	0.652	5.29414e-182	Tenoblast	DPYSL2
2.18175e-156	0.28869	0.233	0.132	1.19215e-151	Tenoblast	GAP43
2.20013e-307	0.288007	0.464	0.284	1.20219e-302	Tenoblast	CSPG4
7.70025e-136	0.287797	0.43	0.317	4.20757e-131	Tenoblast	SMIM3
6.1193e-88	0.287617	0.266	0.186	3.34371e-83	Tenoblast	RNASE4
5.98425e-135	0.287125	0.237	0.141	3.26991e-130	Tenoblast	MRPS24
0	0.285852	0.216	0.083	0	Tenoblast	NGEF
2.15112e-182	0.285752	0.488	0.355	1.17541e-177	Tenoblast	CBR1
8.18291e-183	0.28481	0.844	0.73	4.47131e-178	Tenoblast	MYDGF
1.36558e-117	0.284729	0.566	0.449	7.46179e-113	Tenoblast	KLF2
7.35431e-168	0.284634	0.627	0.484	4.01854e-163	Tenoblast	AKR1C2
6.66565e-151	0.283338	0.492	0.363	3.64224e-146	Tenoblast	RGS2
1.16913e-184	0.281588	0.63	0.497	6.38838e-180	Tenoblast	NPTN
1.92894e-250	0.280062	0.168	0.066	1.05401e-245	Tenoblast	NXPH4
1.17325e-256	0.279997	0.251	0.12	6.41085e-252	Tenoblast	F5
1.18166e-217	0.279925	0.672	0.516	6.45684e-213	Tenoblast	PDLIM3
7.43777e-174	0.279209	0.43	0.302	4.06415e-169	Tenoblast	GALK1
8.71726e-179	0.277881	0.627	0.496	4.76328e-174	Tenoblast	EIF2S2
3.52066e-149	0.277192	0.381	0.26	1.92376e-144	Tenoblast	PSMA2
1.25049e-157	0.276467	0.683	0.56	6.83291e-153	Tenoblast	ROMO1
1.82825e-23	0.276007	0.294	0.258	9.9899e-19	Tenoblast	GAS5
5.61335e-276	0.275569	0.309	0.161	3.06725e-271	Tenoblast	SLC35E4
4.1407e-204	0.275036	0.66	0.507	2.26256e-199	Tenoblast	NDUFV2
7.4775e-228	0.274564	0.965	0.863	4.08586e-223	Tenoblast	RABAC1
9.21554e-178	0.273149	0.491	0.359	5.03556e-173	Tenoblast	VAMP3
3.44246e-212	0.272937	0.705	0.549	1.88103e-207	Tenoblast	DYNLRB1
1.92391e-189	0.272229	0.743	0.611	1.05126e-184	Tenoblast	RETREG1
1.39487e-184	0.271628	0.646	0.512	7.62187e-180	Tenoblast	METTL26
4.5506e-69	0.271386	0.13	0.077	2.48654e-64	Tenoblast	FABP3
2.50225e-114	0.270932	0.225	0.14	1.36728e-109	Tenoblast	POLD4
1.05377e-28	0.27093	0.321	0.281	5.75804e-24	Tenoblast	SNHG5
3.40224e-220	0.270868	0.828	0.712	1.85905e-215	Tenoblast	NFIC
1.05288e-174	0.270503	0.602	0.464	5.75314e-170	Tenoblast	SGK1
7.68495e-197	0.270137	0.755	0.618	4.19921e-192	Tenoblast	ARL6IP4
2.26518e-226	0.269027	0.876	0.737	1.23774e-221	Tenoblast	GABARAPL2
5.96302e-205	0.268928	0.795	0.643	3.25832e-200	Tenoblast	SKP1
1.10599e-200	0.268855	0.521	0.369	6.04333e-196	Tenoblast	SLC16A3
5.86759e-209	0.268263	0.95	0.85	3.20617e-204	Tenoblast	ARL6IP5
1.84397e-187	0.268133	0.223	0.116	1.00758e-182	Tenoblast	BMP4
4.39851e-103	0.267706	0.25	0.164	2.40343e-98	Tenoblast	GNG10
1.61223e-157	0.267255	0.885	0.776	8.80956e-153	Tenoblast	DPT
2.53922e-185	0.264609	0.394	0.257	1.38748e-180	Tenoblast	PROCR
6.36131e-168	0.264072	0.194	0.099	3.47595e-163	Tenoblast	DLX4
2.4347e-193	0.263904	0.717	0.587	1.33037e-188	Tenoblast	ATP5IF1
3.65616e-154	0.263769	0.477	0.358	1.9978e-149	Tenoblast	CENPX
1.14868e-173	0.261803	0.611	0.486	6.27664e-169	Tenoblast	FAM177A1
5.10918e-185	0.26171	0.512	0.369	2.79176e-180	Tenoblast	MRGPRF
2.81411e-167	0.261195	0.23	0.127	1.53769e-162	Tenoblast	MIR210HG
3.2905e-180	0.261156	0.847	0.733	1.798e-175	Tenoblast	PLOD2
4.72303e-162	0.260547	0.664	0.539	2.58076e-157	Tenoblast	NAA38
7.87041e-168	0.258914	0.687	0.576	4.30055e-163	Tenoblast	PLIN3
6.85579e-56	0.258013	0.514	0.436	3.74614e-51	Tenoblast	ANGPTL4
5.37209e-154	0.257608	0.274	0.167	2.93542e-149	Tenoblast	KIF22
2.27292e-188	0.257354	0.991	0.935	1.24197e-183	Tenoblast	S100A11
3.043e-135	0.257309	0.658	0.55	1.66275e-130	Tenoblast	LMO4
1.17671e-174	0.256865	0.995	0.962	6.42978e-170	Tenoblast	ACTG1
5.16549e-148	0.255639	0.457	0.338	2.82253e-143	Tenoblast	SELENOT
7.92972e-141	0.255498	0.731	0.617	4.33296e-136	Tenoblast	HCFC1R1
7.08762e-164	0.255391	0.574	0.446	3.87282e-159	Tenoblast	NT5E
2.83575e-152	0.253526	0.488	0.367	1.54951e-147	Tenoblast	MRPL17
4.57214e-175	0.253411	0.763	0.641	2.49831e-170	Tenoblast	P4HA1
1.54673e-170	0.253072	0.286	0.171	8.45165e-166	Tenoblast	HOXD8
4.1751e-160	0.252562	0.683	0.564	2.28136e-155	Tenoblast	PDCD5
2.21029e-161	0.250848	0.332	0.21	1.20775e-156	Tenoblast	CBR3
3.59785e-193	0.250828	0.542	0.39	1.96594e-188	Tenoblast	SLC39A14
1.26361e-164	0.250814	0.594	0.47	6.90462e-160	Tenoblast	RAD23A
1.30332e-117	0.250613	0.199	0.115	7.12161e-113	Tenoblast	TOMM6
1.30176e-125	0.250424	0.933	0.842	7.11306e-121	Tenoblast	TXN
3.68879e-167	0.250177	0.754	0.633	2.01563e-162	Tenoblast	TYMP
0	2.99435	0.882	0.613	0	Teno_mature	PRG4
2.64234e-252	2.82204	0.291	0.099	1.44383e-247	Teno_mature	MMP3
0	2.22862	0.552	0.04	0	Teno_mature	DEFB1
0	2.15381	0.903	0.568	0	Teno_mature	TIMP3
0	1.961	0.913	0.483	0	Teno_mature	CD55
0	1.91655	1	0.774	0	Teno_mature	CRTAC1
0	1.80106	0.935	0.476	0	Teno_mature	UAP1
0	1.78445	0.969	0.602	0	Teno_mature	RGCC
0	1.73649	0.916	0.412	0	Teno_mature	C11orf96
0	1.72406	0.84	0.438	0	Teno_mature	CRLF1
0	1.67223	0.998	0.939	0	Teno_mature	CLU
0	1.66668	0.863	0.389	0	Teno_mature	ACKR3
0	1.65559	0.382	0.07	0	Teno_mature	FABP3
0	1.60029	0.953	0.565	0	Teno_mature	TPPP3
0	1.54251	1	0.995	0	Teno_mature	FN1
0	1.53362	0.751	0.258	0	Teno_mature	ITGB8
0	1.42429	0.967	0.689	0	Teno_mature	CRIP1
0	1.42238	0.841	0.383	0	Teno_mature	PCOLCE2
0	1.3347	0.992	0.862	0	Teno_mature	EMP3
0	1.33141	0.847	0.595	0	Teno_mature	TNFAIP6
0	1.32676	0.956	0.76	0	Teno_mature	PRELP
2.93933e-243	1.3191	0.499	0.253	1.60611e-238	Teno_mature	FGFBP2
0	1.29241	0.969	0.553	0	Teno_mature	TNXB
0	1.28947	0.744	0.312	0	Teno_mature	GFPT2
0	1.28937	0.751	0.362	0	Teno_mature	ERRFI1
0	1.28736	0.618	0.165	0	Teno_mature	ADAMTS6
0	1.26464	0.923	0.454	0	Teno_mature	CAPS
1.64003e-88	1.25296	0.312	0.18	8.96146e-84	Teno_mature	TWISTNB
0	1.24012	0.739	0.257	0	Teno_mature	PROCR
0	1.22791	0.921	0.601	0	Teno_mature	UGP2
0	1.20296	0.986	0.922	0	Teno_mature	CCDC80
0	1.18869	0.741	0.379	0	Teno_mature	AK1
0	1.1787	0.797	0.526	0	Teno_mature	PLA2G2A
0	1.16575	0.672	0.217	0	Teno_mature	CLEC3B
0	1.13953	0.994	0.871	0	Teno_mature	SH3BGRL3
0	1.13512	0.715	0.225	0	Teno_mature	VSIR
0	1.12835	0.797	0.343	0	Teno_mature	TREM1
0	1.10154	0.525	0.136	0	Teno_mature	HAS1
0	1.09394	0.452	0.155	0	Teno_mature	HBEGF
4.21997e-260	1.09239	0.776	0.475	2.30588e-255	Teno_mature	SOX5
2.01091e-211	1.08631	0.611	0.383	1.0988e-206	Teno_mature	VCAM1
0	1.08611	0.812	0.435	0	Teno_mature	PFKP
0	1.0524	0.69	0.309	0	Teno_mature	PHLDA2
1.18885e-304	1.03205	0.238	0.061	6.49613e-300	Teno_mature	ZNF385B
2.89701e-231	1.02966	0.43	0.197	1.58298e-226	Teno_mature	INHBA
0	1.02901	0.753	0.446	0	Teno_mature	CDO1
0	0.981612	0.39	0.121	0	Teno_mature	SERPINA1
0	0.977393	0.591	0.228	0	Teno_mature	NTN4
0	0.975539	0.799	0.409	0	Teno_mature	BCAT1
0	0.963701	0.995	0.89	0	Teno_mature	CD9
0	0.963027	0.432	0.048	0	Teno_mature	BMP6
0	0.961026	0.997	0.911	0	Teno_mature	MT2A
0	0.957332	0.792	0.398	0	Teno_mature	SLC39A14
0	0.952581	0.813	0.507	0	Teno_mature	SMIM14
0	0.936142	0.847	0.479	0	Teno_mature	EZR
2.18216e-270	0.935096	0.899	0.741	1.19238e-265	Teno_mature	FMOD
0	0.909711	0.787	0.404	0	Teno_mature	HSD3B7
0	0.90255	0.97	0.764	0	Teno_mature	CD151
0	0.845947	0.629	0.256	0	Teno_mature	KIAA0040
0	0.842066	0.947	0.69	0	Teno_mature	AQP1
0	0.839828	0.998	0.946	0	Teno_mature	ITM2B
1.63868e-264	0.82562	0.996	0.948	8.95408e-260	Teno_mature	HTRA1
0	0.818293	0.686	0.294	0	Teno_mature	CDON
0	0.813357	0.902	0.607	0	Teno_mature	CRIP2
0	0.808972	0.782	0.473	0	Teno_mature	SEMA3C
0	0.797195	0.419	0.121	0	Teno_mature	BMP4
0	0.791352	0.835	0.527	0	Teno_mature	TSC22D3
0	0.789964	0.926	0.706	0	Teno_mature	REXO2
0	0.784692	0.922	0.711	0	Teno_mature	BZW1
0	0.777574	0.964	0.811	0	Teno_mature	VKORC1
2.05063e-78	0.774307	0.808	0.767	1.12051e-73	Teno_mature	OGN
0	0.760826	0.986	0.865	0	Teno_mature	PRDX1
0	0.755304	0.395	0.035	0	Teno_mature	C10orf105
0	0.75455	0.776	0.472	0	Teno_mature	UGDH
0	0.751478	0.992	0.902	0	Teno_mature	DSTN
2.86124e-222	0.747943	0.606	0.345	1.56344e-217	Teno_mature	RCAN1
1.61535e-296	0.731209	0.769	0.493	8.8266e-292	Teno_mature	YWHAH
1.1651e-250	0.727277	0.322	0.115	6.36634e-246	Teno_mature	SCARA5
0	0.727041	0.75	0.44	0	Teno_mature	CREB5
0	0.725172	0.409	0.152	0	Teno_mature	FAM49A
0	0.72472	0.992	0.906	0	Teno_mature	LDHA
3.31753e-268	0.72382	0.755	0.476	1.81276e-263	Teno_mature	SGK1
5.31564e-179	0.720624	0.396	0.186	2.90457e-174	Teno_mature	TNFRSF11B
0	0.712524	0.999	0.986	0	Teno_mature	S100A4
0	0.704116	0.801	0.504	0	Teno_mature	RRAS
1.04098e-193	0.702268	0.498	0.267	5.68811e-189	Teno_mature	PTGES
0	0.700435	0.956	0.785	0	Teno_mature	SOD1
0	0.695626	0.854	0.581	0	Teno_mature	PLP2
2.05947e-248	0.68913	0.654	0.378	1.12534e-243	Teno_mature	KCNMA1
4.81892e-49	0.677714	0.531	0.426	2.63316e-44	Teno_mature	CILP
0	0.674552	0.658	0.326	0	Teno_mature	RERG
0	0.665616	0.396	0.101	0	Teno_mature	DLX4
9.1535e-244	0.657026	0.998	0.955	5.00166e-239	Teno_mature	MGP
0	0.636854	0.42	0.124	0	Teno_mature	ADGRG2
2.94976e-271	0.635777	0.697	0.406	1.61181e-266	Teno_mature	NMB
2.30123e-286	0.632792	0.857	0.602	1.25744e-281	Teno_mature	FXYD5
8.7365e-228	0.629006	0.997	0.95	4.7738e-223	Teno_mature	TIMP1
3.36926e-231	0.627081	0.513	0.256	1.84103e-226	Teno_mature	GALNT15
0	0.623378	0.982	0.87	0	Teno_mature	OAZ1
0	0.621247	0.344	0.097	0	Teno_mature	CDA
2.42354e-305	0.607043	0.376	0.133	1.32427e-300	Teno_mature	F5
7.81999e-306	0.607022	0.419	0.159	4.273e-301	Teno_mature	S100A3
7.88549e-305	0.606145	0.581	0.272	4.30879e-300	Teno_mature	SLC29A1
8.64105e-245	0.603894	0.634	0.343	4.72164e-240	Teno_mature	COL15A1
1.80742e-197	0.602184	1	0.982	9.87609e-193	Teno_mature	LUM
1.61427e-208	0.589616	0.613	0.375	8.8207e-204	Teno_mature	ADI1
1.14961e-248	0.586935	0.709	0.42	6.28169e-244	Teno_mature	SCARA3
6.92482e-272	0.586016	0.611	0.313	3.78386e-267	Teno_mature	PALMD
0	0.583043	1	0.994	0	Teno_mature	S100A10
8.84077e-300	0.577155	0.964	0.814	4.83077e-295	Teno_mature	RHOA
0	0.572497	0.552	0.242	0	Teno_mature	SORBS2
0	0.572009	0.121	0.005	0	Teno_mature	CLIC5
5.32601e-173	0.571	0.809	0.591	2.91024e-168	Teno_mature	COX7A1
0	0.564998	0.353	0.079	0	Teno_mature	TMOD1
0	0.55231	0.266	0.052	0	Teno_mature	ANK3
3.03683e-202	0.549496	0.98	0.839	1.65939e-197	Teno_mature	NDUFA4L2
3.2117e-214	0.548853	0.777	0.538	1.75494e-209	Teno_mature	COMT
0	0.54856	0.354	0.095	0	Teno_mature	TMEM100
5.62086e-182	0.544922	0.778	0.551	3.07135e-177	Teno_mature	PDLIM4
1.60384e-211	0.544796	0.81	0.599	8.76369e-207	Teno_mature	ARL2
8.12798e-217	0.54404	0.673	0.41	4.44129e-212	Teno_mature	COX17
0	0.543782	0.358	0.107	0	Teno_mature	ZNF385A
0	0.543073	0.42	0.155	0	Teno_mature	PPP1R14C
9.71117e-220	0.541844	0.842	0.626	5.30638e-215	Teno_mature	RETREG1
1.01408e-158	0.534383	0.275	0.115	5.54112e-154	Teno_mature	SLC7A2
3.44081e-301	0.532789	1	0.995	1.88012e-296	Teno_mature	S100A6
0	0.530509	0.225	0.016	0	Teno_mature	MTUS2
6.4257e-255	0.524223	0.976	0.843	3.51113e-250	Teno_mature	CLIC1
1.6495e-210	0.52372	0.971	0.825	9.01318e-206	Teno_mature	CAV1
5.90792e-270	0.521317	0.992	0.913	3.22821e-265	Teno_mature	CALM1
7.18383e-159	0.510605	0.611	0.395	3.92539e-154	Teno_mature	KLF3
8.67591e-205	0.509922	0.881	0.664	4.74069e-200	Teno_mature	SELENOS
3.04852e-188	0.509375	0.771	0.531	1.66577e-183	Teno_mature	CCPG1
8.84519e-302	0.50415	0.37	0.129	4.83319e-297	Teno_mature	ITPR3
3.88091e-194	0.498126	0.629	0.379	2.12061e-189	Teno_mature	VWA1
3.45395e-201	0.494906	0.575	0.323	1.88731e-196	Teno_mature	TRIM47
0	0.494365	0.28	0.052	0	Teno_mature	ITGA6
8.16496e-169	0.486281	0.836	0.647	4.4615e-164	Teno_mature	TYMP
2.52202e-131	0.472235	0.485	0.29	1.37808e-126	Teno_mature	FOXO1
0	0.471953	0.115	0.008	0	Teno_mature	HHIP
1.2211e-229	0.470186	0.976	0.863	6.67232e-225	Teno_mature	TSPO
1.90716e-272	0.468329	0.421	0.168	1.04211e-267	Teno_mature	ADGRE5
6.79371e-178	0.466205	0.828	0.626	3.71222e-173	Teno_mature	CIB1
1.84554e-248	0.465246	0.997	0.952	1.00844e-243	Teno_mature	ANXA1
1.18147e-134	0.461983	0.407	0.219	6.45576e-130	Teno_mature	CSF1
1.2474e-190	0.458895	0.622	0.375	6.81605e-186	Teno_mature	ASAP2
1.23207e-196	0.457315	0.999	0.98	6.7323e-192	Teno_mature	PTMA
0	0.455486	0.247	0.058	0	Teno_mature	GRK5
3.24838e-179	0.453045	0.284	0.113	1.77498e-174	Teno_mature	FGF2
1.96193e-120	0.453008	0.408	0.228	1.07204e-115	Teno_mature	ADAMTS5
3.91273e-131	0.452679	0.808	0.648	2.138e-126	Teno_mature	H3F3B
1.16116e-177	0.448558	0.624	0.388	6.34478e-173	Teno_mature	SSBP4
3.02669e-179	0.448277	0.636	0.402	1.65384e-174	Teno_mature	EML1
5.75891e-143	0.447647	0.714	0.512	3.14678e-138	Teno_mature	NPTN
1.69377e-44	0.443889	0.7	0.586	9.25509e-40	Teno_mature	SOD3
0	0.441317	0.138	0.012	0	Teno_mature	GABRA4
4.76352e-168	0.438572	0.51	0.283	2.60288e-163	Teno_mature	CA5B
0	0.434055	0.226	0.044	0	Teno_mature	VSIG10L2
7.85309e-172	0.433594	0.574	0.337	4.29109e-167	Teno_mature	SLC16A7
2.05237e-27	0.43238	0.318	0.243	1.12145e-22	Teno_mature	ECRG4
4.14123e-137	0.431753	0.825	0.641	2.26285e-132	Teno_mature	ANKH
6.01624e-289	0.431139	0.31	0.098	3.28739e-284	Teno_mature	NGEF
5.00186e-216	0.429677	0.371	0.154	2.73312e-211	Teno_mature	KCNN4
5.97982e-188	0.429414	0.98	0.871	3.26749e-183	Teno_mature	TAGLN2
5.96853e-179	0.425945	0.611	0.372	3.26133e-174	Teno_mature	VAMP3
2.09768e-133	0.425341	0.921	0.785	1.14621e-128	Teno_mature	PMP22
3.43488e-87	0.421679	0.163	0.067	1.87689e-82	Teno_mature	MT1G
3.33269e-145	0.418055	0.252	0.101	1.82105e-140	Teno_mature	C2orf40
5.72848e-257	0.409205	0.266	0.081	3.13016e-252	Teno_mature	MLIP
0	0.408836	0.139	0.008	0	Teno_mature	PCSK6
9.80571e-166	0.406717	0.367	0.173	5.35803e-161	Teno_mature	MTHFD1L
1.83888e-136	0.406334	0.418	0.232	1.0048e-131	Teno_mature	EFHD2
1.64214e-118	0.404846	0.887	0.72	8.97298e-114	Teno_mature	RHOC
3.12775e-187	0.402664	0.344	0.148	1.70907e-182	Teno_mature	EPS8L2
3.44069e-128	0.402086	0.724	0.522	1.88006e-123	Teno_mature	RHOB
7.02213e-141	0.401054	0.677	0.46	3.83703e-136	Teno_mature	NT5E
5.818e-155	0.400537	0.905	0.741	3.17907e-150	Teno_mature	CYB5R3
5.49114e-130	0.400254	0.781	0.603	3.00047e-125	Teno_mature	VDAC2
6.99376e-157	0.399149	0.403	0.205	3.82153e-152	Teno_mature	CDK2AP2
7.84752e-148	0.399111	0.498	0.288	4.28804e-143	Teno_mature	MTMR2
1.65569e-163	0.397082	0.48	0.251	9.04701e-159	Teno_mature	MGST1
9.32461e-142	0.394686	0.589	0.375	5.09515e-137	Teno_mature	PLEKHA1
5.31907e-134	0.393746	0.589	0.38	2.90645e-129	Teno_mature	MRPL17
5.75186e-112	0.392298	0.839	0.667	3.14293e-107	Teno_mature	DPYSL2
2.17216e-152	0.39003	0.439	0.232	1.18691e-147	Teno_mature	ADSS
6.05864e-135	0.388429	0.413	0.224	3.31056e-130	Teno_mature	FAM180A
3.295e-127	0.388236	0.769	0.572	1.80045e-122	Teno_mature	SELENOK
5.25231e-113	0.388001	0.58	0.391	2.86997e-108	Teno_mature	AXL
4.36127e-162	0.3846	0.29	0.121	2.38308e-157	Teno_mature	TIMP4
2.15349e-154	0.384374	0.919	0.756	1.17671e-149	Teno_mature	GABARAPL2
6.26633e-167	0.383795	0.995	0.922	3.42405e-162	Teno_mature	CD81
1.45707e-130	0.383312	0.597	0.389	7.96173e-126	Teno_mature	DIXDC1
0	0.383286	0.219	0.037	0	Teno_mature	DLX3
1.14819e-128	0.380995	0.816	0.621	6.27392e-124	Teno_mature	MYADM
4.43545e-153	0.379245	0.975	0.864	2.42362e-148	Teno_mature	ARL6IP5
1.18968e-179	0.378097	0.33	0.139	6.50067e-175	Teno_mature	GALNT18
2.0636e-119	0.377197	0.669	0.48	1.12759e-114	Teno_mature	NDUFS8
1.34077e-170	0.37655	0.337	0.151	7.32622e-166	Teno_mature	EDEM2
2.7681e-136	0.376431	0.78	0.584	1.51254e-131	Teno_mature	SBDS
8.45799e-109	0.376277	0.674	0.489	4.62161e-104	Teno_mature	VAMP2
1.25811e-172	0.375894	0.402	0.193	6.87458e-168	Teno_mature	EPN2
7.26521e-263	0.373635	0.311	0.104	3.96986e-258	Teno_mature	TTC9
2.42224e-110	0.373544	0.6	0.418	1.32356e-105	Teno_mature	DYNLT3
1.54706e-135	0.37202	0.231	0.094	8.45345e-131	Teno_mature	C16orf45
2.14404e-128	0.37125	0.898	0.743	1.17155e-123	Teno_mature	RNH1
6.97265e-147	0.37104	0.173	0.056	3.81e-142	Teno_mature	AC093496.1
9.9219e-139	0.369357	0.497	0.285	5.42152e-134	Teno_mature	SYNPO
2.80112e-109	0.369202	0.606	0.398	1.53059e-104	Teno_mature	H2AFJ
6.2016e-161	0.367419	0.515	0.285	3.38868e-156	Teno_mature	GPRC5A
1.96241e-130	0.366218	0.416	0.224	1.0723e-125	Teno_mature	CBR3
3.43304e-104	0.365663	0.103	0.03	1.87588e-99	Teno_mature	TMEM196
1.13919e-125	0.365003	0.576	0.374	6.22474e-121	Teno_mature	PHACTR2
3.30986e-85	0.364541	0.185	0.082	1.80857e-80	Teno_mature	SEMA5A
4.72493e-106	0.364332	0.465	0.28	2.58179e-101	Teno_mature	SARS
7.96771e-159	0.363426	0.451	0.236	4.35372e-154	Teno_mature	CD58
5.72629e-115	0.361318	0.649	0.463	3.12896e-110	Teno_mature	NTAN1
1.93226e-98	0.361154	0.73	0.544	1.05582e-93	Teno_mature	MRPL33
1.98024e-123	0.358857	0.398	0.214	1.08204e-118	Teno_mature	TIAM2
1.05361e-273	0.358008	0.267	0.078	5.75714e-269	Teno_mature	SLC1A1
1.5966e-94	0.355028	0.6	0.434	8.72415e-90	Teno_mature	CNIH1
6.74832e-112	0.35354	0.819	0.625	3.68742e-107	Teno_mature	GNG5
4.62952e-125	0.352308	0.967	0.844	2.52966e-120	Teno_mature	PKM
6.47202e-116	0.351839	0.806	0.635	3.53644e-111	Teno_mature	LTBP3
6.9194e-138	0.347723	0.932	0.782	3.7809e-133	Teno_mature	SAT1
1.49347e-122	0.346321	0.43	0.247	8.16061e-118	Teno_mature	C1GALT1C1
1.22046e-116	0.343379	0.505	0.314	6.66883e-112	Teno_mature	DTD1
7.22144e-114	0.342954	0.662	0.456	3.94594e-109	Teno_mature	KLF4
5.09323e-78	0.340494	0.147	0.061	2.78305e-73	Teno_mature	FGF10
1.27794e-85	0.340257	0.691	0.512	6.98292e-81	Teno_mature	EIF2S2
6.49098e-108	0.340146	0.674	0.498	3.5468e-103	Teno_mature	ANXA7
1.75428e-112	0.338888	0.911	0.765	9.58576e-108	Teno_mature	SELENOW
0	0.337616	0.141	0.007	0	Teno_mature	NECTIN4
6.42584e-130	0.33737	0.447	0.251	3.51121e-125	Teno_mature	NPDC1
3.55869e-159	0.335232	0.392	0.191	1.94454e-154	Teno_mature	EHBP1L1
8.95362e-93	0.335015	0.884	0.747	4.89244e-88	Teno_mature	APLP2
3.27102e-60	0.334175	0.69	0.558	1.78735e-55	Teno_mature	FHL1
2.18901e-95	0.332833	0.845	0.679	1.19612e-90	Teno_mature	PGAM1
1.40111e-50	0.332515	0.544	0.41	7.65593e-46	Teno_mature	SNED1
6.22053e-117	0.332285	0.981	0.878	3.39902e-112	Teno_mature	RABAC1
3.34769e-124	0.331747	0.404	0.222	1.82924e-119	Teno_mature	P4HTM
2.61175e-93	0.331356	0.506	0.325	1.42711e-88	Teno_mature	CSGALNACT1
9.63093e-100	0.331214	0.714	0.527	5.26254e-95	Teno_mature	NDUFV2
3.02119e-115	0.330661	0.474	0.281	1.65084e-110	Teno_mature	PRKCA
1.07066e-102	0.329784	0.683	0.501	5.85031e-98	Teno_mature	FAM177A1
1.3712e-94	0.328272	0.61	0.436	7.49249e-90	Teno_mature	CUX1
1.59743e-136	0.327926	0.432	0.231	8.72868e-132	Teno_mature	NOL3
1.81665e-92	0.326858	0.854	0.695	9.92656e-88	Teno_mature	SDC2
2.18543e-152	0.326746	0.189	0.063	1.19416e-147	Teno_mature	LINC01411
9.57651e-58	0.325698	0.842	0.736	5.2328e-53	Teno_mature	DAB2
1.42634e-94	0.325127	0.755	0.589	7.79383e-90	Teno_mature	PLIN3
1.60951e-105	0.324282	0.713	0.519	8.7947e-101	Teno_mature	BHLHE40
1.85171e-103	0.323446	0.499	0.318	1.01181e-98	Teno_mature	GALK1
7.45113e-131	0.323044	0.516	0.302	4.07145e-126	Teno_mature	CD68
8.65336e-106	0.32299	0.417	0.243	4.72837e-101	Teno_mature	STK38L
1.32727e-150	0.322096	0.999	0.967	7.25244e-146	Teno_mature	GAPDH
5.23237e-242	0.321935	0.181	0.043	2.85907e-237	Teno_mature	PPP4R4
5.60542e-107	0.321762	0.894	0.739	3.06291e-102	Teno_mature	REEP5
1.15885e-82	0.321488	0.12	0.043	6.3322e-78	Teno_mature	MIA
0	0.320604	0.132	0.014	0	Teno_mature	HHIP-AS1
4.31764e-111	0.319171	0.915	0.754	2.35925e-106	Teno_mature	COX7A2
1.90412e-147	0.318869	0.315	0.142	1.04045e-142	Teno_mature	ORAI3
1.04791e-82	0.316911	0.92	0.793	5.72601e-78	Teno_mature	EMP1
1.43729e-95	0.315802	0.84	0.664	7.85364e-91	Teno_mature	SKP1
3.03759e-59	0.315103	0.257	0.151	1.6598e-54	Teno_mature	POLD4
7.56193e-113	0.314199	0.97	0.86	4.13199e-108	Teno_mature	SELENOM
3.29953e-83	0.313898	0.999	0.99	1.80293e-78	Teno_mature	TMSB4X
6.73006e-127	0.313513	0.302	0.143	3.67744e-122	Teno_mature	SDK2
2.43626e-111	0.312693	0.949	0.825	1.33122e-106	Teno_mature	TMEM59
0.00680548	0.311879	0.395	0.388	1	Teno_mature	ITGBL1
5.76636e-120	0.310557	0.739	0.533	3.15085e-115	Teno_mature	MT1M
1.40628e-65	0.309569	0.903	0.78	7.6842e-61	Teno_mature	PPIC
1.88773e-81	0.309144	0.903	0.744	1.03149e-76	Teno_mature	MYDGF
2.37779e-103	0.308454	0.576	0.393	1.29927e-98	Teno_mature	TMCO3
6.54451e-51	0.307551	0.567	0.446	3.57605e-46	Teno_mature	PPP1CC
6.29978e-71	0.307168	0.896	0.746	3.44232e-66	Teno_mature	PGK1
2.47953e-90	0.30638	0.751	0.57	1.35486e-85	Teno_mature	DYNLRB1
8.96544e-48	0.306317	0.457	0.328	4.8989e-43	Teno_mature	MINOS1
3.57144e-179	0.30542	0.189	0.057	1.95151e-174	Teno_mature	NDP
2.0036e-85	0.304854	0.537	0.368	1.09481e-80	Teno_mature	FOXC1
4.77737e-78	0.304571	0.74	0.575	2.61045e-73	Teno_mature	ROMO1
8.40699e-89	0.304374	0.527	0.359	4.59375e-84	Teno_mature	EMC2
2.89539e-128	0.303472	0.936	0.781	1.5821e-123	Teno_mature	ISLR
3.86468e-94	0.302708	0.351	0.196	2.11174e-89	Teno_mature	MEDAG
5.91942e-78	0.300315	0.271	0.145	3.23449e-73	Teno_mature	GAP43
1.59967e-73	0.300197	0.314	0.183	8.74089e-69	Teno_mature	CFI
4.56805e-40	0.300186	0.265	0.176	2.49607e-35	Teno_mature	BMERB1
4.19241e-99	0.29947	0.36	0.203	2.29081e-94	Teno_mature	GNPNAT1
1.4985e-96	0.297813	0.528	0.352	8.18808e-92	Teno_mature	SELENOT
1.07026e-118	0.296973	0.349	0.179	5.84813e-114	Teno_mature	KIF22
6.64979e-104	0.296152	0.499	0.31	3.63358e-99	Teno_mature	CSPG4
1.04936e-100	0.295502	0.447	0.271	5.73393e-96	Teno_mature	DIAPH1
4.32407e-92	0.293342	0.419	0.26	2.36276e-87	Teno_mature	ELOVL1
1.03196e-132	0.292558	0.224	0.088	5.63886e-128	Teno_mature	S1PR3
1.36204e-114	0.291792	0.397	0.222	7.44245e-110	Teno_mature	ACLY
2.41363e-89	0.291614	0.711	0.536	1.31886e-84	Teno_mature	CYSTM1
1.45714e-81	0.291272	0.974	0.868	7.96209e-77	Teno_mature	TPI1
1.18724e-92	0.289626	0.983	0.881	6.48733e-88	Teno_mature	ENO1
1.28008e-94	0.288932	0.787	0.628	6.99462e-90	Teno_mature	SERINC1
2.08584e-89	0.288279	0.701	0.533	1.13975e-84	Teno_mature	ZEB2
5.49028e-54	0.287508	0.509	0.371	3e-49	Teno_mature	FKBP2
2.19253e-87	0.286242	0.283	0.147	1.19804e-82	Teno_mature	ZBTB7C
5.96815e-136	0.285603	0.299	0.136	3.26111e-131	Teno_mature	PNP
5.06029e-86	0.284665	0.8	0.629	2.76504e-81	Teno_mature	GADD45GIP1
5.98417e-09	0.283556	0.143	0.113	0.000326987	Teno_mature	CYRIA
1.5604e-142	0.283399	0.249	0.1	8.52633e-138	Teno_mature	SYBU
2.37794e-74	0.282221	0.482	0.329	1.29935e-69	Teno_mature	BCAP29
9.39561e-73	0.282173	0.539	0.383	5.13395e-68	Teno_mature	MIEN1
0	0.281599	0.113	0.006	0	Teno_mature	SLURP1
2.0356e-71	0.28144	0.438	0.294	1.1123e-66	Teno_mature	MED21
3.88286e-127	0.281108	0.262	0.114	2.12167e-122	Teno_mature	MGLL
3.80262e-50	0.28107	0.684	0.547	2.07783e-45	Teno_mature	NDUFB1
1.2826e-79	0.279408	0.423	0.272	7.00836e-75	Teno_mature	HIGD1A
1.25863e-79	0.278968	0.541	0.383	6.87741e-75	Teno_mature	RGS10
9.96994e-87	0.278958	0.535	0.362	5.44777e-82	Teno_mature	ARL4D
1.25957e-92	0.278659	0.209	0.093	6.88255e-88	Teno_mature	SEMA3E
3.41425e-75	0.278595	0.842	0.705	1.86562e-70	Teno_mature	TMBIM4
2.65744e-80	0.278411	0.7	0.489	1.45208e-75	Teno_mature	ATP5MD
2.08073e-75	0.278357	0.691	0.531	1.13695e-70	Teno_mature	PPA1
1.76107e-96	0.277704	0.986	0.903	9.62285e-92	Teno_mature	PPIA
1.22635e-91	0.276925	0.628	0.449	6.701e-87	Teno_mature	ACADVL
7.61359e-77	0.275008	0.295	0.165	4.16022e-72	Teno_mature	PART1
1.84496e-86	0.273783	0.456	0.292	1.00813e-81	Teno_mature	CTBS
0	0.272269	0.125	0.015	0	Teno_mature	DYSF
3.50491e-53	0.271968	0.32	0.206	1.91515e-48	Teno_mature	SOX9
7.89132e-75	0.2715	0.632	0.476	4.31198e-70	Teno_mature	CNIH4
4.02837e-65	0.271367	0.775	0.641	2.20118e-60	Teno_mature	CYBA
1.72157e-113	0.270182	0.193	0.076	9.407e-109	Teno_mature	CCDC151
4.73189e-74	0.269767	0.881	0.746	2.5856e-69	Teno_mature	TMED9
5.26054e-83	0.268372	0.643	0.464	2.87446e-78	Teno_mature	TXNDC17
1.90109e-80	0.268349	0.468	0.304	1.03879e-75	Teno_mature	DUSP14
5.22245e-92	0.2682	0.37	0.216	2.85365e-87	Teno_mature	HAGH
1.64288e-88	0.268171	0.269	0.138	8.97703e-84	Teno_mature	PID1
3.30183e-77	0.267713	0.736	0.574	1.80419e-72	Teno_mature	NOL7
7.82031e-129	0.267109	0.23	0.094	4.27317e-124	Teno_mature	RELL1
5.16745e-80	0.266859	0.427	0.272	2.8236e-75	Teno_mature	PINK1
2.60141e-72	0.264353	0.711	0.549	1.42146e-67	Teno_mature	ETFB
1.06519e-58	0.263592	0.823	0.678	5.82043e-54	Teno_mature	MT1E
8.72955e-87	0.261279	0.157	0.064	4.77e-82	Teno_mature	CHST2
7.86243e-74	0.259628	0.526	0.368	4.29619e-69	Teno_mature	AGTRAP
3.78273e-80	0.258258	0.329	0.19	2.06696e-75	Teno_mature	HINT2
6.80848e-75	0.258178	0.767	0.604	3.72029e-70	Teno_mature	ATP5IF1
7.60649e-69	0.256976	0.838	0.705	4.15634e-64	Teno_mature	YWHAQ
3.98279e-109	0.256954	0.233	0.104	2.17627e-104	Teno_mature	C17orf58
1.91226e-87	0.255562	0.334	0.186	1.0449e-82	Teno_mature	GULP1
1.32574e-78	0.255284	0.674	0.507	7.24413e-74	Teno_mature	SPPL2A
4.99135e-67	0.254882	0.54	0.392	2.72737e-62	Teno_mature	PDLIM5
7.61574e-66	0.254394	0.681	0.529	4.16139e-61	Teno_mature	ARL3
5.94903e-75	0.254076	0.658	0.49	3.25067e-70	Teno_mature	AMD1
1.86789e-73	0.253554	0.489	0.334	1.02065e-68	Teno_mature	KRAS
3.74035e-171	0.252982	0.179	0.053	2.0438e-166	Teno_mature	LYNX1
4.90319e-91	0.252456	0.234	0.112	2.6792e-86	Teno_mature	ACYP1
2.31848e-93	0.252324	0.257	0.127	1.26687e-88	Teno_mature	MSRB1
3.44749e-72	0.25177	0.437	0.286	1.88378e-67	Teno_mature	PDGFC
4.29835e-69	0.250259	0.649	0.49	2.3487e-64	Teno_mature	DGUOK
0	4.01736	0.73	0.298	0	Teno_respo	CFD
0	2.97613	0.666	0.142	0	Teno_respo	SFRP2
0	2.93673	0.275	0.029	0	Teno_respo	CXCL14
0	2.78606	0.381	0.114	0	Teno_respo	APOE
0	2.53498	0.79	0.507	0	Teno_respo	PLA2G2A
0	2.38912	0.173	0.013	0	Teno_respo	APOD
0	1.92962	0.963	0.798	0	Teno_respo	GSN
0	1.79856	0.602	0.302	0	Teno_respo	IGF1
0	1.79601	0.894	0.343	0	Teno_respo	SPARCL1
0	1.7589	0.605	0.158	0	Teno_respo	MFAP5
0	1.7232	0.359	0.064	0	Teno_respo	SFRP1
0	1.71476	0.927	0.666	0	Teno_respo	IGFBP4
0	1.68079	0.794	0.297	0	Teno_respo	CXCL12
0	1.67889	0.794	0.307	0	Teno_respo	EFEMP1
0	1.60091	0.724	0.32	0	Teno_respo	EBF1
0	1.59482	0.605	0.115	0	Teno_respo	FBLN2
0	1.56837	0.489	0.058	0	Teno_respo	GGT5
0	1.56064	0.63	0.275	0	Teno_respo	SFRP4
0	1.54686	0.968	0.719	0	Teno_respo	VCAN
0	1.50588	0.949	0.558	0	Teno_respo	SERPINF1
0	1.48353	0.425	0.063	0	Teno_respo	ITM2A
0	1.45627	0.862	0.54	0	Teno_respo	CFH
0	1.41623	0.349	0.035	0	Teno_respo	TMEM176B
0	1.38679	0.292	0.022	0	Teno_respo	TMEM176A
0	1.3819	0.62	0.253	0	Teno_respo	H3-3B
0	1.33516	0.21	0.058	0	Teno_respo	AGT
0	1.30914	0.398	0.094	0	Teno_respo	RARRES2
0	1.26305	0.929	0.766	0	Teno_respo	JUNB
0	1.25956	0.674	0.274	0	Teno_respo	EPHX1
0	1.25427	0.896	0.71	0	Teno_respo	GADD45B
0	1.23743	0.457	0.232	0	Teno_respo	CCL2
0	1.22219	0.724	0.402	0	Teno_respo	FBLN1
0	1.16457	0.741	0.477	0	Teno_respo	ZFP36
0	1.15352	0.315	0.022	0	Teno_respo	ABCA8
0	1.14927	0.708	0.29	0	Teno_respo	CYP1B1
0	1.13328	0.393	0.169	0	Teno_respo	RASD1
0	1.12617	0.468	0.113	0	Teno_respo	FGF7
0	1.12448	0.507	0.23	0	Teno_respo	MGST1
8.70091e-279	1.11813	0.382	0.2	4.75435e-274	Teno_respo	RBP4
0	1.11466	0.919	0.755	0	Teno_respo	FOS
0	1.1028	0.595	0.298	0	Teno_respo	IRF1
0	1.0873	0.846	0.61	0	Teno_respo	CEBPD
0	1.08709	0.62	0.321	0	Teno_respo	PLPP3
0	1.08465	0.238	0.015	0	Teno_respo	C3
0	1.07922	0.505	0.206	0	Teno_respo	IFITM1
0	1.06992	0.609	0.312	0	Teno_respo	TAGLN
0	1.06933	0.92	0.595	0	Teno_respo	COL14A1
0	1.06324	0.959	0.741	0	Teno_respo	C1S
0	1.05297	0.742	0.49	0	Teno_respo	FOSB
0	1.05127	0.537	0.17	0	Teno_respo	DCLK1
0	1.05011	0.704	0.309	0	Teno_respo	SELENOP
0	1.03755	0.577	0.23	0	Teno_respo	H3-3A
0	1.03185	0.568	0.315	0	Teno_respo	ATF3
0	1.00745	0.525	0.253	0	Teno_respo	LINC-PINT
0	0.991253	0.423	0.087	0	Teno_respo	SPRY1
0	0.988795	0.455	0.121	0	Teno_respo	AKAP12
0	0.982604	0.896	0.637	0	Teno_respo	ID3
0	0.96992	0.436	0.134	0	Teno_respo	CYGB
0	0.969546	0.445	0.143	0	Teno_respo	KCNE4
0	0.969423	0.457	0.083	0	Teno_respo	LGALS3BP
0	0.964582	0.145	0.012	0	Teno_respo	SLPI
0	0.957792	0.302	0.097	0	Teno_respo	ENSG00000286533
4.42347e-11	0.949833	0.284	0.254	2.41707e-06	Teno_respo	CHI3L1
0	0.945717	0.35	0.056	0	Teno_respo	BMP5
0	0.94224	0.731	0.409	0	Teno_respo	BICC1
0	0.93765	0.417	0.174	0	Teno_respo	MFAP4
0	0.91699	0.681	0.31	0	Teno_respo	TSHZ2
0	0.914163	0.56	0.209	0	Teno_respo	SRPX
0	0.913551	0.592	0.202	0	Teno_respo	PODN
0	0.913252	0.514	0.207	0	Teno_respo	H2AZ1
0	0.904543	0.842	0.661	0	Teno_respo	IER2
0	0.902358	0.659	0.414	0	Teno_respo	NAMPT
0	0.901682	0.39	0.094	0	Teno_respo	LAMA2
0	0.899769	0.108	0.002	0	Teno_respo	C7
0	0.899295	0.719	0.505	0	Teno_respo	SOCS3
0	0.896556	0.988	0.918	0	Teno_respo	IGFBP7
0	0.880254	0.565	0.229	0	Teno_respo	FYN
0	0.870731	0.279	0.097	0	Teno_respo	CXCL2
0	0.867672	0.344	0.112	0	Teno_respo	PRKG1
5.65156e-69	0.867054	0.347	0.256	3.08813e-64	Teno_respo	FGFBP2
0	0.861286	0.686	0.436	0	Teno_respo	EGR1
2.2709e-303	0.857692	0.809	0.646	1.24086e-298	Teno_respo	IER3
0	0.850151	0.388	0.121	0	Teno_respo	NR2F2
0	0.845703	0.797	0.622	0	Teno_respo	DNAJB1
0	0.842095	0.663	0.384	0	Teno_respo	SNED1
0	0.828255	0.942	0.823	0	Teno_respo	JUN
0	0.824229	0.526	0.276	0	Teno_respo	SLC2A3
1.82704e-162	0.815931	0.579	0.422	9.98329e-158	Teno_respo	C11orf96
0	0.784291	0.496	0.232	0	Teno_respo	KAZN
0	0.782125	0.638	0.384	0	Teno_respo	REV3L
0	0.779098	0.958	0.768	0	Teno_respo	SERPING1
0	0.771416	0.977	0.817	0	Teno_respo	PLAC9
2.9178e-302	0.766961	0.292	0.125	1.59434e-297	Teno_respo	MT1A
0	0.76672	0.518	0.215	0	Teno_respo	CHASERR
0	0.761163	0.965	0.827	0	Teno_respo	C1R
0	0.752618	0.617	0.368	0	Teno_respo	COL18A1
0	0.751239	0.89	0.71	0	Teno_respo	ABI3BP
0	0.744748	0.427	0.163	0	Teno_respo	H1-10
0	0.742874	0.578	0.32	0	Teno_respo	MIR99AHG
0	0.742225	0.998	0.942	0	Teno_respo	CST3
0	0.73848	0.817	0.632	0	Teno_respo	NFKBIA
1.16803e-195	0.732679	0.483	0.323	6.38237e-191	Teno_respo	COL4A1
0	0.730569	0.693	0.43	0	Teno_respo	PLPP1
0	0.729597	0.935	0.811	0	Teno_respo	THY1
0	0.725344	0.309	0.081	0	Teno_respo	C1QTNF4
0	0.723317	0.368	0.094	0	Teno_respo	SCARA5
0	0.719638	0.291	0.032	0	Teno_respo	GUCY1A1
0	0.719097	0.66	0.393	0	Teno_respo	ANGPTL1
0	0.709627	0.804	0.544	0	Teno_respo	ZFP36L2
1.0667e-287	0.707252	0.82	0.653	5.82867e-283	Teno_respo	PRSS23
1.14122e-131	0.704414	0.429	0.29	6.23588e-127	Teno_respo	RARRES1
0	0.694959	0.543	0.236	0	Teno_respo	SPON1
0	0.690711	0.534	0.285	0	Teno_respo	SIK3
2.39702e-233	0.681906	0.392	0.216	1.30978e-228	Teno_respo	DIO2
0	0.680825	0.38	0.149	0	Teno_respo	DLG2
0	0.679186	0.655	0.386	0	Teno_respo	NFIB
0	0.679091	0.397	0.127	0	Teno_respo	CD248
0	0.677465	0.327	0.143	0	Teno_respo	HAS2
0	0.674972	0.409	0.149	0	Teno_respo	KHDRBS3
0	0.674956	0.87	0.602	0	Teno_respo	PDGFRL
0	0.670172	0.818	0.611	0	Teno_respo	SOD2
0	0.669551	0.6	0.311	0	Teno_respo	PRRX2
0	0.664668	0.31	0.098	0	Teno_respo	ENSG00000289901
0	0.659138	0.167	0.022	0	Teno_respo	IL6
0	0.657255	0.563	0.283	0	Teno_respo	AKR1C3
2.99352e-240	0.656854	0.611	0.429	1.63572e-235	Teno_respo	GEM
0	0.655679	0.434	0.191	0	Teno_respo	EXT1
0	0.652921	0.269	0.07	0	Teno_respo	SLIT2
0	0.648024	0.601	0.366	0	Teno_respo	ANK2
0	0.646458	0.459	0.194	0	Teno_respo	ATP5MK
0	0.643283	0.512	0.281	0	Teno_respo	NR4A1
0	0.639541	0.437	0.177	0	Teno_respo	H2AJ
7.1323e-305	0.636014	0.424	0.222	3.89723e-300	Teno_respo	ZSWIM6
0	0.632961	0.318	0.12	0	Teno_respo	NOTCH3
0	0.632827	0.591	0.326	0	Teno_respo	SSBP2
0	0.632226	0.392	0.165	0	Teno_respo	PTGFR
0	0.630431	0.345	0.102	0	Teno_respo	RAMP2
2.54145e-290	0.62621	0.54	0.323	1.3887e-285	Teno_respo	HES1
0	0.623882	0.45	0.22	0	Teno_respo	ID4
0	0.623012	0.332	0.104	0	Teno_respo	CTSH
0	0.620909	0.232	0.035	0	Teno_respo	FGL2
0	0.61889	0.337	0.088	0	Teno_respo	TFPI
1.80277e-122	0.61878	0.659	0.529	9.8507e-118	Teno_respo	MT1M
1.07555e-198	0.61588	0.158	0.057	5.87703e-194	Teno_respo	SCG2
0	0.615147	0.302	0.102	0	Teno_respo	NTRK2
0	0.614798	0.437	0.227	0	Teno_respo	ELL2
0	0.611485	0.411	0.189	0	Teno_respo	IMMP2L
0	0.608455	0.335	0.124	0	Teno_respo	PARD3B
0	0.605758	0.255	0.033	0	Teno_respo	EBF2
0	0.602498	0.188	0.041	0	Teno_respo	ROBO2
0	0.599255	0.412	0.152	0	Teno_respo	TNFSF10
0	0.592023	0.259	0.071	0	Teno_respo	HES4
0	0.584462	0.25	0.056	0	Teno_respo	SLC1A3
0	0.580848	0.705	0.441	0	Teno_respo	LAMA4
1.80241e-143	0.580683	0.208	0.102	9.84871e-139	Teno_respo	MTRNR2L1
0	0.57814	0.335	0.121	0	Teno_respo	ENPP2
0	0.577497	0.47	0.262	0	Teno_respo	NFIL3
1.66241e-289	0.577308	0.52	0.31	9.08375e-285	Teno_respo	CSGALNACT1
0	0.573637	0.788	0.565	0	Teno_respo	SOD3
0	0.573613	0.632	0.406	0	Teno_respo	B4GALT1
0	0.571426	0.164	0.025	0	Teno_respo	NEGR1
0	0.566295	0.243	0.03	0	Teno_respo	PDE5A
0	0.565934	0.902	0.745	0	Teno_respo	ZFP36L1
0	0.560549	0.283	0.1	0	Teno_respo	CP
1.73989e-243	0.560228	0.567	0.355	9.50708e-239	Teno_respo	CCN5
0	0.55962	0.219	0.027	0	Teno_respo	ABCA6
1.00651e-210	0.559392	0.884	0.762	5.49976e-206	Teno_respo	DUSP1
0	0.559206	0.442	0.23	0	Teno_respo	DLEU2
0	0.557111	0.453	0.206	0	Teno_respo	U2AF1
0	0.553732	0.675	0.464	0	Teno_respo	CCNL1
6.3286e-295	0.552961	0.873	0.731	3.45808e-290	Teno_respo	DNAJA1
0	0.552468	0.474	0.24	0	Teno_respo	NCOA1
1.4042e-34	0.551886	0.348	0.492	7.67281e-30	Teno_respo	MTRNR2L12
0	0.550972	0.829	0.588	0	Teno_respo	LHFPL6
0	0.549865	0.821	0.629	0	Teno_respo	HLA-E
0	0.549564	0.285	0.108	0	Teno_respo	PCSK5
5.65439e-301	0.546117	0.535	0.315	3.08967e-296	Teno_respo	PEAK1
0	0.538787	0.356	0.144	0	Teno_respo	ATP5MJ
3.25517e-290	0.536895	0.809	0.629	1.77869e-285	Teno_respo	PPP1R15A
0	0.535991	0.27	0.059	0	Teno_respo	PRICKLE1
4.6424e-265	0.534608	0.496	0.302	2.5367e-260	Teno_respo	ARIH1
0	0.532213	0.909	0.745	0	Teno_respo	HLA-B
0	0.531592	0.399	0.195	0	Teno_respo	NAALADL2
0	0.531402	0.215	0.062	0	Teno_respo	FGF18
0	0.531311	0.234	0.052	0	Teno_respo	ZFPM2
4.51395e-258	0.528827	0.404	0.217	2.46651e-253	Teno_respo	DENND4A
0	0.528803	0.401	0.171	0	Teno_respo	BBLN
9.02137e-213	0.525053	0.631	0.45	4.92946e-208	Teno_respo	AKR1C1
0	0.524387	0.327	0.104	0	Teno_respo	PDGFD
8.92717e-269	0.522391	0.101	0.021	4.87798e-264	Teno_respo	APOC1
0	0.521473	0.303	0.08	0	Teno_respo	AHR
0	0.520206	0.246	0.04	0	Teno_respo	GUCY1B1
0	0.517671	0.17	0.026	0	Teno_respo	TMEM108
0	0.513695	0.197	0.056	0	Teno_respo	HELLPAR
0	0.511997	0.36	0.158	0	Teno_respo	BOC
0	0.511913	0.145	0.006	0	Teno_respo	ABCC9
3.01926e-198	0.511691	0.627	0.44	1.64978e-193	Teno_respo	SNHG29
2.4201e-283	0.509306	0.64	0.433	1.32239e-278	Teno_respo	CELF2
1.58982e-262	0.509089	0.567	0.357	8.68709e-258	Teno_respo	MAP1B
1.32755e-265	0.508101	0.535	0.332	7.254e-261	Teno_respo	ASXL1
2.08984e-284	0.507985	0.683	0.468	1.14193e-279	Teno_respo	NFIA
0	0.506519	0.645	0.418	0	Teno_respo	CTSF
8.514e-239	0.505514	0.549	0.359	4.65222e-234	Teno_respo	CAMK2D
3.28108e-262	0.503828	0.46	0.259	1.79285e-257	Teno_respo	NOVA1
0	0.501272	0.391	0.164	0	Teno_respo	CD302
1.75474e-47	0.499596	0.514	0.435	9.58824e-43	Teno_respo	RGS16
0	0.499135	0.44	0.228	0	Teno_respo	SETBP1
1.9997e-294	0.497879	0.85	0.674	1.09268e-289	Teno_respo	PNRC1
0	0.497035	0.275	0.086	0	Teno_respo	FAM180B
6.34866e-252	0.496227	0.629	0.423	3.46903e-247	Teno_respo	SMOC2
0	0.495499	0.273	0.071	0	Teno_respo	SVEP1
0	0.494784	0.449	0.209	0	Teno_respo	TMEM119
0	0.491324	0.286	0.101	0	Teno_respo	PLAAT4
0	0.49055	0.35	0.147	0	Teno_respo	STXBP6
1.72046e-293	0.490241	0.694	0.481	9.40095e-289	Teno_respo	MAN1A1
6.02244e-212	0.484718	0.374	0.21	3.29078e-207	Teno_respo	MYC
1.03873e-263	0.483566	0.406	0.217	5.67585e-259	Teno_respo	NFKB1
2.84108e-274	0.482065	0.887	0.727	1.55242e-269	Teno_respo	FBN1
0	0.481563	0.374	0.156	0	Teno_respo	FLRT2
0	0.481166	0.375	0.163	0	Teno_respo	DPYD
1.72142e-257	0.478806	0.661	0.469	9.4062e-253	Teno_respo	SPTBN1
2.27229e-99	0.477525	0.614	0.478	1.24163e-94	Teno_respo	THBS4
0	0.475703	0.224	0.072	0	Teno_respo	NFE2L3
1.87923e-245	0.474809	0.356	0.184	1.02685e-240	Teno_respo	CBLB
0	0.474102	0.502	0.277	0	Teno_respo	PLEKHA5
0	0.473096	0.206	0.042	0	Teno_respo	LDB2
4.88844e-279	0.471805	0.766	0.567	2.67114e-274	Teno_respo	ARID5B
1.96234e-284	0.470783	0.339	0.158	1.07226e-279	Teno_respo	EFNA5
6.13427e-301	0.470002	0.502	0.282	3.35189e-296	Teno_respo	CDK14
9.42924e-125	0.469371	0.325	0.202	5.15233e-120	Teno_respo	LXN
0	0.46874	0.203	0.026	0	Teno_respo	CD34
0	0.468546	0.927	0.781	0	Teno_respo	GPX4
0	0.467896	0.412	0.189	0	Teno_respo	PLSCR4
0	0.467725	0.25	0.033	0	Teno_respo	OLFML1
9.69666e-261	0.466122	0.428	0.233	5.29845e-256	Teno_respo	NR4A2
0	0.465902	0.348	0.149	0	Teno_respo	GOLM2
3.86567e-214	0.465703	0.677	0.496	2.11228e-209	Teno_respo	DLC1
0	0.464706	0.756	0.55	0	Teno_respo	CYBRD1
5.61774e-211	0.463765	0.454	0.278	3.06964e-206	Teno_respo	SEPTIN11
5.13873e-263	0.462742	0.401	0.213	2.8079e-258	Teno_respo	CRISPLD1
2.38819e-226	0.460526	0.39	0.218	1.30496e-221	Teno_respo	ICAM1
8.14422e-104	0.457334	0.59	0.466	4.45017e-99	Teno_respo	COL4A2
3.4318e-265	0.456808	0.418	0.228	1.87521e-260	Teno_respo	EPAS1
2.44794e-148	0.456791	0.712	0.561	1.3376e-143	Teno_respo	GAS6
1.7309e-198	0.454755	0.445	0.278	9.45799e-194	Teno_respo	TLE5
3.23185e-282	0.452393	0.388	0.198	1.76595e-277	Teno_respo	INAFM1
7.60203e-194	0.452354	0.466	0.293	4.1539e-189	Teno_respo	CDKN1A
1.61191e-303	0.4501	0.418	0.212	8.80779e-299	Teno_respo	TTC28
6.31471e-217	0.448553	0.658	0.478	3.45048e-212	Teno_respo	ARID4B
5.75464e-197	0.447655	0.476	0.306	3.14445e-192	Teno_respo	ZC3HAV1
0	0.44633	0.998	0.98	0	Teno_respo	DCN
2.84535e-255	0.445902	0.306	0.14	1.55475e-250	Teno_respo	A2M
5.49953e-226	0.444496	0.823	0.659	3.00505e-221	Teno_respo	ZBTB20
0	0.443069	0.271	0.099	0	Teno_respo	GHR
3.68356e-259	0.441772	0.185	0.063	2.01277e-254	Teno_respo	BST2
5.2518e-187	0.440499	0.136	0.046	2.86969e-182	Teno_respo	G0S2
2.03398e-272	0.438913	0.538	0.327	1.11141e-267	Teno_respo	UTRN
0	0.438497	0.207	0.038	0	Teno_respo	ARHGAP26
7.02773e-208	0.438462	0.344	0.184	3.84009e-203	Teno_respo	BTG2
7.37006e-232	0.438055	0.514	0.329	4.02715e-227	Teno_respo	EIF4A3
3.75912e-286	0.437265	0.853	0.663	2.05406e-281	Teno_respo	IFI16
1.29472e-157	0.436249	0.521	0.365	7.07461e-153	Teno_respo	LINC00632
2.66287e-200	0.436038	0.389	0.226	1.45505e-195	Teno_respo	MAFF
1.06983e-130	0.434693	0.686	0.571	5.84574e-126	Teno_respo	RORA
0	0.433445	0.361	0.163	0	Teno_respo	H2AZ2
0	0.433266	0.281	0.11	0	Teno_respo	HYCC1
0	0.432648	0.342	0.138	0	Teno_respo	ZFHX4
6.40597e-219	0.432384	0.581	0.382	3.50035e-214	Teno_respo	TXNIP
0	0.430779	0.107	0.008	0	Teno_respo	NRXN3
0	0.430538	0.252	0.059	0	Teno_respo	C1orf54
0	0.429758	0.237	0.076	0	Teno_respo	PLCL2
0	0.429712	0.265	0.099	0	Teno_respo	DENND2B
6.7662e-158	0.429268	0.601	0.423	3.69718e-153	Teno_respo	SEPTIN7
2.08315e-253	0.428699	0.5	0.303	1.13828e-248	Teno_respo	STOM
7.5622e-237	0.427225	0.506	0.316	4.13214e-232	Teno_respo	SGCE
0	0.425731	0.118	0.008	0	Teno_respo	HSD11B1
4.14548e-281	0.425307	0.313	0.143	2.26518e-276	Teno_respo	ALDH2
0	0.424911	0.317	0.126	0	Teno_respo	NCALD
0	0.424119	0.16	0.027	0	Teno_respo	TENM4
5.62752e-228	0.423868	0.771	0.598	3.07499e-223	Teno_respo	JMJD1C
1.20219e-252	0.423203	0.602	0.39	6.56899e-248	Teno_respo	BNC2
2.05345e-282	0.422075	0.306	0.135	1.12205e-277	Teno_respo	MRTFA
0	0.421	0.152	0.016	0	Teno_respo	LINC01088
0	0.418814	0.364	0.14	0	Teno_respo	SAMHD1
3.25831e-224	0.414981	0.411	0.234	1.78041e-219	Teno_respo	PARD3
1.6883e-211	0.414546	0.479	0.298	9.2252e-207	Teno_respo	CHD2
9.07103e-162	0.413686	0.97	0.878	4.95659e-157	Teno_respo	UBB
7.55337e-188	0.412407	0.96	0.869	4.12732e-183	Teno_respo	JUND
1.69459e-229	0.412233	0.466	0.28	9.2596e-225	Teno_respo	ADK
8.2091e-228	0.412197	0.53	0.333	4.48562e-223	Teno_respo	ZFAND3
0	0.412082	0.181	0.027	0	Teno_respo	SUSD2
9.25017e-252	0.411511	0.458	0.261	5.05448e-247	Teno_respo	RBMS3
3.03296e-260	0.411462	0.731	0.532	1.65727e-255	Teno_respo	RSRP1
7.50123e-225	0.409592	0.568	0.377	4.09882e-220	Teno_respo	TGFBR2
7.21193e-196	0.409581	0.384	0.22	3.94074e-191	Teno_respo	HTRA3
2.26556e-200	0.408863	0.444	0.273	1.23795e-195	Teno_respo	FBXO11
1.46479e-199	0.408301	0.369	0.207	8.0039e-195	Teno_respo	ABCA1
1.88345e-222	0.407335	0.545	0.357	1.02916e-217	Teno_respo	RNF24
1.28428e-237	0.406055	0.66	0.472	7.01757e-233	Teno_respo	HMGN3
0	0.405763	0.381	0.181	0	Teno_respo	PLEKHH2
6.36801e-293	0.40502	0.194	0.063	3.47961e-288	Teno_respo	LINC01619
8.23173e-226	0.404002	0.577	0.383	4.49798e-221	Teno_respo	ELF2
0	0.403611	0.224	0.075	0	Teno_respo	H2AX
8.84756e-282	0.402274	0.224	0.081	4.83449e-277	Teno_respo	PDK4
1.6948e-214	0.401823	0.508	0.321	9.26071e-210	Teno_respo	TCF12
8.978e-226	0.40096	0.499	0.313	4.90576e-221	Teno_respo	SCPEP1
3.95384e-253	0.400611	0.726	0.532	2.16046e-248	Teno_respo	IL6ST
0	0.397906	0.176	0.034	0	Teno_respo	LRRC4C
2.28027e-86	0.396403	0.328	0.221	1.24599e-81	Teno_respo	RRAD
5.46347e-267	0.396145	0.203	0.072	2.98535e-262	Teno_respo	MARCHF3
1.18665e-220	0.39517	0.357	0.189	6.48409e-216	Teno_respo	CPNE8
0	0.393243	0.247	0.079	0	Teno_respo	NHSL2
0	0.39269	0.199	0.053	0	Teno_respo	KCNT2
3.05115e-212	0.3919	0.406	0.235	1.66721e-207	Teno_respo	MAP3K8
4.35335e-211	0.391683	0.727	0.547	2.37876e-206	Teno_respo	SNX9
1.5498e-304	0.391639	0.541	0.304	8.46842e-300	Teno_respo	LAMB1
2.33203e-188	0.390579	0.545	0.366	1.27427e-183	Teno_respo	PTPRG
5.03275e-241	0.388985	0.327	0.161	2.75e-236	Teno_respo	YPEL2
2.85436e-206	0.38864	0.462	0.289	1.55968e-201	Teno_respo	GLIPR2
0	0.388523	0.202	0.06	0	Teno_respo	PELI2
1.91044e-292	0.38737	0.302	0.129	1.0439e-287	Teno_respo	PTPRS
1.24046e-232	0.386851	0.586	0.383	6.77809e-228	Teno_respo	PIK3R1
4.84932e-205	0.386102	0.853	0.695	2.64977e-200	Teno_respo	S100A13
1.89107e-141	0.385887	0.529	0.38	1.03332e-136	Teno_respo	UACA
1.41642e-163	0.384478	0.37	0.221	7.73962e-159	Teno_respo	LRMDA
1.98489e-59	0.384464	0.808	0.701	1.08458e-54	Teno_respo	IGFBP6
3.3351e-216	0.384447	0.982	0.874	1.82237e-211	Teno_respo	IFITM3
0	0.384008	0.256	0.089	0	Teno_respo	CACNA2D1
4.52464e-262	0.383645	0.416	0.219	2.47235e-257	Teno_respo	SLC9A9
0	0.382614	0.156	0.013	0	Teno_respo	VIT
2.44712e-289	0.382456	0.161	0.047	1.33716e-284	Teno_respo	PDE3A
2.00011e-303	0.381615	0.293	0.12	1.0929e-298	Teno_respo	STING1
5.22423e-293	0.380274	0.316	0.137	2.85462e-288	Teno_respo	PHB1
9.25116e-211	0.380142	0.647	0.467	5.05502e-206	Teno_respo	GNG12
2.93e-188	0.379937	0.545	0.367	1.60101e-183	Teno_respo	MAML2
3.20609e-241	0.378983	0.36	0.187	1.75187e-236	Teno_respo	TMEM204
1.48264e-217	0.377239	0.857	0.645	8.10146e-213	Teno_respo	MARCKS
1.08812e-132	0.374655	0.63	0.485	5.9457e-128	Teno_respo	SERTAD1
5.41098e-91	0.374069	0.657	0.548	2.95667e-86	Teno_respo	KMT2E
1.86921e-154	0.373911	0.749	0.602	1.02137e-149	Teno_respo	CEBPB
2.59137e-214	0.373338	0.463	0.279	1.41597e-209	Teno_respo	RUNX1T1
2.11625e-233	0.372937	0.415	0.231	1.15636e-228	Teno_respo	MYLIP
2.71305e-261	0.372603	0.289	0.127	1.48246e-256	Teno_respo	TEX41
1.20356e-243	0.372525	0.419	0.232	6.57648e-239	Teno_respo	SASH1
7.27215e-222	0.372168	0.457	0.268	3.97365e-217	Teno_respo	GXYLT2
5.33554e-165	0.371401	0.688	0.526	2.91545e-160	Teno_respo	QKI
7.37078e-126	0.370468	0.399	0.267	4.02754e-121	Teno_respo	RASAL2
0	0.370286	0.176	0.034	0	Teno_respo	KCNK2
2.04473e-262	0.370203	0.297	0.134	1.11728e-257	Teno_respo	CAB39L
1.57148e-227	0.368004	0.278	0.128	8.58686e-223	Teno_respo	GPHN
2.68001e-285	0.365808	0.28	0.117	1.46441e-280	Teno_respo	TNRC6C
6.49494e-266	0.365208	0.946	0.814	3.54896e-261	Teno_respo	EID1
8.58243e-189	0.364406	0.506	0.327	4.68961e-184	Teno_respo	NFAT5
1.42356e-165	0.362509	0.618	0.439	7.77862e-161	Teno_respo	CDKN1C
2.02153e-215	0.362483	0.741	0.56	1.1046e-210	Teno_respo	JAK1
2.22242e-215	0.36158	0.35	0.185	1.21437e-210	Teno_respo	MEDAG
2.4745e-155	0.361526	0.737	0.596	1.35212e-150	Teno_respo	MAP1LC3B
1.91657e-265	0.360321	0.246	0.099	1.04725e-260	Teno_respo	ZHX2
3.31962e-129	0.359678	0.203	0.1	1.81391e-124	Teno_respo	SLC35F1
8.02229e-171	0.359457	0.443	0.284	4.38354e-166	Teno_respo	CHD1
1.78889e-158	0.35823	0.397	0.248	9.77486e-154	Teno_respo	TSC22D2
5.6537e-183	0.35738	0.488	0.315	3.08929e-178	Teno_respo	SVIL
6.54394e-203	0.356925	0.741	0.565	3.57574e-198	Teno_respo	NFIX
1.61074e-256	0.356247	0.33	0.158	8.80141e-252	Teno_respo	TNFAIP2
7.9266e-148	0.355964	0.577	0.411	4.33125e-143	Teno_respo	FILIP1L
4.22169e-252	0.355949	0.279	0.122	2.30682e-247	Teno_respo	ENSG00000293320
7.35476e-108	0.354767	0.125	0.055	4.01879e-103	Teno_respo	CDKN3
3.20156e-218	0.353967	0.629	0.435	1.74939e-213	Teno_respo	FKBP9
2.91116e-228	0.353615	0.288	0.136	1.59072e-223	Teno_respo	MAGI3
2.17922e-286	0.353482	0.341	0.158	1.19077e-281	Teno_respo	PSMB9
4.25326e-104	0.353397	0.555	0.431	2.32406e-99	Teno_respo	UBE2S
0	0.352405	0.218	0.073	0	Teno_respo	ELAPOR2
0	0.350224	0.999	0.976	0	Teno_respo	B2M
6.40358e-157	0.349935	0.687	0.521	3.49905e-152	Teno_respo	MAP4K4
1.15302e-180	0.34903	0.463	0.292	6.30035e-176	Teno_respo	TCF7L2
1.41047e-229	0.34814	0.242	0.103	7.70709e-225	Teno_respo	PCDH9
0	0.347895	0.209	0.068	0	Teno_respo	THRB
3.90548e-224	0.347578	0.644	0.446	2.13403e-219	Teno_respo	MPZL1
9.56116e-207	0.346924	0.404	0.23	5.22441e-202	Teno_respo	VPS13B
4.03286e-257	0.345629	0.223	0.086	2.20364e-252	Teno_respo	TMEM135
4.79501e-268	0.344751	0.232	0.089	2.62009e-263	Teno_respo	TMT1A
0	0.344457	0.178	0.05	0	Teno_respo	HECW2
0	0.344169	0.192	0.041	0	Teno_respo	LINC02202
4.0318e-189	0.340862	0.443	0.273	2.20306e-184	Teno_respo	KCTD12
5.98142e-123	0.340819	0.504	0.354	3.26837e-118	Teno_respo	SEPTIN2
1.07718e-149	0.339738	0.584	0.424	5.88593e-145	Teno_respo	WTAP
5.35132e-179	0.337259	0.297	0.151	2.92407e-174	Teno_respo	TALAM1
3.5155e-206	0.336254	0.234	0.103	1.92094e-201	Teno_respo	PALM2AKAP2
1.07323e-208	0.335626	0.368	0.2	5.86436e-204	Teno_respo	PHLDB2
5.96533e-299	0.335093	0.204	0.068	3.25958e-294	Teno_respo	H4C3
4.99936e-286	0.334821	0.225	0.082	2.73175e-281	Teno_respo	FBLN7
7.39563e-179	0.334351	0.153	0.057	4.04112e-174	Teno_respo	TAF4B
8.87588e-206	0.333857	0.19	0.075	4.84996e-201	Teno_respo	TNFAIP3
1.62453e-276	0.333019	0.21	0.074	8.87676e-272	Teno_respo	CPXM2
0	0.332016	0.133	0.016	0	Teno_respo	RNF152
2.69635e-64	0.331133	0.263	0.181	1.47334e-59	Teno_respo	COL5A3
1.93109e-188	0.33105	0.838	0.675	1.05519e-183	Teno_respo	FCGRT
6.66521e-176	0.330784	0.795	0.621	3.642e-171	Teno_respo	SSPN
5.71192e-192	0.329955	0.346	0.188	3.12111e-187	Teno_respo	SPIDR
2.91545e-158	0.32945	0.395	0.245	1.59306e-153	Teno_respo	ROBO1
5.25338e-200	0.328419	0.341	0.182	2.87055e-195	Teno_respo	LMCD1
0	0.327631	0.223	0.076	0	Teno_respo	ZDHHC14
2.82935e-145	0.327621	0.344	0.207	1.54601e-140	Teno_respo	CCDC71L
9.82641e-155	0.324802	0.326	0.187	5.36935e-150	Teno_respo	KLF12
1.13704e-303	0.324661	0.3	0.125	6.21303e-299	Teno_respo	TRIM22
2.0107e-298	0.324596	0.201	0.065	1.09869e-293	Teno_respo	VGLL3
1.72819e-183	0.324568	0.717	0.54	9.44316e-179	Teno_respo	ARF5
1.08879e-277	0.324211	0.314	0.14	5.94937e-273	Teno_respo	ECHDC2
2.68332e-221	0.324103	0.33	0.167	1.46622e-216	Teno_respo	OSBPL1A
3.32955e-147	0.323869	0.413	0.267	1.81933e-142	Teno_respo	BTBD7
2.73325e-213	0.323607	0.236	0.103	1.4935e-208	Teno_respo	LPCAT2
3.71319e-144	0.323135	0.891	0.778	2.02896e-139	Teno_respo	SQSTM1
7.80181e-168	0.322287	0.398	0.239	4.26306e-163	Teno_respo	NET1
0	0.321959	0.134	0.016	0	Teno_respo	OLFML2A
5.90743e-149	0.321689	0.57	0.412	3.22794e-144	Teno_respo	LDHB
1.79403e-94	0.319683	0.388	0.274	9.80294e-90	Teno_respo	RBIS
3.48466e-138	0.318696	0.616	0.44	1.90409e-133	Teno_respo	OLFML2B
1.2624e-246	0.318692	0.292	0.133	6.89802e-242	Teno_respo	PTGER4
2.78228e-161	0.317769	0.378	0.227	1.52029e-156	Teno_respo	TIPARP
3.12549e-225	0.3172	0.207	0.081	1.70783e-220	Teno_respo	PDE7B
9.90739e-213	0.316305	1	0.999	5.4136e-208	Teno_respo	FTL
8.22591e-160	0.315211	0.746	0.589	4.4948e-155	Teno_respo	PDLIM2
8.56446e-82	0.315152	0.477	0.364	4.67979e-77	Teno_respo	GLRX
6.2448e-153	0.314649	0.281	0.151	3.41229e-148	Teno_respo	WWOX
1.23486e-167	0.314541	0.531	0.356	6.74751e-163	Teno_respo	STAG1
0	0.314212	0.129	0.016	0	Teno_respo	CCDC102B
4.1959e-121	0.314179	0.573	0.434	2.29272e-116	Teno_respo	MED13L
6.28409e-185	0.314087	0.645	0.464	3.43375e-180	Teno_respo	NFE2L2
1.25904e-196	0.313903	0.15	0.053	6.87963e-192	Teno_respo	SNED1-AS1
4.14863e-134	0.313582	0.992	0.956	2.26689e-129	Teno_respo	TMSB10
1.43204e-242	0.313242	0.268	0.118	7.82495e-238	Teno_respo	EML4
2.06638e-149	0.312844	0.217	0.105	1.12911e-144	Teno_respo	PTN
7.70643e-221	0.312412	0.209	0.084	4.21095e-216	Teno_respo	IL13RA2
3.82899e-214	0.310109	0.252	0.112	2.09223e-209	Teno_respo	LINC00513
1.09635e-204	0.30955	0.265	0.123	5.99068e-200	Teno_respo	ENSG00000291214
0	0.30938	0.13	0.014	0	Teno_respo	ADGRL2
4.37526e-144	0.309331	0.273	0.149	2.39073e-139	Teno_respo	CRIM1
5.27217e-157	0.309302	0.503	0.341	2.88082e-152	Teno_respo	MAP1LC3A
6.72296e-183	0.309032	0.244	0.116	3.67356e-178	Teno_respo	ABLIM1
2.45751e-305	0.309005	0.228	0.08	1.34283e-300	Teno_respo	CADPS2
9.17201e-262	0.308581	0.141	0.039	5.01177e-257	Teno_respo	ADAMTS9-AS2
2.90972e-223	0.308497	0.129	0.038	1.58993e-218	Teno_respo	ZC3H12B
1.78966e-134	0.308488	0.871	0.727	9.77907e-130	Teno_respo	IFITM2
2.75151e-202	0.308397	0.243	0.11	1.50348e-197	Teno_respo	IFT25
5.32032e-188	0.308183	0.577	0.395	2.90713e-183	Teno_respo	PCMTD1
0	0.308091	0.159	0.04	0	Teno_respo	RHOU
0	0.307559	0.171	0.031	0	Teno_respo	FZD4
5.61272e-217	0.307266	0.262	0.118	3.0669e-212	Teno_respo	SKIC3
5.79978e-158	0.306793	0.352	0.207	3.16912e-153	Teno_respo	DIAPH2
8.7584e-159	0.306477	0.569	0.405	4.78577e-154	Teno_respo	MYCBP2
1.41606e-123	0.30543	0.349	0.219	7.73761e-119	Teno_respo	CBR3
2.81966e-155	0.3051	0.738	0.57	1.54072e-150	Teno_respo	FKBP1A
1.53992e-161	0.30492	0.353	0.206	8.41445e-157	Teno_respo	PHF21A
1.17235e-100	0.304759	0.62	0.483	6.40595e-96	Teno_respo	IER5L
2.41232e-242	0.304222	0.162	0.052	1.31814e-237	Teno_respo	SLC44A3-AS1
1.99289e-211	0.304135	0.24	0.105	1.08896e-206	Teno_respo	MARCHF6
0	0.30352	0.202	0.064	0	Teno_respo	AR
0	0.303492	0.133	0.022	0	Teno_respo	PRSS23-AS1
1.23208e-159	0.302972	0.282	0.151	6.73234e-155	Teno_respo	CYP7B1
3.98497e-230	0.302608	0.246	0.106	2.17747e-225	Teno_respo	HIC1
1.51875e-224	0.302475	0.231	0.097	8.29875e-220	Teno_respo	SARS1
2.2723e-223	0.302417	0.174	0.062	1.24163e-218	Teno_respo	PDE10A
8.878e-157	0.301003	0.241	0.122	4.85112e-152	Teno_respo	SLC12A2
4.1941e-189	0.30087	0.295	0.15	2.29174e-184	Teno_respo	APBB2
2.44875e-232	0.300493	0.203	0.078	1.33805e-227	Teno_respo	H1-0
7.89914e-166	0.300015	0.575	0.386	4.31625e-161	Teno_respo	OLFML3
6.00601e-207	0.298878	0.382	0.21	3.2818e-202	Teno_respo	SESN3
0	0.298786	0.194	0.059	0	Teno_respo	ADCY3
8.48524e-221	0.29877	0.253	0.111	4.6365e-216	Teno_respo	MACROH2A1
1.02261e-109	0.298199	0.357	0.235	5.58777e-105	Teno_respo	CZIB
4.29336e-145	0.297863	0.242	0.126	2.34598e-140	Teno_respo	CHST11
1.83928e-209	0.297764	0.404	0.229	1.00502e-204	Teno_respo	ZCCHC24
0	0.29764	0.113	0.008	0	Teno_respo	C16orf89
1.7537e-163	0.297559	0.495	0.327	9.58258e-159	Teno_respo	PDLIM1
5.66969e-203	0.297512	0.247	0.114	3.09803e-198	Teno_respo	NID1
3.24424e-145	0.296975	0.412	0.263	1.77272e-140	Teno_respo	TPST1
8.22833e-173	0.296774	0.492	0.32	4.49612e-168	Teno_respo	PROS1
1.45517e-156	0.296564	0.774	0.604	7.95134e-152	Teno_respo	HMGN2
8.11384e-170	0.296366	0.815	0.652	4.43356e-165	Teno_respo	SRI
4.33931e-179	0.295125	0.142	0.051	2.37108e-174	Teno_respo	CADM3
0	0.294829	0.124	0.024	0	Teno_respo	EDNRA
8.68609e-67	0.294726	0.234	0.152	4.74625e-62	Teno_respo	DEPP1
6.76121e-196	0.29418	0.263	0.125	3.69446e-191	Teno_respo	LDLR
1.22456e-185	0.293937	0.224	0.101	6.69127e-181	Teno_respo	BLTP1
3.13748e-131	0.293426	0.287	0.165	1.71438e-126	Teno_respo	UBR1
3.59167e-175	0.291233	0.421	0.255	1.96256e-170	Teno_respo	NCOA7
5.4742e-194	0.291186	0.217	0.094	2.99121e-189	Teno_respo	PRKCE
0	0.290726	0.169	0.047	0	Teno_respo	CLIC2
6.62534e-240	0.290385	0.254	0.109	3.62022e-235	Teno_respo	ECE1
8.07362e-152	0.290334	0.508	0.349	4.41159e-147	Teno_respo	BDH2
9.82555e-175	0.290298	0.301	0.159	5.36888e-170	Teno_respo	NCOA2
2.12183e-126	0.289589	0.627	0.477	1.15941e-121	Teno_respo	SPATS2L
1.74093e-140	0.28955	0.498	0.346	9.51278e-136	Teno_respo	CYB5A
1.30135e-167	0.289351	0.336	0.189	7.11084e-163	Teno_respo	TASP1
3.50671e-170	0.288882	0.928	0.802	1.91613e-165	Teno_respo	PEBP1
8.4693e-252	0.288877	0.139	0.039	4.62779e-247	Teno_respo	PLCB1
3.1128e-114	0.287884	0.37	0.237	1.70089e-109	Teno_respo	MAGI2
0	0.287148	0.174	0.036	0	Teno_respo	ACVRL1
1.71938e-106	0.286956	0.381	0.253	9.39506e-102	Teno_respo	ADAMTS1
2.42098e-142	0.286199	0.43	0.281	1.32287e-137	Teno_respo	STK3
4.03443e-165	0.286135	0.193	0.085	2.20449e-160	Teno_respo	PHLPP1
6.9098e-131	0.285882	0.486	0.339	3.77565e-126	Teno_respo	UBR5
2.12906e-218	0.285752	0.163	0.057	1.16336e-213	Teno_respo	ARHGDIB
1.30585e-159	0.285432	0.393	0.238	7.13541e-155	Teno_respo	ETV6
1.7433e-159	0.285054	0.969	0.868	9.52573e-155	Teno_respo	LAPTM4A
4.61006e-159	0.284979	0.657	0.47	2.51903e-154	Teno_respo	COLEC12
0	0.284599	0.133	0.025	0	Teno_respo	DIO3OS
8.35176e-171	0.284561	0.447	0.283	4.56357e-166	Teno_respo	PEPD
1.49235e-132	0.283718	0.456	0.31	8.15451e-128	Teno_respo	MKLN1
3.24654e-126	0.28325	0.924	0.81	1.77397e-121	Teno_respo	PRRX1
7.53712e-131	0.283248	0.409	0.268	4.11844e-126	Teno_respo	BAG3
6.88943e-102	0.282764	0.438	0.315	3.76452e-97	Teno_respo	CHCHD10
2.53155e-157	0.282594	0.422	0.266	1.38329e-152	Teno_respo	TFDP2
6.2503e-167	0.282454	0.34	0.192	3.41529e-162	Teno_respo	EHBP1
1.05396e-171	0.281975	0.306	0.167	5.75903e-167	Teno_respo	CREG1
3.77413e-152	0.281851	0.478	0.321	2.06226e-147	Teno_respo	ADD3
5.7995e-152	0.281823	0.649	0.482	3.16896e-147	Teno_respo	TMEM98
6.54993e-202	0.281726	0.165	0.06	3.57901e-197	Teno_respo	EPHA3
7.81525e-179	0.281429	0.193	0.083	4.27041e-174	Teno_respo	GASK1B
1.77797e-183	0.281318	0.201	0.087	9.71517e-179	Teno_respo	IPMK
2.50631e-147	0.281231	0.511	0.348	1.3695e-142	Teno_respo	OAF
1.44458e-164	0.28101	0.304	0.167	7.89346e-160	Teno_respo	RIPK1
5.74207e-110	0.280808	0.501	0.368	3.13758e-105	Teno_respo	BMPR2
8.95868e-37	0.280416	0.106	0.064	4.8952e-32	Teno_respo	PTX3
6.90452e-119	0.280134	0.515	0.371	3.77277e-114	Teno_respo	KLF9
5.73543e-261	0.280042	0.229	0.088	3.13395e-256	Teno_respo	JAM2
7.32084e-111	0.280029	0.74	0.608	4.00025e-106	Teno_respo	HNRNPC
1.36706e-209	0.279658	0.122	0.036	7.46987e-205	Teno_respo	DDX3Y
2.57943e-189	0.279535	0.264	0.125	1.40945e-184	Teno_respo	EPRS1
2.74242e-118	0.278693	0.689	0.543	1.49852e-113	Teno_respo	PAM
4.98092e-161	0.278497	0.477	0.314	2.72167e-156	Teno_respo	IFNGR1
1.74367e-162	0.27834	0.241	0.119	9.52779e-158	Teno_respo	LARGE1
9.39367e-132	0.278286	0.376	0.234	5.13289e-127	Teno_respo	FBXL7
4.94802e-139	0.278109	0.563	0.399	2.7037e-134	Teno_respo	NFKBIZ
2.14851e-203	0.277361	0.118	0.034	1.17399e-198	Teno_respo	CPB1
1.2458e-147	0.277207	0.412	0.265	6.80728e-143	Teno_respo	DNPH1
5.02662e-155	0.277052	0.609	0.441	2.74665e-150	Teno_respo	ACAP2
1.09613e-137	0.276354	0.952	0.851	5.98948e-133	Teno_respo	FSTL1
3.47078e-104	0.2763	0.332	0.215	1.8965e-99	Teno_respo	CRY1
3.57177e-159	0.27605	0.299	0.165	1.95168e-154	Teno_respo	GPCPD1
2.52758e-142	0.275751	0.248	0.129	1.38112e-137	Teno_respo	PRKD1
6.64445e-105	0.274809	0.326	0.21	3.63066e-100	Teno_respo	SPSB1
1.35244e-190	0.274169	0.231	0.104	7.39002e-186	Teno_respo	LARS1
9.90101e-128	0.273674	0.309	0.184	5.41011e-123	Teno_respo	CSRNP1
1.65109e-196	0.273471	0.213	0.091	9.02187e-192	Teno_respo	MARCHF7
6.31493e-195	0.273293	0.216	0.093	3.4506e-190	Teno_respo	KITLG
1.43962e-92	0.273213	0.336	0.223	7.86638e-88	Teno_respo	TUBB2B
3.02119e-149	0.272904	0.428	0.275	1.65084e-144	Teno_respo	BCL6
5.2693e-94	0.272786	0.295	0.187	2.87925e-89	Teno_respo	TNFSF9
8.53992e-116	0.272732	0.851	0.738	4.66638e-111	Teno_respo	SRSF3
5.25582e-153	0.272515	0.229	0.112	2.87189e-148	Teno_respo	SDK1
1.46608e-194	0.272411	0.229	0.102	8.01096e-190	Teno_respo	CIBAR1
4.32166e-142	0.272189	0.338	0.199	2.36144e-137	Teno_respo	EXOC6B
3.59501e-99	0.271827	0.23	0.13	1.96439e-94	Teno_respo	DELEC1
5.38963e-134	0.271734	0.992	0.917	2.945e-129	Teno_respo	CD81
6.38925e-212	0.271464	0.249	0.111	3.49122e-207	Teno_respo	CPED1
1.41186e-98	0.271453	0.684	0.549	7.71468e-94	Teno_respo	FHL1
1.34945e-162	0.271323	0.215	0.101	7.37367e-158	Teno_respo	PLAAT3
1.33618e-174	0.270676	0.267	0.133	7.30118e-170	Teno_respo	PLK2
3.15005e-99	0.270424	0.522	0.395	1.72125e-94	Teno_respo	ELF1
0	0.270388	0.101	0.004	0	Teno_respo	NGFR
3.04991e-90	0.270373	0.359	0.243	1.66653e-85	Teno_respo	FXYD1
4.91079e-107	0.269966	0.258	0.153	2.68335e-102	Teno_respo	CERT1
2.72551e-131	0.269811	0.379	0.241	1.48927e-126	Teno_respo	SLCO3A1
0	0.269708	0.127	0.028	0	Teno_respo	EMID1
3.46131e-202	0.269245	0.223	0.097	1.89133e-197	Teno_respo	PTPN13
2.27371e-102	0.269044	0.604	0.471	1.2424e-97	Teno_respo	MRPL18
1.52832e-191	0.269005	0.294	0.148	8.35104e-187	Teno_respo	NABP1
1.84532e-99	0.268475	0.174	0.091	1.00832e-94	Teno_respo	NAV2
1.45065e-122	0.268432	0.346	0.218	7.92665e-118	Teno_respo	JAZF1
3.50091e-198	0.268295	0.133	0.043	1.91297e-193	Teno_respo	LSAMP
9.51304e-109	0.26829	0.465	0.329	5.19812e-104	Teno_respo	FOXO3
4.20353e-94	0.268107	0.749	0.624	2.2969e-89	Teno_respo	VEGFB
1.39099e-128	0.267986	0.778	0.631	7.60067e-124	Teno_respo	CYBA
5.38604e-153	0.267474	0.732	0.575	2.94304e-148	Teno_respo	STAT3
2.72592e-98	0.26734	0.505	0.366	1.4895e-93	Teno_respo	ID1
1.0507e-119	0.267237	0.993	0.952	5.74125e-115	Teno_respo	MGP
1.44816e-165	0.267133	0.802	0.636	7.91305e-161	Teno_respo	LY6E
8.05842e-254	0.266741	0.181	0.061	4.40328e-249	Teno_respo	PKDCC
2.24336e-151	0.266655	0.935	0.833	1.22581e-146	Teno_respo	DDX5
6.59707e-285	0.266442	0.161	0.046	3.60477e-280	Teno_respo	CHN1
1.97795e-191	0.266289	0.178	0.07	1.08079e-186	Teno_respo	ATOSA
3.24579e-138	0.266061	0.197	0.095	1.77357e-133	Teno_respo	UST
7.96238e-156	0.265919	0.389	0.232	4.3508e-151	Teno_respo	CCND2
4.99861e-77	0.265545	0.731	0.62	2.73134e-72	Teno_respo	FNDC3B
7.67569e-181	0.265495	0.221	0.1	4.19415e-176	Teno_respo	MARCHF2
7.63879e-177	0.265011	0.359	0.204	4.17399e-172	Teno_respo	TP53I3
3.42526e-115	0.264979	0.397	0.265	1.87163e-110	Teno_respo	STAT1
3.00662e-159	0.264578	0.163	0.067	1.64288e-154	Teno_respo	PRKN
5.52045e-92	0.263998	0.265	0.163	3.01648e-87	Teno_respo	CHSY3
2.58735e-96	0.263304	0.629	0.494	1.41378e-91	Teno_respo	KLF10
5.205e-209	0.263177	0.188	0.073	2.84412e-204	Teno_respo	LDAF1
1.36488e-130	0.263023	0.483	0.329	7.45797e-126	Teno_respo	NDN
9.76579e-267	0.262537	0.132	0.034	5.33622e-262	Teno_respo	ENSG00000271774
2.12932e-283	0.262339	0.145	0.039	1.1635e-278	Teno_respo	ARHGAP6
2.64531e-35	0.262288	0.475	0.407	1.44545e-30	Teno_respo	ACKR3
6.46204e-147	0.262123	0.255	0.135	3.53099e-142	Teno_respo	JAG1
1.28935e-135	0.261846	0.407	0.263	7.04526e-131	Teno_respo	SH3KBP1
1.3538e-219	0.261784	0.19	0.072	7.39742e-215	Teno_respo	OPHN1
1.15596e-128	0.261722	0.546	0.393	6.3164e-124	Teno_respo	SLC2A4RG
2.2318e-183	0.261324	0.222	0.1	1.2195e-178	Teno_respo	ENSG00000283103
5.58953e-126	0.261041	0.26	0.144	3.05423e-121	Teno_respo	GAB1
1.19501e-139	0.261039	0.869	0.722	6.52979e-135	Teno_respo	RBM3
3.33658e-138	0.259996	0.325	0.193	1.82317e-133	Teno_respo	UVRAG
1.63938e-306	0.259779	0.109	0.021	8.95793e-302	Teno_respo	PLCL1
6.37137e-237	0.259682	0.133	0.038	3.48144e-232	Teno_respo	ANKS1B
2.49657e-113	0.259569	0.576	0.429	1.36418e-108	Teno_respo	NRP1
1.64235e-120	0.259517	0.248	0.137	8.97414e-116	Teno_respo	SNCG
6.45659e-136	0.259424	0.242	0.128	3.52801e-131	Teno_respo	BBS9
9.06881e-117	0.259308	0.507	0.368	4.95538e-112	Teno_respo	MIDN
2.96629e-181	0.259157	0.215	0.095	1.62084e-176	Teno_respo	EBF3
7.15599e-117	0.259119	0.903	0.771	3.91018e-112	Teno_respo	PPIC
6.35992e-154	0.258806	0.328	0.188	3.47519e-149	Teno_respo	C1RL
2.40093e-136	0.258438	0.2	0.098	1.31192e-131	Teno_respo	ATXN7
3.67784e-272	0.258394	0.131	0.033	2.00965e-267	Teno_respo	TBC1D22A-DT
4.26392e-172	0.258318	0.218	0.1	2.32989e-167	Teno_respo	POLG2
8.22849e-178	0.257375	0.319	0.173	4.49621e-173	Teno_respo	HSD17B11
3.63491e-152	0.257151	0.378	0.23	1.98619e-147	Teno_respo	EGFR
2.09134e-119	0.257062	0.865	0.729	1.14275e-114	Teno_respo	EIF3K
4.2562e-118	0.256963	0.301	0.181	2.32567e-113	Teno_respo	MBD5
7.55805e-114	0.256264	0.26	0.151	4.12987e-109	Teno_respo	FBLN5
1.05452e-123	0.256256	0.287	0.169	5.76213e-119	Teno_respo	CDK17
5.46414e-129	0.256236	0.352	0.219	2.98572e-124	Teno_respo	FTO
1.77159e-99	0.256168	0.31	0.196	9.6803e-95	Teno_respo	OSR2
4.8807e-144	0.255647	0.334	0.196	2.66691e-139	Teno_respo	CEP112
3.30778e-159	0.25513	0.388	0.234	1.80744e-154	Teno_respo	SYTL2
3.78414e-128	0.254382	0.867	0.731	2.06773e-123	Teno_respo	NENF
1.82506e-102	0.254095	0.458	0.325	9.9725e-98	Teno_respo	UBE2E2
2.91575e-202	0.253999	0.146	0.049	1.59322e-197	Teno_respo	ENSG00000253736
6.50681e-252	0.253819	0.153	0.047	3.55545e-247	Teno_respo	TAMALIN
1.44088e-186	0.253253	0.312	0.163	7.87325e-182	Teno_respo	SYNE3
4.77217e-77	0.252385	0.609	0.496	2.60761e-72	Teno_respo	SLC25A5
4.33916e-132	0.25098	0.249	0.135	2.371e-127	Teno_respo	STK17B
3.29252e-227	0.25097	0.1	0.024	1.7991e-222	Teno_respo	ENSG00000289340
1.33737e-262	0.250538	0.1	0.021	7.30766e-258	Teno_respo	ENSG00000280241
1.93822e-146	0.250189	0.292	0.162	1.05908e-141	Teno_respo	ROR1
1.37499e-145	0.250145	0.241	0.123	7.5132e-141	Teno_respo	BLTP3B
0	2.38346	0.531	0.395	0	Teno_antig	PLCG2
0	2.06971	0.821	0.952	0	Teno_antig	NEAT1
0	1.87625	0.418	0.315	0	Teno_antig	CD74
1.5845e-128	1.66843	0.333	0.285	8.65804e-124	Teno_antig	HLA-DRA
0	1.57893	0.998	0.998	0	Teno_antig	MALAT1
1.43622e-211	1.48528	0.566	0.693	7.84777e-207	Teno_antig	XIST
1.27361e-57	1.4437	0.264	0.239	6.95928e-53	Teno_antig	HLA-DRB1
7.51232e-164	1.4339	0.499	0.47	4.10488e-159	Teno_antig	MTRNR2L12
0.000765371	1.33964	0.357	0.483	1	Teno_antig	MEG3
6.2625e-151	1.10728	0.112	0.045	3.42195e-146	Teno_antig	GPM6A
2.41051e-22	1.08712	0.139	0.117	1.31715e-17	Teno_antig	C1QA
1.98803e-122	1.08353	0.396	0.339	1.0863e-117	Teno_antig	CTGF
6.28883e-33	1.0597	0.146	0.114	3.43634e-28	Teno_antig	TYROBP
3.22971e-18	1.04288	0.137	0.118	1.76478e-13	Teno_antig	RNASE1
3.02965e-22	1.01272	0.261	0.419	1.65546e-17	Teno_antig	INTS6
1.38593e-41	1.00756	0.212	0.183	7.573e-37	Teno_antig	SPP1
1.7373e-21	0.985511	0.275	0.442	9.49297e-17	Teno_antig	TLE4
0.000341135	0.971459	0.241	0.324	1	Teno_antig	MTRNR2L8
1.31919e-12	0.948434	0.171	0.248	7.2083e-08	Teno_antig	HLA-DPB1
3.08103e-05	0.934095	0.444	0.626	1	Teno_antig	MMP14
5.75335e-12	0.893901	0.386	0.635	3.14375e-07	Teno_antig	BRD2
0.00109304	0.891361	0.499	0.792	1	Teno_antig	SLC38A2
5.56025e-46	0.877351	0.303	0.535	3.03823e-41	Teno_antig	AMD1
2.03214e-28	0.866777	0.22	0.357	1.1104e-23	Teno_antig	AAK1
3.90765e-08	0.860866	0.232	0.248	0.00213522	Teno_antig	CYR61
7.99111e-36	0.846344	0.303	0.528	4.3665e-31	Teno_antig	AHI1
2.61201e-05	0.842179	0.521	0.829	1	Teno_antig	PABPC1
2.62627e-36	0.825422	0.325	0.573	1.43505e-31	Teno_antig	SYNE1
1.3256e-92	0.810846	0.251	0.495	7.24333e-88	Teno_antig	YME1L1
3.04307e-16	0.807365	0.137	0.2	1.66279e-11	Teno_antig	ADAMTS6
9.06716e-27	0.79011	0.363	0.629	4.95448e-22	Teno_antig	NRP2
1.31979e-77	0.776617	0.256	0.485	7.21157e-73	Teno_antig	PPP1R10
2.02408e-62	0.772418	0.255	0.462	1.106e-57	Teno_antig	DNAJB4
2.76044e-27	0.741581	0.419	0.762	1.50836e-22	Teno_antig	FUS
3.41477e-07	0.735689	0.135	0.181	0.018659	Teno_antig	GOLGA8A
6.33684e-91	0.72994	0.239	0.467	3.46258e-86	Teno_antig	NUFIP2
2.45532e-93	0.722543	0.221	0.435	1.34164e-88	Teno_antig	ABL2
1.74868e-16	0.715838	0.118	0.174	9.55511e-12	Teno_antig	NABP1
9.23454e-82	0.705351	0.249	0.474	5.04594e-77	Teno_antig	PRPF4B
2.16855e-74	0.69668	0.194	0.368	1.18494e-69	Teno_antig	CCNL2
4.85261e-34	0.693056	0.381	0.687	2.65156e-29	Teno_antig	MACF1
4.93669e-82	0.692231	0.307	0.599	2.69751e-77	Teno_antig	WSB1
2.75636e-12	0.686727	0.093	0.133	1.50613e-07	Teno_antig	PIK3R3
9.15995e-10	0.684108	0.228	0.326	5.00518e-05	Teno_antig	2025-09-02
8.89588e-93	0.682924	0.217	0.43	4.86089e-88	Teno_antig	NKTR
4.50094e-107	0.682332	0.671	0.93	2.45941e-102	Teno_antig	DST
4.91108e-65	0.677734	0.21	0.374	2.68351e-60	Teno_antig	HES1
2.7628e-13	0.676813	0.113	0.163	1.50965e-08	Teno_antig	C16orf72
5.38705e-64	0.66929	0.148	0.277	2.94359e-59	Teno_antig	COL27A1
2.71719e-109	0.668927	0.318	0.647	1.48473e-104	Teno_antig	VMP1
1.11883e-72	0.65084	0.356	0.666	6.11353e-68	Teno_antig	UGP2
1.077e-109	0.636786	0.23	0.468	5.88492e-105	Teno_antig	ARID1B
3.12638e-139	0.628514	0.198	0.432	1.70832e-134	Teno_antig	SNRNP70
1.05718e-33	0.620212	0.125	0.208	5.77666e-29	Teno_antig	PPP6R2
2.06049e-137	0.619128	0.245	0.523	1.12589e-132	Teno_antig	TAF1D
3.79926e-32	0.611966	0.079	0.138	2.07599e-27	Teno_antig	COL2A1
0.0016034	0.610406	0.545	0.847	1	Teno_antig	SOX4
1.10925e-99	0.607347	0.36	0.726	6.06117e-95	Teno_antig	DDX24
1.05034e-55	0.605783	0.162	0.288	5.73927e-51	Teno_antig	ADAMTS1
7.20154e-96	0.601532	0.222	0.437	3.93507e-91	Teno_antig	COL16A1
8.94792e-107	0.600234	0.161	0.338	4.88932e-102	Teno_antig	PHLDB1
2.92337e-108	0.598681	0.352	0.715	1.59739e-103	Teno_antig	HNRNPU
1.44141e-16	0.595669	0.083	0.125	7.87614e-12	Teno_antig	CTSS
4.94857e-92	0.595211	0.168	0.337	2.704e-87	Teno_antig	SMG1
1.85281e-41	0.594407	0.124	0.215	1.01241e-36	Teno_antig	ANKRD36C
2.26295e-88	0.594316	0.34	0.619	1.23652e-83	Teno_antig	TNXB
2.93447e-33	0.594202	0.111	0.186	1.60345e-28	Teno_antig	DIP2A
1.77924e-152	0.591921	0.251	0.545	9.72213e-148	Teno_antig	TRA2B
5.89893e-85	0.589794	0.141	0.283	3.22329e-80	Teno_antig	ADAM10
5.26886e-102	0.58938	0.161	0.332	2.87901e-97	Teno_antig	SLC20A1
4.10007e-95	0.577285	0.145	0.3	2.24036e-90	Teno_antig	RBM5
2.31913e-89	0.573991	0.161	0.321	1.26722e-84	Teno_antig	SLC4A7
5.11454e-80	0.571782	0.283	0.529	2.79469e-75	Teno_antig	SGK1
6.4409e-134	0.566007	0.291	0.604	3.51943e-129	Teno_antig	RSRP1
2.15617e-123	0.563868	0.174	0.373	1.17817e-118	Teno_antig	RNF213
1.87315e-78	0.563155	0.121	0.246	1.02353e-73	Teno_antig	SPG7
6.38922e-40	0.562734	0.087	0.157	3.4912e-35	Teno_antig	PCSK7
1.92222e-126	0.56175	0.149	0.331	1.05034e-121	Teno_antig	ABI2
4.81368e-132	0.560062	0.201	0.429	2.63029e-127	Teno_antig	SKIL
5.37489e-173	0.554995	0.292	0.649	2.93695e-168	Teno_antig	TCF25
3.8495e-144	0.549703	0.259	0.551	2.10344e-139	Teno_antig	MCL1
0.000149982	0.549146	0.096	0.118	1	Teno_antig	MTRNR2L1
3.01004e-121	0.548259	0.307	0.62	1.64475e-116	Teno_antig	LMO4
7.75666e-140	0.546898	0.294	0.619	4.23839e-135	Teno_antig	HNRNPH1
6.61342e-35	0.546025	0.212	0.338	3.61371e-30	Teno_antig	CEMIP
7.97137e-137	0.5458	0.164	0.365	4.35572e-132	Teno_antig	SLC25A37
5.57711e-150	0.542597	0.165	0.378	3.04744e-145	Teno_antig	EWSR1
1.4113e-159	0.538342	0.218	0.484	7.71162e-155	Teno_antig	LUC7L3
1.05911e-72	0.537985	0.117	0.234	5.78719e-68	Teno_antig	CPEB4
2.11196e-19	0.537191	0.091	0.139	1.15401e-14	Teno_antig	MUC20-OT1
2.62039e-169	0.537056	0.188	0.431	1.43183e-164	Teno_antig	PABPC4
1.28428e-119	0.536288	0.245	0.499	7.01754e-115	Teno_antig	FNIP2
1.9094e-50	0.533948	0.118	0.215	1.04333e-45	Teno_antig	UBR4
4.49922e-37	0.533771	0.102	0.177	2.45846e-32	Teno_antig	KIAA1109
4.55355e-155	0.533595	0.264	0.572	2.48815e-150	Teno_antig	PLEC
1.1658e-143	0.533287	0.273	0.576	6.37018e-139	Teno_antig	MYOF
1.84421e-134	0.528657	0.318	0.651	1.00771e-129	Teno_antig	RND3
4.21022e-94	0.526858	0.136	0.283	2.30055e-89	Teno_antig	CDK13
9.90752e-176	0.524799	0.184	0.432	5.41367e-171	Teno_antig	ZNF207
1.1102e-111	0.524356	0.161	0.341	6.06633e-107	Teno_antig	RBM6
6.74696e-32	0.522362	0.091	0.155	3.68667e-27	Teno_antig	ST5
1.35943e-124	0.522269	0.16	0.349	7.42818e-120	Teno_antig	NPEPPS
1.7644e-64	0.521071	0.099	0.197	9.64103e-60	Teno_antig	CD14
1.38398e-181	0.517259	0.272	0.61	7.56236e-177	Teno_antig	DYNC1H1
6.29027e-72	0.515887	0.783	0.936	3.43713e-67	Teno_antig	TNC
1.66479e-36	0.515722	0.171	0.281	9.09675e-32	Teno_antig	C9orf3
9.07661e-103	0.514087	0.117	0.257	4.95964e-98	Teno_antig	TRIM8
7.83083e-135	0.513947	0.299	0.622	4.27892e-130	Teno_antig	ABHD2
3.01691e-169	0.513437	0.287	0.632	1.6485e-164	Teno_antig	N4BP2L2
6.85286e-72	0.512693	0.275	0.494	3.74454e-67	Teno_antig	VEGFA
1.4239e-146	0.512342	0.152	0.351	7.78047e-142	Teno_antig	CSPG4
1.92751e-159	0.511376	0.224	0.495	1.05323e-154	Teno_antig	PXDN
1.49947e-85	0.510893	0.39	0.775	8.19339e-81	Teno_antig	SRRM2
7.86027e-24	0.508461	0.087	0.139	4.29501e-19	Teno_antig	KIAA0355
4.22664e-171	0.507675	0.184	0.426	2.30952e-166	Teno_antig	GTF2I
5.97005e-102	0.506781	0.135	0.287	3.26215e-97	Teno_antig	GPSM2
2.16508e-111	0.504368	0.129	0.283	1.18304e-106	Teno_antig	SORBS2
2.07912e-103	0.50382	0.123	0.268	1.13607e-98	Teno_antig	CDK12
0	0.503407	0.708	0.615	0	Teno_antig	POSTN
1.17987e-19	0.50321	0.5	0.842	6.44703e-15	Teno_antig	SAT1
1.09508e-157	0.500768	0.163	0.379	5.98372e-153	Teno_antig	DNM1
4.4539e-68	0.499566	0.107	0.211	2.4337e-63	Teno_antig	SLC5A3
1.30992e-113	0.49751	0.146	0.314	7.15766e-109	Teno_antig	NMT1
1.25719e-40	0.496437	0.084	0.152	6.86956e-36	Teno_antig	MEG8
2.97339e-44	0.496323	0.1	0.181	1.62472e-39	Teno_antig	SUGP2
2.05501e-37	0.493823	0.104	0.179	1.1229e-32	Teno_antig	AL078639.1
4.09637e-119	0.491016	0.121	0.275	2.23834e-114	Teno_antig	UPF2
4.86279e-156	0.490754	0.164	0.378	2.65712e-151	Teno_antig	PGM2L1
5.36782e-111	0.490044	0.148	0.316	2.93309e-106	Teno_antig	KANSL1
2.41523e-30	0.489106	0.637	0.954	1.31973e-25	Teno_antig	LRP1
3.48079e-147	0.487151	0.897	0.984	1.90197e-142	Teno_antig	COL6A3
3.49503e-177	0.48443	0.268	0.596	1.90976e-172	Teno_antig	TNRC6B
1.91844e-210	0.481656	0.219	0.523	1.04827e-205	Teno_antig	PDE4DIP
1.94377e-182	0.481463	0.216	0.492	1.06212e-177	Teno_antig	IFRD1
5.12037e-142	0.480878	0.236	0.503	2.79787e-137	Teno_antig	IDS
1.09642e-60	0.479347	0.086	0.174	5.99106e-56	Teno_antig	FAM126A
1.26428e-45	0.478272	0.086	0.16	6.90827e-41	Teno_antig	PLK2
3.75124e-171	0.477807	0.188	0.434	2.04975e-166	Teno_antig	CLK1
6.92882e-176	0.477519	0.295	0.648	3.78604e-171	Teno_antig	STAT3
3.27455e-186	0.476716	0.289	0.636	1.78928e-181	Teno_antig	ZNF106
1.08553e-75	0.475914	0.164	0.308	5.93158e-71	Teno_antig	ITGB8
2.35925e-107	0.475526	0.2	0.402	1.28914e-102	Teno_antig	ADAM12
7.86424e-109	0.47517	0.115	0.258	4.29718e-104	Teno_antig	THUMPD3-AS1
8.95367e-173	0.473352	0.186	0.432	4.89246e-168	Teno_antig	VPS13C
1.0762e-42	0.473206	0.105	0.186	5.88057e-38	Teno_antig	FAM129B
8.21001e-76	0.472664	0.091	0.193	4.48612e-71	Teno_antig	AC245297.3
4.19248e-177	0.471718	0.31	0.685	2.29086e-172	Teno_antig	DDX3X
1.59074e-182	0.471682	0.229	0.52	8.69211e-178	Teno_antig	AFF4
1.4077e-78	0.470881	0.398	0.779	7.69196e-74	Teno_antig	MRC2
1.92249e-133	0.470737	0.143	0.323	1.05048e-128	Teno_antig	TUT4
1.44492e-165	0.470501	0.299	0.647	7.89532e-161	Teno_antig	ANKRD28
1.71036e-115	0.467997	0.165	0.347	9.34575e-111	Teno_antig	FTX
2.00374e-105	0.462395	0.115	0.255	1.09488e-100	Teno_antig	NISCH
1.11284e-95	0.460244	0.376	0.721	6.0808e-91	Teno_antig	PDGFRB
1.34847e-75	0.458444	0.107	0.219	7.36833e-71	Teno_antig	UHRF2
2.72256e-183	0.457358	0.198	0.46	1.48766e-178	Teno_antig	ITGA5
6.83544e-10	0.456836	0.516	0.861	3.73502e-05	Teno_antig	KLF6
8.39185e-188	0.45616	0.29	0.647	4.58548e-183	Teno_antig	SFPQ
6.73093e-91	0.456001	0.103	0.224	3.67792e-86	Teno_antig	AP2A2
0.000146105	0.455666	0.603	0.892	1	Teno_antig	COL5A1
6.66397e-177	0.453913	0.305	0.675	3.64133e-172	Teno_antig	CHD9
6.62832e-194	0.453372	0.136	0.354	3.62185e-189	Teno_antig	USP8
4.43755e-26	0.452681	0.084	0.138	2.42476e-21	Teno_antig	2025-09-09
1.89647e-31	0.451418	0.063	0.113	1.03627e-26	Teno_antig	CACNA1A
8.06057e-92	0.450548	0.379	0.73	4.40445e-87	Teno_antig	PDGFRA
7.43651e-125	0.450044	0.127	0.291	4.06346e-120	Teno_antig	PDXDC1
2.25227e-174	0.44985	0.291	0.636	1.23069e-169	Teno_antig	LRRFIP1
1.46073e-177	0.449415	0.193	0.448	7.98171e-173	Teno_antig	LHFPL2
9.22558e-64	0.447276	0.104	0.204	5.04104e-59	Teno_antig	SRGAP2
2.41881e-154	0.447253	0.154	0.359	1.32169e-149	Teno_antig	KDM2A
4.03124e-25	0.443603	0.079	0.13	2.20275e-20	Teno_antig	FAM129A
2.74404e-79	0.442486	0.106	0.22	1.4994e-74	Teno_antig	PIEZO1
1.29626e-170	0.441911	0.218	0.489	7.083e-166	Teno_antig	MEF2A
2.5912e-126	0.441414	0.131	0.299	1.41588e-121	Teno_antig	TTC37
4.33593e-151	0.438554	0.157	0.362	2.36924e-146	Teno_antig	PKD1
7.75411e-166	0.437231	0.269	0.584	4.237e-161	Teno_antig	LRRC15
2.70002e-205	0.43709	0.284	0.648	1.47535e-200	Teno_antig	DDX17
4.18608e-86	0.43701	0.093	0.205	2.28736e-81	Teno_antig	GPATCH2L
7.5825e-214	0.434574	0.349	0.78	4.14323e-209	Teno_antig	SRSF7
1.96119e-171	0.43404	0.14	0.346	1.07163e-166	Teno_antig	POLR2A
3.62074e-67	0.430488	0.092	0.188	1.97845e-62	Teno_antig	NXF1
2.96954e-91	0.430484	0.111	0.237	1.62262e-86	Teno_antig	HIST1H4C
4.62468e-71	0.430366	0.089	0.186	2.52702e-66	Teno_antig	ATP6V0A1
7.65692e-69	0.430224	0.09	0.186	4.1839e-64	Teno_antig	TFRC
1.4893e-95	0.430139	0.103	0.227	8.13785e-91	Teno_antig	SYNJ2
2.13526e-231	0.428782	0.247	0.589	1.16675e-226	Teno_antig	ANKRD12
4.03766e-47	0.427657	0.092	0.171	2.20626e-42	Teno_antig	TROVE2
3.75217e-210	0.427497	0.187	0.457	2.05026e-205	Teno_antig	PLAGL1
1.75801e-199	0.426971	0.26	0.593	9.6061e-195	Teno_antig	ZEB2
1.09719e-21	0.425772	0.062	0.102	5.99524e-17	Teno_antig	FAM214B
5.67411e-19	0.423959	0.508	0.859	3.10045e-14	Teno_antig	MXRA5
1.30539e-05	0.423799	0.54	0.9	0.713294	Teno_antig	DDX5
8.23824e-82	0.422274	0.101	0.213	4.50154e-77	Teno_antig	CPLANE1
2.25576e-194	0.42197	0.186	0.447	1.23259e-189	Teno_antig	USP34
4.62361e-60	0.421514	0.094	0.185	2.52643e-55	Teno_antig	OGT
3.10712e-144	0.421193	0.151	0.346	1.69779e-139	Teno_antig	DIP2C
6.60491e-145	0.417523	0.148	0.338	3.60906e-140	Teno_antig	NR4A1
4.84619e-163	0.416366	0.164	0.381	2.64805e-158	Teno_antig	KIF1B
6.16599e-99	0.416	0.1	0.226	3.36922e-94	Teno_antig	HERC2
2.26334e-131	0.414911	0.122	0.286	1.23673e-126	Teno_antig	ATXN2
5.46345e-113	0.414727	0.104	0.243	2.98534e-108	Teno_antig	PCNX4
7.26377e-50	0.414692	0.084	0.161	3.96907e-45	Teno_antig	XRRA1
3.86586e-220	0.414678	0.207	0.499	2.11238e-215	Teno_antig	DDX21
1.67088e-132	0.412924	0.12	0.284	9.13005e-128	Teno_antig	ATM
1.13467e-109	0.411997	0.094	0.223	6.20006e-105	Teno_antig	PABPN1
8.49609e-160	0.41031	0.139	0.334	4.64243e-155	Teno_antig	IER5
4.97068e-70	0.408387	0.077	0.166	2.71608e-65	Teno_antig	GABPB1-AS1
4.51404e-170	0.408191	0.133	0.332	2.46656e-165	Teno_antig	HEXIM1
2.23094e-19	0.407938	0.065	0.104	1.21903e-14	Teno_antig	COL4A3BP
3.51522e-196	0.407562	0.134	0.35	1.92078e-191	Teno_antig	ZBTB7A
9.94431e-186	0.407184	0.157	0.386	5.43377e-181	Teno_antig	FNBP4
2.92835e-170	0.406655	0.163	0.384	1.60011e-165	Teno_antig	RERE
1.06245e-179	0.406472	0.155	0.377	5.80546e-175	Teno_antig	DLG1
1.18784e-45	0.40604	0.073	0.141	6.49062e-41	Teno_antig	LENG8
6.52547e-163	0.405999	0.195	0.434	3.56565e-158	Teno_antig	GLIS3
1.0815e-100	0.404737	0.089	0.21	5.90952e-96	Teno_antig	SMTN
4.21989e-198	0.403992	0.166	0.409	2.30583e-193	Teno_antig	IVNS1ABP
1.81502e-225	0.403283	0.173	0.44	9.91762e-221	Teno_antig	CHD4
2.22277e-183	0.402959	0.149	0.369	1.21456e-178	Teno_antig	PRRC2B
1.31325e-216	0.401401	0.216	0.518	7.17584e-212	Teno_antig	NAV1
5.35248e-106	0.401074	0.095	0.223	2.9247e-101	Teno_antig	PCF11
9.28352e-142	0.400478	0.115	0.281	5.0727e-137	Teno_antig	CELF1
1.31438e-212	0.400155	0.192	0.467	7.18205e-208	Teno_antig	ETS1
4.62562e-199	0.398525	0.148	0.378	2.52753e-194	Teno_antig	GOLGA3
9.92975e-160	0.397315	0.12	0.301	5.42581e-155	Teno_antig	FNIP1
1.10343e-239	0.395264	0.166	0.436	6.02934e-235	Teno_antig	ZRANB2
2.4243e-245	0.395042	0.214	0.532	1.32469e-240	Teno_antig	PTPRA
2.63376e-156	0.394648	0.113	0.286	1.43914e-151	Teno_antig	LUC7L
8.30672e-216	0.394628	0.154	0.398	4.53896e-211	Teno_antig	CCDC88A
6.33918e-247	0.393998	0.244	0.593	3.46385e-242	Teno_antig	AKAP9
2.52205e-147	0.393412	0.122	0.296	1.3781e-142	Teno_antig	GAS7
1.8037e-56	0.393099	0.073	0.149	9.8558e-52	Teno_antig	ACAP3
7.40148e-216	0.392763	0.162	0.413	4.04432e-211	Teno_antig	KMT2A
1.55706e-80	0.392707	0.081	0.181	8.50808e-76	Teno_antig	XAF1
2.91308e-84	0.38997	0.082	0.185	1.59177e-79	Teno_antig	ARFGAP1
5.35352e-105	0.38897	0.101	0.23	2.92527e-100	Teno_antig	INHBA
3.92586e-79	0.388816	0.09	0.194	2.14517e-74	Teno_antig	PLXNA2
5.00608e-250	0.387907	0.206	0.519	2.73542e-245	Teno_antig	ATP1A1
4.89596e-131	0.383721	0.363	0.751	2.67525e-126	Teno_antig	AKAP13
1.74672e-36	0.383617	0.054	0.105	9.54445e-32	Teno_antig	ELMSAN1
8.69278e-146	0.383184	0.121	0.294	4.74991e-141	Teno_antig	ANKLE2
9.64218e-262	0.382936	0.229	0.57	5.26868e-257	Teno_antig	ELK3
1.67747e-56	0.382816	0.08	0.16	9.16605e-52	Teno_antig	VPS13A
4.93395e-106	0.382432	0.096	0.224	2.69601e-101	Teno_antig	RAF1
1.04953e-163	0.38109	0.115	0.296	5.73483e-159	Teno_antig	DOCK7
1.39149e-88	0.380979	0.086	0.195	7.60336e-84	Teno_antig	CWF19L2
1.29948e-100	0.380634	0.091	0.212	7.10062e-96	Teno_antig	PAXBP1
5.4247e-113	0.379096	0.09	0.218	2.96416e-108	Teno_antig	TRIP10
3.15038e-199	0.378331	0.306	0.683	1.72143e-194	Teno_antig	FOXP1
1.12842e-64	0.377754	0.091	0.183	6.16591e-60	Teno_antig	THBS1
1.84463e-86	0.377034	0.114	0.239	1.00795e-81	Teno_antig	AES
3.18327e-33	0.376713	0.063	0.115	1.7394e-28	Teno_antig	NRDE2
3.27467e-156	0.376163	0.163	0.373	1.78935e-151	Teno_antig	TRIO
2.19226e-175	0.375787	0.127	0.324	1.1979e-170	Teno_antig	SUN1
9.50867e-282	0.374076	0.208	0.541	5.19573e-277	Teno_antig	GOLGA2
1.03638e-185	0.374063	0.183	0.432	5.66297e-181	Teno_antig	FAT1
1.74599e-250	0.373581	0.156	0.423	9.54046e-246	Teno_antig	C6orf62
7.86918e-157	0.373304	0.115	0.292	4.29988e-152	Teno_antig	H2AFY
1.07641e-90	0.372799	0.083	0.191	5.88173e-86	Teno_antig	ITCH
5.39881e-199	0.372751	0.141	0.364	2.95002e-194	Teno_antig	TNS1
8.39642e-29	0.37273	0.061	0.107	4.58797e-24	Teno_antig	SLC16A1-AS1
3.0464e-104	0.372332	0.127	0.271	1.66462e-99	Teno_antig	CEMIP2
3.4819e-50	0.372293	0.066	0.133	1.90258e-45	Teno_antig	TSC2
7.91318e-135	0.370043	0.111	0.269	4.32392e-130	Teno_antig	LARS
4.84092e-146	0.370025	0.121	0.294	2.64517e-141	Teno_antig	ZMYM2
7.54314e-168	0.369623	0.117	0.302	4.12172e-163	Teno_antig	PLXNB2
2.30352e-265	0.368791	0.228	0.573	1.25869e-260	Teno_antig	CD46
1.2506e-165	0.368595	0.157	0.369	6.83355e-161	Teno_antig	GFPT2
2.04033e-118	0.368446	0.095	0.231	1.11488e-113	Teno_antig	ERICH1
2.29162e-191	0.36635	0.323	0.715	1.25219e-186	Teno_antig	FLNA
1.12679e-62	0.36532	0.072	0.153	6.15698e-58	Teno_antig	NSUN6
3.87833e-214	0.365119	0.133	0.359	2.1192e-209	Teno_antig	SETX
1.15407e-209	0.36424	0.126	0.343	6.30606e-205	Teno_antig	NUDT4
4.01408e-289	0.364013	0.189	0.508	2.19337e-284	Teno_antig	RBMX
4.46682e-197	0.362706	0.168	0.411	2.44076e-192	Teno_antig	HIVEP1
2.6585e-159	0.362501	0.125	0.309	1.45266e-154	Teno_antig	STAT2
9.51193e-73	0.362476	0.079	0.173	5.19751e-68	Teno_antig	WDR60
2.18486e-233	0.361032	0.224	0.538	1.19385e-228	Teno_antig	CCNL1
3.80874e-40	0.360951	0.066	0.126	2.08117e-35	Teno_antig	AC091271.1
2.24059e-112	0.360595	0.095	0.227	1.2243e-107	Teno_antig	MLXIP
5.01287e-60	0.359863	0.075	0.155	2.73913e-55	Teno_antig	ITPR3
4.29416e-57	0.35959	0.072	0.149	2.34642e-52	Teno_antig	CREBZF
1.64971e-255	0.358141	0.202	0.514	9.01435e-251	Teno_antig	SSC5D
1.71142e-216	0.357835	0.211	0.502	9.35151e-212	Teno_antig	CREB5
6.95332e-259	0.356937	0.235	0.581	3.79943e-254	Teno_antig	ZFHX3
2.75817e-143	0.356721	0.105	0.265	1.50712e-138	Teno_antig	VEZT
5.46953e-35	0.356398	0.492	0.885	2.98866e-30	Teno_antig	HNRNPA2B1
1.52086e-141	0.355772	0.089	0.236	8.31026e-137	Teno_antig	CFLAR
9.81531e-268	0.355655	0.272	0.661	5.36328e-263	Teno_antig	RSRC2
5.42477e-166	0.355147	0.12	0.305	2.9642e-161	Teno_antig	SNX29
4.23919e-256	0.354623	0.213	0.534	2.31638e-251	Teno_antig	SPTAN1
2.85083e-122	0.354423	0.1	0.241	1.55775e-117	Teno_antig	TSPYL2
1.84685e-80	0.354106	0.086	0.187	1.00916e-75	Teno_antig	HBEGF
6.44428e-66	0.353998	0.424	0.767	3.52128e-61	Teno_antig	GJA1
1.58681e-126	0.353815	0.095	0.235	8.67063e-122	Teno_antig	MTREX
1.66905e-166	0.35361	0.117	0.3	9.12005e-162	Teno_antig	NSD1
3.27621e-143	0.352926	0.115	0.281	1.79019e-138	Teno_antig	CA12
3.96707e-256	0.352889	0.166	0.444	2.16769e-251	Teno_antig	RNMT
1.16359e-60	0.351929	0.075	0.156	6.35808e-56	Teno_antig	SGIP1
1.38159e-85	0.351381	0.082	0.186	7.54931e-81	Teno_antig	OTULIN
4.71105e-91	0.350881	0.09	0.203	2.57421e-86	Teno_antig	RICTOR
1.57836e-123	0.350853	0.088	0.223	8.62447e-119	Teno_antig	EHBP1L1
4.75654e-205	0.350307	0.124	0.337	2.59907e-200	Teno_antig	RBBP4
1.11957e-41	0.348868	0.053	0.108	6.11754e-37	Teno_antig	MAP3K12
3.33994e-177	0.348737	0.23	0.507	1.82501e-172	Teno_antig	HMCN1
7.42329e-58	0.34735	0.066	0.14	4.05623e-53	Teno_antig	PLXND1
1.07201e-71	0.347305	0.07	0.157	5.85769e-67	Teno_antig	INPPL1
1.51413e-218	0.347265	0.133	0.361	8.27349e-214	Teno_antig	CAND1
1.25012e-60	0.347046	0.069	0.147	6.83092e-56	Teno_antig	ULK1
1.15283e-106	0.347031	0.088	0.211	6.29928e-102	Teno_antig	KLF7
3.32459e-133	0.346284	0.09	0.232	1.81662e-128	Teno_antig	PUM3
7.2305e-27	0.346251	0.726	0.871	3.95089e-22	Teno_antig	TGFBI
1.22687e-90	0.346118	0.079	0.184	6.70384e-86	Teno_antig	MLLT6
5.17599e-237	0.345702	0.203	0.504	2.82826e-232	Teno_antig	ASH1L
1.60209e-178	0.345474	0.1	0.278	8.75416e-174	Teno_antig	TIA1
8.54949e-114	0.345197	0.092	0.222	4.67161e-109	Teno_antig	MDM4
1.96703e-115	0.345179	0.09	0.219	1.07482e-110	Teno_antig	BRD9
4.12285e-81	0.344549	0.086	0.189	2.25281e-76	Teno_antig	ITGA10
1.25761e-155	0.344198	0.123	0.303	6.87181e-151	Teno_antig	MICAL2
4.60059e-264	0.344081	0.153	0.424	2.51386e-259	Teno_antig	PHF14
1.08501e-73	0.343432	0.075	0.166	5.92873e-69	Teno_antig	CTNND1
6.96906e-28	0.343157	0.056	0.101	3.80803e-23	Teno_antig	FAM160B2
1.04421e-123	0.342384	0.09	0.226	5.70575e-119	Teno_antig	SACS
6.00873e-129	0.342215	0.106	0.256	3.28329e-124	Teno_antig	NPC1
6.33075e-34	0.340885	0.064	0.117	3.45925e-29	Teno_antig	MIRLET7BHG
3.82342e-133	0.340859	0.092	0.236	2.08919e-128	Teno_antig	NHLRC3
9.37284e-199	0.340683	0.13	0.343	5.12151e-194	Teno_antig	OGA
2.54577e-158	0.340407	0.115	0.292	1.39106e-153	Teno_antig	TRPM7
3.1792e-205	0.339935	0.175	0.428	1.73718e-200	Teno_antig	MAF
5.50743e-66	0.339321	0.068	0.149	3.00937e-61	Teno_antig	MAN2C1
2.53727e-218	0.338882	0.143	0.378	1.38641e-213	Teno_antig	PTPN14
4.12389e-208	0.338846	0.122	0.333	2.25338e-203	Teno_antig	ARL4A
6.11397e-109	0.338568	0.076	0.192	3.3408e-104	Teno_antig	SOCS1
1.0465e-104	0.33811	0.076	0.19	5.71828e-100	Teno_antig	CSKMT
3.10787e-236	0.33786	0.136	0.377	1.6982e-231	Teno_antig	GCC2
3.16521e-39	0.337191	0.055	0.108	1.72953e-34	Teno_antig	SHTN1
4.09505e-237	0.336613	0.322	0.748	2.23762e-232	Teno_antig	RBM39
1.45147e-124	0.336049	0.09	0.226	7.9311e-120	Teno_antig	TTC19
4.18073e-216	0.336031	0.153	0.395	2.28443e-211	Teno_antig	KMT2C
1.40715e-226	0.335976	0.163	0.419	7.68895e-222	Teno_antig	TNRC6A
3.19263e-92	0.335908	0.082	0.191	1.74452e-87	Teno_antig	NFATC4
9.15215e-119	0.335889	0.406	0.803	5.00092e-114	Teno_antig	LIMA1
2.75325e-80	0.334257	0.099	0.207	1.50443e-75	Teno_antig	COL5A3
2.05427e-102	0.333536	0.085	0.203	1.1225e-97	Teno_antig	ATXN2L
1.76734e-113	0.332285	0.089	0.216	9.65711e-109	Teno_antig	WDFY2
1.46914e-83	0.331956	0.072	0.169	8.02769e-79	Teno_antig	VPS13D
1.11483e-192	0.331674	0.129	0.338	6.09168e-188	Teno_antig	SETD5
5.70448e-201	0.331553	0.123	0.332	3.11704e-196	Teno_antig	ACIN1
7.27352e-86	0.330688	0.067	0.162	3.9744e-81	Teno_antig	SNHG25
5.15786e-63	0.330544	0.068	0.146	2.81836e-58	Teno_antig	C6orf48
8.14188e-68	0.329641	0.064	0.144	4.44888e-63	Teno_antig	THOC1
1.65792e-84	0.329453	0.121	0.246	9.05923e-80	Teno_antig	2025-09-11
3.27066e-68	0.32926	0.066	0.147	1.78715e-63	Teno_antig	HMG20A
6.74331e-58	0.328504	0.067	0.141	3.68468e-53	Teno_antig	DMTF1
1.86976e-84	0.327607	0.072	0.169	1.02167e-79	Teno_antig	CLCN7
4.91536e-53	0.327263	0.062	0.131	2.68585e-48	Teno_antig	SFXN5
2.71963e-270	0.327146	0.177	0.474	1.48606e-265	Teno_antig	NFE2L1
8.52606e-70	0.32692	0.061	0.141	4.65881e-65	Teno_antig	PTCD3
1.78958e-186	0.326862	0.101	0.285	9.77863e-182	Teno_antig	KLC1
1.56551e-133	0.326676	0.088	0.228	8.55425e-129	Teno_antig	ATP8B2
[truncated: 546 more rows]

## Sheet: SMC
p_val	avg_log2FC	pct.1	pct.2	p_val_adj	cluster	gene
2.11278e-63	1.56792	0.779	0.636	1.15446e-58	inflam-SMC	CFH
6.54711e-37	1.1157	0.324	0.118	3.57747e-32	inflam-SMC	CLSTN2
3.83157e-23	0.952384	0.495	0.362	2.09365e-18	inflam-SMC	CTSC
7.53399e-26	0.938027	0.759	0.667	4.11672e-21	inflam-SMC	APOE
1.54563e-13	0.932413	0.349	0.235	8.44564e-09	inflam-SMC	FGF7
1.35381e-43	0.93196	0.816	0.759	7.39748e-39	inflam-SMC	ID4
4.87249e-18	0.918212	0.497	0.413	2.66242e-13	inflam-SMC	FHL2
7.89174e-19	0.907621	0.102	0.018	4.3122e-14	inflam-SMC	CFHR1
4.3496e-18	0.904388	0.402	0.273	2.37671e-13	inflam-SMC	TMEM176A
3.98506e-21	0.89349	0.493	0.37	2.17751e-16	inflam-SMC	TMEM176B
1.63717e-31	0.851384	0.7	0.563	8.94584e-27	inflam-SMC	SYNPO2
5.50917e-44	0.825872	0.802	0.619	3.01032e-39	inflam-SMC	STEAP4
3.63074e-06	0.810635	0.197	0.132	0.198391	inflam-SMC	CCL8
6.88154e-24	0.77321	0.433	0.273	3.76021e-19	inflam-SMC	ARHGAP15
1.93078e-07	0.766621	0.526	0.481	0.0105502	inflam-SMC	CCL2
2.449e-14	0.727927	0.438	0.318	1.33818e-09	inflam-SMC	IGFBP2
2.4026e-11	0.698895	0.769	0.745	1.31283e-06	inflam-SMC	CEBPD
5.46152e-12	0.691879	0.612	0.564	2.98428e-07	inflam-SMC	NAMPT
4.3999e-18	0.691223	0.363	0.229	2.40419e-13	inflam-SMC	SSTR2
1.2094e-18	0.690391	0.197	0.077	6.60839e-14	inflam-SMC	PTGER1
3.28514e-14	0.690082	0.427	0.333	1.79507e-09	inflam-SMC	AHR
9.59732e-06	0.664746	0.271	0.218	0.524417	inflam-SMC	AGT
4.47555e-05	0.653908	0.339	0.297	1	inflam-SMC	MT1A
2.68115e-08	0.618326	0.291	0.213	0.00146503	inflam-SMC	NABP1
5.72914e-07	0.609981	0.391	0.315	0.0313052	inflam-SMC	MTRNR2L12
1.90011e-07	0.601061	0.412	0.374	0.0103826	inflam-SMC	FAM13C
3.04232e-09	0.594541	0.645	0.637	0.000166238	inflam-SMC	ASAP1
1.92318e-06	0.59033	0.571	0.566	0.105086	inflam-SMC	GEM
3.75925e-24	0.589155	0.995	0.992	2.05413e-19	inflam-SMC	MALAT1
2.78637e-20	0.584724	0.724	0.638	1.52253e-15	inflam-SMC	ABCC9
2.54325e-20	0.581737	0.801	0.801	1.38968e-15	inflam-SMC	ARID5B
2.19e-12	0.577739	0.626	0.615	1.19666e-07	inflam-SMC	KLF9
9.63835e-05	0.577521	0.682	0.702	1	inflam-SMC	IER3
1.80346e-10	0.576227	0.53	0.49	9.85446e-06	inflam-SMC	SLC7A2
8.05925e-08	0.571846	0.502	0.464	0.00440374	inflam-SMC	MYC
0.000294488	0.568287	0.634	0.638	1	inflam-SMC	RGS16
0.000555129	0.563496	0.432	0.41	1	inflam-SMC	CFD
0.00205492	0.562801	0.415	0.419	1	inflam-SMC	TM4SF1
3.86446e-05	0.55579	0.697	0.706	1	inflam-SMC	DNAJB1
7.26036e-18	0.550999	0.666	0.602	3.96721e-13	inflam-SMC	GGT5
9.62403e-07	0.55003	0.54	0.523	0.0525876	inflam-SMC	ADAMTS1
5.67405e-10	0.547583	0.455	0.387	3.10042e-05	inflam-SMC	LGI4
3.66232e-06	0.545316	0.419	0.382	0.200117	inflam-SMC	CSGALNACT1
3.66149e-08	0.544033	0.501	0.472	0.00200071	inflam-SMC	SASH1
8.18013e-14	0.542055	0.659	0.58	4.46979e-09	inflam-SMC	C1S
4.48025e-27	0.541105	0.878	0.865	2.4481e-22	inflam-SMC	NR2F2
6.97387e-15	0.536489	0.53	0.418	3.81066e-10	inflam-SMC	NCKAP5
3.37825e-20	0.528596	0.8	0.78	1.84595e-15	inflam-SMC	CD44
8.34428e-13	0.528082	0.581	0.495	4.55948e-08	inflam-SMC	CXCL12
5.51846e-06	0.521678	0.396	0.325	0.30154	inflam-SMC	H3F3B
2.48449e-15	0.520489	0.781	0.757	1.35758e-10	inflam-SMC	SLC38A2
1.20998e-10	0.518083	0.665	0.677	6.61156e-06	inflam-SMC	CEBPB
1.49694e-08	0.517278	0.668	0.664	0.000817957	inflam-SMC	SOCS3
4.16125e-05	0.508851	0.559	0.577	1	inflam-SMC	KCNE4
1.47616e-15	0.506826	0.79	0.784	8.06602e-11	inflam-SMC	PPP1R15A
1.68796e-07	0.506721	0.163	0.095	0.00922337	inflam-SMC	TCIM
0.000152438	0.506087	0.451	0.427	1	inflam-SMC	SGIP1
5.57335e-08	0.504793	0.554	0.505	0.00304539	inflam-SMC	CRISPLD2
8.68348e-19	0.504006	0.819	0.815	4.74482e-14	inflam-SMC	BTG1
2.03192e-06	0.503941	0.365	0.32	0.111028	inflam-SMC	NCOA7
1.20017e-16	0.503542	0.803	0.786	6.55798e-12	inflam-SMC	ZEB2
8.74183e-05	0.49395	0.592	0.615	1	inflam-SMC	HES1
0.00154353	0.486818	0.354	0.324	1	inflam-SMC	TNFAIP3
0.000357894	0.47859	0.326	0.298	1	inflam-SMC	TSPYL2
7.63735e-05	0.473672	0.581	0.609	1	inflam-SMC	IER5L
2.6758e-08	0.471874	0.543	0.517	0.00146211	inflam-SMC	NFIL3
1.32455e-10	0.465382	0.545	0.492	7.23759e-06	inflam-SMC	ADGRF5
2.06817e-10	0.46485	0.338	0.244	1.13009e-05	inflam-SMC	PLPPR4
0.00502126	0.462029	0.164	0.128	1	inflam-SMC	C2orf40
8.13706e-06	0.460732	0.614	0.633	0.444625	inflam-SMC	VMP1
1.92566e-09	0.460002	0.555	0.503	0.000105222	inflam-SMC	BST2
2.48115e-18	0.459398	0.862	0.855	1.35575e-13	inflam-SMC	IGFBP4
0.0042166	0.458881	0.299	0.26	1	inflam-SMC	PLCG2
1.77506e-07	0.458635	0.471	0.429	0.0096993	inflam-SMC	CHN1
3.89393e-14	0.457889	0.827	0.854	2.12772e-09	inflam-SMC	ZFP36L1
6.3503e-13	0.44987	0.753	0.739	3.46993e-08	inflam-SMC	C1R
7.07074e-06	0.449814	0.409	0.377	0.38636	inflam-SMC	ETS2
2.36492e-06	0.447314	0.449	0.416	0.129224	inflam-SMC	PROS1
6.256e-05	0.443783	0.229	0.177	1	inflam-SMC	KCNT2
0.00552888	0.443423	0.248	0.225	1	inflam-SMC	NR4A3
0.00446974	0.43883	0.288	0.266	1	inflam-SMC	CCDC71L
9.18482e-06	0.437947	0.928	0.944	0.501877	inflam-SMC	MT2A
2.0675e-06	0.435947	0.724	0.74	0.112972	inflam-SMC	FOSB
0.00663823	0.431442	0.515	0.554	1	inflam-SMC	DNAJB4
0.00189036	0.424179	0.321	0.299	1	inflam-SMC	ANGPT1
7.26303e-16	0.423284	0.851	0.863	3.96866e-11	inflam-SMC	SERPING1
2.12524e-05	0.419187	0.574	0.59	1	inflam-SMC	ANKRD10
0.00121406	0.418567	0.441	0.442	1	inflam-SMC	NUFIP2
0.00250215	0.417767	0.489	0.503	1	inflam-SMC	OSMR
0.000132013	0.416285	0.83	0.84	1	inflam-SMC	NEAT1
0.0017165	0.414235	0.586	0.616	1	inflam-SMC	PHLDA1
9.31683e-11	0.414082	0.767	0.802	5.0909e-06	inflam-SMC	CD59
5.37855e-17	0.412304	0.841	0.828	2.93895e-12	inflam-SMC	EPS8
2.9325e-07	0.411164	0.625	0.64	0.0160238	inflam-SMC	RSRP1
0.00614058	0.410103	0.628	0.681	1	inflam-SMC	EGR1
5.32237e-11	0.409705	0.796	0.8	2.90825e-06	inflam-SMC	DNAJA1
0.00441404	0.408155	0.52	0.528	1	inflam-SMC	REV3L
0.000597798	0.407225	0.604	0.586	1	inflam-SMC	IFITM1
1.77868e-18	0.405269	0.881	0.881	9.71908e-14	inflam-SMC	PRRX1
0.00855966	0.403685	0.43	0.438	1	inflam-SMC	CHD1
0.00487522	0.402382	0.228	0.197	1	inflam-SMC	PCSK5
2.89363e-05	0.401577	0.323	0.271	1	inflam-SMC	MT1F
0.00857342	0.399002	0.261	0.24	1	inflam-SMC	ADAMTS4
2.38423e-06	0.387342	0.712	0.724	0.130279	inflam-SMC	NFKBIA
0.00159145	0.383716	0.627	0.652	1	inflam-SMC	ATF3
0.00855017	0.382396	0.398	0.397	1	inflam-SMC	TIPARP
1.56431e-06	0.378416	0.586	0.575	0.0854772	inflam-SMC	SELENOP
4.672e-05	0.37749	0.642	0.688	1	inflam-SMC	EPHX1
1.17644e-06	0.377052	0.233	0.169	0.064283	inflam-SMC	TLE2
1.58367e-05	0.376083	0.56	0.584	0.86535	inflam-SMC	MIDN
0.00555353	0.375882	0.298	0.278	1	inflam-SMC	PIM1
1.4891e-06	0.374194	0.529	0.484	0.0813674	inflam-SMC	RARRES2
1.0125e-06	0.372819	0.632	0.63	0.0553248	inflam-SMC	CCNL1
2.55029e-07	0.371607	0.707	0.709	0.0139353	inflam-SMC	PMEPA1
0.0032924	0.37024	0.384	0.384	1	inflam-SMC	HEXIM1
6.74572e-09	0.368702	0.782	0.766	0.0003686	inflam-SMC	COL14A1
6.25054e-05	0.368633	0.653	0.691	1	inflam-SMC	FHL1
0.00387665	0.363732	0.403	0.403	1	inflam-SMC	FOSL2
0.000545021	0.360995	0.582	0.608	1	inflam-SMC	HIF1A
0.000112901	0.359594	0.636	0.675	1	inflam-SMC	BRD2
0.000362232	0.354454	0.293	0.25	1	inflam-SMC	KRT18
0.00206539	0.353493	0.438	0.434	1	inflam-SMC	MAFF
0.00964144	0.352842	0.354	0.336	1	inflam-SMC	SNED1
2.75989e-05	0.350471	0.227	0.163	1	inflam-SMC	C20orf27
0.00586756	0.350311	0.555	0.624	1	inflam-SMC	NFE2L2
0.00198703	0.347035	0.395	0.379	1	inflam-SMC	GPM6B
0.00876575	0.343181	0.441	0.452	1	inflam-SMC	RASL11A
0.00544398	0.340725	0.115	0.084	1	inflam-SMC	CH25H
0.00156267	0.337798	0.492	0.508	1	inflam-SMC	DDX21
0.00405301	0.337007	0.511	0.53	1	inflam-SMC	BHLHE40
0.000333038	0.336795	0.636	0.677	1	inflam-SMC	DDX24
0.002715	0.336459	0.25	0.22	1	inflam-SMC	VGLL3
0.000738866	0.335997	0.38	0.356	1	inflam-SMC	PARM1
0.00201475	0.333427	0.539	0.57	1	inflam-SMC	GLUL
0.00021211	0.333284	0.591	0.606	1	inflam-SMC	TFPI
0.000811059	0.329751	0.713	0.753	1	inflam-SMC	IFI16
3.3933e-06	0.329543	0.103	0.054	0.185417	inflam-SMC	ANK3
3.19775e-05	0.329119	0.743	0.807	1	inflam-SMC	HLA-E
0.00530668	0.328557	0.489	0.502	1	inflam-SMC	DDIT3
0.00461772	0.323888	0.264	0.24	1	inflam-SMC	PPP1R15B
2.2086e-10	0.320974	0.135	0.06	1.20683e-05	inflam-SMC	PRKAR2B
0.00165894	0.320497	0.467	0.461	1	inflam-SMC	ITGA7
0.000187927	0.318312	0.592	0.613	1	inflam-SMC	PDE5A
9.46309e-15	0.317849	0.911	0.937	5.17082e-10	inflam-SMC	HLA-B
0.00499971	0.317464	0.305	0.282	1	inflam-SMC	SCN4B
0.000130072	0.316332	0.698	0.747	1	inflam-SMC	FUS
3.40862e-06	0.313522	0.886	0.923	0.186254	inflam-SMC	JUND
0.000617524	0.311552	0.54	0.563	1	inflam-SMC	UBE2S
0.0026439	0.311375	0.489	0.486	1	inflam-SMC	CDKN1A
1.66824e-05	0.306995	0.633	0.573	0.911561	inflam-SMC	IGFBP5
0.00111063	0.306437	0.519	0.527	1	inflam-SMC	GADD45A
1.10568e-05	0.304463	0.149	0.095	0.604167	inflam-SMC	SEMA6D
0.00211491	0.303472	0.665	0.714	1	inflam-SMC	HNRNPU
2.22466e-08	0.301878	0.83	0.841	0.0012156	inflam-SMC	TIMP3
0.00710521	0.301234	0.177	0.144	1	inflam-SMC	CSRNP3
0.00226415	0.300135	0.492	0.485	1	inflam-SMC	SLIT3
0.00166109	0.2997	0.608	0.624	1	inflam-SMC	NR4A1
0.000897903	0.299224	0.7	0.754	1	inflam-SMC	SRSF7
0.00184784	0.29684	0.322	0.296	1	inflam-SMC	CSF1
4.14837e-06	0.294387	0.682	0.721	0.226675	inflam-SMC	STOM
0.000231029	0.292845	0.271	0.222	1	inflam-SMC	HOPX
0.00430196	0.292437	0.16	0.127	1	inflam-SMC	NGFR
0.000201444	0.287594	0.171	0.126	1	inflam-SMC	EPHA2
5.19753e-10	0.285456	0.872	0.894	2.84003e-05	inflam-SMC	DDX5
4.0561e-06	0.28322	0.779	0.839	0.221633	inflam-SMC	PABPC1
0.00223335	0.282542	0.43	0.417	1	inflam-SMC	SEMA5A
0.00935634	0.282153	0.174	0.141	1	inflam-SMC	HGF
4.01481e-12	0.282002	0.966	0.983	2.19377e-07	inflam-SMC	MGP
2.53431e-05	0.279568	0.699	0.744	1	inflam-SMC	ZFAS1
0.00784125	0.279473	0.63	0.663	1	inflam-SMC	OLFML2B
0.00025738	0.273855	0.749	0.776	1	inflam-SMC	ZFP36
0.000261414	0.269742	0.704	0.767	1	inflam-SMC	SRSF5
8.81046e-05	0.266883	0.634	0.654	1	inflam-SMC	STAT3
0.00033875	0.266824	0.868	0.895	1	inflam-SMC	JUNB
0.00293577	0.2605	0.632	0.675	1	inflam-SMC	DDX3X
0.00596675	0.256625	0.718	0.778	1	inflam-SMC	EIF5
0.000742504	0.255935	0.73	0.796	1	inflam-SMC	SON
1.09706e-62	3.36304	0.789	0.337	5.99457e-58	remod-SMC	CHI3L2
7.68264e-121	2.46467	0.927	0.35	4.19795e-116	remod-SMC	MMP2
3.57369e-55	2.36956	0.916	0.512	1.95274e-50	remod-SMC	CLU
7.18754e-89	2.34296	0.709	0.202	3.92742e-84	remod-SMC	CCN5
2.32896e-102	2.33244	0.873	0.281	1.27259e-97	remod-SMC	COMP
1.86402e-115	2.07774	0.993	0.827	1.01854e-110	remod-SMC	DCN
8.29779e-106	1.96708	1	0.735	4.53408e-101	remod-SMC	LUM
2.59166e-131	1.92189	0.745	0.129	1.41614e-126	remod-SMC	CRTAC1
8.67647e-80	1.7848	1	0.922	4.741e-75	remod-SMC	FN1
1.5802e-61	1.74397	0.956	0.63	8.63455e-57	remod-SMC	ASPN
1.13818e-94	1.68434	0.982	0.658	6.21924e-90	remod-SMC	HTRA1
3.07126e-152	1.66054	0.771	0.115	1.6782e-147	remod-SMC	PLXDC2
4.11979e-46	1.63707	0.538	0.173	2.25113e-41	remod-SMC	PRG4
8.09992e-131	1.61434	0.524	0.045	4.42596e-126	remod-SMC	CILP
1.54018e-86	1.56463	0.829	0.284	8.41588e-82	remod-SMC	ABI3BP
1.6401e-130	1.55501	0.676	0.096	8.96184e-126	remod-SMC	OGN
6.26829e-83	1.47375	1	0.903	3.42512e-78	remod-SMC	S100A10
2.56274e-106	1.46537	0.596	0.09	1.40033e-101	remod-SMC	THBS4
1.68652e-13	1.44053	0.233	0.09	9.21546e-09	remod-SMC	CHI3L1
7.40687e-54	1.42643	0.629	0.214	4.04726e-49	remod-SMC	CTHRC1
1.4637e-105	1.42406	0.6	0.095	7.99794e-101	remod-SMC	MIR99AHG
1.06557e-58	1.38247	0.753	0.281	5.8225e-54	remod-SMC	PRELP
8.24245e-96	1.35212	0.8	0.232	4.50384e-91	remod-SMC	PDGFRL
5.09803e-106	1.33493	0.756	0.163	2.78566e-101	remod-SMC	DPT
6.62371e-76	1.32855	0.771	0.232	3.61933e-71	remod-SMC	FMOD
6.04953e-153	1.30581	0.636	0.063	3.30559e-148	remod-SMC	FNDC1
7.53741e-74	1.29779	0.913	0.436	4.11859e-69	remod-SMC	CTSK
8.44534e-48	1.29695	0.825	0.384	4.6147e-43	remod-SMC	MAFB
1.93613e-67	1.27771	0.927	0.562	1.05794e-62	remod-SMC	NBL1
2.91367e-33	1.27277	0.535	0.192	1.59209e-28	remod-SMC	SFRP4
4.00071e-122	1.25487	0.658	0.095	2.18607e-117	remod-SMC	GJA1
1.85789e-77	1.23353	0.724	0.209	1.01519e-72	remod-SMC	BASP1
3.33214e-73	1.23296	0.8	0.282	1.82075e-68	remod-SMC	THBS2
5.39604e-57	1.21067	0.924	0.468	2.9485e-52	remod-SMC	VCAN
1.67827e-103	1.20161	0.756	0.17	9.17039e-99	remod-SMC	FAP
9.71309e-60	1.17012	0.735	0.272	5.30742e-55	remod-SMC	RGS3
1.22457e-33	1.16629	0.625	0.268	6.6913e-29	remod-SMC	KAZN
3.9008e-84	1.15819	0.665	0.152	2.13147e-79	remod-SMC	FBLN1
2.46334e-13	1.15145	0.607	0.374	1.34602e-08	remod-SMC	PLA2G2A
4.30877e-72	1.15079	0.833	0.288	2.3544e-67	remod-SMC	MXRA5
1.7735e-130	1.13132	0.549	0.051	9.69078e-126	remod-SMC	CDO1
6.57652e-54	1.12533	0.6	0.177	3.59354e-49	remod-SMC	PDE4D
2.11564e-102	1.10537	0.669	0.124	1.15603e-97	remod-SMC	CAPG
9.67982e-78	1.09229	0.56	0.112	5.28925e-73	remod-SMC	ENPP1
1.15384e-140	1.09101	0.611	0.061	6.30482e-136	remod-SMC	PDGFRA
1.32153e-80	1.08357	0.713	0.198	7.22111e-76	remod-SMC	CDH11
4.78492e-59	1.08326	0.444	0.089	2.61458e-54	remod-SMC	IGF1
3.00783e-49	1.07719	1	0.969	1.64354e-44	remod-SMC	COL3A1
7.74924e-54	1.07571	0.862	0.426	4.23434e-49	remod-SMC	TRPS1
1.10563e-60	1.07055	0.927	0.474	6.04138e-56	remod-SMC	ANGPTL2
1.15414e-112	1.0673	0.673	0.111	6.30645e-108	remod-SMC	BNC2
1.23551e-67	1.05851	0.625	0.164	6.75107e-63	remod-SMC	AKR1C2
1.3308e-153	1.03866	0.691	0.076	7.27175e-149	remod-SMC	RETREG1
9.77503e-47	1.03104	0.993	0.963	5.34127e-42	remod-SMC	COL1A2
4.51166e-147	1.02298	0.582	0.048	2.46526e-142	remod-SMC	PDPN
1.35239e-68	1.01645	0.942	0.446	7.38972e-64	remod-SMC	LRP1
2.14732e-64	1.00124	0.665	0.193	1.17334e-59	remod-SMC	CADM1
5.99419e-82	0.999084	0.465	0.067	3.27535e-77	remod-SMC	SCRG1
5.84349e-31	0.993848	0.996	0.964	3.193e-26	remod-SMC	COL1A1
1.14107e-62	0.98769	0.422	0.076	6.23504e-58	remod-SMC	TSPAN2
1.12536e-36	0.973159	0.931	0.655	6.14919e-32	remod-SMC	TNC
3.30682e-41	0.96761	0.942	0.637	1.80691e-36	remod-SMC	CCDC80
1.86524e-131	0.962029	0.571	0.057	1.01921e-126	remod-SMC	PTPRD
1.92528e-49	0.960095	0.567	0.169	1.05201e-44	remod-SMC	EFEMP1
3.05694e-87	0.958302	0.513	0.079	1.67038e-82	remod-SMC	HMCN1
4.96208e-49	0.957594	0.811	0.356	2.71138e-44	remod-SMC	ANXA4
5.07016e-45	0.947223	0.815	0.396	2.77044e-40	remod-SMC	PSD3
5.49116e-55	0.943639	0.945	0.547	3.00048e-50	remod-SMC	MXRA8
9.4964e-36	0.941834	0.258	0.048	5.18903e-31	remod-SMC	FGFBP2
4.94128e-44	0.938555	0.967	0.743	2.70002e-39	remod-SMC	AEBP1
3.8006e-156	0.922895	0.56	0.038	2.07672e-151	remod-SMC	LRRC15
2.24366e-51	0.919178	0.807	0.323	1.22598e-46	remod-SMC	PLOD2
1.79054e-48	0.919069	0.895	0.463	9.78389e-44	remod-SMC	NPC2
1.12965e-73	0.914701	0.327	0.032	6.17264e-69	remod-SMC	ENSG00000231873
2.55214e-116	0.910831	0.545	0.061	1.39454e-111	remod-SMC	MATN2
3.07757e-70	0.907576	0.76	0.24	1.68165e-65	remod-SMC	GOLM1
4.3672e-07	0.899808	0.571	0.429	0.0238633	remod-SMC	POSTN
4.04299e-63	0.896098	0.749	0.247	2.20917e-58	remod-SMC	FRMD6
3.85956e-92	0.896089	0.335	0.022	2.10894e-87	remod-SMC	CCN3
1.82728e-63	0.880713	0.778	0.26	9.98461e-59	remod-SMC	ISLR
3.62723e-32	0.87562	0.902	0.54	1.98199e-27	remod-SMC	MT1X
5.87636e-102	0.865151	0.545	0.073	3.21096e-97	remod-SMC	LTBP2
6.75612e-119	0.860821	0.484	0.042	3.69168e-114	remod-SMC	SPON1
3.1484e-129	0.860203	0.487	0.036	1.72035e-124	remod-SMC	SMOC1
4.61598e-68	0.858324	0.716	0.209	2.52226e-63	remod-SMC	ANKH
2.43574e-121	0.857582	0.48	0.039	1.33093e-116	remod-SMC	SEMA3C
4.31347e-63	0.856668	0.665	0.192	2.35697e-58	remod-SMC	DPYSL3
2.57156e-93	0.852227	0.575	0.095	1.40515e-88	remod-SMC	ZNF385D
4.67345e-72	0.849495	0.724	0.202	2.55367e-67	remod-SMC	MRC2
4.86973e-70	0.840636	0.553	0.12	2.66092e-65	remod-SMC	NRP2
2.27921e-47	0.834812	0.582	0.178	1.2454e-42	remod-SMC	RGCC
3.15315e-22	0.834801	0.618	0.322	1.72295e-17	remod-SMC	MDK
3.28719e-19	0.831489	0.753	0.452	1.79619e-14	remod-SMC	IGFBP6
4.19729e-91	0.823301	0.556	0.09	2.29348e-86	remod-SMC	COLEC12
2.46441e-57	0.81983	0.578	0.152	1.3466e-52	remod-SMC	AKR1C1
6.99288e-143	0.819643	0.458	0.023	3.82105e-138	remod-SMC	DPP4
2.15199e-32	0.809815	0.982	0.784	1.17589e-27	remod-SMC	NNMT
5.27706e-52	0.80061	0.222	0.02	2.88349e-47	remod-SMC	SFRP1
3.90344e-90	0.794006	0.465	0.059	2.13292e-85	remod-SMC	MFAP2
1.12778e-34	0.789713	0.967	0.719	6.16241e-30	remod-SMC	COL5A2
6.89904e-88	0.786329	0.52	0.079	3.76977e-83	remod-SMC	GAS1
1.05668e-40	0.783373	0.822	0.417	5.77389e-36	remod-SMC	GPNMB
1.39295e-13	0.780908	0.647	0.388	7.61134e-09	remod-SMC	CFD
4.24983e-47	0.774501	0.407	0.093	2.32219e-42	remod-SMC	ACAN
6.06334e-56	0.773211	0.698	0.221	3.31313e-51	remod-SMC	BICC1
1.76779e-96	0.765799	0.509	0.067	9.65955e-92	remod-SMC	STEAP1
9.14998e-73	0.765261	0.615	0.141	4.99973e-68	remod-SMC	TMEM45A
2.66852e-110	0.761355	0.444	0.038	1.45813e-105	remod-SMC	GXYLT2
1.36418e-49	0.758116	0.447	0.106	7.45417e-45	remod-SMC	ARL4C
1.56139e-67	0.756167	0.385	0.055	8.53176e-63	remod-SMC	CEMIP
1.87133e-44	0.749849	0.625	0.214	1.02253e-39	remod-SMC	GLI3
1.11784e-82	0.748108	0.396	0.044	6.10809e-78	remod-SMC	PCOLCE2
3.03391e-38	0.744995	0.695	0.286	1.65779e-33	remod-SMC	CAMK1D
4.78359e-60	0.744007	0.56	0.138	2.61385e-55	remod-SMC	SGCD
4.38872e-39	0.729356	0.927	0.628	2.39809e-34	remod-SMC	ARL6IP5
2.0617e-33	0.72782	0.905	0.55	1.12655e-28	remod-SMC	PPIC
7.18965e-30	0.727292	0.731	0.356	3.92857e-25	remod-SMC	CCN2
8.11795e-72	0.726333	0.535	0.104	4.43581e-67	remod-SMC	S100A16
1.27308e-65	0.725469	0.567	0.129	6.95639e-61	remod-SMC	SH3BP5
1.09476e-60	0.724107	0.524	0.115	5.982e-56	remod-SMC	COL8A1
2.72532e-73	0.720067	0.382	0.048	1.48917e-68	remod-SMC	C1QTNF3
2.37071e-34	0.719999	0.913	0.574	1.2954e-29	remod-SMC	C1S
1.59384e-27	0.715981	0.771	0.427	8.70906e-23	remod-SMC	EDIL3
1.91182e-72	0.714232	0.375	0.047	1.04466e-67	remod-SMC	MFAP5
2.65347e-40	0.713475	0.996	0.879	1.44991e-35	remod-SMC	BGN
1.08504e-38	0.711656	0.658	0.251	5.92887e-34	remod-SMC	TNFAIP6
1.05264e-33	0.705424	0.822	0.432	5.75183e-29	remod-SMC	RORA
1.1339e-38	0.703957	0.458	0.131	6.19587e-34	remod-SMC	DIO2
5.48913e-64	0.695988	0.473	0.091	2.99937e-59	remod-SMC	SCARA3
4.12816e-61	0.695161	0.313	0.038	2.25571e-56	remod-SMC	RBP4
9.44387e-21	0.68896	0.469	0.206	5.16032e-16	remod-SMC	SFRP2
1.53467e-49	0.68607	0.335	0.057	8.38573e-45	remod-SMC	RARRES1
4.03005e-47	0.680495	0.484	0.125	2.2021e-42	remod-SMC	SERPINE2
7.59633e-57	0.680232	0.444	0.088	4.15078e-52	remod-SMC	KCNMA1
1.5733e-26	0.679975	0.891	0.575	8.59682e-22	remod-SMC	SOD2
2.38525e-32	0.676219	0.836	0.451	1.30335e-27	remod-SMC	COPZ2
3.98982e-41	0.674749	0.611	0.207	2.18012e-36	remod-SMC	CYP1B1
5.70402e-38	0.672562	0.982	0.755	3.11679e-33	remod-SMC	TIMP2
8.98063e-70	0.67084	0.32	0.033	4.9072e-65	remod-SMC	MGST1
1.33837e-71	0.669026	0.447	0.072	7.31314e-67	remod-SMC	P4HA3
1.89913e-89	0.663724	0.411	0.042	1.03773e-84	remod-SMC	ITGA11
3.62098e-45	0.662701	0.407	0.095	1.97858e-40	remod-SMC	SCX
2.09124e-72	0.660878	0.305	0.027	1.1427e-67	remod-SMC	GALNT15
1.67495e-83	0.6518	0.316	0.023	9.15225e-79	remod-SMC	OMD
3.33604e-29	0.650882	0.444	0.154	1.82288e-24	remod-SMC	ENSG00000286533
1.07773e-50	0.645752	0.68	0.22	5.88895e-46	remod-SMC	RIN2
1.91767e-49	0.625467	0.647	0.207	1.04785e-44	remod-SMC	P4HA2
2.25576e-27	0.625171	0.964	0.722	1.23259e-22	remod-SMC	DST
1.27117e-69	0.62101	0.367	0.046	6.94595e-65	remod-SMC	LIMCH1
2.67202e-33	0.619716	0.731	0.328	1.46005e-28	remod-SMC	CDK2AP1
9.29302e-22	0.6189	0.549	0.238	5.07789e-17	remod-SMC	ECRG4
1.73324e-41	0.617778	0.524	0.164	9.47078e-37	remod-SMC	LOXL1
1.36292e-82	0.617412	0.389	0.041	7.44727e-78	remod-SMC	ELMO1
3.5152e-29	0.614899	0.618	0.27	1.92078e-24	remod-SMC	SPON2
4.83237e-76	0.610023	0.295	0.022	2.6405e-71	remod-SMC	CILP2
7.60025e-89	0.609656	0.378	0.034	4.15293e-84	remod-SMC	COL8A2
1.75015e-42	0.605413	0.433	0.109	9.56317e-38	remod-SMC	PIEZO2
7.38238e-86	0.601946	0.327	0.024	4.03388e-81	remod-SMC	CRISPLD1
8.47251e-46	0.599766	0.436	0.103	4.62955e-41	remod-SMC	NOVA1
2.82158e-44	0.599367	0.524	0.153	1.54177e-39	remod-SMC	NT5E
5.85667e-40	0.597843	0.353	0.078	3.2002e-35	remod-SMC	CRLF1
2.15268e-40	0.597524	0.84	0.386	1.17627e-35	remod-SMC	FAM114A1
7.76569e-35	0.597144	0.625	0.243	4.24333e-30	remod-SMC	CELF2
2.49391e-39	0.596999	0.604	0.218	1.36272e-34	remod-SMC	KDELR3
1.62095e-31	0.59034	0.782	0.382	8.85719e-27	remod-SMC	CD109
3.19852e-31	0.588149	0.735	0.347	1.74774e-26	remod-SMC	METRNL
4.1634e-47	0.587061	0.673	0.221	2.27496e-42	remod-SMC	FGFR1
1.63145e-78	0.586264	0.447	0.063	8.91456e-74	remod-SMC	LPAR1
2.93655e-46	0.581014	0.553	0.158	1.60459e-41	remod-SMC	LSP1
4.87527e-23	0.579919	0.898	0.593	2.66395e-18	remod-SMC	COL5A1
6.17905e-24	0.577938	0.84	0.506	3.37636e-19	remod-SMC	RUNX1
1.0231e-23	0.577844	0.993	0.946	5.59041e-19	remod-SMC	CST3
3.09187e-32	0.577434	0.778	0.357	1.68946e-27	remod-SMC	IL1R1
9.36955e-36	0.572707	0.625	0.241	5.11971e-31	remod-SMC	GALNT1
7.65064e-22	0.56846	0.793	0.44	4.18046e-17	remod-SMC	S100A13
3.67722e-29	0.567226	0.676	0.298	2.00931e-24	remod-SMC	SNED1
4.46032e-31	0.565607	0.731	0.331	2.43721e-26	remod-SMC	NUCB2
2.56809e-105	0.565095	0.396	0.028	1.40325e-100	remod-SMC	CLMP
4.58223e-36	0.563682	0.625	0.236	2.50382e-31	remod-SMC	ABHD2
7.95236e-24	0.562814	0.807	0.471	4.34533e-19	remod-SMC	PLTP
2.00007e-23	0.562794	0.982	0.842	1.09288e-18	remod-SMC	ANXA1
6.48079e-64	0.562293	0.385	0.057	3.54123e-59	remod-SMC	FRMD4B
1.3712e-30	0.559111	0.6	0.246	7.49253e-26	remod-SMC	EZR
8.03091e-57	0.555988	0.389	0.067	4.38825e-52	remod-SMC	AHNAK2
1.70732e-37	0.553955	0.68	0.269	9.32915e-33	remod-SMC	GPX8
2.41473e-22	0.551361	0.989	0.786	1.31946e-17	remod-SMC	COL6A3
8.21172e-47	0.55067	0.6	0.187	4.48705e-42	remod-SMC	FSCN1
9.19859e-12	0.547952	0.924	0.745	5.02629e-07	remod-SMC	SERPINF1
1.65644e-33	0.544351	0.56	0.203	9.05114e-29	remod-SMC	MAGI2
3.13282e-52	0.543163	0.324	0.049	1.71184e-47	remod-SMC	CAPS
1.03059e-36	0.538871	0.567	0.195	5.63136e-32	remod-SMC	LDLRAD4
3.95369e-34	0.538781	0.789	0.369	2.16038e-29	remod-SMC	NFIX
3.26261e-42	0.536825	0.615	0.202	1.78275e-37	remod-SMC	ZNF521
2.32413e-46	0.526192	0.495	0.131	1.26995e-41	remod-SMC	OLFML3
2.08662e-28	0.525514	0.676	0.304	1.14017e-23	remod-SMC	ANK2
2.70017e-34	0.520134	0.753	0.33	1.47542e-29	remod-SMC	TMEM98
2.12819e-24	0.51895	0.811	0.441	1.16288e-19	remod-SMC	PPP3CA
4.59804e-23	0.517924	0.869	0.57	2.51246e-18	remod-SMC	CTSB
8.06368e-17	0.516927	0.935	0.681	4.40616e-12	remod-SMC	SH3BGRL3
7.99761e-32	0.516041	0.385	0.111	4.37005e-27	remod-SMC	MAMDC2
2.15979e-21	0.511711	0.847	0.523	1.18015e-16	remod-SMC	NDFIP1
1.23923e-20	0.509396	0.764	0.443	6.77137e-16	remod-SMC	MICOS10
4.431e-44	0.506019	0.578	0.178	2.42119e-39	remod-SMC	THBS3
1.44704e-26	0.503759	0.807	0.428	7.90693e-22	remod-SMC	PPFIBP1
5.35285e-76	0.503244	0.291	0.021	2.9249e-71	remod-SMC	EFNA5
1.78269e-19	0.503226	0.793	0.495	9.741e-15	remod-SMC	TGFBI
1.48208e-37	0.493216	0.476	0.143	8.09838e-33	remod-SMC	LOX
7.41195e-17	0.493152	0.945	0.677	4.05004e-12	remod-SMC	ENO1
5.24188e-24	0.491236	0.793	0.455	2.86427e-19	remod-SMC	TTC3
2.41456e-35	0.488836	0.545	0.184	1.31936e-30	remod-SMC	IL32
3.0534e-26	0.488422	0.811	0.447	1.66844e-21	remod-SMC	DAB2
4.54288e-42	0.487662	0.407	0.095	2.48232e-37	remod-SMC	ITGBL1
3.95279e-17	0.48515	0.935	0.716	2.15988e-12	remod-SMC	FSTL1
1.15951e-20	0.483553	0.505	0.225	6.33579e-16	remod-SMC	TNXB
7.80941e-93	0.482387	0.276	0.01	4.26722e-88	remod-SMC	SPOCK1
1.37466e-86	0.47536	0.415	0.044	7.51144e-82	remod-SMC	DNM1
6.22656e-42	0.47506	0.625	0.208	3.40232e-37	remod-SMC	VAT1
7.63717e-22	0.472921	0.964	0.712	4.1731e-17	remod-SMC	TSPO
2.57096e-29	0.470956	0.629	0.254	1.40482e-24	remod-SMC	CERCAM
1.62582e-25	0.469961	0.716	0.349	8.88378e-21	remod-SMC	MYO1D
6.00245e-26	0.467997	0.764	0.396	3.27986e-21	remod-SMC	ITGB5
7.47003e-20	0.467937	0.618	0.3	4.08177e-15	remod-SMC	SLC40A1
3.76938e-26	0.466098	0.724	0.342	2.05966e-21	remod-SMC	CD47
3.81416e-15	0.464868	0.898	0.653	2.08413e-10	remod-SMC	COL12A1
3.3299e-14	0.461652	0.833	0.541	1.81953e-09	remod-SMC	DKK3
1.57772e-20	0.459264	0.836	0.508	8.62097e-16	remod-SMC	FBN1
7.93209e-22	0.455213	0.895	0.573	4.33425e-17	remod-SMC	EPB41L2
2.47836e-28	0.453934	0.444	0.149	1.35422e-23	remod-SMC	EML1
7.41869e-17	0.453476	0.916	0.666	4.05372e-12	remod-SMC	CAPZB
1.5486e-24	0.452578	0.782	0.393	8.46186e-20	remod-SMC	FAM3C
2.44292e-24	0.451154	0.829	0.459	1.33486e-19	remod-SMC	SSPN
2.89868e-20	0.450585	0.793	0.437	1.5839e-15	remod-SMC	ANTXR1
9.68998e-28	0.448681	0.458	0.16	5.2948e-23	remod-SMC	RAI14
1.67052e-24	0.448122	0.793	0.401	9.12805e-20	remod-SMC	RCN3
7.19212e-67	0.448033	0.327	0.036	3.92992e-62	remod-SMC	STEAP2
4.37089e-35	0.445258	0.375	0.097	2.38834e-30	remod-SMC	RUNX2
3.03688e-28	0.443383	0.185	0.031	1.65941e-23	remod-SMC	COL11A1
5.59696e-28	0.442559	0.655	0.281	3.05829e-23	remod-SMC	ECM1
2.51686e-34	0.441932	0.593	0.213	1.37526e-29	remod-SMC	GLT8D2
1.17938e-19	0.439905	0.804	0.479	6.44435e-15	remod-SMC	TRAM1
6.6576e-36	0.439125	0.491	0.154	3.63785e-31	remod-SMC	MAGI2-AS3
4.41657e-22	0.438231	0.618	0.288	2.4133e-17	remod-SMC	UAP1
3.31334e-44	0.43652	0.411	0.093	1.81047e-39	remod-SMC	SSC5D
8.95286e-20	0.435855	0.92	0.667	4.89202e-15	remod-SMC	ATP6V0E1
3.55991e-26	0.434587	0.327	0.099	1.94521e-21	remod-SMC	CRABP2
6.35435e-15	0.434136	0.909	0.635	3.47215e-10	remod-SMC	OSTC
2.52359e-20	0.433033	0.589	0.278	1.37894e-15	remod-SMC	DENND4A
2.24966e-38	0.43296	0.411	0.105	1.22926e-33	remod-SMC	NIBAN1
4.4355e-24	0.43252	0.807	0.435	2.42364e-19	remod-SMC	SNX9
2.26757e-36	0.431479	0.225	0.034	1.23905e-31	remod-SMC	TNFRSF11B
2.77448e-39	0.4281	0.593	0.194	1.51603e-34	remod-SMC	HOMER3
7.70902e-47	0.428062	0.265	0.037	4.21236e-42	remod-SMC	CDON
6.24415e-15	0.427113	0.898	0.648	3.41193e-10	remod-SMC	SOX4
3.82136e-22	0.426957	0.993	0.927	2.08807e-17	remod-SMC	ITM2B
1.4679e-34	0.426925	0.4	0.11	8.02091e-30	remod-SMC	BCAT1
3.87912e-16	0.42656	0.745	0.43	2.11963e-11	remod-SMC	LINC-PINT
2.78347e-29	0.426033	0.473	0.166	1.52094e-24	remod-SMC	PPP2R3A
3.94988e-37	0.425149	0.302	0.061	2.15829e-32	remod-SMC	ANKRD35
3.89351e-19	0.423327	0.953	0.723	2.12749e-14	remod-SMC	PSAP
1.80744e-19	0.420785	0.916	0.669	9.87619e-15	remod-SMC	BRI3
1.9576e-16	0.420342	0.778	0.465	1.06967e-11	remod-SMC	CHASERR
1.31534e-34	0.419074	0.287	0.059	7.18729e-30	remod-SMC	SDK1
3.22324e-24	0.417958	0.745	0.373	1.76124e-19	remod-SMC	AKR7A2
8.63305e-33	0.416975	0.258	0.051	4.71727e-28	remod-SMC	NTN1
3.78057e-45	0.41682	0.291	0.046	2.06578e-40	remod-SMC	LAMA2
1.57877e-18	0.416508	0.898	0.606	8.62669e-14	remod-SMC	VKORC1
1.41542e-14	0.415053	0.829	0.533	7.73414e-10	remod-SMC	PGK1
1.38138e-16	0.414739	0.945	0.718	7.54811e-12	remod-SMC	C1R
1.67868e-72	0.411737	0.316	0.029	9.17264e-68	remod-SMC	LRRN4CL
8.48593e-23	0.410377	0.553	0.237	4.63688e-18	remod-SMC	SLC39A14
5.21406e-26	0.409041	0.447	0.16	2.84907e-21	remod-SMC	DELEC1
4.66722e-67	0.408914	0.273	0.022	2.55026e-62	remod-SMC	RHOD
7.84667e-20	0.408338	0.622	0.309	4.28758e-15	remod-SMC	MMP14
6.57703e-39	0.406931	0.345	0.076	3.59382e-34	remod-SMC	C1GALT1
7.56943e-63	0.40691	0.324	0.039	4.13609e-58	remod-SMC	GAS7
8.55099e-19	0.402356	0.84	0.515	4.67243e-14	remod-SMC	KDELR2
2.01485e-21	0.400926	0.64	0.297	1.10095e-16	remod-SMC	LINC00632
3.88258e-11	0.400455	1	0.988	2.12152e-06	remod-SMC	FTH1
7.59346e-24	0.400188	0.564	0.235	4.14922e-19	remod-SMC	FBXL7
2.6347e-29	0.398641	0.444	0.149	1.43965e-24	remod-SMC	ABRACL
5.81461e-16	0.397117	0.873	0.609	3.17722e-11	remod-SMC	PRDX4
8.28108e-21	0.396841	0.767	0.42	4.52495e-16	remod-SMC	PAM
2.38513e-16	0.39558	0.88	0.593	1.30328e-11	remod-SMC	ZBTB20
1.12032e-18	0.395574	0.84	0.532	6.12165e-14	remod-SMC	LMAN1
3.25985e-23	0.394583	0.702	0.341	1.78125e-18	remod-SMC	ZEB1
5.46281e-38	0.39395	0.462	0.125	2.98499e-33	remod-SMC	ACKR3
1.48276e-19	0.393847	0.691	0.357	8.1021e-15	remod-SMC	GYPC
3.478e-25	0.393303	0.436	0.156	1.90045e-20	remod-SMC	PODN
4.44051e-34	0.392824	0.505	0.159	2.42638e-29	remod-SMC	ZNF704
9.86556e-41	0.392754	0.44	0.113	5.39074e-36	remod-SMC	C2
4.82394e-38	0.391956	0.495	0.146	2.6359e-33	remod-SMC	MCUB
1.021e-29	0.391938	0.487	0.165	5.57895e-25	remod-SMC	NAALADL2
7.71093e-17	0.391484	0.905	0.654	4.2134e-12	remod-SMC	CALU
1.33356e-21	0.391198	0.647	0.305	7.28685e-17	remod-SMC	P4HA1
1.42248e-30	0.39057	0.396	0.115	7.77274e-26	remod-SMC	GPC6
5.80143e-13	0.388142	0.935	0.709	3.17002e-08	remod-SMC	PKM
1.50497e-18	0.387994	0.873	0.535	8.22344e-14	remod-SMC	RRBP1
7.1284e-48	0.387876	0.349	0.063	3.8951e-43	remod-SMC	ARMC9
2.77325e-27	0.38727	0.589	0.234	1.51536e-22	remod-SMC	WIPF1
5.90364e-15	0.385945	0.804	0.504	3.22587e-10	remod-SMC	SOX5
1.54206e-11	0.385433	0.967	0.851	8.42611e-07	remod-SMC	CD9
3.83192e-30	0.384472	0.658	0.268	2.09384e-25	remod-SMC	JDP2
2.54257e-26	0.384328	0.553	0.219	1.38931e-21	remod-SMC	TMX4
1.1211e-10	0.383414	0.993	0.964	6.12592e-06	remod-SMC	S100A4
2.72454e-25	0.382952	0.644	0.278	1.48874e-20	remod-SMC	EMILIN1
2.47656e-16	0.382242	0.975	0.856	1.35324e-11	remod-SMC	ANXA2
1.21599e-31	0.379715	0.389	0.111	6.64439e-27	remod-SMC	PYCR1
2.06184e-48	0.378853	0.233	0.025	1.12663e-43	remod-SMC	MEGF6
3.79838e-64	0.377141	0.236	0.016	2.07551e-59	remod-SMC	ISM1
5.88382e-49	0.37699	0.276	0.038	3.21504e-44	remod-SMC	GALNT5
2.07269e-33	0.376389	0.349	0.088	1.13256e-28	remod-SMC	HSD3B7
3.07664e-36	0.376082	0.182	0.021	1.68114e-31	remod-SMC	C1QTNF4
8.31281e-19	0.375334	0.705	0.361	4.54228e-14	remod-SMC	ACBD3
1.53503e-22	0.375218	0.782	0.404	8.38772e-18	remod-SMC	TMED10
1.08965e-19	0.374709	0.64	0.312	5.95408e-15	remod-SMC	B4GALT1
1.37002e-32	0.37438	0.327	0.08	7.48605e-28	remod-SMC	NPAS3
2.19816e-38	0.373632	0.422	0.11	1.20112e-33	remod-SMC	SLC9A9
2.00212e-25	0.373121	0.48	0.181	1.094e-20	remod-SMC	BLTP3B
6.72693e-15	0.372987	0.796	0.484	3.67573e-10	remod-SMC	TMED9
4.09473e-39	0.371015	0.145	0.01	2.23744e-34	remod-SMC	FAM180B
5.03109e-18	0.369668	0.382	0.156	2.74909e-13	remod-SMC	FBLN2
1.58159e-18	0.368182	0.567	0.272	8.64214e-14	remod-SMC	FNIP2
2.61798e-37	0.367881	0.367	0.087	1.43052e-32	remod-SMC	FAT4
3.42022e-28	0.367158	0.502	0.183	1.86888e-23	remod-SMC	PTGFRN
4.16604e-27	0.367097	0.484	0.177	2.27641e-22	remod-SMC	CMTM3
6.95901e-21	0.366766	1	0.994	3.80254e-16	remod-SMC	VIM
2.36299e-27	0.366626	0.153	0.021	1.29118e-22	remod-SMC	ITGB8
2.15497e-34	0.365774	0.291	0.061	1.17752e-29	remod-SMC	SLC29A1
3.25431e-37	0.362016	0.265	0.047	1.77822e-32	remod-SMC	CTSH
3.22477e-19	0.361634	0.716	0.379	1.76208e-14	remod-SMC	LAMP2
8.5371e-34	0.361025	0.385	0.104	4.66484e-29	remod-SMC	MYH10
1.05485e-15	0.360503	0.909	0.693	5.7639e-11	remod-SMC	KDELR1
2.98664e-45	0.357853	0.215	0.023	1.63196e-40	remod-SMC	CPXM2
2.34933e-23	0.357642	0.636	0.287	1.28372e-18	remod-SMC	SH3D19
1.79433e-30	0.357561	0.451	0.147	9.80455e-26	remod-SMC	ADD3
1.96078e-22	0.357423	0.553	0.236	1.07141e-17	remod-SMC	GOLM2
1.88953e-37	0.35682	0.335	0.073	1.03248e-32	remod-SMC	MIR100HG
6.9886e-49	0.352479	0.255	0.031	3.81871e-44	remod-SMC	FIBIN
3.22705e-31	0.351992	0.284	0.063	1.76332e-26	remod-SMC	LXN
2.4182e-26	0.351397	0.513	0.189	1.32135e-21	remod-SMC	TGFBR3
5.26493e-24	0.351334	0.52	0.207	2.87686e-19	remod-SMC	MEG3
7.05669e-24	0.349448	0.695	0.323	3.85592e-19	remod-SMC	WWTR1
9.61926e-14	0.349139	0.862	0.594	5.25616e-09	remod-SMC	PPP1R14B
4.6475e-28	0.348912	0.342	0.097	2.53949e-23	remod-SMC	CASC15
1.38842e-25	0.348852	0.549	0.218	7.5866e-21	remod-SMC	SH3PXD2B
8.33743e-20	0.348116	0.651	0.325	4.55574e-15	remod-SMC	UBL3
3.25592e-14	0.347961	0.913	0.603	1.7791e-09	remod-SMC	EMP3
1.79262e-29	0.346364	0.204	0.036	9.79523e-25	remod-SMC	SCARA5
1.43681e-64	0.345816	0.225	0.013	7.85101e-60	remod-SMC	FBLN5
5.63525e-25	0.345311	0.6	0.248	3.07921e-20	remod-SMC	FXYD6
1.53011e-27	0.344552	0.262	0.062	8.36085e-23	remod-SMC	HTRA3
1.66127e-13	0.34401	0.847	0.569	9.07753e-09	remod-SMC	MARCKS
2.10436e-21	0.342365	0.742	0.373	1.14986e-16	remod-SMC	MAN1A1
1.02698e-36	0.341962	0.153	0.013	5.61162e-32	remod-SMC	ROBO2
3.46829e-28	0.341437	0.509	0.184	1.89514e-23	remod-SMC	LHFPL2
2.8201e-56	0.341042	0.178	0.008	1.54096e-51	remod-SMC	VWC2
2.36966e-23	0.340581	0.455	0.172	1.29483e-18	remod-SMC	EPRS1
1.38683e-48	0.339954	0.222	0.022	7.57792e-44	remod-SMC	PTGFR
1.29187e-40	0.33989	0.193	0.021	7.05904e-36	remod-SMC	CD70
2.83332e-17	0.339717	0.662	0.341	1.54818e-12	remod-SMC	PLIN3
2.06431e-23	0.339339	0.531	0.223	1.12798e-18	remod-SMC	HEXA
3.55686e-28	0.339206	0.604	0.24	1.94354e-23	remod-SMC	NAV1
3.7028e-28	0.33913	0.527	0.192	2.02329e-23	remod-SMC	PAPSS2
2.55634e-19	0.339026	0.567	0.261	1.39684e-14	remod-SMC	RABGAP1L
4.53078e-20	0.338848	0.72	0.363	2.47571e-15	remod-SMC	STMP1
2.49329e-61	0.337595	0.313	0.037	1.36239e-56	remod-SMC	PODNL1
6.26478e-18	0.336679	0.833	0.493	3.4232e-13	remod-SMC	APLP2
1.31025e-23	0.336145	0.295	0.087	7.15947e-19	remod-SMC	ANGPTL5
2.49685e-49	0.335944	0.36	0.063	1.36433e-44	remod-SMC	CYP27A1
1.99559e-18	0.334645	0.469	0.202	1.09043e-13	remod-SMC	COL15A1
8.67151e-54	0.333779	0.247	0.025	4.73828e-49	remod-SMC	PID1
7.49629e-28	0.333718	0.509	0.184	4.09612e-23	remod-SMC	TPST1
7.63652e-23	0.333654	0.545	0.227	4.17275e-18	remod-SMC	RANBP9
1.20061e-31	0.333105	0.549	0.19	6.56036e-27	remod-SMC	SESTD1
3.02212e-30	0.333046	0.269	0.06	1.65134e-25	remod-SMC	RFLNB
1.6692e-51	0.332273	0.215	0.019	9.12086e-47	remod-SMC	SDC1
7.17469e-28	0.331915	0.469	0.162	3.92039e-23	remod-SMC	PHTF2
1.90124e-24	0.331779	0.618	0.262	1.03888e-19	remod-SMC	NOTCH2
6.52233e-20	0.331744	0.313	0.105	3.56393e-15	remod-SMC	MARCHF3
8.31348e-25	0.330786	0.531	0.207	4.54265e-20	remod-SMC	ZDHHC20
1.58229e-21	0.32979	0.127	0.019	8.64592e-17	remod-SMC	KCNQ5
6.68203e-56	0.328937	0.247	0.023	3.65119e-51	remod-SMC	ARHGAP22
6.37014e-35	0.328333	0.225	0.036	3.48077e-30	remod-SMC	ITM2A
1.32004e-17	0.327847	0.669	0.336	7.21296e-13	remod-SMC	H2AZ2
8.99572e-16	0.326813	0.902	0.58	4.91544e-11	remod-SMC	P4HB
1.78817e-46	0.324826	0.265	0.036	9.77091e-42	remod-SMC	CA12
1.39601e-31	0.324408	0.124	0.01	7.62807e-27	remod-SMC	CPB1
1.24546e-22	0.323406	0.52	0.211	6.80546e-18	remod-SMC	CZIB
6.80284e-14	0.321935	0.898	0.662	3.71721e-09	remod-SMC	KRT10
7.1251e-25	0.321882	0.353	0.108	3.8933e-20	remod-SMC	VWA1
4.34993e-20	0.321031	0.749	0.387	2.37689e-15	remod-SMC	CYBRD1
6.91269e-32	0.319439	0.291	0.065	3.77723e-27	remod-SMC	ZNF827
2.04846e-39	0.318847	0.251	0.04	1.11932e-34	remod-SMC	SRPX2
6.8495e-15	0.318611	0.855	0.536	3.7427e-10	remod-SMC	PDIA6
9.23176e-15	0.317949	0.625	0.32	5.04442e-10	remod-SMC	UBE2Q2
1.04337e-13	0.317032	0.916	0.636	5.70116e-09	remod-SMC	SPCS2
1.71364e-23	0.316976	0.469	0.174	9.36367e-19	remod-SMC	DLG2
2.0243e-13	0.31505	0.829	0.551	1.10612e-08	remod-SMC	SSR3
2.03045e-31	0.314835	0.273	0.058	1.10948e-26	remod-SMC	GPSM2
3.40877e-14	0.314414	0.778	0.463	1.86262e-09	remod-SMC	LAMP1
3.50055e-27	0.314113	0.502	0.181	1.91277e-22	remod-SMC	SLC44A1
5.3165e-15	0.313238	0.724	0.396	2.90504e-10	remod-SMC	IAH1
3.70231e-17	0.313148	0.589	0.293	2.02301e-12	remod-SMC	GMDS
5.02143e-16	0.312812	0.785	0.448	2.74381e-11	remod-SMC	PTTG1IP
1.17082e-33	0.312348	0.247	0.045	6.39757e-29	remod-SMC	MBOAT1
2.43759e-18	0.312294	0.669	0.326	1.33195e-13	remod-SMC	ARMCX3
7.16076e-17	0.312232	0.749	0.415	3.91278e-12	remod-SMC	GOLGA4
1.01483e-32	0.311835	0.175	0.022	5.54525e-28	remod-SMC	ABTB3
4.35236e-17	0.310929	0.756	0.41	2.37822e-12	remod-SMC	FKBP10
3.17675e-11	0.310502	0.978	0.846	1.73584e-06	remod-SMC	LDHA
4.99137e-19	0.310223	0.593	0.278	2.72739e-14	remod-SMC	CRNDE
9.14044e-21	0.309416	0.749	0.378	4.99452e-16	remod-SMC	DPP7
8.04112e-39	0.309033	0.316	0.062	4.39383e-34	remod-SMC	ZFHX4
1.73802e-55	0.308748	0.236	0.021	9.49688e-51	remod-SMC	LPCAT2
4.45958e-25	0.30845	0.218	0.047	2.4368e-20	remod-SMC	SLC2A5
3.61428e-21	0.307893	0.484	0.194	1.97491e-16	remod-SMC	DSEL
3.44956e-17	0.307369	0.72	0.378	1.88491e-12	remod-SMC	SURF4
2.6672e-38	0.306664	0.255	0.042	1.45741e-33	remod-SMC	SLC6A6
1.68203e-25	0.306548	0.487	0.175	9.19096e-21	remod-SMC	PDK3
2.12366e-24	0.306364	0.356	0.112	1.16041e-19	remod-SMC	SEPTIN6
1.279e-17	0.306295	0.749	0.403	6.98869e-13	remod-SMC	RNF130
2.69867e-15	0.306093	0.262	0.094	1.47461e-10	remod-SMC	GPR155
4.52848e-22	0.306012	0.742	0.354	2.47445e-17	remod-SMC	AHI1
7.33334e-36	0.305891	0.255	0.045	4.00708e-31	remod-SMC	ASAP3
4.54473e-19	0.305744	0.582	0.273	2.48333e-14	remod-SMC	FAM20C
2.57986e-32	0.304521	0.175	0.023	1.40969e-27	remod-SMC	ADGRG2
1.48899e-32	0.302946	0.287	0.063	8.13616e-28	remod-SMC	AFDN
2.7408e-11	0.30265	0.956	0.778	1.49763e-06	remod-SMC	SEC61B
3.18818e-28	0.302177	0.164	0.023	1.74208e-23	remod-SMC	HAS1
1.24653e-22	0.301942	0.473	0.181	6.8113e-18	remod-SMC	SIPA1L1
1.27899e-34	0.3006	0.247	0.044	6.98868e-30	remod-SMC	PALS2
1.52586e-36	0.300307	0.324	0.07	8.3376e-32	remod-SMC	GNPDA1
3.69986e-19	0.297473	0.473	0.196	2.02168e-14	remod-SMC	CHIC2
4.35407e-44	0.296977	0.32	0.057	2.37915e-39	remod-SMC	BEND6
8.0148e-23	0.296941	0.298	0.088	4.37945e-18	remod-SMC	BACH2
2.57244e-33	0.296677	0.345	0.084	1.40563e-28	remod-SMC	TANC2
2.24474e-32	0.296622	0.182	0.025	1.22657e-27	remod-SMC	CDH23
1.3727e-32	0.296138	0.236	0.042	7.50072e-28	remod-SMC	ITGA10
8.84166e-50	0.296137	0.222	0.021	4.83126e-45	remod-SMC	EVI2A
2.24146e-45	0.295897	0.185	0.015	1.22478e-40	remod-SMC	LGI2
9.83209e-24	0.295873	0.458	0.168	5.37245e-19	remod-SMC	VCAM1
1.39635e-72	0.295683	0.211	0.007	7.62996e-68	remod-SMC	CIMAP3
2.3523e-20	0.294775	0.48	0.201	1.28534e-15	remod-SMC	KIF13B
2.52379e-25	0.294685	0.269	0.07	1.37905e-20	remod-SMC	UST
7.3652e-18	0.294635	0.455	0.194	4.02449e-13	remod-SMC	ITPR2
8.38947e-30	0.29422	0.422	0.129	4.58417e-25	remod-SMC	HRH1
5.80855e-13	0.293494	0.796	0.503	3.17391e-08	remod-SMC	MAP4K4
7.84006e-16	0.293128	0.735	0.406	4.28397e-11	remod-SMC	HIVEP2
8.87682e-18	0.292012	0.709	0.358	4.85047e-13	remod-SMC	AKAP9
2.99989e-38	0.291991	0.109	0.004	1.6392e-33	remod-SMC	RSPO2
1.80233e-32	0.291892	0.353	0.091	9.8483e-28	remod-SMC	DNM3OS
8.57639e-13	0.291732	0.731	0.452	4.68631e-08	remod-SMC	NFIA
2.33838e-15	0.29036	0.538	0.264	1.27774e-10	remod-SMC	PLAUR
1.45873e-22	0.289663	0.324	0.101	7.97079e-18	remod-SMC	TMT1A
2.4441e-23	0.289633	0.349	0.112	1.33551e-18	remod-SMC	CYS1
5.63939e-24	0.289633	0.564	0.227	3.08147e-19	remod-SMC	SEPTIN10
1.08502e-26	0.289473	0.36	0.107	5.92879e-22	remod-SMC	SERTAD4-AS1
9.83714e-14	0.289437	0.858	0.535	5.37521e-09	remod-SMC	EMP1
3.29898e-16	0.288844	0.691	0.355	1.80263e-11	remod-SMC	SEPTIN11
1.02515e-32	0.288588	0.251	0.048	5.60161e-28	remod-SMC	WNT5B
3.44524e-12	0.288196	0.898	0.666	1.88255e-07	remod-SMC	PMP22
6.93711e-16	0.288166	0.625	0.318	3.79057e-11	remod-SMC	KLF4
2.72475e-26	0.287645	0.527	0.196	1.48886e-21	remod-SMC	ERGIC1
2.95909e-21	0.287591	0.516	0.218	1.61691e-16	remod-SMC	PLAGL1
5.67268e-22	0.28685	0.436	0.166	3.09966e-17	remod-SMC	PRCP
4.7869e-18	0.286833	0.389	0.154	2.61566e-13	remod-SMC	AGTRAP
2.48383e-20	0.286642	0.524	0.227	1.35721e-15	remod-SMC	PLEKHA5
3.45258e-29	0.286528	0.291	0.07	1.88656e-24	remod-SMC	SERTAD4
1.73039e-13	0.286294	0.847	0.574	9.45517e-09	remod-SMC	TMBIM4
4.25048e-20	0.286013	0.498	0.21	2.32255e-15	remod-SMC	HAPLN3
2.06526e-30	0.286011	0.396	0.115	1.1285e-25	remod-SMC	SVIL-AS1
2.5667e-30	0.285414	0.182	0.027	1.40249e-25	remod-SMC	COLGALT2
8.18825e-09	0.284477	0.815	0.554	0.000447422	remod-SMC	SNHG29
6.72333e-14	0.28444	0.396	0.179	3.67376e-09	remod-SMC	DOCK7
1.01777e-06	0.284429	0.556	0.345	0.0556129	remod-SMC	VEGFA
8.34099e-57	0.284051	0.175	0.007	4.55769e-52	remod-SMC	SERPINA5
7.46924e-33	0.283833	0.375	0.1	4.08134e-28	remod-SMC	PGM1
2.00579e-12	0.283685	0.847	0.541	1.096e-07	remod-SMC	IFI27
6.78927e-27	0.283319	0.258	0.061	3.70979e-22	remod-SMC	ROR1
5.40087e-15	0.282605	0.687	0.382	2.95114e-10	remod-SMC	NFKBIZ
6.44144e-24	0.282017	0.364	0.118	3.51973e-19	remod-SMC	AK1
1.61241e-17	0.281878	0.705	0.368	8.81054e-13	remod-SMC	MPZL1
1.4602e-13	0.280696	0.829	0.526	7.9788e-09	remod-SMC	FCGRT
1.2745e-17	0.280695	0.447	0.191	6.96414e-13	remod-SMC	CARHSP1
8.46891e-19	0.280551	0.695	0.353	4.62758e-14	remod-SMC	ZNF106
2.82154e-25	0.279896	0.269	0.068	1.54175e-20	remod-SMC	SLC41A2
2.04187e-11	0.279894	0.556	0.315	1.11572e-06	remod-SMC	NFATC2
8.07293e-17	0.279504	0.64	0.317	4.41121e-12	remod-SMC	MARVELD1
1.44811e-43	0.278808	0.247	0.033	7.91278e-39	remod-SMC	PERP
8.59542e-17	0.2782	0.549	0.262	4.69671e-12	remod-SMC	CKAP4
6.52215e-14	0.277158	0.567	0.288	3.56383e-09	remod-SMC	PFKP
7.11792e-14	0.276906	0.16	0.045	3.88938e-09	remod-SMC	COL21A1
6.5305e-11	0.276665	0.724	0.436	3.5684e-06	remod-SMC	ITM2C
1.13655e-40	0.276526	0.225	0.03	6.21035e-36	remod-SMC	LINC02762
2.00351e-13	0.276325	0.829	0.508	1.09476e-08	remod-SMC	MYDGF
2.06997e-24	0.276262	0.509	0.192	1.13107e-19	remod-SMC	ENSG00000291214
1.20473e-13	0.275648	0.171	0.05	6.58287e-09	remod-SMC	FGF18
2.46531e-15	0.275605	0.549	0.27	1.34709e-10	remod-SMC	PLPP3
8.65272e-11	0.275449	0.975	0.873	4.72802e-06	remod-SMC	PPIB
1.78882e-13	0.275235	0.509	0.263	9.77448e-09	remod-SMC	EXOC6B
1.65699e-36	0.27452	0.182	0.021	9.05412e-32	remod-SMC	SYNDIG1
1.15386e-13	0.274455	0.898	0.597	6.30494e-09	remod-SMC	SAT1
1.28966e-26	0.274265	0.298	0.079	7.04698e-22	remod-SMC	TPRG1
1.676e-13	0.274132	0.731	0.407	9.15797e-09	remod-SMC	SCARB2
9.6321e-39	0.273906	0.276	0.048	5.26317e-34	remod-SMC	LINC00963
1.87157e-42	0.273711	0.189	0.018	1.02267e-37	remod-SMC	CSMD2
3.61017e-52	0.273686	0.28	0.035	1.97267e-47	remod-SMC	FLRT2
3.49671e-18	0.273563	0.476	0.206	1.91067e-13	remod-SMC	ADAM12
4.16772e-41	0.27352	0.28	0.047	2.27732e-36	remod-SMC	RNF144A
3.31971e-18	0.272859	0.498	0.221	1.81396e-13	remod-SMC	HYCC1
2.09468e-15	0.272694	0.502	0.242	1.14458e-10	remod-SMC	SRPX
4.6935e-44	0.271974	0.182	0.015	2.56462e-39	remod-SMC	PDGFD
5.32572e-25	0.271878	0.436	0.151	2.91008e-20	remod-SMC	MARCHF2
3.14642e-16	0.271393	0.658	0.338	1.71927e-11	remod-SMC	ELF1
8.27176e-26	0.268912	0.28	0.072	4.51986e-21	remod-SMC	CARMIL1
5.90334e-15	0.268466	0.644	0.335	3.22571e-10	remod-SMC	RNF13
9.5088e-18	0.268344	0.564	0.266	5.1958e-13	remod-SMC	ARL2BP
1.23761e-12	0.268318	0.767	0.457	6.76256e-08	remod-SMC	AOPEP
1.87554e-19	0.267242	0.636	0.292	1.02483e-14	remod-SMC	PDLIM4
6.33083e-15	0.266204	0.513	0.24	3.45929e-10	remod-SMC	PHB1
2.57805e-21	0.265995	0.629	0.274	1.4087e-16	remod-SMC	PDE4DIP
1.98527e-21	0.265834	0.531	0.214	1.08479e-16	remod-SMC	LINC01116
5.06198e-19	0.265781	0.171	0.038	2.76597e-14	remod-SMC	ADAMTS6
5.80626e-19	0.265049	0.502	0.214	3.17266e-14	remod-SMC	PTPN14
3.06874e-14	0.264639	0.575	0.299	1.67682e-09	remod-SMC	ERGIC3
2.39919e-11	0.264522	0.764	0.457	1.31097e-06	remod-SMC	SELENOS
3.15724e-17	0.264504	0.8	0.44	1.72518e-12	remod-SMC	NUCB1
1.40617e-09	0.264425	0.811	0.528	7.6836e-05	remod-SMC	H3-3A
2.43902e-25	0.264404	0.498	0.186	1.33273e-20	remod-SMC	TP53I13
7.50725e-18	0.264216	0.669	0.329	4.10211e-13	remod-SMC	CIAO2B
6.22062e-12	0.264122	0.858	0.591	3.39907e-07	remod-SMC	AKAP13
3.36416e-31	0.263537	0.262	0.054	1.83824e-26	remod-SMC	PDGFC
7.68291e-16	0.262981	0.593	0.294	4.19809e-11	remod-SMC	RALA
2.5838e-23	0.26148	0.291	0.084	1.41184e-18	remod-SMC	TPD52L1
1.03933e-11	0.26145	0.844	0.553	5.67911e-07	remod-SMC	REXO2
3.66288e-27	0.260909	0.225	0.047	2.00147e-22	remod-SMC	TNFSF10
7.42395e-22	0.260834	0.284	0.085	4.05659e-17	remod-SMC	SIPA1L2
3.17429e-11	0.260177	0.735	0.455	1.73449e-06	remod-SMC	YIF1A
1.94177e-26	0.260064	0.36	0.108	1.06102e-21	remod-SMC	XG
5.84402e-23	0.258655	0.382	0.129	3.19329e-18	remod-SMC	NPDC1
6.72643e-20	0.258588	0.542	0.233	3.67546e-15	remod-SMC	ADK
3.13692e-16	0.258538	0.56	0.272	1.71408e-11	remod-SMC	AGO3
3.72618e-11	0.258144	0.698	0.424	2.03606e-06	remod-SMC	RND3
4.7625e-16	0.258124	0.68	0.356	2.60232e-11	remod-SMC	RHOBTB3
2.93329e-21	0.257187	0.52	0.216	1.60281e-16	remod-SMC	MAN2A1
4.32865e-20	0.256795	0.615	0.284	2.36526e-15	remod-SMC	SERPINB1
1.45592e-17	0.256666	0.407	0.168	7.95544e-13	remod-SMC	CEP112
4.59141e-11	0.256529	1	0.988	2.50884e-06	remod-SMC	S100A6
3.58078e-16	0.255727	0.622	0.323	1.95661e-11	remod-SMC	ACSL3
3.09688e-20	0.255706	0.473	0.19	1.6922e-15	remod-SMC	MYO10
1.98861e-11	0.255636	0.956	0.819	1.08661e-06	remod-SMC	NEAT1
3.11778e-15	0.255628	0.545	0.267	1.70362e-10	remod-SMC	CRY1
4.49689e-12	0.255515	0.833	0.552	2.45719e-07	remod-SMC	HDLBP
2.3494e-16	0.254775	0.655	0.327	1.28376e-11	remod-SMC	CDK14
3.27202e-20	0.254277	0.462	0.189	1.7879e-15	remod-SMC	PLEKHA1
6.36383e-22	0.253742	0.531	0.219	3.47733e-17	remod-SMC	GLT8D1
7.17445e-10	0.253562	0.367	0.189	3.92026e-05	remod-SMC	SLC35F1
3.71778e-17	0.253203	0.767	0.412	2.03147e-12	remod-SMC	XBP1
5.18349e-09	0.253094	0.931	0.751	0.000283236	remod-SMC	COL14A1
6.11834e-21	0.25256	0.302	0.096	3.34318e-16	remod-SMC	STEAP1B
1.1535e-41	0.25215	0.189	0.019	6.30294e-37	remod-SMC	PTGIS
1.35503e-23	0.251716	0.349	0.11	7.40413e-19	remod-SMC	FMNL2
9.9919e-09	0.251631	0.811	0.545	0.000545978	remod-SMC	AQP1
1.45761e-44	0.251345	0.178	0.014	7.96465e-40	remod-SMC	LNX1
1.08378e-24	0.251098	0.218	0.048	5.92198e-20	remod-SMC	ENPP2
8.04387e-25	0.25032	0.298	0.082	4.39533e-20	remod-SMC	ELAPOR2
3.84308e-96	1.33937	0.923	0.766	2.09993e-91	fibro-SMC	COL4A1
2.38253e-43	1.17562	0.973	0.914	1.30186e-38	fibro-SMC	TIMP1
2.2432e-100	1.14566	0.975	0.771	1.22573e-95	fibro-SMC	THY1
5.61042e-94	1.10939	0.976	0.88	3.06565e-89	fibro-SMC	SPARC
1.93273e-91	1.04764	0.981	0.91	1.05608e-86	fibro-SMC	COL6A1
2.11524e-83	1.00913	0.942	0.82	1.15581e-78	fibro-SMC	COL4A2
1.14112e-40	1.00883	0.747	0.527	6.23533e-36	fibro-SMC	PRSS23
2.03918e-57	0.995026	0.683	0.358	1.11425e-52	fibro-SMC	CYGB
0.00154109	0.958339	0.246	0.188	1	fibro-SMC	FABP4
5.31224e-47	0.950225	0.677	0.356	2.90271e-42	fibro-SMC	POSTN
1.09216e-62	0.93548	0.961	0.751	5.96779e-58	fibro-SMC	COL6A3
5.51244e-33	0.913646	0.46	0.215	3.01211e-28	fibro-SMC	CD36
1.25235e-28	0.887189	0.826	0.652	6.84307e-24	fibro-SMC	RGS5
7.3896e-55	0.872698	0.702	0.382	4.03782e-50	fibro-SMC	COL5A3
3.24985e-69	0.857005	0.987	0.958	1.77579e-64	fibro-SMC	LGALS1
3.05747e-48	0.846259	0.805	0.519	1.67066e-43	fibro-SMC	CYBA
9.71961e-57	0.831779	0.945	0.744	5.31099e-52	fibro-SMC	NDUFA4L2
5.60942e-79	0.824673	0.995	0.962	3.0651e-74	fibro-SMC	COL6A2
3.46966e-50	0.822825	0.648	0.329	1.89589e-45	fibro-SMC	LOXL2
1.92337e-50	0.818833	0.851	0.627	1.05097e-45	fibro-SMC	MYO1B
1.04547e-51	0.804653	0.848	0.581	5.71266e-47	fibro-SMC	UACA
5.55391e-47	0.74914	0.603	0.291	3.03477e-42	fibro-SMC	ADAMTS12
1.72485e-54	0.738276	0.953	0.884	9.42492e-50	fibro-SMC	COL18A1
2.6633e-35	0.722668	0.783	0.575	1.45528e-30	fibro-SMC	AP2S1
1.13459e-31	0.722056	0.35	0.135	6.19961e-27	fibro-SMC	LPL
1.51203e-46	0.720256	0.995	0.969	8.26204e-42	fibro-SMC	TMSB10
6.05878e-33	0.717353	0.733	0.492	3.31064e-28	fibro-SMC	TPPP3
1.34727e-35	0.713076	0.813	0.558	7.36176e-31	fibro-SMC	COL5A1
1.75016e-40	0.703426	0.774	0.534	9.56322e-36	fibro-SMC	EVA1B
1.20359e-24	0.687047	0.634	0.401	6.57665e-20	fibro-SMC	COX4I2
2.68485e-31	0.685746	0.987	0.96	1.46706e-26	fibro-SMC	COL1A1
9.30638e-40	0.682023	0.994	0.956	5.08519e-35	fibro-SMC	COL1A2
8.36043e-36	0.676553	0.73	0.478	4.56831e-31	fibro-SMC	ITGA1
6.47475e-47	0.663657	0.493	0.19	3.53793e-42	fibro-SMC	GMFG
2.30004e-40	0.647747	0.485	0.208	1.25679e-35	fibro-SMC	CD248
1.94878e-36	0.644696	0.523	0.255	1.06485e-31	fibro-SMC	BMP1
2.38321e-21	0.643614	0.683	0.467	1.30223e-16	fibro-SMC	FABP5
3.82307e-31	0.642894	0.523	0.279	2.089e-26	fibro-SMC	FAM162B
6.92357e-42	0.638753	0.958	0.857	3.78318e-37	fibro-SMC	PPIB
8.99087e-34	0.630199	0.656	0.395	4.91279e-29	fibro-SMC	CLEC11A
3.59279e-05	0.629609	0.207	0.137	1	fibro-SMC	SLN
4.07957e-34	0.628667	0.476	0.211	2.22916e-29	fibro-SMC	HIGD1B
3.22592e-36	0.619975	0.595	0.311	1.76271e-31	fibro-SMC	NREP
2.77679e-33	0.609385	0.989	0.966	1.51729e-28	fibro-SMC	COL3A1
9.51374e-28	0.599729	0.799	0.617	5.1985e-23	fibro-SMC	RHOC
1.2479e-24	0.593106	0.609	0.379	6.81878e-20	fibro-SMC	FXYD5
8.18507e-27	0.589352	0.38	0.178	4.47248e-22	fibro-SMC	COL15A1
2.96858e-31	0.584365	0.876	0.7	1.62209e-26	fibro-SMC	COL5A2
1.90418e-38	0.576536	0.283	0.078	1.04048e-33	fibro-SMC	BMP8A
1.07998e-39	0.562826	0.488	0.204	5.90123e-35	fibro-SMC	OLFML2A
1.73404e-35	0.561605	0.501	0.224	9.47516e-31	fibro-SMC	ENPEP
4.48077e-22	0.560739	0.706	0.515	2.44838e-17	fibro-SMC	C1orf122
1.20845e-24	0.559065	0.716	0.501	6.60324e-20	fibro-SMC	GNG11
1.39686e-37	0.555104	0.973	0.948	7.63271e-33	fibro-SMC	SERF2
7.76091e-28	0.546394	0.747	0.521	4.24071e-23	fibro-SMC	CYTOR
3.8065e-29	0.546181	0.735	0.479	2.07995e-24	fibro-SMC	CCDC102B
7.38335e-30	0.545767	0.972	0.881	4.03441e-25	fibro-SMC	S100A11
1.67054e-25	0.540686	0.829	0.667	9.12815e-21	fibro-SMC	ARPC2
5.56759e-18	0.534729	0.721	0.523	3.04224e-13	fibro-SMC	ARHGDIB
1.4777e-22	0.531104	0.777	0.588	8.07444e-18	fibro-SMC	PRDX4
1.67431e-36	0.527229	0.904	0.812	9.14879e-32	fibro-SMC	CLIC1
2.5749e-15	0.526176	0.812	0.673	1.40698e-10	fibro-SMC	SH3BGRL3
1.02554e-17	0.52326	0.532	0.327	5.60375e-13	fibro-SMC	ZEB1
4.36349e-31	0.521516	0.381	0.153	2.3843e-26	fibro-SMC	EPB41L1
2.5862e-30	0.520736	0.673	0.4	1.41315e-25	fibro-SMC	PLXDC1
2.6425e-13	0.518042	0.452	0.292	1.44392e-08	fibro-SMC	CCND1
1.03853e-23	0.517181	0.532	0.304	5.67473e-19	fibro-SMC	CDC42EP5
1.59781e-16	0.516015	0.812	0.666	8.73076e-12	fibro-SMC	DLC1
1.77505e-25	0.515511	0.788	0.617	9.69923e-21	fibro-SMC	SERPINH1
4.28338e-21	0.515102	0.754	0.577	2.34052e-16	fibro-SMC	PPP1R14B
1.25592e-20	0.51156	0.542	0.333	6.86259e-16	fibro-SMC	KCNJ8
0.00259578	0.509819	0.278	0.222	1	fibro-SMC	SFRP2
1.03844e-40	0.505704	0.344	0.105	5.67423e-36	fibro-SMC	NES
7.28406e-13	0.499498	0.427	0.267	3.98016e-08	fibro-SMC	SPON2
1.25879e-27	0.495743	0.936	0.852	6.87826e-23	fibro-SMC	PLAC9
5.97741e-30	0.494611	0.317	0.115	3.26618e-25	fibro-SMC	AGRN
3.56176e-20	0.494349	0.804	0.635	1.94622e-15	fibro-SMC	COL12A1
5.00979e-24	0.493695	0.772	0.537	2.73745e-19	fibro-SMC	MARCKS
7.7918e-23	0.487954	0.49	0.269	4.2576e-18	fibro-SMC	PLCL1
1.46965e-22	0.47941	0.788	0.622	8.03048e-18	fibro-SMC	OSTC
2.99942e-22	0.472606	0.917	0.815	1.63894e-17	fibro-SMC	PCOLCE
3.95125e-28	0.470078	0.527	0.276	2.15904e-23	fibro-SMC	ISOC2
1.32143e-23	0.468207	0.719	0.492	7.22058e-19	fibro-SMC	MIR4435-2HG
1.44016e-20	0.462564	0.56	0.332	7.8693e-16	fibro-SMC	LAMB1
5.70953e-16	0.461829	0.719	0.536	3.1198e-11	fibro-SMC	ZNHIT1
1.20154e-14	0.458991	0.612	0.44	6.56544e-10	fibro-SMC	IGFBP6
1.89395e-16	0.455911	0.565	0.387	1.03489e-11	fibro-SMC	SRM
1.30338e-21	0.455395	0.885	0.762	7.12192e-17	fibro-SMC	ATP5F1D
1.4651e-27	0.453702	0.443	0.212	8.00561e-23	fibro-SMC	NID2
6.68267e-21	0.449296	0.414	0.217	3.65155e-16	fibro-SMC	TMEM204
1.12422e-17	0.448466	0.755	0.584	6.14296e-13	fibro-SMC	PDLIM2
7.54024e-21	0.448216	0.703	0.486	4.12014e-16	fibro-SMC	MPG
1.84519e-16	0.445395	0.755	0.598	1.00825e-11	fibro-SMC	MEF2C
7.98142e-23	0.444067	0.595	0.365	4.36121e-18	fibro-SMC	PXDN
7.05485e-24	0.439437	0.63	0.385	3.85491e-19	fibro-SMC	OAF
7.02978e-31	0.43837	0.281	0.091	3.84121e-26	fibro-SMC	TSPAN15
1.757e-19	0.437286	0.945	0.869	9.60057e-15	fibro-SMC	ATP5F1E
1.35818e-27	0.435094	0.945	0.877	7.42135e-23	fibro-SMC	CFL1
1.44109e-16	0.434465	0.683	0.505	7.87442e-12	fibro-SMC	KDELR2
2.10311e-18	0.433728	0.542	0.337	1.14918e-13	fibro-SMC	MARCKSL1
1.51984e-15	0.433284	0.684	0.48	8.30469e-11	fibro-SMC	IFI27L2
1.88076e-20	0.429146	0.666	0.45	1.02768e-15	fibro-SMC	PGLS
9.04187e-27	0.428864	0.473	0.225	4.94066e-22	fibro-SMC	TRPC6
2.75236e-18	0.428024	0.316	0.152	1.50395e-13	fibro-SMC	CSPG4
1.22718e-13	0.427829	0.7	0.529	6.70557e-09	fibro-SMC	AQP1
1.08977e-18	0.422702	0.35	0.174	5.95472e-14	fibro-SMC	PTPRE
7.71388e-19	0.421881	0.939	0.876	4.21502e-14	fibro-SMC	BGN
3.89221e-18	0.421335	0.832	0.697	2.12678e-13	fibro-SMC	ARPC3
2.70989e-22	0.420153	0.838	0.676	1.48074e-17	fibro-SMC	LAMA4
8.01956e-17	0.418914	0.648	0.461	4.38205e-12	fibro-SMC	GUCY1B1
1.41262e-17	0.417046	0.535	0.334	7.71883e-13	fibro-SMC	MAZ
2.33488e-19	0.413425	0.521	0.312	1.27582e-14	fibro-SMC	NME1
3.07654e-16	0.413059	0.367	0.202	1.68108e-11	fibro-SMC	RFTN1
1.15998e-10	0.408939	0.386	0.25	6.33839e-06	fibro-SMC	APBB2
7.34911e-23	0.408351	0.496	0.273	4.0157e-18	fibro-SMC	IKBIP
1.45591e-15	0.408239	0.774	0.623	7.95536e-11	fibro-SMC	SPTBN1
1.34324e-13	0.40741	0.92	0.87	7.33976e-09	fibro-SMC	A2M
8.00673e-18	0.406931	0.339	0.175	4.37504e-13	fibro-SMC	C4orf48
2.5136e-16	0.406798	0.738	0.572	1.37348e-11	fibro-SMC	P4HB
1.06694e-15	0.405816	0.587	0.394	5.82999e-11	fibro-SMC	RCN3
1.03124e-25	0.405656	0.342	0.142	5.63489e-21	fibro-SMC	TSPAN5
5.14647e-16	0.405605	0.76	0.594	2.81213e-11	fibro-SMC	EMP3
5.67214e-14	0.403746	0.829	0.711	3.09937e-09	fibro-SMC	SEC61G
1.50556e-16	0.403736	0.678	0.495	8.22668e-12	fibro-SMC	MYDGF
1.0159e-21	0.401708	0.958	0.884	5.55108e-17	fibro-SMC	ITGB1
1.8765e-13	0.399805	0.309	0.169	1.02536e-08	fibro-SMC	PRXL2A
3.5819e-17	0.397666	0.983	0.962	1.95722e-12	fibro-SMC	GAPDH
1.10837e-17	0.396691	0.714	0.51	6.05637e-13	fibro-SMC	MAGED2
2.24662e-16	0.396357	0.912	0.807	1.2276e-11	fibro-SMC	COX4I1
1.39646e-15	0.396086	0.736	0.559	7.63056e-11	fibro-SMC	ARF5
2.77985e-13	0.395585	0.4	0.247	1.51896e-08	fibro-SMC	SEPTIN4
1.84379e-20	0.394172	0.918	0.843	1.00748e-15	fibro-SMC	MYL12A
1.61024e-12	0.394049	0.553	0.397	8.79866e-08	fibro-SMC	ARPC1B
4.08099e-13	0.391634	0.579	0.407	2.22993e-08	fibro-SMC	EFEMP2
3.52676e-14	0.390837	0.754	0.596	1.92709e-09	fibro-SMC	NDUFA1
1.3368e-13	0.390342	0.515	0.346	7.30452e-09	fibro-SMC	ANXA6
0.0045337	0.389799	0.224	0.178	1	fibro-SMC	C20orf27
1.4548e-13	0.388099	0.794	0.657	7.94932e-09	fibro-SMC	SSR2
1.92661e-16	0.387121	0.634	0.432	1.05274e-11	fibro-SMC	YIF1A
9.93061e-14	0.386816	0.681	0.506	5.42628e-09	fibro-SMC	LY6E
1.0885e-18	0.385864	0.651	0.447	5.94777e-14	fibro-SMC	GSTO1
6.4186e-20	0.385514	0.374	0.186	3.50725e-15	fibro-SMC	HIC1
1.81424e-18	0.384943	0.901	0.811	9.91337e-14	fibro-SMC	TAGLN2
2.34099e-19	0.380883	0.388	0.199	1.27916e-14	fibro-SMC	LZTS1
9.61758e-27	0.380856	0.253	0.083	5.25524e-22	fibro-SMC	LIMD2
1.13927e-09	0.379283	0.743	0.585	6.22522e-05	fibro-SMC	MIF
2.75478e-15	0.378352	0.419	0.252	1.50526e-10	fibro-SMC	CERCAM
3.83142e-12	0.378245	0.827	0.713	2.09357e-07	fibro-SMC	NDUFB2
3.97352e-12	0.375591	0.366	0.222	2.17121e-07	fibro-SMC	MRPL12
2.85193e-18	0.375519	0.656	0.446	1.55835e-13	fibro-SMC	RSU1
2.28222e-13	0.374203	0.827	0.71	1.24705e-08	fibro-SMC	SLC25A5
1.24265e-13	0.373028	0.608	0.43	6.79008e-09	fibro-SMC	TIMM13
5.19925e-16	0.372548	0.592	0.398	2.84097e-11	fibro-SMC	FKBP10
3.88495e-06	0.371586	0.757	0.677	0.212282	fibro-SMC	PRKG1
2.48238e-19	0.37018	0.739	0.526	1.35642e-14	fibro-SMC	SPATS2L
4.3959e-11	0.369006	0.689	0.522	2.40201e-06	fibro-SMC	UQCR10
9.64851e-20	0.366016	0.259	0.106	5.27214e-15	fibro-SMC	PDZD2
1.09045e-12	0.364835	0.703	0.537	5.95843e-08	fibro-SMC	LSM7
2.3421e-18	0.364394	0.396	0.207	1.27977e-13	fibro-SMC	MMP11
2.88469e-18	0.362181	0.507	0.294	1.57625e-13	fibro-SMC	MXRA5
3.65846e-17	0.36151	0.754	0.539	1.99906e-12	fibro-SMC	TFPI
4.00735e-19	0.360906	0.976	0.954	2.18969e-14	fibro-SMC	ACTG1
3.92309e-17	0.36076	0.573	0.363	2.14366e-12	fibro-SMC	METRN
3.31623e-12	0.360397	0.797	0.654	1.81206e-07	fibro-SMC	TMEM258
1.75135e-10	0.36039	0.658	0.5	9.56974e-06	fibro-SMC	ATP5MF
5.39634e-17	0.358266	0.316	0.153	2.94867e-12	fibro-SMC	TUSC3
7.033e-14	0.35795	0.501	0.329	3.84297e-09	fibro-SMC	CDK2AP1
2.03995e-20	0.357756	0.327	0.153	1.11467e-15	fibro-SMC	GPC1
2.37584e-15	0.355727	0.87	0.802	1.29821e-10	fibro-SMC	PDGFRB
2.9617e-19	0.354569	0.531	0.32	1.61833e-14	fibro-SMC	JOSD2
7.11187e-20	0.353352	0.576	0.344	3.88607e-15	fibro-SMC	GJC1
1.16844e-20	0.353328	0.369	0.177	6.38461e-16	fibro-SMC	CPM
9.73387e-14	0.353081	0.253	0.124	5.31878e-09	fibro-SMC	PTN
1.64757e-13	0.351998	0.374	0.22	9.00266e-09	fibro-SMC	PTRHD1
9.05492e-19	0.351773	0.556	0.338	4.94779e-14	fibro-SMC	NT5DC2
1.63398e-16	0.350819	0.363	0.195	8.92837e-12	fibro-SMC	EIF4EBP1
1.37627e-12	0.349972	0.727	0.579	7.52019e-08	fibro-SMC	NDUFS6
6.90626e-20	0.348669	0.283	0.121	3.77372e-15	fibro-SMC	SEZ6L2
1.49699e-11	0.348624	0.378	0.233	8.17986e-07	fibro-SMC	SERPINE1
4.19513e-14	0.348074	0.857	0.762	2.29231e-09	fibro-SMC	UQCRH
3.07851e-16	0.345705	0.614	0.418	1.68216e-11	fibro-SMC	ANGPT2
1.08968e-12	0.343743	0.728	0.576	5.95422e-08	fibro-SMC	FKBP1A
0.000226915	0.341348	0.155	0.103	1	fibro-SMC	FAM213A
9.23067e-12	0.336586	0.821	0.737	5.04382e-07	fibro-SMC	ATP5MC3
2.59231e-09	0.336434	0.686	0.535	0.000141649	fibro-SMC	IFI27
1.88992e-09	0.334517	0.733	0.607	0.000103269	fibro-SMC	COX8A
2.28482e-15	0.333447	0.976	0.943	1.24847e-10	fibro-SMC	SPARCL1
8.61816e-12	0.332886	0.623	0.452	4.70913e-07	fibro-SMC	BAX
1.34552e-12	0.332879	0.736	0.582	7.35221e-08	fibro-SMC	TGFB1I1
1.49976e-11	0.332835	0.807	0.679	8.19501e-07	fibro-SMC	POMP
1.35992e-18	0.331228	0.232	0.091	7.43089e-14	fibro-SMC	CHST2
3.1821e-13	0.329727	0.658	0.474	1.73876e-08	fibro-SMC	LRRFIP2
8.62674e-13	0.329547	0.642	0.475	4.71382e-08	fibro-SMC	TMED9
3.24784e-19	0.329513	0.325	0.151	1.77469e-14	fibro-SMC	HEYL
8.09192e-10	0.328486	0.849	0.743	4.42159e-05	fibro-SMC	OST4
5.12773e-12	0.327971	0.783	0.626	2.80189e-07	fibro-SMC	CRIP1
1.85254e-15	0.327933	0.433	0.248	1.01227e-10	fibro-SMC	TNFAIP6
2.98103e-13	0.327621	0.575	0.403	1.62889e-08	fibro-SMC	LAMTOR2
8.03357e-16	0.327564	0.405	0.225	4.3897e-11	fibro-SMC	SNHG18
1.19679e-17	0.32719	0.402	0.219	6.53949e-13	fibro-SMC	EGFLAM
2.93702e-14	0.326568	0.54	0.361	1.60485e-09	fibro-SMC	CDH13
2.39109e-16	0.326346	0.201	0.079	1.30654e-11	fibro-SMC	ZBTB46
5.76381e-13	0.326257	0.722	0.553	3.14946e-08	fibro-SMC	ALKBH7
1.06846e-11	0.32577	0.641	0.476	5.8383e-07	fibro-SMC	EHD2
1.73768e-11	0.324692	0.587	0.417	9.49501e-07	fibro-SMC	ITGAV
1.341e-14	0.324144	0.396	0.228	7.32752e-10	fibro-SMC	SFTA1P
9.07588e-17	0.324141	0.359	0.192	4.95924e-12	fibro-SMC	ADAM12
6.23633e-13	0.323261	0.633	0.462	3.40766e-08	fibro-SMC	ARHGDIA
3.65244e-17	0.323043	0.479	0.281	1.99577e-12	fibro-SMC	DCBLD2
3.29935e-13	0.322868	0.802	0.649	1.80283e-08	fibro-SMC	PRDX5
1.46158e-11	0.321544	0.394	0.25	7.98636e-07	fibro-SMC	ARHGAP26
3.81256e-10	0.32141	0.256	0.147	2.08326e-05	fibro-SMC	DGKI
3.76548e-18	0.321199	0.378	0.196	2.05753e-13	fibro-SMC	MGAT4B
1.61649e-11	0.320411	0.906	0.818	8.83281e-07	fibro-SMC	RABAC1
1.2071e-12	0.320362	0.724	0.554	6.59583e-08	fibro-SMC	SNX6
2.2145e-16	0.320215	0.352	0.18	1.21005e-11	fibro-SMC	KITLG
1.26413e-25	0.31975	0.209	0.06	6.90748e-21	fibro-SMC	DENND2A
3.05665e-10	0.31975	0.786	0.684	1.67022e-05	fibro-SMC	ARPC5
1.27668e-12	0.318458	0.818	0.688	6.97604e-08	fibro-SMC	CHCHD10
6.30017e-18	0.316445	0.538	0.322	3.44254e-13	fibro-SMC	NID1
2.25894e-10	0.315931	0.615	0.457	1.23433e-05	fibro-SMC	NOP10
5.84679e-08	0.315014	0.435	0.314	0.0031948	fibro-SMC	ADISSP
5.80371e-16	0.314059	0.538	0.33	3.17126e-11	fibro-SMC	GUCY1A2
2.6355e-18	0.313891	0.956	0.902	1.44009e-13	fibro-SMC	PPIA
1.00669e-09	0.313819	0.903	0.857	5.50074e-05	fibro-SMC	ANXA2
2.46675e-15	0.312436	0.553	0.365	1.34788e-10	fibro-SMC	TXNDC17
2.52364e-11	0.312013	0.642	0.482	1.37897e-06	fibro-SMC	RER1
1.11628e-21	0.311975	0.235	0.085	6.0996e-17	fibro-SMC	S1PR3
4.85752e-13	0.31179	0.51	0.331	2.65425e-08	fibro-SMC	SMARCB1
2.40364e-10	0.311545	0.766	0.604	1.3134e-05	fibro-SMC	COX7A1
2.23055e-12	0.309465	0.881	0.789	1.21882e-07	fibro-SMC	NOTCH3
6.57923e-15	0.309357	0.981	0.94	3.59502e-10	fibro-SMC	CST3
4.601e-22	0.30927	0.987	0.964	2.51408e-17	fibro-SMC	CD63
1.35638e-12	0.30897	0.559	0.385	7.41152e-08	fibro-SMC	TXNL4A
1.39045e-11	0.308253	0.691	0.513	7.59771e-07	fibro-SMC	FCGRT
2.11752e-12	0.305251	0.378	0.228	1.15705e-07	fibro-SMC	AVPR1A
6.10604e-08	0.304983	0.885	0.774	0.00333646	fibro-SMC	ELOB
8.8233e-23	0.303977	0.424	0.21	4.82123e-18	fibro-SMC	TRIB2
5.0427e-15	0.303969	0.487	0.294	2.75543e-10	fibro-SMC	COMMD7
3.38297e-13	0.303703	0.407	0.241	1.84852e-08	fibro-SMC	TES
1.76464e-11	0.30254	0.702	0.544	9.64236e-07	fibro-SMC	LAMC1
4.566e-15	0.301813	0.653	0.446	2.49495e-10	fibro-SMC	LGALS3BP
3.53495e-15	0.301012	0.246	0.114	1.93157e-10	fibro-SMC	C1QTNF6
2.87932e-10	0.300882	0.272	0.152	1.57332e-05	fibro-SMC	NRXN3
1.57163e-11	0.300731	0.948	0.882	8.58769e-07	fibro-SMC	LGALS3
1.91535e-06	0.300723	0.537	0.436	0.104659	fibro-SMC	ATP5MK
4.584e-12	0.300596	0.81	0.668	2.50479e-07	fibro-SMC	PMEPA1
5.72346e-13	0.300516	0.945	0.89	3.12741e-08	fibro-SMC	CALM1
7.24686e-19	0.298851	0.403	0.211	3.95983e-14	fibro-SMC	KDELR3
9.68192e-13	0.29832	0.498	0.331	5.2904e-08	fibro-SMC	PPP4C
1.65515e-08	0.29799	0.49	0.359	0.000904408	fibro-SMC	SEPTIN11
4.58656e-15	0.297849	0.265	0.127	2.50619e-10	fibro-SMC	CCDC28B
4.08992e-14	0.297612	0.49	0.311	2.23481e-09	fibro-SMC	ARPC4
5.49623e-10	0.297574	0.673	0.522	3.00325e-05	fibro-SMC	ANAPC11
9.49224e-13	0.297483	0.292	0.155	5.18675e-08	fibro-SMC	FNBP1L
7.66276e-11	0.296174	0.49	0.333	4.18709e-06	fibro-SMC	DPM3
1.24439e-15	0.29609	0.341	0.179	6.7996e-11	fibro-SMC	PYCARD
4.49762e-09	0.296002	0.772	0.636	0.000245759	fibro-SMC	UQCR11
1.34983e-14	0.295289	0.994	0.988	7.37576e-10	fibro-SMC	TMSB4X
9.00775e-11	0.295258	0.374	0.237	4.92202e-06	fibro-SMC	ENSG00000291105
9.03584e-11	0.294906	0.867	0.774	4.93737e-06	fibro-SMC	SEC61B
2.14027e-12	0.294751	0.457	0.297	1.16949e-07	fibro-SMC	ARHGAP24
7.75354e-24	0.294478	0.199	0.058	4.23669e-19	fibro-SMC	PAMR1
1.07049e-10	0.293597	0.815	0.692	5.84935e-06	fibro-SMC	RBX1
9.31595e-09	0.293513	0.416	0.281	0.000509042	fibro-SMC	ATP5MJ
6.73742e-10	0.292673	0.458	0.314	3.68146e-05	fibro-SMC	ERLEC1
3.6498e-10	0.292428	0.43	0.289	1.99432e-05	fibro-SMC	LAPTM4B
1.20612e-18	0.292355	0.239	0.095	6.59048e-14	fibro-SMC	PRR16
3.52901e-10	0.291973	0.824	0.686	1.92832e-05	fibro-SMC	CALR
2.16605e-11	0.290897	0.465	0.302	1.18357e-06	fibro-SMC	RNF152
1.19767e-07	0.290772	0.713	0.599	0.00654429	fibro-SMC	LDHB
3.71568e-10	0.290164	0.636	0.47	2.03032e-05	fibro-SMC	GRN
1.32061e-10	0.289793	0.626	0.471	7.21607e-06	fibro-SMC	TKT
2.46085e-08	0.289701	0.763	0.639	0.00134466	fibro-SMC	NDUFA11
1.07053e-09	0.288427	0.739	0.583	5.8496e-05	fibro-SMC	SRI
4.26799e-20	0.288417	0.272	0.111	2.33211e-15	fibro-SMC	FJX1
9.61772e-09	0.287615	0.488	0.344	0.000525531	fibro-SMC	SH3KBP1
1.54638e-12	0.287062	0.355	0.204	8.44974e-08	fibro-SMC	DOCK10
2.03597e-18	0.286781	0.501	0.294	1.11249e-13	fibro-SMC	CD276
8.12896e-15	0.28667	0.959	0.898	4.44182e-10	fibro-SMC	S100A10
2.48885e-07	0.286539	0.531	0.402	0.0135996	fibro-SMC	LMAN2
8.8389e-14	0.28595	0.253	0.123	4.82975e-09	fibro-SMC	PARVB
7.72498e-10	0.284963	0.837	0.71	4.22109e-05	fibro-SMC	SSR4
6.80927e-07	0.284311	0.67	0.539	0.0372072	fibro-SMC	NDUFA13
0.00646703	0.284276	0.882	0.835	1	fibro-SMC	TUBA1B
3.69185e-05	0.284263	0.204	0.137	1	fibro-SMC	2025-09-04
1.24388e-09	0.284204	0.67	0.508	6.79682e-05	fibro-SMC	CTSZ
1.10614e-13	0.284056	0.554	0.364	6.0442e-09	fibro-SMC	COL16A1
5.57946e-11	0.283789	0.766	0.617	3.04873e-06	fibro-SMC	COX7B
2.97211e-11	0.282737	0.385	0.234	1.62402e-06	fibro-SMC	BOLA3
4.63035e-12	0.282572	0.41	0.252	2.53011e-07	fibro-SMC	FHL3
3.55664e-11	0.282126	0.538	0.361	1.94342e-06	fibro-SMC	NAA10
1.4687e-14	0.281795	0.29	0.15	8.02529e-10	fibro-SMC	PLOD1
3.08366e-15	0.281063	0.333	0.173	1.68497e-10	fibro-SMC	ELOVL1
8.58101e-13	0.280425	0.352	0.199	4.68883e-08	fibro-SMC	TNS3
2.9144e-09	0.280338	0.777	0.648	0.000159249	fibro-SMC	CALU
2.92243e-07	0.279966	0.669	0.531	0.0159687	fibro-SMC	ATP5PD
1.12698e-12	0.279869	0.37	0.218	6.15803e-08	fibro-SMC	UROS
1.51916e-10	0.279449	0.881	0.792	8.30099e-06	fibro-SMC	ANXA5
2.12325e-06	0.279244	0.768	0.656	0.116019	fibro-SMC	ATP5ME
7.55254e-07	0.278796	0.75	0.632	0.0412686	fibro-SMC	CUTA
7.63786e-14	0.278568	0.463	0.287	4.17348e-09	fibro-SMC	EIF4E2
1.30796e-17	0.278253	0.301	0.14	7.14696e-13	fibro-SMC	FHOD1
8.95957e-11	0.278027	0.311	0.182	4.89569e-06	fibro-SMC	ICMT
3.36975e-08	0.27706	0.573	0.426	0.0018413	fibro-SMC	SLCO3A1
8.57132e-06	0.27673	0.261	0.177	0.468354	fibro-SMC	ZFPM2-AS1
6.2969e-09	0.274664	0.678	0.526	0.000344075	fibro-SMC	CSTB
1.23076e-09	0.27455	0.848	0.723	6.72512e-05	fibro-SMC	UBL5
2.68308e-21	0.274068	0.229	0.081	1.46609e-16	fibro-SMC	ACP5
4.82264e-17	0.273456	0.381	0.198	2.63519e-12	fibro-SMC	PAG1
1.1375e-07	0.273043	0.505	0.372	0.00621552	fibro-SMC	BBLN
6.80308e-13	0.272428	0.43	0.266	3.71734e-08	fibro-SMC	PPP1CA
8.17948e-10	0.272084	0.432	0.288	4.46943e-05	fibro-SMC	MAGED1
6.30868e-09	0.271609	0.686	0.545	0.000344719	fibro-SMC	SSR3
1.19174e-08	0.270675	0.884	0.814	0.000651191	fibro-SMC	ATP5MC2
1.31684e-07	0.270443	0.722	0.589	0.00719549	fibro-SMC	DBI
1.38541e-14	0.269667	0.634	0.436	7.57015e-10	fibro-SMC	ECE1
4.04434e-19	0.269373	0.199	0.068	2.20991e-14	fibro-SMC	ADAP2
4.98477e-10	0.269177	0.518	0.361	2.72378e-05	fibro-SMC	ITPRIPL2
8.14471e-10	0.268913	0.501	0.35	4.45043e-05	fibro-SMC	ATP2B1
9.7984e-11	0.266084	0.914	0.86	5.35404e-06	fibro-SMC	PFN1
5.18336e-09	0.265997	0.392	0.26	0.000283229	fibro-SMC	CKAP4
5.53698e-09	0.265923	0.589	0.426	0.000302551	fibro-SMC	ARL3
4.25347e-09	0.265877	0.625	0.462	0.000232418	fibro-SMC	COX5A
1.24804e-15	0.264988	0.138	0.042	6.81957e-11	fibro-SMC	RGS4
6.47193e-12	0.264923	0.168	0.071	3.53639e-07	fibro-SMC	G0S2
8.446e-09	0.263709	0.418	0.276	0.000461506	fibro-SMC	CRNDE
1.28662e-09	0.263588	0.65	0.486	7.03036e-05	fibro-SMC	UXT
4.80423e-11	0.262396	0.535	0.363	2.62513e-06	fibro-SMC	NECTIN2
3.12537e-13	0.262167	0.435	0.268	1.70776e-08	fibro-SMC	OSTF1
1.19361e-08	0.261814	0.495	0.357	0.000652211	fibro-SMC	PALM2AKAP2
3.44618e-10	0.261689	0.482	0.328	1.88306e-05	fibro-SMC	NT5C
6.97056e-10	0.261645	0.903	0.845	3.80885e-05	fibro-SMC	TPM4
5.97598e-09	0.261461	0.344	0.22	0.00032654	fibro-SMC	MCTS1
2.9016e-10	0.260959	0.455	0.3	1.58549e-05	fibro-SMC	ANO1
2.00318e-06	0.260884	0.62	0.514	0.109458	fibro-SMC	C1QBP
1.01863e-18	0.260729	0.115	0.025	5.56602e-14	fibro-SMC	TNFRSF21
4.28446e-15	0.260651	0.526	0.327	2.34112e-10	fibro-SMC	TIMM8B
1.27487e-07	0.259843	0.692	0.572	0.00696616	fibro-SMC	PRELID1
6.70698e-11	0.259559	0.436	0.284	3.66483e-06	fibro-SMC	ECM1
1.04028e-08	0.259419	0.845	0.742	0.000568432	fibro-SMC	SEM1
9.01182e-08	0.259102	0.653	0.508	0.00492424	fibro-SMC	FAT1
1.90135e-10	0.258577	0.904	0.79	1.03894e-05	fibro-SMC	ATP5MG
8.30567e-12	0.258282	0.504	0.326	4.53838e-07	fibro-SMC	FKBP9
1.14875e-09	0.257707	0.928	0.857	6.27699e-05	fibro-SMC	PTMS
7.14807e-09	0.257553	0.884	0.785	0.000390585	fibro-SMC	C12orf57
2.84241e-09	0.256998	0.491	0.334	0.000155315	fibro-SMC	NDUFAF8
1.66273e-09	0.256929	0.757	0.632	9.08547e-05	fibro-SMC	RAP1B
2.9161e-06	0.256805	0.725	0.597	0.159342	fibro-SMC	PPDPF
1.12535e-09	0.255569	0.386	0.254	6.14912e-05	fibro-SMC	FXYD6
3.78523e-10	0.255264	0.78	0.638	2.06833e-05	fibro-SMC	ATP5F1C
1.0173e-08	0.254354	0.614	0.462	0.000555872	fibro-SMC	TMEM219
8.94317e-08	0.253851	0.634	0.497	0.00488672	fibro-SMC	NDUFB5
5.01478e-17	0.253476	0.306	0.143	2.74018e-12	fibro-SMC	CD40
5.94788e-10	0.253349	0.651	0.474	3.25004e-05	fibro-SMC	REEP3
2.28731e-06	0.253138	0.678	0.551	0.124983	fibro-SMC	ATP5PO
4.685e-08	0.252432	0.295	0.185	0.00255998	fibro-SMC	DNAJC4
9.22809e-10	0.252413	0.455	0.311	5.04241e-05	fibro-SMC	GLIPR2
3.1787e-12	0.251872	0.229	0.112	1.73691e-07	fibro-SMC	EFNB1
1.87795e-06	0.251816	0.181	0.105	0.102615	fibro-SMC	CRABP2
1.07637e-11	0.251223	0.226	0.113	5.88149e-07	fibro-SMC	PYCR1
1.76799e-07	0.250841	0.24	0.146	0.00966067	fibro-SMC	PTGER3
9.23839e-10	0.250389	0.794	0.677	5.04804e-05	fibro-SMC	SUB1
9.69358e-07	0.250168	0.776	0.654	0.0529677	fibro-SMC	NDUFB11
1.03546e-165	3.16891	0.829	0.198	5.65797e-161	Myofibroblast	MYH11
8.51725e-140	2.84805	0.504	0.045	4.65399e-135	Myofibroblast	ACTG2
3.36569e-138	2.56014	0.774	0.206	1.83908e-133	Myofibroblast	SORBS2
2.98157e-166	2.46571	0.432	0.01	1.62919e-161	Myofibroblast	RERGL
2.53328e-99	2.45392	0.945	0.688	1.38424e-94	Myofibroblast	ACTA2
3.439e-83	2.39727	0.959	0.864	1.87914e-78	Myofibroblast	MYL9
1.64804e-80	2.31827	0.571	0.166	9.00524e-76	Myofibroblast	CNN1
6.197e-102	2.25654	0.403	0.041	3.38616e-97	Myofibroblast	DES
1.82262e-86	2.24019	0.965	0.883	9.95918e-82	Myofibroblast	TPM2
7.59011e-96	2.20981	0.991	0.932	4.14739e-91	Myofibroblast	TAGLN
5.23764e-65	2.15951	0.832	0.613	2.86195e-60	Myofibroblast	CSRP1
3.28271e-64	2.12566	0.542	0.192	1.79374e-59	Myofibroblast	C12orf75
9.45293e-85	2.05398	0.858	0.517	5.16527e-80	Myofibroblast	NDUFA4
2.51761e-62	1.97586	0.797	0.555	1.37567e-57	Myofibroblast	PPP1R14A
2.261e-36	1.87923	0.533	0.275	1.23546e-31	Myofibroblast	SNCG
8.1037e-63	1.84958	0.536	0.184	4.42802e-58	Myofibroblast	BCAM
2.87527e-107	1.81567	0.974	0.903	1.57111e-102	Myofibroblast	DSTN
1.11682e-106	1.80598	0.525	0.089	6.1025e-102	Myofibroblast	PLN
1.53379e-74	1.76952	0.728	0.329	8.38096e-70	Myofibroblast	CSRP2
8.40085e-40	1.63426	0.348	0.099	4.59039e-35	Myofibroblast	MFAP4
4.67167e-57	1.59999	0.867	0.551	2.55269e-52	Myofibroblast	IGFBP5
9.53473e-66	1.56599	0.959	0.901	5.20997e-61	Myofibroblast	ADIRF
2.08442e-46	1.5467	0.809	0.609	1.13897e-41	Myofibroblast	CRYAB
1.03161e-157	1.54182	0.49	0.029	5.63695e-153	Myofibroblast	CASQ2
9.79009e-57	1.51682	0.867	0.718	5.3495e-52	Myofibroblast	FLNA
1.1842e-60	1.51631	0.675	0.306	6.47071e-56	Myofibroblast	LMOD1
9.69872e-67	1.4908	0.913	0.789	5.29958e-62	Myofibroblast	SOD3
1.28676e-57	1.37688	0.446	0.123	7.03109e-53	Myofibroblast	NET1
1.90364e-37	1.3046	0.606	0.309	1.04019e-32	Myofibroblast	RCAN2
1.5573e-43	1.26153	0.803	0.629	8.50938e-39	Myofibroblast	TSC22D1
1.01246e-32	1.24318	0.875	0.844	5.53228e-28	Myofibroblast	TPM1
1.4816e-53	1.22646	0.432	0.118	8.09577e-49	Myofibroblast	ACKR3
1.55456e-68	1.1968	0.38	0.065	8.49441e-64	Myofibroblast	WFDC1
6.36156e-89	1.19658	0.371	0.04	3.47609e-84	Myofibroblast	HRH2
1.96302e-61	1.19311	0.594	0.198	1.07263e-56	Myofibroblast	NTRK2
4.97673e-85	1.16942	0.391	0.053	2.71938e-80	Myofibroblast	KCNMB1
6.86541e-27	1.15649	0.272	0.08	3.7514e-22	Myofibroblast	ADGRL3
4.0323e-31	1.13716	0.73	0.534	2.20333e-26	Myofibroblast	LBH
4.58387e-38	1.12768	0.687	0.416	2.50472e-33	Myofibroblast	PPP1R12B
3.44205e-34	1.1218	0.739	0.55	1.88081e-29	Myofibroblast	PDLIM3
2.74401e-46	1.10588	0.623	0.284	1.49938e-41	Myofibroblast	LTBP1
2.97747e-54	1.1052	0.336	0.066	1.62695e-49	Myofibroblast	RAMP1
6.25853e-13	1.1046	0.533	0.406	3.41978e-08	Myofibroblast	KLF2
2.02372e-43	1.08732	0.414	0.128	1.1058e-38	Myofibroblast	ADRA2A
3.98469e-71	1.08667	0.458	0.099	2.17731e-66	Myofibroblast	SGCA
1.83887e-51	1.0721	0.974	0.95	1.00479e-46	Myofibroblast	MYL6
1.54269e-40	1.06461	0.612	0.291	8.42959e-36	Myofibroblast	FHL5
2.13765e-34	1.06057	0.742	0.511	1.16805e-29	Myofibroblast	MYLK
5.4074e-36	1.01463	0.365	0.112	2.95471e-31	Myofibroblast	RYR2
2.4116e-57	1.01202	0.31	0.049	1.31774e-52	Myofibroblast	ITGA8
3.14695e-10	1.00088	0.525	0.424	1.71955e-05	Myofibroblast	CKB
2.22294e-15	0.992063	0.641	0.534	1.21466e-10	Myofibroblast	RHOB
1.27905e-25	0.97979	0.423	0.204	6.989e-21	Myofibroblast	FBXO32
3.83169e-82	0.978573	0.336	0.034	2.09371e-77	Myofibroblast	KCNAB1
5.79859e-27	0.970635	0.899	0.816	3.16847e-22	Myofibroblast	GADD45B
4.5276e-56	0.966723	0.368	0.077	2.47397e-51	Myofibroblast	SPEG
4.16475e-17	0.96327	0.49	0.323	2.2757e-12	Myofibroblast	FXYD1
6.83055e-31	0.962525	0.817	0.677	3.73235e-26	Myofibroblast	MCAM
2.15936e-30	0.957044	0.542	0.298	1.17992e-25	Myofibroblast	MRPS6
4.73626e-55	0.947202	0.994	0.969	2.58799e-50	Myofibroblast	ACTB
7.89778e-35	0.947074	0.339	0.103	4.31551e-30	Myofibroblast	FRZB
6.05625e-20	0.93454	0.342	0.155	3.30926e-15	Myofibroblast	GADD45G
4.99613e-26	0.933346	0.93	0.853	2.72999e-21	Myofibroblast	C11orf96
1.07985e-26	0.92866	0.467	0.236	5.90049e-22	Myofibroblast	NEXN
5.60429e-82	0.916583	0.197	0.002	3.06229e-77	Myofibroblast	ACTC1
5.89322e-31	0.916449	0.777	0.63	3.22017e-26	Myofibroblast	ACTN4
6.5634e-13	0.909783	0.641	0.591	3.58637e-08	Myofibroblast	CRIP2
1.70777e-19	0.909235	0.528	0.314	9.3316e-15	Myofibroblast	RRAD
3.65238e-14	0.908698	0.441	0.267	1.99573e-09	Myofibroblast	DEPP1
4.07035e-41	0.908289	0.322	0.083	2.22412e-36	Myofibroblast	SLC25A4
0.00666622	0.907275	0.359	0.345	1	Myofibroblast	CCN1
1.78918e-25	0.905717	0.646	0.475	9.77643e-21	Myofibroblast	ILK
3.11291e-29	0.9043	0.925	0.877	1.70096e-24	Myofibroblast	SELENOM
2.94655e-24	0.893207	0.916	0.858	1.61005e-19	Myofibroblast	FOS
3.89016e-35	0.892593	0.467	0.194	2.12566e-30	Myofibroblast	CCDC3
1.60238e-23	0.887651	0.925	0.836	8.7557e-19	Myofibroblast	JUN
3.94785e-32	0.881852	0.391	0.147	2.15718e-27	Myofibroblast	SYNM
5.66208e-32	0.87551	0.777	0.704	3.09387e-27	Myofibroblast	SH3BGRL
1.48191e-75	0.874569	0.284	0.023	8.09743e-71	Myofibroblast	GLDN
9.2144e-29	0.873846	0.893	0.834	5.03493e-24	Myofibroblast	SELENOW
1.1823e-23	0.864678	0.748	0.67	6.46031e-19	Myofibroblast	CD151
1.97905e-20	0.859688	0.47	0.278	1.0814e-15	Myofibroblast	SVIL
4.87695e-29	0.848384	0.368	0.142	2.66486e-24	Myofibroblast	CAMK2G
1.09188e-19	0.848304	0.574	0.416	5.96627e-15	Myofibroblast	PDLIM7
2.61003e-19	0.848033	0.658	0.457	1.42617e-14	Myofibroblast	SLIT3
4.43857e-15	0.838404	0.588	0.418	2.42532e-10	Myofibroblast	ID1
1.68532e-23	0.834773	0.47	0.247	9.2089e-19	Myofibroblast	ITIH5
2.17331e-13	0.832445	0.51	0.366	1.18754e-08	Myofibroblast	BTG2
2.29093e-27	0.828526	0.751	0.587	1.25181e-22	Myofibroblast	ACTN1
9.38616e-21	0.82519	0.499	0.304	5.12879e-16	Myofibroblast	EFHD1
4.33041e-13	0.823396	0.362	0.209	2.36622e-08	Myofibroblast	DMD
6.03262e-18	0.820273	0.609	0.486	3.29634e-13	Myofibroblast	MSRB3
5.62812e-17	0.816433	0.33	0.151	3.07532e-12	Myofibroblast	HIST1H4C
9.25277e-26	0.81287	0.736	0.609	5.0559e-21	Myofibroblast	RRAS
7.77222e-32	0.810986	0.852	0.769	4.24689e-27	Myofibroblast	LPP
4.93109e-19	0.802018	0.365	0.186	2.69444e-14	Myofibroblast	CYFIP2
3.93175e-13	0.791422	0.725	0.66	2.14838e-08	Myofibroblast	CRIP1
6.82774e-20	0.78723	0.864	0.79	3.73082e-15	Myofibroblast	IER2
8.00852e-32	0.78247	0.507	0.23	4.37602e-27	Myofibroblast	AOC3
6.70676e-24	0.780625	0.577	0.384	3.66471e-19	Myofibroblast	WDR1
2.71235e-26	0.77971	0.481	0.238	1.48208e-21	Myofibroblast	SORBS1
1.05359e-19	0.771569	0.322	0.131	5.75701e-15	Myofibroblast	RGS6
1.75811e-19	0.764445	0.49	0.283	9.60665e-15	Myofibroblast	FAM107B
5.62673e-09	0.757364	0.791	0.748	0.000307456	Myofibroblast	DUSP1
1.73775e-33	0.75568	0.936	0.888	9.49543e-29	Myofibroblast	CALM2
5.27647e-20	0.745812	0.632	0.465	2.88317e-15	Myofibroblast	PDLIM5
1.56406e-14	0.745449	0.652	0.521	8.54635e-10	Myofibroblast	ZFHX3
1.88545e-58	0.733206	0.278	0.037	1.03025e-53	Myofibroblast	HACD1
5.84397e-19	0.732469	0.675	0.563	3.19326e-14	Myofibroblast	CAV2
5.4793e-31	0.727084	0.139	0.016	2.994e-26	Myofibroblast	NOV
5.77418e-18	0.713982	0.916	0.877	3.15513e-13	Myofibroblast	JUNB
2.35076e-11	0.712741	0.525	0.417	1.2845e-06	Myofibroblast	PLP2
4.97859e-17	0.701228	0.359	0.175	2.7204e-12	Myofibroblast	C9orf3
2.66002e-19	0.69352	0.348	0.168	1.45349e-14	Myofibroblast	WTIP
3.97107e-71	0.693218	0.243	0.016	2.16987e-66	Myofibroblast	SBSPON
2.40753e-34	0.689913	0.29	0.075	1.31552e-29	Myofibroblast	CPED1
6.54524e-20	0.689457	0.423	0.219	3.57645e-15	Myofibroblast	FILIP1
1.94212e-70	0.687604	0.226	0.012	1.06121e-65	Myofibroblast	ITIH3
7.94398e-27	0.687554	0.333	0.123	4.34075e-22	Myofibroblast	CAP2
7.60598e-16	0.68724	0.565	0.439	4.15606e-11	Myofibroblast	CCDC107
4.99809e-31	0.686918	0.278	0.078	2.73106e-26	Myofibroblast	DACT3
3.70235e-17	0.682143	0.446	0.261	2.02304e-12	Myofibroblast	SLMAP
7.32896e-10	0.680622	0.693	0.632	4.00469e-05	Myofibroblast	ATF3
7.84452e-19	0.676827	0.51	0.312	4.2864e-14	Myofibroblast	ESAM
5.51503e-18	0.676275	0.675	0.522	3.01352e-13	Myofibroblast	PLS3
2.76289e-14	0.673561	0.362	0.202	1.5097e-09	Myofibroblast	TTLL7
2.9333e-17	0.672035	0.525	0.316	1.60282e-12	Myofibroblast	FRY
9.55236e-17	0.672019	0.858	0.802	5.2196e-12	Myofibroblast	CAVIN3
2.73016e-27	0.669432	0.907	0.859	1.49182e-22	Myofibroblast	MGST3
5.82335e-34	0.66904	0.214	0.039	3.182e-29	Myofibroblast	FAM129A
1.23537e-21	0.667829	0.229	0.07	6.75028e-17	Myofibroblast	DGKG
3.27191e-06	0.667228	0.777	0.762	0.178784	Myofibroblast	ZFP36
3.82171e-15	0.666573	0.519	0.343	2.08826e-10	Myofibroblast	FADS3
3.47563e-20	0.666208	0.899	0.871	1.89915e-15	Myofibroblast	PFN1
9.19724e-21	0.663781	0.412	0.209	5.02556e-16	Myofibroblast	RASL12
6.54422e-16	0.661138	0.403	0.235	3.57589e-11	Myofibroblast	MOB2
4.13486e-33	0.656496	0.183	0.029	2.25937e-28	Myofibroblast	AKAP6
7.4648e-19	0.655424	0.371	0.18	4.07892e-14	Myofibroblast	SORT1
1.83609e-22	0.652672	0.304	0.118	1.00328e-17	Myofibroblast	RASSF3
4.23422e-50	0.652567	0.174	0.011	2.31366e-45	Myofibroblast	WFDC2
4.52522e-12	0.651199	0.62	0.483	2.47267e-07	Myofibroblast	RARRES2
8.24913e-20	0.648715	0.267	0.1	4.50749e-15	Myofibroblast	NTN4
1.1485e-35	0.648632	0.275	0.066	6.27565e-31	Myofibroblast	LIMS2
1.64443e-63	0.637231	0.229	0.017	8.98551e-59	Myofibroblast	NTRK3
1.1176e-15	0.62694	0.583	0.444	6.10681e-11	Myofibroblast	ARPC1A
2.26604e-10	0.626169	0.571	0.488	1.23821e-05	Myofibroblast	HCFC1R1
1.56443e-13	0.624272	0.528	0.377	8.54838e-09	Myofibroblast	MGLL
1.8302e-08	0.62371	0.377	0.237	0.00100006	Myofibroblast	H2AFZ
0.000239818	0.619377	0.319	0.257	1	Myofibroblast	NRARP
4.31703e-09	0.618878	0.496	0.364	0.000235891	Myofibroblast	THBS1
7.95092e-17	0.612565	0.67	0.51	4.34454e-12	Myofibroblast	APLP2
5.23382e-08	0.612403	0.623	0.565	0.00285986	Myofibroblast	SKP1
3.1075e-15	0.611655	0.548	0.366	1.698e-10	Myofibroblast	PHLDB2
3.43616e-10	0.608085	0.214	0.104	1.87759e-05	Myofibroblast	MAP3K7CL
1.41788e-16	0.60751	0.246	0.097	7.74755e-12	Myofibroblast	NRGN
0.000759966	0.607202	0.504	0.492	1	Myofibroblast	PHLDA2
1.78743e-15	0.606489	0.652	0.504	9.76689e-11	Myofibroblast	MAP3K20
3.82675e-12	0.605415	0.481	0.324	2.09101e-07	Myofibroblast	CPE
2.35629e-17	0.602819	0.71	0.613	1.28753e-12	Myofibroblast	SBDS
3.23162e-15	0.602168	0.328	0.163	1.76582e-10	Myofibroblast	TBX2-AS1
1.11446e-17	0.598191	0.235	0.086	6.08961e-13	Myofibroblast	NFASC
8.48622e-16	0.595158	0.394	0.214	4.63704e-11	Myofibroblast	PTP4A3
2.64087e-12	0.592202	0.403	0.269	1.44302e-07	Myofibroblast	CFL2
1.63385e-15	0.589539	0.675	0.596	8.92767e-11	Myofibroblast	ESD
1.27008e-16	0.58806	0.339	0.168	6.93999e-12	Myofibroblast	ALDH2
3.38308e-18	0.586672	0.371	0.182	1.84858e-13	Myofibroblast	GPRC5C
1.04191e-15	0.585437	0.803	0.764	5.69323e-11	Myofibroblast	COX6C
2.02684e-11	0.582946	0.496	0.366	1.10751e-06	Myofibroblast	ZYX
3.05725e-14	0.581639	0.696	0.537	1.67054e-09	Myofibroblast	CLU
8.75808e-18	0.580636	0.226	0.079	4.78559e-13	Myofibroblast	MBNL1-AS1
3.82136e-14	0.578441	0.368	0.201	2.08807e-09	Myofibroblast	HSDL2
4.01224e-08	0.57679	0.464	0.349	0.00219237	Myofibroblast	TBX2
4.65706e-18	0.576112	0.157	0.041	2.54471e-13	Myofibroblast	CACNB2
0.000116215	0.57606	0.536	0.478	1	Myofibroblast	CDKN1A
3.37603e-08	0.573943	0.336	0.22	0.00184473	Myofibroblast	PPM1L
1.89577e-10	0.57158	0.426	0.278	1.03589e-05	Myofibroblast	NUPR1
3.17541e-14	0.566609	0.684	0.6	1.73511e-09	Myofibroblast	ANAPC16
1.1594e-08	0.557791	0.446	0.342	0.000633521	Myofibroblast	COX17
6.80857e-14	0.555609	0.235	0.103	3.72034e-09	Myofibroblast	SUSD5
4.92845e-12	0.551791	0.684	0.615	2.693e-07	Myofibroblast	TGFB1I1
1.05482e-26	0.550025	0.203	0.046	5.76376e-22	Myofibroblast	MPP7
1.11199e-31	0.549054	0.249	0.058	6.07612e-27	Myofibroblast	TUBA4A
4.16994e-13	0.546828	0.812	0.73	2.27854e-08	Myofibroblast	EPAS1
0.000281199	0.546794	0.27	0.207	1	Myofibroblast	SLC8A1
2.91639e-07	0.544101	0.217	0.128	0.0159358	Myofibroblast	NIBAN1
2.40649e-14	0.544011	0.965	0.95	1.31495e-09	Myofibroblast	SPARCL1
1.065e-09	0.543131	0.586	0.469	5.8194e-05	Myofibroblast	CRIM1
1.8452e-16	0.541278	0.18	0.057	1.00825e-11	Myofibroblast	NMNAT2
5.28927e-31	0.536283	0.997	0.99	2.89016e-26	Myofibroblast	PTMA
4.65682e-12	0.535227	0.374	0.222	2.54458e-07	Myofibroblast	VPS13D
1.29612e-07	0.530288	0.368	0.259	0.00708224	Myofibroblast	LAMA5
2.8076e-05	0.52884	0.452	0.339	1	Myofibroblast	H3F3B
7.56611e-32	0.525758	0.223	0.046	4.13427e-27	Myofibroblast	MYOCD
7.74716e-29	0.520593	0.165	0.027	4.2332e-24	Myofibroblast	DTNA
1.0279e-09	0.518698	0.354	0.203	5.61664e-05	Myofibroblast	CYR61
9.98289e-18	0.516333	0.826	0.76	5.45485e-13	Myofibroblast	COX7A2
0.000119802	0.514253	0.336	0.252	1	Myofibroblast	ELN
6.5183e-16	0.511967	0.4	0.222	3.56173e-11	Myofibroblast	SNTA1
1.15769e-10	0.511391	0.243	0.119	6.32585e-06	Myofibroblast	ZBTB16
8.956e-52	0.50794	0.194	0.016	4.89374e-47	Myofibroblast	LDB3
6.21406e-23	0.506095	0.252	0.08	3.39549e-18	Myofibroblast	ITPK1
4.20276e-13	0.5023	0.69	0.61	2.29647e-08	Myofibroblast	NDUFB8
5.45807e-09	0.501358	0.646	0.55	0.00029824	Myofibroblast	UBA2
2.15207e-09	0.500254	0.699	0.648	0.000117593	Myofibroblast	COX6A1
4.54872e-13	0.499546	0.759	0.695	2.48551e-08	Myofibroblast	MAP1B
0.000125306	0.497355	0.383	0.307	1	Myofibroblast	FRMD4A
1.75692e-11	0.496074	0.458	0.305	9.60015e-07	Myofibroblast	ANGPTL1
1.0723e-05	0.494159	0.212	0.129	0.585926	Myofibroblast	NAV2
7.25953e-20	0.492598	0.988	0.972	3.96675e-15	Myofibroblast	CALD1
9.67378e-09	0.490504	0.432	0.317	0.000528595	Myofibroblast	OSBPL1A
2.91421e-12	0.488821	0.31	0.163	1.59238e-07	Myofibroblast	NOL3
6.2247e-15	0.487831	0.814	0.789	3.4013e-10	Myofibroblast	COX7C
1.40883e-11	0.486238	0.188	0.078	7.69811e-07	Myofibroblast	SOX6
1.08846e-08	0.484844	0.71	0.676	0.000594756	Myofibroblast	TLN1
1.1201e-10	0.484029	0.209	0.098	6.12043e-06	Myofibroblast	MSRB1
4.60195e-28	0.48201	0.104	0.008	2.5146e-23	Myofibroblast	CTNNA3
1.10517e-09	0.481158	0.284	0.159	6.03886e-05	Myofibroblast	SYNPO
4.49605e-11	0.478987	0.786	0.723	2.45673e-06	Myofibroblast	MFGE8
1.0673e-09	0.47814	0.446	0.322	5.83196e-05	Myofibroblast	COX20
7.26567e-11	0.478048	0.748	0.68	3.97011e-06	Myofibroblast	PPP1R12A
5.12406e-07	0.476959	0.229	0.135	0.0279989	Myofibroblast	GPC6
8.23871e-06	0.47629	0.641	0.593	0.45018	Myofibroblast	SERTAD1
1.12108e-11	0.471942	0.261	0.13	6.1258e-07	Myofibroblast	ITGA3
9.37143e-18	0.471844	0.223	0.077	5.12074e-13	Myofibroblast	MYOM1
6.52283e-11	0.47008	0.586	0.484	3.5642e-06	Myofibroblast	CAPZA2
2.20667e-06	0.469991	0.438	0.336	0.120577	Myofibroblast	SYNE2
6.19231e-22	0.469787	0.983	0.97	3.3836e-17	Myofibroblast	FAU
1.33075e-14	0.468488	0.235	0.097	7.27147e-10	Myofibroblast	ARHGEF10L
9.97995e-09	0.467557	0.783	0.759	0.000545324	Myofibroblast	SOD1
2.4675e-09	0.466019	0.499	0.362	0.000134829	Myofibroblast	PAWR
5.58479e-08	0.464287	0.183	0.091	0.00305164	Myofibroblast	TMEM131L
2.11104e-13	0.462516	0.832	0.755	1.15352e-08	Myofibroblast	YBX3
2.72228e-08	0.461274	0.157	0.07	0.00148751	Myofibroblast	FAM207A
1.31162e-05	0.458549	0.67	0.589	0.716697	Myofibroblast	JAG1
2.58075e-19	0.458334	0.281	0.106	1.41017e-14	Myofibroblast	AKAP1
2.09381e-26	0.454807	0.139	0.02	1.1441e-21	Myofibroblast	PRDM16
1.37055e-10	0.45393	0.754	0.707	7.48897e-06	Myofibroblast	NDUFB7
2.28533e-21	0.453131	0.287	0.103	1.24875e-16	Myofibroblast	KCNMA1
0.000643493	0.452568	0.243	0.182	1	Myofibroblast	SH3RF3
6.1882e-15	0.451434	0.22	0.087	3.38135e-10	Myofibroblast	LDOC1
2.40168e-42	0.448564	0.136	0.007	1.31232e-37	Myofibroblast	AIF1L
3.09076e-28	0.448033	0.188	0.036	1.68885e-23	Myofibroblast	NPY1R
4.28902e-11	0.447811	0.69	0.622	2.34361e-06	Myofibroblast	RBPMS
1.12538e-27	0.447387	0.119	0.013	6.14928e-23	Myofibroblast	TGM2
6.9378e-08	0.446885	0.357	0.254	0.00379095	Myofibroblast	ZFYVE21
7.39077e-46	0.445507	0.186	0.017	4.03846e-41	Myofibroblast	FBXL22
3.25456e-43	0.441242	0.148	0.009	1.77835e-38	Myofibroblast	CX3CL1
1.28608e-09	0.440509	0.499	0.379	7.0274e-05	Myofibroblast	ECH1
4.45467e-07	0.436029	0.522	0.438	0.0243412	Myofibroblast	COX14
7.85372e-05	0.431592	0.664	0.608	1	Myofibroblast	NR4A1
1.8899e-12	0.430423	0.22	0.092	1.03268e-07	Myofibroblast	PGM5
8.18155e-07	0.42915	0.562	0.526	0.0447056	Myofibroblast	MRPL33
6.21505e-06	0.427836	0.333	0.214	0.339603	Myofibroblast	CTGF
2.92077e-07	0.426885	0.722	0.65	0.0159597	Myofibroblast	VCL
4.34335e-09	0.425622	0.493	0.363	0.000237329	Myofibroblast	MRGPRF
0.00169906	0.424532	0.354	0.308	1	Myofibroblast	SMTN
6.0991e-08	0.424253	0.612	0.512	0.00333267	Myofibroblast	KANK2
7.59981e-06	0.422044	0.319	0.223	0.415269	Myofibroblast	BAG2
1.36428e-41	0.421257	0.162	0.014	7.45471e-37	Myofibroblast	AMIGO2
0.000598282	0.420688	0.191	0.134	1	Myofibroblast	LAMA3
6.63752e-05	0.42015	0.586	0.554	1	Myofibroblast	TUBA1C
7.70772e-06	0.418842	0.4	0.325	0.421165	Myofibroblast	CORO1B
3.07519e-27	0.416271	0.142	0.02	1.68034e-22	Myofibroblast	OR51E1
3.14977e-05	0.414551	0.438	0.347	1	Myofibroblast	NDUFA3
1.57457e-08	0.413115	0.229	0.125	0.000860376	Myofibroblast	PDK2
3.00274e-15	0.412231	0.206	0.074	1.64076e-10	Myofibroblast	ATP1A2
1.22896e-06	0.411204	0.557	0.485	0.0671529	Myofibroblast	RAD23A
5.42646e-31	0.409166	0.142	0.017	2.96513e-26	Myofibroblast	LRRC10B
0.000390416	0.409077	0.583	0.522	1	Myofibroblast	ADAMTS1
8.35992e-12	0.408961	0.875	0.802	4.56803e-07	Myofibroblast	PNRC1
3.67094e-07	0.408691	0.464	0.376	0.0200587	Myofibroblast	C7orf50
0.000106669	0.40827	0.38	0.3	1	Myofibroblast	CDH6
4.55435e-20	0.40449	0.217	0.066	2.48859e-15	Myofibroblast	TENT5B
1.35823e-14	0.401476	0.197	0.071	7.42164e-10	Myofibroblast	KIAA1671
0.00510457	0.401458	0.522	0.491	1	Myofibroblast	DDIT3
6.77132e-10	0.401353	0.82	0.795	3.69998e-05	Myofibroblast	TOMM7
9.22883e-09	0.401133	0.528	0.414	0.000504282	Myofibroblast	BLVRB
8.6025e-19	0.401031	0.212	0.068	4.70058e-14	Myofibroblast	RBPMS2
3.4595e-54	0.400595	0.159	0.006	1.89034e-49	Myofibroblast	NTF3
1.64739e-15	0.400039	0.226	0.086	9.00164e-11	Myofibroblast	CACNA1H
4.95652e-06	0.399639	0.261	0.171	0.270834	Myofibroblast	MICU3
3.71375e-15	0.399044	0.136	0.037	2.02927e-10	Myofibroblast	FRK
2.72922e-05	0.398368	0.452	0.366	1	Myofibroblast	AKAP12
4.94892e-09	0.397769	0.319	0.189	0.000270419	Myofibroblast	ADARB1
6.91662e-11	0.396004	0.267	0.138	3.77938e-06	Myofibroblast	TMEM38B
1.14551e-05	0.395034	0.261	0.171	0.625931	Myofibroblast	ENTPD1
1.49588e-08	0.394866	0.351	0.233	0.00081738	Myofibroblast	CABIN1
3.60584e-09	0.394161	0.855	0.845	0.00019703	Myofibroblast	GSTP1
5.02746e-08	0.39302	0.878	0.859	0.0027471	Myofibroblast	LDHA
2.4731e-06	0.391468	0.574	0.503	0.135135	Myofibroblast	NDUFC1
6.23799e-07	0.388547	0.571	0.48	0.0340856	Myofibroblast	RNASEH2C
0.000333454	0.386654	0.557	0.54	1	Myofibroblast	TNS1
2.45867e-07	0.385035	0.725	0.66	0.0134346	Myofibroblast	EIF4A2
6.82566e-15	0.383907	0.151	0.044	3.72967e-10	Myofibroblast	PPP2R2B
8.49551e-23	0.383101	0.136	0.023	4.64212e-18	Myofibroblast	ADCY5
5.79097e-05	0.382922	0.351	0.281	1	Myofibroblast	PHLDA3
2.83029e-07	0.380458	0.635	0.595	0.0154653	Myofibroblast	SIVA1
0.000231866	0.3803	0.243	0.172	1	Myofibroblast	MARK1
5.27148e-07	0.380177	0.235	0.137	0.0288044	Myofibroblast	PBXIP1
6.9644e-10	0.377167	0.267	0.146	3.80549e-05	Myofibroblast	DMPK
1.31691e-06	0.376585	0.519	0.404	0.0719586	Myofibroblast	PDE3A
5.64882e-09	0.375706	0.82	0.764	0.000308663	Myofibroblast	COX5B
3.13124e-05	0.375547	0.33	0.247	1	Myofibroblast	ZFAND1
6.00053e-07	0.372005	0.339	0.222	0.0327881	Myofibroblast	ATP5MD
4.01558e-07	0.37061	0.533	0.431	0.021942	Myofibroblast	RASL11A
1.45043e-14	0.370218	0.13	0.034	7.92544e-10	Myofibroblast	PRPH
2.75863e-23	0.369327	0.136	0.023	1.50737e-18	Myofibroblast	REEP1
4.67277e-35	0.369196	0.139	0.013	2.5533e-30	Myofibroblast	SH3BGR
0.000290677	0.36915	0.449	0.39	1	Myofibroblast	TUSC1
0.000288638	0.369092	0.548	0.528	1	Myofibroblast	DYNLT1
6.47764e-05	0.368418	0.499	0.438	1	Myofibroblast	CYC1
1.16372e-07	0.364445	0.751	0.726	0.00635883	Myofibroblast	UQCRB
1.8268e-09	0.362866	0.835	0.774	9.98201e-05	Myofibroblast	SRSF3
0.0002687	0.362077	0.426	0.354	1	Myofibroblast	DNAJC19
7.63196e-17	0.36035	0.226	0.081	4.17026e-12	Myofibroblast	SEC11C
4.59126e-10	0.359985	0.913	0.85	2.50876e-05	Myofibroblast	ID3
1.00856e-05	0.35897	0.643	0.602	0.551098	Myofibroblast	CHURC1
1.74092e-08	0.356851	0.255	0.144	0.000951274	Myofibroblast	SNAPC5
0.000176907	0.3553	0.519	0.444	1	Myofibroblast	NFIB
0.000901168	0.355226	0.426	0.36	1	Myofibroblast	ID2
6.46658e-08	0.354075	0.388	0.251	0.00353347	Myofibroblast	CARMN
1.86064e-06	0.353503	0.38	0.279	0.101669	Myofibroblast	SMIM12
8.8597e-05	0.351911	0.397	0.314	1	Myofibroblast	PGF
2.34866e-05	0.351134	0.246	0.168	1	Myofibroblast	NCS1
7.11336e-06	0.350321	0.417	0.328	0.388688	Myofibroblast	SNRPN
5.11651e-05	0.349447	0.354	0.273	1	Myofibroblast	CTDSPL
2.86059e-05	0.3479	0.438	0.364	1	Myofibroblast	NDUFV2
7.99116e-32	0.347329	0.139	0.015	4.36653e-27	Myofibroblast	SLC38A1
5.24701e-06	0.344486	0.539	0.475	0.286707	Myofibroblast	MRPL20
3.99084e-15	0.344102	0.186	0.06	2.18067e-10	Myofibroblast	PLA2G16
3.86079e-21	0.342288	0.139	0.027	2.10961e-16	Myofibroblast	FABP3
0.000335674	0.340828	0.414	0.352	1	Myofibroblast	SURF1
1.0112e-05	0.340425	0.655	0.61	0.552539	Myofibroblast	CAMTA1
0.000971244	0.339844	0.441	0.392	1	Myofibroblast	DYNLRB1
0.00114338	0.339067	0.646	0.679	1	Myofibroblast	FHL1
9.04599e-05	0.338485	0.246	0.172	1	Myofibroblast	INPP5A
1.8016e-07	0.338106	0.791	0.742	0.00984432	Myofibroblast	FILIP1L
0.000485206	0.337964	0.423	0.359	1	Myofibroblast	CDC42
0.000281575	0.337301	0.655	0.648	1	Myofibroblast	COX7A1
1.94281e-05	0.335834	0.351	0.253	1	Myofibroblast	DIXDC1
0.000199121	0.335683	0.101	0.053	1	Myofibroblast	ANKS1B
1.31518e-06	0.335538	0.684	0.635	0.0718642	Myofibroblast	COX8A
2.8518e-10	0.335114	0.916	0.904	1.55828e-05	Myofibroblast	CALM1
4.17404e-07	0.334935	0.278	0.174	0.0228078	Myofibroblast	LINC02381
0.000224261	0.33491	0.4	0.332	1	Myofibroblast	METTL5
0.004918	0.334447	0.217	0.168	1	Myofibroblast	SACS
3.76087e-11	0.334394	0.186	0.077	2.05502e-06	Myofibroblast	MGST2
5.75843e-05	0.333239	0.542	0.47	1	Myofibroblast	SYNE1
9.01975e-07	0.333158	0.142	0.068	0.0492857	Myofibroblast	PDGFC
2.77326e-24	0.333096	0.142	0.023	1.51536e-19	Myofibroblast	NKD1
2.19457e-05	0.332637	0.687	0.654	1	Myofibroblast	COX7B
1.08669e-05	0.331316	0.681	0.659	0.59379	Myofibroblast	UQCRQ
1.64626e-07	0.33108	0.571	0.488	0.00899551	Myofibroblast	ARL2
9.90836e-05	0.329674	0.148	0.086	1	Myofibroblast	CACNA1A
1.30296e-14	0.328889	0.128	0.033	7.11962e-10	Myofibroblast	ALDH1B1
0.00031279	0.328805	0.504	0.473	1	Myofibroblast	NDUFS8
0.0050968	0.32856	0.435	0.396	1	Myofibroblast	TBC1D1
1.98935e-11	0.328082	0.104	0.028	1.08702e-06	Myofibroblast	RNF150
3.31132e-05	0.327874	0.603	0.557	1	Myofibroblast	PPP1CB
0.00156813	0.327722	0.275	0.217	1	Myofibroblast	ABTB1
1.77836e-10	0.325256	0.258	0.126	9.71731e-06	Myofibroblast	SMIM37
4.73889e-05	0.322929	0.206	0.129	1	Myofibroblast	ECHDC2
3.57522e-05	0.322504	0.429	0.308	1	Myofibroblast	H3F3A
1.35072e-05	0.322396	0.722	0.712	0.738063	Myofibroblast	NDUFS5
3.83675e-30	0.321903	0.11	0.008	2.09647e-25	Myofibroblast	ARTN
1.24272e-05	0.321516	0.278	0.184	0.679047	Myofibroblast	CSPG4
9.69293e-08	0.320809	0.235	0.129	0.00529641	Myofibroblast	CHMP4A
6.95683e-22	0.32035	0.122	0.019	3.80135e-17	Myofibroblast	HRCT1
0.00371374	0.319748	0.214	0.16	1	Myofibroblast	LINGO1
1.71657e-08	0.317227	0.884	0.876	0.000937969	Myofibroblast	YBX1
5.95579e-06	0.317211	0.757	0.726	0.325436	Myofibroblast	SRSF7
0.00048551	0.317027	0.374	0.309	1	Myofibroblast	PLEKHO1
6.62809e-07	0.31663	0.238	0.141	0.0362172	Myofibroblast	MINDY2
7.03905e-06	0.315835	0.629	0.568	0.384628	Myofibroblast	DDT
3.34225e-10	0.31551	0.142	0.052	1.82627e-05	Myofibroblast	LINC01088
3.26373e-12	0.315251	0.203	0.082	1.78336e-07	Myofibroblast	PPP1R3C
0.00405244	0.314976	0.171	0.119	1	Myofibroblast	ADAMTS10
0.000519211	0.314458	0.194	0.131	1	Myofibroblast	ACYP1
1.2166e-05	0.314384	0.313	0.204	0.664776	Myofibroblast	C19orf70
2.09157e-06	0.31409	0.325	0.205	0.114288	Myofibroblast	H2AFJ
5.54126e-06	0.313485	0.296	0.199	0.302785	Myofibroblast	HEY2
3.30621e-18	0.313257	0.13	0.028	1.80658e-13	Myofibroblast	JPH2
1.38576e-05	0.312019	0.159	0.089	0.757207	Myofibroblast	RBM24
5.09505e-07	0.311643	0.701	0.655	0.0278404	Myofibroblast	CSDE1
2.15875e-06	0.310915	0.209	0.119	0.117958	Myofibroblast	CAB39L
5.94011e-07	0.310332	0.142	0.065	0.032458	Myofibroblast	ARHGEF25
2.31455e-06	0.309838	0.739	0.73	0.126471	Myofibroblast	MZT2B
2.32571e-05	0.309172	0.684	0.672	1	Myofibroblast	UQCR11
0.000377566	0.30825	0.438	0.372	1	Myofibroblast	TXNIP
0.000191677	0.30745	0.255	0.179	1	Myofibroblast	WBP2
0.000236604	0.306083	0.281	0.205	1	Myofibroblast	FOXS1
0.00192796	0.305986	0.461	0.414	1	Myofibroblast	POLR2I
9.2397e-08	0.305799	0.623	0.521	0.00504876	Myofibroblast	C1QTNF1
0.00202623	0.30485	0.42	0.359	1	Myofibroblast	FOXC1
1.84673e-15	0.304181	0.139	0.037	1.00909e-10	Myofibroblast	KANK1
8.37327e-05	0.303193	0.82	0.819	1	Myofibroblast	HINT1
0.00039319	0.302397	0.629	0.589	1	Myofibroblast	NDUFB1
7.71112e-05	0.301796	0.301	0.221	1	Myofibroblast	NIPSNAP2
6.7518e-05	0.301333	0.562	0.533	1	Myofibroblast	CHMP2A
5.49495e-05	0.300846	0.455	0.375	1	Myofibroblast	DHRS7
5.1277e-05	0.300752	0.133	0.073	1	Myofibroblast	SUGCT
9.74085e-07	0.300379	0.214	0.116	0.053226	Myofibroblast	SARS
7.31937e-08	0.299984	0.901	0.886	0.00399945	Myofibroblast	DYNLL1
0.000642753	0.299583	0.252	0.189	1	Myofibroblast	INF2
0.00546221	0.299284	0.145	0.101	1	Myofibroblast	ZBTB7C
1.554e-07	0.298885	0.313	0.19	0.00849137	Myofibroblast	ATP5MPL
0.00010632	0.298596	0.513	0.455	1	Myofibroblast	NAA38
7.5061e-07	0.297749	0.325	0.202	0.0410148	Myofibroblast	MINOS1
0.000198567	0.297481	0.655	0.629	1	Myofibroblast	PPDPF
2.13097e-05	0.296937	0.757	0.714	1	Myofibroblast	CNBP
0.0010299	0.296249	0.168	0.112	1	Myofibroblast	MICAL1
1.45338e-06	0.296192	0.794	0.766	0.0794153	Myofibroblast	AEBP1
0.00151514	0.294814	0.461	0.416	1	Myofibroblast	NUTF2
4.50339e-05	0.294322	0.661	0.605	1	Myofibroblast	PTK2
0.000131929	0.293643	0.255	0.18	1	Myofibroblast	PPP1R12C
0.00872958	0.293044	0.661	0.657	1	Myofibroblast	EGR1
1.56463e-09	0.29279	0.252	0.126	8.54946e-05	Myofibroblast	FMO2
9.50743e-09	0.292329	0.864	0.757	0.000519505	Myofibroblast	COL14A1
7.93629e-05	0.291779	0.29	0.206	1	Myofibroblast	NPNT
1.5355e-06	0.291293	0.162	0.083	0.083903	Myofibroblast	MICAL3
0.000276413	0.291114	0.484	0.428	1	Myofibroblast	SYPL1
0.00111263	0.29016	0.452	0.414	1	Myofibroblast	COPRS
0.00497068	0.28987	0.252	0.201	1	Myofibroblast	NT5DC1
5.23046e-45	0.289759	0.116	0.002	2.85803e-40	Myofibroblast	KCNA5
3.21601e-06	0.289573	0.742	0.718	0.175729	Myofibroblast	C4orf3
4.01859e-05	0.289446	0.241	0.16	1	Myofibroblast	TP53TG1
3.6469e-11	0.289245	0.229	0.1	1.99274e-06	Myofibroblast	MRVI1
3.56214e-05	0.287938	0.71	0.674	1	Myofibroblast	YWHAQ
0.000814788	0.287155	0.539	0.499	1	Myofibroblast	PSMC5
0.000136219	0.287102	0.562	0.514	1	Myofibroblast	NDUFB9
0.00259637	0.284893	0.588	0.584	1	Myofibroblast	SELENOK
3.811e-15	0.284377	0.119	0.028	2.08241e-10	Myofibroblast	CTXN1
9.93648e-14	0.283929	0.125	0.033	5.42949e-09	Myofibroblast	SYNGR2
0.00049139	0.283599	0.157	0.099	1	Myofibroblast	PLXNA2
0.0009674	0.282505	0.325	0.263	1	Myofibroblast	HYI
0.000498635	0.282446	0.409	0.342	1	Myofibroblast	CBX6
2.21943e-05	0.282435	0.354	0.266	1	Myofibroblast	SCOC
2.96316e-07	0.282304	0.928	0.872	0.0161913	Myofibroblast	EEF1B2
1.94183e-18	0.28204	0.113	0.02	1.06105e-13	Myofibroblast	TRABD2B
0.000440908	0.28197	0.18	0.118	1	Myofibroblast	IFT81
0.00113416	0.281313	0.701	0.704	1	Myofibroblast	TUBB4B
0.00232977	0.281106	0.272	0.213	1	Myofibroblast	EHBP1L1
0.000848095	0.281052	0.641	0.605	1	Myofibroblast	ROCK1
0.00136675	0.278693	0.478	0.447	1	Myofibroblast	VDAC3
2.08905e-07	0.278589	0.293	0.173	0.011415	Myofibroblast	FAM96B
0.0079068	0.278498	0.362	0.331	1	Myofibroblast	RTL8A
0.000300664	0.277653	0.246	0.169	1	Myofibroblast	KLHL23
0.000365504	0.277596	0.586	0.528	1	Myofibroblast	DNAJB4
1.95615e-05	0.277135	0.557	0.488	1	Myofibroblast	MRPL18
0.000483706	0.277033	0.606	0.584	1	Myofibroblast	ATP5PO
1.5906e-10	0.276856	0.191	0.083	8.69138e-06	Myofibroblast	TP53I11
1.03869e-10	0.276651	0.101	0.028	5.67563e-06	Myofibroblast	CNTN4
0.0017531	0.276089	0.383	0.33	1	Myofibroblast	CLDND1
0.000350628	0.27513	0.243	0.175	1	Myofibroblast	PCBD1
7.62961e-09	0.274684	0.154	0.063	0.000416897	Myofibroblast	GFRA1
0.00736434	0.274641	0.539	0.516	1	Myofibroblast	GAS6
3.56554e-07	0.272912	0.754	0.707	0.0194828	Myofibroblast	NDUFB10
4.07879e-05	0.272808	0.226	0.149	1	Myofibroblast	PFN2
4.28752e-09	0.272443	0.159	0.068	0.000234279	Myofibroblast	TMOD1
0.00410302	0.271966	0.42	0.362	1	Myofibroblast	MRPL57
8.04129e-05	0.270476	0.519	0.452	1	Myofibroblast	GHITM
4.33399e-09	0.270278	0.13	0.049	0.000236818	Myofibroblast	PODXL2
0.000679673	0.270269	0.249	0.182	1	Myofibroblast	ANAPC15
0.00047256	0.270018	0.623	0.596	1	Myofibroblast	ARL6IP4
0.000133059	0.269901	0.145	0.083	1	Myofibroblast	GRIN2A
0.000735752	0.269634	0.339	0.271	1	Myofibroblast	NT5C3B
0.000115942	0.269297	0.501	0.44	1	Myofibroblast	COPS6
6.57255e-05	0.267844	0.641	0.589	1	Myofibroblast	NDUFA12
1.50303e-09	0.267674	0.13	0.048	8.21284e-05	Myofibroblast	CDK18
5.16432e-06	0.266609	0.336	0.238	0.282189	Myofibroblast	RASGRP2
0.00792215	0.266143	0.322	0.272	1	Myofibroblast	STK38L
0.00837814	0.265966	0.623	0.642	1	Myofibroblast	HES4
4.92797e-13	0.265157	0.13	0.038	2.69274e-08	Myofibroblast	PRR34-AS1
0.00667731	0.264905	0.29	0.242	1	Myofibroblast	CRTC3
1.95195e-32	0.264851	0.107	0.006	1.06658e-27	Myofibroblast	CKMT2
0.00410126	0.264828	0.577	0.556	1	Myofibroblast	CAP1
0.000509473	0.264444	0.739	0.722	1	Myofibroblast	CHCHD10
0.00647409	0.264386	0.577	0.531	1	Myofibroblast	IRF1
0.000347516	0.263979	0.313	0.232	1	Myofibroblast	CLMN
0.00119978	0.263345	0.516	0.478	1	Myofibroblast	RALY
1.61668e-05	0.262838	0.768	0.757	0.883388	Myofibroblast	ATP5PF
0.00978795	0.261934	0.284	0.242	1	Myofibroblast	HABP4
6.39162e-06	0.261409	0.287	0.188	0.349251	Myofibroblast	CDK2AP2
0.000195199	0.261196	0.197	0.127	1	Myofibroblast	PRKAG2
0.000589449	0.258828	0.629	0.624	1	Myofibroblast	PSMB6
0.00186247	0.258695	0.319	0.266	1	Myofibroblast	HIGD1A
1.70266e-06	0.258004	0.841	0.818	0.0930369	Myofibroblast	PEBP1
1.18251e-07	0.255649	0.104	0.039	0.00646148	Myofibroblast	RAB11FIP1
1.54838e-06	0.255282	0.942	0.924	0.0846065	Myofibroblast	UBB
7.55817e-06	0.255236	0.203	0.121	0.412993	Myofibroblast	HADH
0.00076751	0.253911	0.728	0.712	1	Myofibroblast	TRMT112
1.02385e-24	0.253306	0.11	0.013	5.5945e-20	Myofibroblast	LINC00310
0.000192714	0.253206	0.299	0.219	1	Myofibroblast	SMIM10
0.00303176	0.252534	0.533	0.511	1	Myofibroblast	ANP32B
8.88606e-09	0.252294	0.243	0.123	0.000485552	Myofibroblast	PHB
0.000266036	0.251308	0.774	0.779	1	Myofibroblast	CYB5R3
0.00159221	0.25107	0.446	0.382	1	Myofibroblast	TMEM47

## Sheet: Myeloid
p_val	avg_log2FC	pct.1	pct.2	p_val_adj	cluster	gene
0	1.4449	0.926	0.641	0	inflam-Macro	SELENOP
1.74897e-64	1.35582	0.202	0.113	9.55674e-60	inflam-Macro	CCL3L3
0	1.09908	0.692	0.39	0	inflam-Macro	F13A1
3.5195e-207	1.07392	0.778	0.623	1.92313e-202	inflam-Macro	CCL3
6.20221e-129	1.04385	0.634	0.487	3.38901e-124	inflam-Macro	CCL4
1.28289e-112	1.00428	0.613	0.479	7.00996e-108	inflam-Macro	CXCL8
1.95156e-81	0.916218	0.532	0.409	1.06637e-76	inflam-Macro	CCL4L2
1.45177e-57	0.899944	0.389	0.284	7.93275e-53	inflam-Macro	IL1B
3.77463e-174	0.893523	0.7	0.521	2.06253e-169	inflam-Macro	CXCL2
0	0.869566	0.729	0.426	0	inflam-Macro	TMEM176B
8.04813e-139	0.858654	0.708	0.549	4.39766e-134	inflam-Macro	CXCL3
6.57885e-175	0.838582	0.523	0.339	3.59481e-170	inflam-Macro	SLC40A1
0	0.824146	0.908	0.675	0	inflam-Macro	FOLR2
0	0.786649	0.867	0.632	0	inflam-Macro	MS4A7
1.87769e-113	0.775273	0.218	0.101	1.02601e-108	inflam-Macro	GGTA1
3.43455e-64	0.753125	0.286	0.185	1.87671e-59	inflam-Macro	LINC-PINT
2.26663e-306	0.752949	0.519	0.257	1.23853e-301	inflam-Macro	TMEM176A
6.17764e-273	0.744204	0.604	0.361	3.37559e-268	inflam-Macro	MS4A4A
0	0.720839	0.96	0.793	0	inflam-Macro	C1QC
0	0.718465	0.972	0.822	0	inflam-Macro	C1QA
1.07126e-191	0.699072	0.768	0.578	5.85358e-187	inflam-Macro	PLTP
1.69503e-268	0.686022	0.585	0.34	9.26201e-264	inflam-Macro	GPR34
2.31227e-30	0.67794	0.278	0.21	1.26347e-25	inflam-Macro	CXCL1
0	0.670044	0.929	0.744	0	inflam-Macro	C1QB
2.48271e-279	0.668458	0.6	0.353	1.3566e-274	inflam-Macro	SLCO2B1
2.39123e-44	0.667833	0.454	0.373	1.30662e-39	inflam-Macro	CCL3L1
8.2522e-225	0.661679	0.716	0.517	4.50917e-220	inflam-Macro	MRC1
0	0.658009	0.995	0.959	0	inflam-Macro	HLA-DRA
1.07233e-74	0.656004	0.426	0.31	5.8594e-70	inflam-Macro	DOCK4
2.51361e-63	0.653761	0.361	0.258	1.37349e-58	inflam-Macro	SLC16A10
5.47543e-64	0.650874	0.396	0.286	2.99188e-59	inflam-Macro	BCL2A1
1.19678e-225	0.634969	0.803	0.582	6.53945e-221	inflam-Macro	STAB1
4.21848e-61	0.611516	0.447	0.344	2.30506e-56	inflam-Macro	NFKB1
8.10813e-285	0.609195	0.992	0.937	4.43045e-280	inflam-Macro	HLA-DRB1
1.61289e-102	0.606359	0.824	0.708	8.81317e-98	inflam-Macro	SOD2
1.54493e-130	0.603952	0.548	0.387	8.44179e-126	inflam-Macro	ABCA1
4.5736e-108	0.594609	0.718	0.564	2.49911e-103	inflam-Macro	HMOX1
1.07206e-210	0.594602	0.945	0.802	5.85795e-206	inflam-Macro	RNASE1
4.37907e-123	0.593751	0.689	0.553	2.39281e-118	inflam-Macro	GPR183
9.27591e-209	0.593512	0.747	0.567	5.06854e-204	inflam-Macro	MAF
2.95819e-71	0.588828	0.418	0.305	1.61641e-66	inflam-Macro	MCTP1
7.18994e-164	0.580652	0.745	0.576	3.92873e-159	inflam-Macro	NR4A2
4.59392e-303	0.580213	0.928	0.776	2.51021e-298	inflam-Macro	HLA-DMA
0	0.578896	1	1	0	inflam-Macro	FTL
3.14546e-86	0.568902	0.338	0.214	1.71874e-81	inflam-Macro	ELL2
2.12395e-192	0.567495	0.87	0.708	1.16057e-187	inflam-Macro	LGMN
4.84735e-43	0.566601	0.234	0.154	2.64869e-38	inflam-Macro	MIR155HG
9.1666e-270	0.565694	0.928	0.784	5.00881e-265	inflam-Macro	FCGRT
3.84485e-201	0.560649	0.615	0.404	2.1009e-196	inflam-Macro	NINJ1
7.05105e-207	0.559267	0.657	0.446	3.85283e-202	inflam-Macro	GYPC
1.07152e-270	0.558167	0.897	0.713	5.85499e-266	inflam-Macro	MS4A6A
3.12661e-100	0.557536	0.341	0.201	1.70844e-95	inflam-Macro	ZNF331
6.55759e-111	0.55745	0.721	0.596	3.5832e-106	inflam-Macro	NAMPT
1.79004e-42	0.554073	0.206	0.133	9.78113e-38	inflam-Macro	PDE4D
8.38945e-228	0.553353	0.805	0.597	4.58417e-223	inflam-Macro	MARCKS
4.86448e-92	0.552252	0.497	0.368	2.65805e-87	inflam-Macro	RBM47
1.753e-172	0.550816	0.565	0.384	9.57875e-168	inflam-Macro	CTSC
2.21845e-237	0.550477	0.809	0.587	1.21221e-232	inflam-Macro	CD163
2.67376e-238	0.548597	0.851	0.654	1.46099e-233	inflam-Macro	HLA-DQA1
2.28533e-283	0.541051	0.982	0.91	1.24875e-278	inflam-Macro	SAT1
7.19169e-50	0.535221	0.279	0.183	3.92968e-45	inflam-Macro	H3-3B
4.59668e-89	0.531451	0.531	0.407	2.51172e-84	inflam-Macro	PLIN2
0	0.526163	0.998	0.975	0	inflam-Macro	CD74
9.73639e-32	0.523859	0.155	0.098	5.32016e-27	inflam-Macro	CCL18
3.47151e-104	0.520476	0.89	0.799	1.8969e-99	inflam-Macro	IER3
1.83974e-146	0.519076	0.804	0.656	1.00527e-141	inflam-Macro	CD83
2.27905e-190	0.51823	0.774	0.59	1.24532e-185	inflam-Macro	BLVRB
2.63199e-174	0.517293	0.668	0.478	1.43817e-169	inflam-Macro	IQGAP2
8.4657e-75	0.514109	0.529	0.409	4.62583e-70	inflam-Macro	RGS1
9.36003e-122	0.510773	0.392	0.24	5.11451e-117	inflam-Macro	LCP2
1.74995e-53	0.505958	0.442	0.347	9.56205e-49	inflam-Macro	PELI1
4.0113e-37	0.505808	0.323	0.248	2.19185e-32	inflam-Macro	SIPA1L1
5.70782e-182	0.502455	0.68	0.482	3.11887e-177	inflam-Macro	A2M
3.07418e-35	0.500429	0.239	0.167	1.67979e-30	inflam-Macro	PDK4
7.52408e-304	0.499705	0.977	0.874	4.11131e-299	inflam-Macro	HLA-DPA1
1.83062e-109	0.49959	0.384	0.24	1.00029e-104	inflam-Macro	SLC9A9
1.12489e-180	0.496569	0.789	0.604	6.14663e-176	inflam-Macro	CEBPD
7.71213e-119	0.495846	0.812	0.682	4.21406e-114	inflam-Macro	FOSB
2.46697e-275	0.495843	0.972	0.89	1.348e-270	inflam-Macro	HLA-DPB1
5.78043e-103	0.494258	0.681	0.547	3.15854e-98	inflam-Macro	ATF3
9.45819e-07	0.486879	0.15	0.126	0.0516815	inflam-Macro	G0S2
1.33872e-59	0.48661	0.417	0.311	7.31503e-55	inflam-Macro	ZSWIM6
2.26051e-140	0.4861	0.724	0.565	1.23519e-135	inflam-Macro	PLEK
2.80154e-32	0.483604	0.5	0.435	1.53082e-27	inflam-Macro	SNX9
1.70314e-39	0.483366	0.25	0.176	9.3063e-35	inflam-Macro	FMN1
1.80732e-55	0.482971	0.386	0.291	9.87554e-51	inflam-Macro	ATF6
9.00901e-179	0.480298	0.326	0.146	4.9227e-174	inflam-Macro	IGF1
6.22862e-71	0.475119	0.133	0.057	3.40344e-66	inflam-Macro	ENSG00000293489
8.55997e-139	0.471616	0.646	0.476	4.67734e-134	inflam-Macro	LTC4S
3.17425e-78	0.469042	0.857	0.755	1.73447e-73	inflam-Macro	DUSP1
8.52238e-96	0.467839	0.633	0.502	4.6568e-91	inflam-Macro	RASGEF1B
5.29899e-141	0.467231	0.614	0.439	2.89547e-136	inflam-Macro	NRP1
9.06577e-71	0.464088	0.887	0.821	4.95372e-66	inflam-Macro	FOS
1.20608e-67	0.462735	0.414	0.304	6.59029e-63	inflam-Macro	THBD
3.56781e-70	0.460423	0.547	0.423	1.94952e-65	inflam-Macro	TNFAIP3
7.26887e-158	0.453427	0.666	0.488	3.97186e-153	inflam-Macro	CREG1
2.66023e-161	0.453138	0.775	0.618	1.4536e-156	inflam-Macro	SNX6
7.51475e-34	0.446845	0.341	0.27	4.10621e-29	inflam-Macro	FNDC3A
5.58346e-31	0.442911	0.416	0.352	3.05092e-26	inflam-Macro	FNIP2
1.92935e-152	0.440927	0.647	0.467	1.05423e-147	inflam-Macro	HLA-DMB
2.95452e-70	0.439332	0.415	0.301	1.61441e-65	inflam-Macro	ICAM1
0	0.439297	0.996	0.979	0	inflam-Macro	TPT1
8.71727e-51	0.438736	0.214	0.134	4.76329e-46	inflam-Macro	STARD13
7.95943e-84	0.437835	0.601	0.47	4.34919e-79	inflam-Macro	FGL2
4.49463e-215	0.435336	0.921	0.787	2.45595e-210	inflam-Macro	HLA-E
2.09009e-174	0.427436	0.951	0.799	1.14207e-169	inflam-Macro	AIF1
8.28033e-68	0.427429	0.511	0.4	4.52454e-63	inflam-Macro	CHMP1B
2.54003e-104	0.423596	0.313	0.181	1.38793e-99	inflam-Macro	WWP1
1.64544e-41	0.422695	0.342	0.26	8.99103e-37	inflam-Macro	ARHGAP26
6.18813e-202	0.41681	0.943	0.83	3.38132e-197	inflam-Macro	HLA-DQB1
2.098e-125	0.415938	0.576	0.424	1.14639e-120	inflam-Macro	LY96
1.60445e-101	0.415833	0.433	0.29	8.76702e-97	inflam-Macro	CPM
1.70941e-53	0.415127	0.391	0.295	9.34055e-49	inflam-Macro	TNFAIP8
1.23735e-100	0.414907	0.537	0.4	6.76113e-96	inflam-Macro	EMB
1.26301e-143	0.413841	0.863	0.726	6.90134e-139	inflam-Macro	PNRC1
8.78278e-114	0.413691	0.403	0.254	4.79909e-109	inflam-Macro	NPL
2.40258e-166	0.412995	0.819	0.647	1.31282e-161	inflam-Macro	RNASET2
1.90092e-31	0.408075	0.222	0.158	1.0387e-26	inflam-Macro	PID1
1.10522e-150	0.407949	0.956	0.819	6.03914e-146	inflam-Macro	CD14
2.10993e-48	0.405558	0.444	0.347	1.15291e-43	inflam-Macro	EGR1
1.42584e-82	0.40538	0.336	0.218	7.79108e-78	inflam-Macro	RGL1
4.08542e-83	0.404264	0.323	0.206	2.23235e-78	inflam-Macro	ITSN1
2.50633e-59	0.402017	0.465	0.347	1.36951e-54	inflam-Macro	LYVE1
1.05647e-33	0.400198	0.254	0.185	5.77278e-29	inflam-Macro	LUCAT1
2.84551e-68	0.398891	0.436	0.323	1.55484e-63	inflam-Macro	FOXO3
4.18624e-106	0.397753	0.531	0.385	2.28745e-101	inflam-Macro	MPEG1
3.45991e-119	0.397651	0.446	0.291	1.89056e-114	inflam-Macro	CD302
6.21957e-12	0.395418	0.354	0.322	3.3985e-07	inflam-Macro	PAPSS2
5.27376e-57	0.394834	0.298	0.199	2.88169e-52	inflam-Macro	SAMSN1
5.00131e-89	0.393155	0.9	0.819	2.73282e-84	inflam-Macro	JUNB
3.88269e-11	0.39211	0.201	0.17	2.12158e-06	inflam-Macro	MMP19
5.33045e-37	0.390626	0.398	0.322	2.91267e-32	inflam-Macro	INSIG1
1.11381e-31	0.389845	0.165	0.105	6.08608e-27	inflam-Macro	ENSG00000286533
4.21771e-50	0.389778	0.158	0.087	2.30464e-45	inflam-Macro	DISP1
8.49438e-75	0.3869	0.541	0.421	4.6415e-70	inflam-Macro	ETS2
4.10764e-60	0.386241	0.21	0.121	2.2445e-55	inflam-Macro	CD36
1.1438e-111	0.383256	0.741	0.592	6.24995e-107	inflam-Macro	PLD3
1.80812e-78	0.382866	0.277	0.163	9.87992e-74	inflam-Macro	PRDM1
1.46433e-91	0.382839	0.855	0.736	8.0014e-87	inflam-Macro	DAB2
7.62078e-13	0.382439	0.209	0.173	4.16415e-08	inflam-Macro	GBE1
3.81088e-76	0.381504	0.572	0.435	2.08234e-71	inflam-Macro	APOE
4.53075e-153	0.381012	0.77	0.597	2.47569e-148	inflam-Macro	ASAH1
7.44723e-56	0.379461	0.168	0.091	4.06931e-51	inflam-Macro	CD163L1
3.66117e-72	0.378907	0.383	0.267	2.00054e-67	inflam-Macro	CREM
1.10625e-53	0.371762	0.337	0.243	6.04479e-49	inflam-Macro	MANBA
9.5376e-65	0.371343	0.322	0.219	5.21153e-60	inflam-Macro	SGMS1
1.85571e-56	0.371253	0.324	0.216	1.014e-51	inflam-Macro	APOC1
8.4945e-59	0.370243	0.493	0.389	4.64156e-54	inflam-Macro	MAN1A1
1.07966e-88	0.369346	0.618	0.483	5.8995e-84	inflam-Macro	C5AR1
1.03822e-72	0.367654	0.912	0.835	5.67306e-68	inflam-Macro	NFKBIA
1.01039e-54	0.367618	0.345	0.242	5.52099e-50	inflam-Macro	PDE4B
3.03183e-190	0.365847	0.989	0.909	1.65665e-185	inflam-Macro	TYROBP
2.50693e-125	0.365407	0.759	0.602	1.36983e-120	inflam-Macro	FCGR2A
1.03777e-42	0.363452	0.374	0.29	5.67061e-38	inflam-Macro	TET2
1.39334e-57	0.359869	0.403	0.303	7.61347e-53	inflam-Macro	CITED2
1.63758e-90	0.359131	0.241	0.126	8.94807e-86	inflam-Macro	FCGR1A
9.95225e-22	0.356618	0.329	0.273	5.43811e-17	inflam-Macro	FMNL2
1.13714e-49	0.355597	0.283	0.196	6.21359e-45	inflam-Macro	MGAT5
9.92728e-102	0.355418	0.562	0.412	5.42447e-97	inflam-Macro	ADAP2
1.49903e-18	0.355353	0.255	0.208	8.19098e-14	inflam-Macro	CCNH
8.9814e-166	0.354032	0.716	0.512	4.90762e-161	inflam-Macro	FCGR2B
6.97044e-64	0.352261	0.17	0.088	3.80879e-59	inflam-Macro	ZC3H12C
1.81504e-26	0.351822	0.352	0.293	9.91773e-22	inflam-Macro	ATP13A3
4.61348e-148	0.351717	0.958	0.839	2.5209e-143	inflam-Macro	NPC2
1.18217e-50	0.350476	0.427	0.336	6.45964e-46	inflam-Macro	TANK
1.21577e-56	0.35036	0.414	0.313	6.64319e-52	inflam-Macro	ME1
2.52507e-64	0.349994	0.474	0.364	1.37975e-59	inflam-Macro	EPB41L3
4.93787e-74	0.346565	0.823	0.713	2.69815e-69	inflam-Macro	ZEB2
9.98582e-85	0.345611	0.567	0.434	5.45645e-80	inflam-Macro	FYB1
1.08431e-21	0.343651	0.141	0.094	5.92487e-17	inflam-Macro	HLA-DRB6
5.04837e-54	0.343621	0.278	0.186	2.75853e-49	inflam-Macro	PDGFC
1.43246e-12	0.340857	0.421	0.389	7.82726e-08	inflam-Macro	FNDC3B
2.46895e-83	0.340594	0.457	0.332	1.34908e-78	inflam-Macro	NCF4
6.12086e-47	0.340263	0.161	0.091	3.34456e-42	inflam-Macro	FHIT
1.94886e-49	0.339384	0.163	0.091	1.0649e-44	inflam-Macro	CHN2
7.75948e-49	0.337013	0.355	0.263	4.23993e-44	inflam-Macro	ARHGAP24
4.55479e-67	0.33648	0.301	0.19	2.48883e-62	inflam-Macro	NR4A3
8.17572e-81	0.335577	0.338	0.22	4.46738e-76	inflam-Macro	MGAT4A
1.57671e-138	0.334032	0.956	0.844	8.61548e-134	inflam-Macro	CTSS
3.46312e-45	0.332806	0.489	0.399	1.89232e-40	inflam-Macro	MAP3K8
1.11955e-64	0.332018	0.307	0.202	6.11744e-60	inflam-Macro	SIGLEC1
3.5241e-84	0.331825	0.437	0.307	1.92564e-79	inflam-Macro	LAIR1
3.47302e-67	0.330655	0.34	0.233	1.89773e-62	inflam-Macro	FUCA1
1.29606e-74	0.330577	0.405	0.281	7.08195e-70	inflam-Macro	LPAR6
7.89951e-73	0.329632	0.3	0.191	4.31645e-68	inflam-Macro	HLA-DOA
3.63493e-73	0.327669	0.548	0.431	1.9862e-68	inflam-Macro	RB1
2.36118e-21	0.326407	0.284	0.228	1.29019e-16	inflam-Macro	SIK3
1.51559e-37	0.325957	0.368	0.286	8.28149e-33	inflam-Macro	PEAK1
2.35881e-34	0.325659	0.239	0.162	1.2889e-29	inflam-Macro	H3-3A
3.27634e-35	0.324508	0.154	0.095	1.79026e-30	inflam-Macro	CYRIA
4.47426e-48	0.324396	0.166	0.095	2.44482e-43	inflam-Macro	IL10
9.34007e-33	0.32399	0.321	0.25	5.1036e-28	inflam-Macro	LRMDA
2.35924e-74	0.321808	0.659	0.553	1.28914e-69	inflam-Macro	BNIP3L
2.35394e-33	0.321225	0.215	0.15	1.28624e-28	inflam-Macro	GAB2
7.38621e-38	0.316038	0.201	0.132	4.03597e-33	inflam-Macro	EIF2AK3
5.90158e-83	0.314947	0.88	0.775	3.22474e-78	inflam-Macro	BTG1
3.91072e-28	0.312176	0.114	0.067	2.1369e-23	inflam-Macro	KMO
2.57883e-68	0.311964	0.341	0.229	1.40912e-63	inflam-Macro	C9orf72
2.83695e-41	0.311459	0.204	0.13	1.55016e-36	inflam-Macro	PTGS2
2.88971e-74	0.311317	0.132	0.055	1.57899e-69	inflam-Macro	CD209
2.5225e-25	0.3111	0.423	0.36	1.37835e-20	inflam-Macro	WTAP
7.61228e-92	0.309725	0.811	0.661	4.1595e-87	inflam-Macro	MSR1
1.37723e-31	0.309522	0.184	0.122	7.52544e-27	inflam-Macro	SERPINB9
8.91543e-37	0.308769	0.571	0.502	4.87157e-32	inflam-Macro	ELF1
4.75218e-66	0.308451	0.56	0.445	2.59669e-61	inflam-Macro	LITAF
8.78642e-53	0.308101	0.403	0.306	4.80107e-48	inflam-Macro	ZFYVE16
5.81014e-35	0.306538	0.907	0.835	3.17478e-30	inflam-Macro	KLF6
7.07862e-126	0.306246	0.681	0.513	3.8679e-121	inflam-Macro	CPVL
4.10175e-69	0.305948	0.468	0.352	2.24128e-64	inflam-Macro	SMAP2
1.61612e-43	0.305635	0.417	0.332	8.83082e-39	inflam-Macro	ZNF267
8.60454e-104	0.304708	0.984	0.939	4.70169e-99	inflam-Macro	EIF1
7.02631e-95	0.304587	0.912	0.812	3.83932e-90	inflam-Macro	ZFP36L1
5.50821e-60	0.303909	0.9	0.817	3.0098e-55	inflam-Macro	GADD45B
1.88093e-30	0.303576	0.279	0.213	1.02778e-25	inflam-Macro	SESTD1
5.77808e-31	0.302827	0.339	0.27	3.15726e-26	inflam-Macro	ELMO1
3.45947e-74	0.302414	0.849	0.74	1.89033e-69	inflam-Macro	GPNMB
4.97863e-56	0.302103	0.509	0.397	2.72042e-51	inflam-Macro	RGS2
1.12004e-52	0.301675	0.841	0.753	6.1201e-48	inflam-Macro	SGK1
9.62346e-56	0.301255	0.116	0.051	5.25845e-51	inflam-Macro	ABCA6
1.04038e-84	0.299921	0.735	0.602	5.68482e-80	inflam-Macro	MEF2C
1.18043e-20	0.299274	0.58	0.528	6.45011e-16	inflam-Macro	ATP1B3
2.81666e-47	0.299061	0.779	0.687	1.53908e-42	inflam-Macro	CEBPB
2.36442e-26	0.298739	0.104	0.06	1.29197e-21	inflam-Macro	CCL8
1.41555e-27	0.29866	0.254	0.191	7.73482e-23	inflam-Macro	FGD4
3.99361e-69	0.298283	0.711	0.596	2.18219e-64	inflam-Macro	FRMD4B
2.53163e-72	0.296988	0.614	0.496	1.38333e-67	inflam-Macro	CFLAR
3.85777e-76	0.296408	0.698	0.58	2.10796e-71	inflam-Macro	QKI
2.90997e-65	0.296022	0.396	0.283	1.59007e-60	inflam-Macro	TNFRSF1B
7.34012e-60	0.291955	0.446	0.34	4.01079e-55	inflam-Macro	ITPR2
1.9506e-26	0.291619	0.177	0.122	1.06585e-21	inflam-Macro	LINC00513
2.49192e-54	0.291385	0.632	0.526	1.36164e-49	inflam-Macro	ID2
6.47126e-57	0.290838	0.254	0.163	3.53603e-52	inflam-Macro	TMEM37
7.1123e-68	0.29078	0.56	0.455	3.8863e-63	inflam-Macro	NCOA4
2.91048e-46	0.290593	0.311	0.221	1.59034e-41	inflam-Macro	ATP1B1
2.67848e-61	0.289095	0.323	0.222	1.46358e-56	inflam-Macro	CREBL2
4.63305e-36	0.289044	0.217	0.148	2.53159e-31	inflam-Macro	RNF144B
1.79709e-60	0.288999	0.684	0.579	9.81968e-56	inflam-Macro	JMJD1C
1.40278e-84	0.288124	0.756	0.614	7.66506e-80	inflam-Macro	ARHGAP18
4.96172e-66	0.285324	0.575	0.452	2.71118e-61	inflam-Macro	ARL4C
1.15778e-43	0.285228	0.276	0.194	6.32632e-39	inflam-Macro	FCHSD2
1.72924e-72	0.285125	0.448	0.326	9.44891e-68	inflam-Macro	RASSF4
6.53068e-84	0.284443	0.748	0.614	3.56849e-79	inflam-Macro	CSF1R
4.30402e-58	0.284241	0.299	0.2	2.3518e-53	inflam-Macro	MERTK
1.013e-25	0.284131	0.131	0.084	5.53525e-21	inflam-Macro	NAV2
8.72418e-21	0.284129	0.182	0.135	4.76707e-16	inflam-Macro	RASGRP3
1.96192e-45	0.284003	0.778	0.69	1.07203e-40	inflam-Macro	DNAJB1
2.0889e-20	0.28367	0.128	0.085	1.14142e-15	inflam-Macro	LINC01619
3.25438e-60	0.283514	0.202	0.115	1.77826e-55	inflam-Macro	GIMAP1
1.03042e-74	0.282855	0.306	0.191	5.63043e-70	inflam-Macro	NAIP
7.8616e-24	0.282684	0.386	0.325	4.29573e-19	inflam-Macro	MAML2
5.66619e-63	0.281246	0.504	0.391	3.09612e-58	inflam-Macro	C3AR1
7.81766e-50	0.281116	0.389	0.299	4.27172e-45	inflam-Macro	EPS15
1.29828e-18	0.281115	0.407	0.357	7.09405e-14	inflam-Macro	ASAP1
3.08065e-68	0.280538	0.508	0.381	1.68333e-63	inflam-Macro	PHACTR1
2.55784e-19	0.280138	0.532	0.467	1.39765e-14	inflam-Macro	HLA-DRB5
3.39636e-43	0.279335	0.186	0.113	1.85584e-38	inflam-Macro	ALDH1A1
1.70218e-62	0.279152	0.695	0.585	9.30106e-58	inflam-Macro	KCTD12
2.94953e-50	0.278888	0.138	0.07	1.61168e-45	inflam-Macro	RNF150
5.13122e-37	0.278395	0.305	0.23	2.8038e-32	inflam-Macro	IL6R
3.3509e-35	0.277833	0.337	0.26	1.831e-30	inflam-Macro	TFRC
5.4955e-86	0.277801	0.924	0.822	3.00285e-81	inflam-Macro	MAFB
4.17464e-63	0.277624	0.696	0.571	2.2811e-58	inflam-Macro	LILRB5
1.1366e-52	0.277408	0.342	0.243	6.2106e-48	inflam-Macro	GIMAP4
1.27648e-29	0.27729	0.3	0.234	6.97494e-25	inflam-Macro	AFF1
4.50872e-65	0.276607	0.571	0.449	2.46366e-60	inflam-Macro	CXCL16
6.46516e-52	0.276423	0.364	0.269	3.53269e-47	inflam-Macro	DMXL2
1.93267e-36	0.27596	0.332	0.255	1.05605e-31	inflam-Macro	DPYD
4.80451e-53	0.27586	0.263	0.173	2.62528e-48	inflam-Macro	SDC3
9.18632e-25	0.275204	0.12	0.075	5.01959e-20	inflam-Macro	ZHX2
4.16114e-76	0.273454	0.619	0.494	2.27373e-71	inflam-Macro	GAS6
9.10844e-40	0.273228	0.382	0.287	4.97704e-35	inflam-Macro	HLA-DQA2
1.77046e-52	0.272164	0.423	0.327	9.67416e-48	inflam-Macro	TBXAS1
1.03191e-29	0.271337	0.191	0.128	5.63856e-25	inflam-Macro	CYRIB
1.5407e-39	0.270525	0.26	0.181	8.41868e-35	inflam-Macro	CD93
2.76416e-92	0.270482	0.877	0.761	1.51039e-87	inflam-Macro	SDCBP
3.48594e-48	0.270398	0.384	0.291	1.90479e-43	inflam-Macro	TRIB1
1.32184e-43	0.266636	0.354	0.27	7.22278e-39	inflam-Macro	CARD16
5.73214e-107	0.2665	0.885	0.73	3.13216e-102	inflam-Macro	CFD
2.29534e-25	0.265953	0.231	0.173	1.25422e-20	inflam-Macro	U2AF1
2.40469e-53	0.26566	0.523	0.426	1.31397e-48	inflam-Macro	PRNP
3.70003e-98	0.261435	0.964	0.877	2.02177e-93	inflam-Macro	HLA-B
8.05473e-33	0.261315	0.78	0.702	4.40127e-28	inflam-Macro	AKAP13
1.1697e-57	0.260894	0.504	0.397	6.39149e-53	inflam-Macro	CPEB4
8.022e-42	0.260552	0.367	0.281	4.38338e-37	inflam-Macro	CSRNP1
1.78691e-73	0.259629	0.807	0.672	9.76403e-69	inflam-Macro	CTSL
7.85341e-40	0.258363	0.362	0.281	4.29126e-35	inflam-Macro	PIK3AP1
1.96509e-41	0.257634	0.203	0.13	1.07377e-36	inflam-Macro	PARP8
4.74576e-29	0.257239	0.36	0.294	2.59318e-24	inflam-Macro	ARRDC3
4.84415e-37	0.256833	0.303	0.225	2.64694e-32	inflam-Macro	B3GNT5
2.28616e-47	0.256563	0.477	0.381	1.2492e-42	inflam-Macro	IL18
2.81511e-21	0.256447	0.106	0.067	1.53823e-16	inflam-Macro	PPARG
8.00432e-34	0.255341	0.686	0.612	4.37372e-29	inflam-Macro	KLF4
4.31483e-62	0.255232	0.361	0.251	2.35771e-57	inflam-Macro	GATM
6.50642e-30	0.253377	0.347	0.268	3.55524e-25	inflam-Macro	DUSP2
2.89839e-43	0.252936	0.862	0.767	1.58374e-38	inflam-Macro	SRGN
2.14494e-51	0.252528	0.264	0.174	1.17204e-46	inflam-Macro	IRS2
5.99627e-39	0.252128	0.313	0.233	3.27648e-34	inflam-Macro	FRMD4A
3.36509e-49	0.252127	0.834	0.752	1.83875e-44	inflam-Macro	DNAJA1
7.25351e-44	0.251284	0.306	0.224	3.96346e-39	inflam-Macro	CRYL1
1.26917e-35	0.250955	0.171	0.108	6.93498e-31	inflam-Macro	SLC1A3
0	3.92256	0.79	0.019	0	antig-Macro	FCER1A
0	2.70762	0.559	0.006	0	antig-Macro	CD1C
0	2.42919	0.791	0.111	0	antig-Macro	CLEC10A
0	2.13759	0.335	0.036	0	antig-Macro	AREG
3.17442e-255	2.09237	0.721	0.3	1.73457e-250	antig-Macro	HLA-DQA2
6.37362e-274	2.08617	0.954	0.752	3.48267e-269	antig-Macro	LYZ
4.70625e-126	1.93474	0.734	0.478	2.57159e-121	antig-Macro	HLA-DRB5
0	1.90365	0.573	0.044	0	antig-Macro	LGALS2
0	1.86036	0.996	0.916	0	antig-Macro	HLA-DPB1
1.53235e-215	1.82666	0.748	0.343	8.37306e-211	antig-Macro	CXCR4
1.0866e-89	1.81362	0.348	0.123	5.93741e-85	antig-Macro	G0S2
0	1.8126	0.986	0.714	0	antig-Macro	HLA-DQA1
0	1.75618	0.996	0.908	0	antig-Macro	HLA-DPA1
3.65105e-188	1.61929	0.865	0.573	1.99501e-183	antig-Macro	FCGR2B
0	1.56446	0.995	0.865	0	antig-Macro	HLA-DQB1
0	1.47767	0.398	0.017	0	antig-Macro	IL1R2
0	1.46273	0.392	0.041	0	antig-Macro	GPAT3
3.15738e-209	1.46183	0.875	0.559	1.72525e-204	antig-Macro	CPVL
0	1.45854	0.559	0.072	0	antig-Macro	JAML
1.25726e-133	1.43602	0.536	0.215	6.86992e-129	antig-Macro	C15orf48
0	1.42341	0.999	0.971	0	antig-Macro	HLA-DRA
5.33497e-278	1.41215	0.978	0.799	2.91514e-273	antig-Macro	EEF1B2
2.54413e-158	1.36803	0.911	0.66	1.39016e-153	antig-Macro	CEBPD
7.06386e-147	1.3533	0.828	0.567	3.85983e-142	antig-Macro	HERPUD1
0	1.35043	0.528	0.099	0	antig-Macro	PKIB
4.45225e-127	1.33817	0.552	0.237	2.4328e-122	antig-Macro	ZNF331
2.99233e-150	1.33784	0.759	0.421	1.63507e-145	antig-Macro	RGS2
0	1.32698	0.481	0.049	0	antig-Macro	CD48
4.35567e-110	1.31536	0.582	0.282	2.38002e-105	antig-Macro	DUSP2
1.99762e-203	1.31305	0.999	0.976	1.09154e-198	antig-Macro	CST3
1.00345e-149	1.26939	0.631	0.287	5.48307e-145	antig-Macro	CYTIP
0	1.21303	0.291	0.002	0	antig-Macro	CD1E
2.05952e-06	1.17037	0.149	0.109	0.112536	antig-Macro	HLA-DRB6
0	1.16262	0.33	0.039	0	antig-Macro	CD52
1.62545e-176	1.15513	0.888	0.618	8.88176e-172	antig-Macro	COTL1
1.82409e-52	1.15463	0.359	0.177	9.96722e-48	antig-Macro	TWISTNB
5.87678e-114	1.13822	0.83	0.591	3.21119e-109	antig-Macro	GPR183
3.39144e-97	1.13599	0.662	0.391	1.85315e-92	antig-Macro	BASP1
5.64406e-126	1.12598	0.729	0.412	3.08403e-121	antig-Macro	PHACTR1
1.07853e-85	1.11872	0.775	0.59	5.89329e-81	antig-Macro	EZR
1.46799e-81	1.10955	0.548	0.297	8.02139e-77	antig-Macro	CREM
5.95084e-55	1.0998	0.698	0.574	3.25166e-50	antig-Macro	H2AFZ
8.22557e-152	1.08848	0.542	0.206	4.49461e-147	antig-Macro	RILPL2
9.23305e-140	1.08081	0.836	0.51	5.04512e-135	antig-Macro	HCST
1.85611e-66	1.07857	0.562	0.314	1.01421e-61	antig-Macro	BCL2A1
1.1078e-133	1.06512	0.543	0.214	6.05322e-129	antig-Macro	NR4A3
7.73094e-165	1.05897	0.912	0.68	4.22434e-160	antig-Macro	COMMD6
3.25518e-142	1.05868	0.675	0.332	1.7787e-137	antig-Macro	CKLF
1.79205e-117	1.05406	0.786	0.501	9.7921e-113	antig-Macro	REL
5.33071e-261	1.02579	0.996	0.95	2.9128e-256	antig-Macro	FAU
3.42109e-244	1.02399	0.997	0.931	1.86935e-239	antig-Macro	NACA
8.03583e-88	1.02374	0.653	0.402	4.39094e-83	antig-Macro	EIF4A3
0	1.01294	0.269	0.013	0	antig-Macro	CST7
6.65449e-168	1.00376	0.997	0.955	3.63615e-163	antig-Macro	HLA-DRB1
1.36544e-72	1.00292	0.468	0.237	7.46102e-68	antig-Macro	DUSP5
2.39161e-77	1.00246	0.621	0.371	1.30682e-72	antig-Macro	CKS2
1.20311e-84	0.998717	0.704	0.458	6.57401e-80	antig-Macro	UBE2S
4.43645e-145	0.987406	0.441	0.143	2.42416e-140	antig-Macro	CSTA
7.79767e-201	0.986829	0.175	0.016	4.2608e-196	antig-Macro	CCR7
1.40628e-102	0.982421	0.883	0.702	7.68421e-98	antig-Macro	RNASET2
1.60461e-83	0.981326	0.561	0.314	8.7679e-79	antig-Macro	GTF2B
2.697e-206	0.971661	0.982	0.901	1.47369e-201	antig-Macro	RACK1
2.07337e-95	0.957575	0.451	0.191	1.13293e-90	antig-Macro	STX11
4.6209e-216	0.949753	0.37	0.072	2.52495e-211	antig-Macro	CCND2
7.14923e-93	0.928444	0.36	0.129	3.90648e-88	antig-Macro	MARCKSL1
3.64494e-88	0.925444	0.544	0.266	1.99167e-83	antig-Macro	PDE4B
1.40744e-181	0.921145	0.966	0.788	7.69052e-177	antig-Macro	BTF3
1.08689e-260	0.915758	0.126	0.004	5.93897e-256	antig-Macro	NAPSB
4.12698e-107	0.910897	0.677	0.38	2.25506e-102	antig-Macro	SMAP2
7.31536e-91	0.90767	0.664	0.394	3.99726e-86	antig-Macro	C1orf162
1.71297e-166	0.905834	0.438	0.124	9.36004e-162	antig-Macro	SERPINA1
9.52959e-89	0.90527	0.732	0.438	5.20716e-84	antig-Macro	RGS1
1.077e-142	0.904542	0.911	0.66	5.88495e-138	antig-Macro	EIF3K
1.20206e-90	0.903667	0.901	0.776	6.56832e-86	antig-Macro	DNAJA1
7.77409e-110	0.901082	0.462	0.184	4.24792e-105	antig-Macro	PPA1
1.56751e-55	0.900327	0.668	0.488	8.5652e-51	antig-Macro	ARL4C
3.5098e-228	0.8973	0.394	0.077	1.91782e-223	antig-Macro	ADAM28
2.80641e-90	0.894674	0.549	0.28	1.53348e-85	antig-Macro	RNASE6
4.10459e-115	0.891564	0.777	0.487	2.24283e-110	antig-Macro	CTSH
4.58348e-88	0.891142	0.734	0.473	2.50451e-83	antig-Macro	CD55
1.34417e-203	0.889727	0.998	0.953	7.3448e-199	antig-Macro	EIF1
3.95339e-57	0.882781	0.551	0.339	2.16021e-52	antig-Macro	INSIG1
3.05581e-75	0.881524	0.658	0.411	1.66975e-70	antig-Macro	MNDA
1.05214e-273	0.875704	0.285	0.034	5.74912e-269	antig-Macro	GAPT
3.37694e-117	0.874975	0.93	0.795	1.84523e-112	antig-Macro	SRGN
9.65908e-164	0.870754	0.976	0.825	5.27791e-159	antig-Macro	HLA-DMA
1.9532e-226	0.864962	0.335	0.057	1.06727e-221	antig-Macro	LIMD2
3.98464e-41	0.852385	0.687	0.54	2.17729e-36	antig-Macro	ATP1B3
1.97513e-107	0.852048	0.558	0.267	1.07925e-102	antig-Macro	SPINT2
2.15905e-115	0.850681	0.293	0.077	1.17975e-110	antig-Macro	P2RY13
3.89344e-121	0.848823	0.898	0.666	2.12745e-116	antig-Macro	HINT1
1.92476e-104	0.845809	0.836	0.609	1.05173e-99	antig-Macro	SERP1
3.4816e-70	0.839793	0.816	0.66	1.90242e-65	antig-Macro	PLAUR
6.25564e-90	0.839375	0.726	0.462	3.41821e-85	antig-Macro	HMGN1
1.84157e-123	0.822277	0.936	0.786	1.00627e-118	antig-Macro	NPM1
8.06182e-108	0.821221	0.771	0.443	4.40514e-103	antig-Macro	LSP1
1.84995e-81	0.811841	0.512	0.255	1.01085e-76	antig-Macro	SNHG15
1.06366e-107	0.811616	0.753	0.463	5.81206e-103	antig-Macro	EIF3F
4.67337e-89	0.807601	0.861	0.65	2.55362e-84	antig-Macro	ZFAS1
9.05158e-49	0.807117	0.526	0.318	4.94596e-44	antig-Macro	ID3
9.62154e-66	0.79791	0.574	0.34	5.2574e-61	antig-Macro	STK4
4.43213e-41	0.794793	0.582	0.415	2.4218e-36	antig-Macro	ARL4A
1.36129e-263	0.793249	0.999	0.993	7.43838e-259	antig-Macro	EEF1A1
1.73746e-78	0.792964	0.926	0.808	9.49383e-74	antig-Macro	BTG1
1.1495e-86	0.783561	0.768	0.505	6.28108e-82	antig-Macro	FGL2
0	0.778897	0.229	0.005	0	antig-Macro	FLT3
5.26903e-65	0.776426	0.592	0.36	2.8791e-60	antig-Macro	CHD1
2.32302e-60	0.776023	0.739	0.709	1.26934e-55	antig-Macro	H3F3A
3.51608e-74	0.775569	0.526	0.268	1.92125e-69	antig-Macro	REV3L
1.12141e-103	0.772061	0.932	0.768	6.12761e-99	antig-Macro	PNRC1
3.27398e-80	0.77184	0.901	0.775	1.78897e-75	antig-Macro	MS4A6A
3.21323e-95	0.770416	0.963	0.883	1.75577e-90	antig-Macro	DDX5
1.49244e-85	0.769855	0.549	0.28	8.15499e-81	antig-Macro	PLSCR1
3.87517e-51	0.768331	0.748	0.733	2.11747e-46	antig-Macro	H3F3B
1.95425e-85	0.76554	0.271	0.082	1.06784e-80	antig-Macro	CD69
6.12662e-46	0.765195	0.617	0.432	3.34771e-41	antig-Macro	CHMP1B
3.90608e-56	0.765065	0.552	0.341	2.13436e-51	antig-Macro	TIPARP
0	0.765017	0.249	0.018	0	antig-Macro	PLD4
3.57138e-130	0.764504	0.224	0.043	1.95147e-125	antig-Macro	HCAR2
2.00501e-99	0.763201	0.859	0.624	1.09558e-94	antig-Macro	SEC11A
9.74927e-82	0.761779	0.656	0.391	5.3272e-77	antig-Macro	ALDH2
0.000166945	0.755785	0.248	0.218	1	antig-Macro	H3-3B
1.50301e-74	0.754822	0.628	0.377	8.21274e-70	antig-Macro	CD86
4.46824e-71	0.75136	0.627	0.371	2.44153e-66	antig-Macro	SNHG8
2.88124e-156	0.742464	0.246	0.043	1.57437e-151	antig-Macro	NRARP
6.90104e-75	0.741918	0.494	0.242	3.77087e-70	antig-Macro	PTGER4
4.85182e-272	0.741537	0.212	0.017	2.65113e-267	antig-Macro	CFP
5.366e-60	0.741388	0.316	0.137	2.93209e-55	antig-Macro	NSMCE3
4.73368e-72	0.740441	0.72	0.463	2.58657e-67	antig-Macro	LST1
6.0926e-82	0.739168	0.346	0.127	3.32912e-77	antig-Macro	MIR181A1HG
5.26056e-28	0.735035	0.488	0.314	2.87447e-23	antig-Macro	IL1B
7.2291e-72	0.733204	0.847	0.65	3.95012e-67	antig-Macro	RSRP1
1.5689e-81	0.73282	0.785	0.544	8.57278e-77	antig-Macro	SLC25A5
1.08042e-71	0.729249	0.58	0.334	5.90362e-67	antig-Macro	CORO1A
1.47473e-67	0.728189	0.962	0.843	8.05822e-63	antig-Macro	JUNB
4.47354e-48	0.726563	0.371	0.187	2.44443e-43	antig-Macro	PPIF
4.64674e-84	0.725138	0.89	0.708	2.53907e-79	antig-Macro	FXYD5
7.82754e-59	0.723544	0.846	0.704	4.27712e-54	antig-Macro	CD83
3.20632e-134	0.711997	0.984	0.906	1.752e-129	antig-Macro	HLA-B
9.44974e-88	0.708549	0.323	0.109	5.16353e-83	antig-Macro	AC020656.1
1.57323e-63	0.705548	0.793	0.598	8.59644e-59	antig-Macro	SARAF
1.26271e-73	0.700244	0.777	0.544	6.89968e-69	antig-Macro	CD37
2.58018e-87	0.696394	0.307	0.101	1.40986e-82	antig-Macro	PRMT9
8.47207e-64	0.693257	0.434	0.214	4.62931e-59	antig-Macro	UVRAG
8.23723e-99	0.689572	0.283	0.08	4.50099e-94	antig-Macro	FYN
6.75672e-40	0.68617	0.286	0.137	3.69201e-35	antig-Macro	SERPINB9
2.55588e-34	0.68264	0.648	0.51	1.39659e-29	antig-Macro	SELENOK
5.16907e-07	0.67876	0.238	0.188	0.0282448	antig-Macro	H3-3A
5.89315e-161	0.677352	0.997	0.985	3.22013e-156	antig-Macro	TPT1
1.27948e-109	0.670784	0.967	0.834	6.99133e-105	antig-Macro	EEF1D
6.44775e-36	0.665823	0.493	0.328	3.52318e-31	antig-Macro	RALA
4.45636e-64	0.664676	0.658	0.436	2.43504e-59	antig-Macro	SMDT1
7.26107e-63	0.662509	0.73	0.505	3.96759e-58	antig-Macro	GABARAPL2
1.62278e-71	0.662488	0.299	0.106	8.86718e-67	antig-Macro	HDAC9
1.33483e-40	0.661786	0.435	0.254	7.29376e-36	antig-Macro	ATP2B1-AS1
1.28647e-50	0.660871	0.48	0.268	7.02953e-46	antig-Macro	DDIT4
7.59198e-55	0.657248	0.626	0.412	4.14841e-50	antig-Macro	IFNGR1
2.75962e-88	0.652407	0.202	0.047	1.50791e-83	antig-Macro	CCSER1
1.10134e-85	0.647398	0.339	0.121	6.01792e-81	antig-Macro	RASSF5
5.96024e-106	0.645792	0.976	0.881	3.25679e-101	antig-Macro	UBA52
8.09944e-60	0.64547	0.878	0.73	4.4257e-55	antig-Macro	ZFP36L2
3.15384e-66	0.643729	0.659	0.42	1.72332e-61	antig-Macro	UXT
1.74898e-64	0.642028	0.72	0.504	9.5568e-60	antig-Macro	EIF3H
1.24923e-72	0.639886	0.863	0.683	6.82606e-68	antig-Macro	HNRNPA1
9.03656e-22	0.639562	0.436	0.316	4.93776e-17	antig-Macro	PHLDA2
1.10565e-70	0.634677	0.327	0.127	6.0415e-66	antig-Macro	NFIL3
1.76268e-34	0.634089	0.538	0.376	9.63166e-30	antig-Macro	RAB11FIP1
1.06435e-70	0.633583	0.482	0.239	5.81582e-66	antig-Macro	VSIR
4.93992e-38	0.628242	0.514	0.338	2.69927e-33	antig-Macro	IDI1
9.69852e-218	0.61617	0.216	0.024	5.29947e-213	antig-Macro	ICAM3
5.96332e-55	0.613893	0.621	0.413	3.25848e-50	antig-Macro	HMGN3
2.60346e-57	0.613248	0.508	0.291	1.42258e-52	antig-Macro	TAF10
2.23694e-41	0.611059	0.748	0.589	1.22231e-36	antig-Macro	ATF3
8.9281e-53	0.609661	0.541	0.319	4.87849e-48	antig-Macro	TNFAIP8
2.21862e-82	0.609583	0.921	0.766	1.2123e-77	antig-Macro	ATP5MG
2.6529e-43	0.607723	0.811	0.649	1.4496e-38	antig-Macro	TUBA1A
4.95568e-47	0.607512	0.798	0.655	2.70788e-42	antig-Macro	MAP1LC3B
1.23744e-58	0.607133	0.385	0.182	6.76162e-54	antig-Macro	ETV3
7.72146e-94	0.605136	0.978	0.881	4.21916e-89	antig-Macro	YBX1
1.08451e-73	0.603931	0.265	0.088	5.926e-69	antig-Macro	TMEM273
1.97511e-34	0.602963	0.405	0.236	1.07924e-29	antig-Macro	HBEGF
1.19787e-66	0.602192	0.896	0.738	6.54539e-62	antig-Macro	ATP5MC2
1.95451e-61	0.59948	0.807	0.603	1.06798e-56	antig-Macro	GLIPR1
1.2104e-209	0.599148	0.195	0.02	6.61386e-205	antig-Macro	AFF3
9.60901e-78	0.592493	0.15	0.031	5.25055e-73	antig-Macro	EREG
3.7682e-40	0.590624	0.393	0.217	2.05902e-35	antig-Macro	H2AFX
1.64697e-58	0.589399	0.828	0.643	8.99935e-54	antig-Macro	CCNI
9.07381e-110	0.588374	0.999	0.99	4.95811e-105	antig-Macro	TMSB10
2.45312e-49	0.586775	0.479	0.279	1.34043e-44	antig-Macro	LY86
3.65481e-16	0.584437	0.379	0.27	1.99706e-11	antig-Macro	SIPA1L1
1.03539e-21	0.582079	0.157	0.073	5.65758e-17	antig-Macro	TAMALIN
1.65606e-32	0.577177	0.739	0.615	9.04903e-28	antig-Macro	CLEC2B
3.56998e-43	0.576334	0.492	0.306	1.95071e-38	antig-Macro	G3BP2
6.17894e-51	0.573663	0.659	0.457	3.3763e-46	antig-Macro	PGLS
3.28387e-50	0.573238	0.844	0.706	1.79437e-45	antig-Macro	SRSF3
4.86454e-46	0.569487	0.446	0.254	2.65808e-41	antig-Macro	JOSD1
5.19386e-15	0.56192	0.891	0.844	2.83803e-10	antig-Macro	FOS
1.84296e-51	0.561512	0.8	0.621	1.00703e-46	antig-Macro	UQCRH
1.89654e-56	0.559774	0.776	0.586	1.03631e-51	antig-Macro	SRSF2
3.31307e-65	0.558376	0.261	0.092	1.81033e-60	antig-Macro	RTN1
1.30296e-27	0.557592	0.313	0.175	7.11962e-23	antig-Macro	PID1
4.75649e-49	0.557205	0.537	0.335	2.59904e-44	antig-Macro	GPSM3
2.75234e-41	0.555787	0.315	0.155	1.50394e-36	antig-Macro	ARL5B
7.71269e-34	0.554986	0.405	0.249	4.21437e-29	antig-Macro	BCAS2
1.83162e-36	0.554712	0.589	0.413	1.00083e-31	antig-Macro	SERTAD1
6.45886e-13	0.554432	0.315	0.232	3.52925e-08	antig-Macro	SAMSN1
1.13266e-43	0.553488	0.404	0.222	6.18909e-39	antig-Macro	PAXX
2.27139e-64	0.55304	0.934	0.814	1.24113e-59	antig-Macro	GSTP1
6.27535e-61	0.551354	0.385	0.18	3.42897e-56	antig-Macro	PTRHD1
1.60498e-49	0.551226	0.606	0.4	8.76993e-45	antig-Macro	RSL1D1
3.73945e-42	0.550084	0.356	0.188	2.04331e-37	antig-Macro	PDCL3
1.33663e-56	0.548928	0.351	0.161	7.3036e-52	antig-Macro	MIF4GD
4.64822e-41	0.547478	0.776	0.619	2.53988e-36	antig-Macro	NAP1L1
6.31463e-41	0.545559	0.734	0.59	3.45044e-36	antig-Macro	SUB1
3.52134e-42	0.54373	0.461	0.281	1.92413e-37	antig-Macro	APEX1
2.40833e-89	0.542751	0.232	0.061	1.31596e-84	antig-Macro	RGS18
5.10134e-32	0.54229	0.425	0.268	2.78748e-27	antig-Macro	NRBF2
2.10965e-41	0.536885	0.332	0.162	1.15276e-36	antig-Macro	BIRC3
2.60138e-30	0.533765	0.718	0.58	1.42145e-25	antig-Macro	TUBB4B
4.37344e-16	0.533113	0.363	0.258	2.38974e-11	antig-Macro	GADD45A
2.53727e-50	0.531937	0.392	0.202	1.38641e-45	antig-Macro	LDHB
3.95847e-36	0.53066	0.244	0.113	2.16299e-31	antig-Macro	CRYBG1
6.29762e-55	0.528599	0.372	0.178	3.44114e-50	antig-Macro	HMGA1
1.86041e-44	0.527295	0.507	0.311	1.01657e-39	antig-Macro	ORMDL1
7.54639e-42	0.52556	0.274	0.127	4.1235e-37	antig-Macro	STK17A
1.34318e-34	0.524771	0.171	0.067	7.33942e-30	antig-Macro	NAF1
4.26478e-43	0.524647	0.608	0.406	2.33036e-38	antig-Macro	IL18
1.13873e-65	0.524608	0.263	0.093	6.22225e-61	antig-Macro	NDRG2
5.22029e-63	0.523815	0.105	0.019	2.85247e-58	antig-Macro	FCN1
2.56425e-09	0.523399	0.215	0.152	0.000140116	antig-Macro	CHASERR
6.62591e-52	0.522203	0.709	0.502	3.62053e-47	antig-Macro	APRT
1.1825e-37	0.521632	0.415	0.244	6.46143e-33	antig-Macro	AKIRIN2
1.60691e-39	0.521048	0.58	0.396	8.7805e-35	antig-Macro	IL13RA1
3.71676e-44	0.518441	0.665	0.478	2.03091e-39	antig-Macro	SRSF9
1.80947e-58	0.518006	0.941	0.831	9.8873e-54	antig-Macro	HLA-C
9.84646e-47	0.516242	0.255	0.106	5.3803e-42	antig-Macro	HOTAIRM1
5.96156e-42	0.516068	0.814	0.632	3.25752e-37	antig-Macro	SRSF7
2.77825e-47	0.515437	0.708	0.505	1.51809e-42	antig-Macro	EIF3E
2.72141e-16	0.515219	0.319	0.214	1.48703e-11	antig-Macro	JARID2
8.92979e-65	0.514453	0.211	0.064	4.87942e-60	antig-Macro	HLA-DQB2
1.68815e-39	0.511511	0.349	0.183	9.22441e-35	antig-Macro	TNFRSF10B
6.45291e-36	0.5099	0.589	0.415	3.526e-31	antig-Macro	OSBPL8
7.13639e-53	0.509758	0.403	0.201	3.89946e-48	antig-Macro	TSPAN33
9.00742e-43	0.509739	0.555	0.361	4.92183e-38	antig-Macro	GTF3A
2.19472e-209	0.509578	0.156	0.012	1.19924e-204	antig-Macro	CD2
1.0821e-35	0.508778	0.29	0.142	5.9128e-31	antig-Macro	AL118516.1
5.11079e-41	0.508322	0.647	0.465	2.79264e-36	antig-Macro	RNF7
1.26146e-20	0.50811	0.29	0.18	6.89286e-16	antig-Macro	C3orf58
3.97957e-33	0.50537	0.449	0.285	2.17452e-28	antig-Macro	GABARAPL1
1.96722e-61	0.503664	0.345	0.146	1.07493e-56	antig-Macro	IL1R1
5.35799e-41	0.503377	0.625	0.433	2.92771e-36	antig-Macro	TMEM123
1.5379e-37	0.503282	0.518	0.338	8.40339e-33	antig-Macro	PLBD1
6.96778e-240	0.502186	0.153	0.009	3.80734e-235	antig-Macro	CD1D
1.78291e-41	0.501713	0.547	0.352	9.74215e-37	antig-Macro	ALKBH7
4.35638e-23	0.499839	0.542	0.406	2.38041e-18	antig-Macro	CYCS
1.48058e-41	0.49905	0.623	0.435	8.09021e-37	antig-Macro	VDAC2
2.04008e-40	0.498698	0.413	0.228	1.11474e-35	antig-Macro	CIITA
1.74621e-34	0.497858	0.502	0.329	9.54165e-30	antig-Macro	TNFSF13B
2.40789e-54	0.495708	0.269	0.105	1.31572e-49	antig-Macro	THAP2
2.04579e-21	0.494328	0.505	0.363	1.11786e-16	antig-Macro	SOX4
1.24982e-48	0.491828	0.206	0.072	6.82927e-44	antig-Macro	ENHO
8.74676e-28	0.490014	0.483	0.34	4.7794e-23	antig-Macro	DNTTIP2
1.01042e-27	0.488688	0.507	0.349	5.52113e-23	antig-Macro	SLC8A1
2.89266e-40	0.488193	0.85	0.721	1.58061e-35	antig-Macro	HNRNPDL
9.73145e-45	0.486935	0.284	0.129	5.31746e-40	antig-Macro	SLC25A33
1.97726e-36	0.484101	0.498	0.312	1.08042e-31	antig-Macro	TET2
1.41744e-45	0.483264	0.849	0.714	7.7452e-41	antig-Macro	COX7C
2.80178e-30	0.482901	0.428	0.277	1.53095e-25	antig-Macro	ZBTB1
1.48504e-40	0.481383	0.674	0.494	8.11458e-36	antig-Macro	EIF3G
1.02605e-34	0.480609	0.661	0.485	5.60655e-30	antig-Macro	SKIL
4.61133e-45	0.479886	0.816	0.666	2.51973e-40	antig-Macro	RBM39
1.11971e-45	0.479176	0.573	0.368	6.1183e-41	antig-Macro	EIF3L
4.82369e-70	0.478418	0.127	0.025	2.63576e-65	antig-Macro	CALCRL
5.93136e-37	0.477778	0.836	0.782	3.24101e-32	antig-Macro	PFDN5
3.50023e-35	0.475367	0.418	0.246	1.91259e-30	antig-Macro	ATP1B1
7.34807e-39	0.474437	0.671	0.476	4.01513e-34	antig-Macro	ANP32B
3.6735e-39	0.47381	0.327	0.166	2.00728e-34	antig-Macro	KBTBD8
1.50433e-41	0.473567	0.291	0.136	8.21995e-37	antig-Macro	2025-09-06
2.45083e-37	0.472387	0.443	0.267	1.33918e-32	antig-Macro	OSER1
1.916e-32	0.469234	0.382	0.226	1.04694e-27	antig-Macro	KPNA2
2.92976e-25	0.467783	0.96	0.936	1.60088e-20	antig-Macro	SAT1
1.67481e-22	0.467524	0.319	0.198	9.15148e-18	antig-Macro	MALT1
1.57221e-34	0.467382	0.493	0.321	8.59086e-30	antig-Macro	ARF5
4.09399e-37	0.467219	0.311	0.159	2.23704e-32	antig-Macro	ITGAE
2.83145e-40	0.466057	0.447	0.266	1.54716e-35	antig-Macro	MZT2A
1.56226e-31	0.465196	0.396	0.241	8.53652e-27	antig-Macro	PAK1
1.48742e-28	0.464824	0.389	0.247	8.12758e-24	antig-Macro	TMEM109
1.83671e-34	0.464254	0.397	0.238	1.00362e-29	antig-Macro	CCDC50
1.9855e-35	0.46415	0.519	0.345	1.08492e-30	antig-Macro	ETF1
1.24224e-20	0.463978	0.834	0.71	6.78784e-16	antig-Macro	ZFP36
1.29512e-28	0.463051	0.461	0.307	7.07682e-24	antig-Macro	TGIF1
3.38496e-37	0.459532	0.547	0.357	1.84961e-32	antig-Macro	CLEC7A
8.52395e-58	0.458166	0.979	0.902	4.65766e-53	antig-Macro	CYBA
5.09999e-32	0.458153	0.256	0.126	2.78674e-27	antig-Macro	GPR65
1.61338e-57	0.457679	0.24	0.084	8.81585e-53	antig-Macro	AOAH
6.48375e-34	0.456954	0.248	0.118	3.54285e-29	antig-Macro	AVPI1
8.54908e-21	0.455056	0.165	0.079	4.67139e-16	antig-Macro	AC025164.1
2.01677e-75	0.454636	0.172	0.04	1.10201e-70	antig-Macro	P2RY14
2.12523e-33	0.454249	0.644	0.484	1.16127e-28	antig-Macro	JAK1
2.58649e-33	0.453831	0.606	0.428	1.41331e-28	antig-Macro	HNRNPAB
2.21788e-296	0.453111	0.104	0.001	1.21189e-291	antig-Macro	AL138899.1
1.16997e-35	0.452552	0.768	0.598	6.39294e-31	antig-Macro	RBM3
7.24142e-128	0.45176	0.148	0.019	3.95685e-123	antig-Macro	BCL11A
3.23822e-35	0.45101	0.366	0.204	1.76943e-30	antig-Macro	PTPN2
2.33494e-28	0.45019	0.452	0.298	1.27586e-23	antig-Macro	OGFRL1
1.82136e-24	0.449483	0.431	0.294	9.95226e-20	antig-Macro	CARD16
8.72863e-27	0.449446	0.463	0.315	4.7695e-22	antig-Macro	SNHG7
9.17227e-29	0.449091	0.228	0.112	5.01191e-24	antig-Macro	DAPP1
6.72857e-34	0.447425	0.326	0.177	3.67663e-29	antig-Macro	NXT1
9.65041e-35	0.446888	0.36	0.205	5.27318e-30	antig-Macro	CAT
1.45045e-29	0.446011	0.585	0.424	7.92557e-25	antig-Macro	MAP3K8
1.19418e-184	0.443557	0.133	0.009	6.52526e-180	antig-Macro	SLC38A1
5.35561e-36	0.442615	0.653	0.476	2.92641e-31	antig-Macro	SSR2
8.63933e-40	0.441035	0.226	0.095	4.72071e-35	antig-Macro	RUNX3
3.50959e-28	0.440832	0.266	0.139	1.91771e-23	antig-Macro	MAML3
1.02846e-31	0.440785	0.471	0.314	5.61972e-27	antig-Macro	NBDY
6.45419e-31	0.439879	0.521	0.358	3.5267e-26	antig-Macro	MAT2A
1.58067e-41	0.439714	0.266	0.117	8.63711e-37	antig-Macro	ITGA4
3.30668e-33	0.43948	0.291	0.152	1.80684e-28	antig-Macro	C20orf27
3.99696e-43	0.438799	0.834	0.666	2.18402e-38	antig-Macro	SLC25A3
3.61515e-26	0.437739	0.397	0.256	1.97539e-21	antig-Macro	PSMB9
2.99138e-28	0.437555	0.539	0.377	1.63455e-23	antig-Macro	STK17B
7.16157e-34	0.436864	0.504	0.335	3.91323e-29	antig-Macro	NDUFB5
4.05195e-44	0.434526	0.873	0.735	2.21406e-39	antig-Macro	EEF2
5.90676e-33	0.4339	0.262	0.128	3.22757e-28	antig-Macro	GK
4.52905e-18	0.433481	0.346	0.232	2.47476e-13	antig-Macro	ANKRD37
6.18045e-37	0.433479	0.499	0.322	3.37712e-32	antig-Macro	EIF3M
1.5459e-36	0.433298	0.711	0.525	8.44711e-32	antig-Macro	HLA-DMB
1.12213e-24	0.433185	0.348	0.213	6.13152e-20	antig-Macro	ALG13
2.82584e-36	0.432336	0.349	0.19	1.54409e-31	antig-Macro	CDC42SE2
1.69247e-41	0.432221	0.25	0.108	9.24798e-37	antig-Macro	GZF1
2.75693e-35	0.431645	0.51	0.328	1.50644e-30	antig-Macro	PNN
1.33556e-37	0.43133	0.823	0.683	7.29776e-33	antig-Macro	SEC61B
7.44959e-27	0.431084	0.634	0.48	4.0706e-22	antig-Macro	RAB32
1.14219e-34	0.430626	0.374	0.214	6.24116e-30	antig-Macro	TMEM243
1.17012e-36	0.429369	0.742	0.569	6.39377e-32	antig-Macro	TMEM14C
1.98205e-41	0.428711	0.838	0.674	1.08303e-36	antig-Macro	SRSF5
7.38514e-16	0.428425	0.132	0.064	4.03539e-11	antig-Macro	IL7R
4.36036e-32	0.428208	0.682	0.515	2.38259e-27	antig-Macro	TKT
1.72315e-44	0.426714	0.935	0.803	9.41565e-40	antig-Macro	COX4I1
1.54117e-34	0.425274	0.772	0.619	8.42126e-30	antig-Macro	SFPQ
6.47748e-35	0.425067	0.58	0.403	3.53943e-30	antig-Macro	UBE2D2
2.20514e-47	0.423342	0.244	0.095	1.20493e-42	antig-Macro	CX3CR1
1.31243e-24	0.422834	0.265	0.144	7.17136e-20	antig-Macro	ARHGAP15
4.39514e-23	0.421745	0.625	0.484	2.40159e-18	antig-Macro	SERPINB1
3.38217e-207	0.421089	0.111	0.005	1.84808e-202	antig-Macro	SPIB
1.61361e-29	0.420501	0.706	0.567	8.81706e-25	antig-Macro	BZW1
1.67906e-25	0.419687	0.572	0.433	9.1747e-21	antig-Macro	CMTM6
4.25032e-27	0.419438	0.45	0.304	2.32246e-22	antig-Macro	ATG3
2.50645e-29	0.418493	0.625	0.467	1.36958e-24	antig-Macro	CDKN1A
3.77928e-33	0.417718	0.289	0.149	2.06507e-28	antig-Macro	CLEC4A
2.94163e-25	0.416692	0.461	0.316	1.60737e-20	antig-Macro	PNPLA8
3.99329e-29	0.416176	0.535	0.375	2.18201e-24	antig-Macro	HNRNPA0
2.19242e-24	0.415841	0.727	0.606	1.19798e-19	antig-Macro	DNAJB6
2.45925e-28	0.415787	0.248	0.126	1.34378e-23	antig-Macro	JMY
6.62623e-35	0.415324	0.724	0.561	3.62071e-30	antig-Macro	PARK7
1.61367e-30	0.414422	0.558	0.395	8.81742e-26	antig-Macro	GSTK1
4.12993e-16	0.413457	0.313	0.208	2.25668e-11	antig-Macro	CDC42EP3
2.0167e-18	0.412686	0.829	0.721	1.10197e-13	antig-Macro	DBI
3.72757e-30	0.411292	0.525	0.355	2.03682e-25	antig-Macro	VEGFA
1.9702e-28	0.411161	0.463	0.304	1.07656e-23	antig-Macro	UBE2R2
4.12187e-36	0.410531	0.822	0.66	2.25227e-31	antig-Macro	TOMM7
1.58315e-35	0.408855	0.293	0.147	8.65063e-31	antig-Macro	TNFSF10
6.46703e-29	0.408299	0.772	0.624	3.53371e-24	antig-Macro	LCP1
4.5777e-31	0.408091	0.51	0.345	2.50135e-26	antig-Macro	CAMLG
4.0745e-11	0.405093	0.838	0.77	2.22639e-06	antig-Macro	IER2
1.87158e-31	0.404324	0.519	0.351	1.02267e-26	antig-Macro	PNRC2
8.50044e-46	0.403896	0.951	0.854	4.64481e-41	antig-Macro	ARPC3
7.33235e-28	0.403615	0.57	0.415	4.00655e-23	antig-Macro	POLR1D
3.37731e-21	0.403095	0.57	0.433	1.84543e-16	antig-Macro	YPEL5
8.52088e-23	0.399617	0.497	0.358	4.65598e-18	antig-Macro	MIS18BP1
3.11321e-26	0.399423	0.515	0.356	1.70112e-21	antig-Macro	ZNF267
1.35819e-29	0.398614	0.291	0.157	7.42141e-25	antig-Macro	TRAPPC6A
4.1244e-32	0.397888	0.494	0.328	2.25366e-27	antig-Macro	PHB2
1.19447e-26	0.397525	0.288	0.161	6.52681e-22	antig-Macro	CDKN1B
4.0451e-15	0.397158	0.27	0.177	2.21032e-10	antig-Macro	OXSR1
1.57512e-23	0.396256	0.947	0.844	8.60675e-19	antig-Macro	FCER1G
5.24695e-30	0.395326	0.261	0.132	2.86704e-25	antig-Macro	CSF2RA
1.09271e-24	0.394752	0.304	0.176	5.97078e-20	antig-Macro	ANKRD44
3.79267e-27	0.3946	0.776	0.631	2.07239e-22	antig-Macro	ARPC1B
1.06225e-80	0.394017	0.999	0.992	5.80434e-76	antig-Macro	B2M
6.82432e-21	0.393248	0.347	0.225	3.72894e-16	antig-Macro	RIPK2
5.94421e-19	0.393239	0.381	0.259	3.24804e-14	antig-Macro	SLC2A3
6.61779e-34	0.392839	0.811	0.63	3.61609e-29	antig-Macro	NR4A2
2.17436e-35	0.391305	0.971	0.866	1.18811e-30	antig-Macro	PFN1
7.02732e-25	0.390041	0.532	0.389	3.83987e-20	antig-Macro	COX7A2L
2.37005e-36	0.387572	0.978	0.949	1.29504e-31	antig-Macro	UBC
5.21481e-31	0.387418	0.39	0.235	2.84948e-26	antig-Macro	STRAP
2.15706e-53	0.387301	0.988	0.923	1.17866e-48	antig-Macro	OAZ1
1.98068e-17	0.386144	0.459	0.334	1.08229e-12	antig-Macro	CITED2
6.67968e-11	0.385836	0.616	0.532	3.64991e-06	antig-Macro	IFITM2
6.60097e-29	0.38565	0.724	0.579	3.6069e-24	antig-Macro	SLC3A2
1.13614e-23	0.385611	0.485	0.341	6.2081e-19	antig-Macro	SMCHD1
2.13186e-17	0.38516	0.205	0.113	1.16489e-12	antig-Macro	CHN2
2.28872e-37	0.384885	0.887	0.754	1.2506e-32	antig-Macro	CHCHD2
5.63794e-26	0.383999	0.397	0.257	3.08069e-21	antig-Macro	NUDT1
3.16109e-26	0.383929	0.772	0.637	1.72728e-21	antig-Macro	GRB2
1.44031e-21	0.383869	0.48	0.343	7.87012e-17	antig-Macro	TAF7
1.62179e-40	0.382969	0.166	0.057	8.86181e-36	antig-Macro	IRF4
3.21283e-31	0.382174	0.762	0.609	1.75556e-26	antig-Macro	PPP1R10
4.97797e-21	0.382103	0.606	0.481	2.72006e-16	antig-Macro	SLC25A6
2.80815e-29	0.382018	0.85	0.72	1.53443e-24	antig-Macro	EDF1
4.46514e-23	0.381853	0.422	0.283	2.43984e-18	antig-Macro	BLOC1S6
2.35968e-27	0.380289	0.362	0.218	1.28938e-22	antig-Macro	CCNH
4.64994e-26	0.379226	0.578	0.427	2.54082e-21	antig-Macro	HNRNPD
1.62526e-07	0.378936	0.121	0.074	0.00888075	antig-Macro	TEX14
8.29771e-27	0.378248	0.685	0.529	4.53403e-22	antig-Macro	NOP53
3.04667e-24	0.377949	0.569	0.424	1.66476e-19	antig-Macro	DDT
6.25439e-16	0.376116	0.568	0.459	3.41753e-11	antig-Macro	MBP
5.29862e-24	0.376031	0.405	0.267	2.89527e-19	antig-Macro	SUPT4H1
9.8356e-31	0.375893	0.571	0.402	5.37437e-26	antig-Macro	PNISR
1.50493e-33	0.375539	0.196	0.083	8.22321e-29	antig-Macro	PRKAG2-AS1
1.11707e-29	0.375031	0.222	0.105	6.10388e-25	antig-Macro	SINHCAF
3.03087e-14	0.374223	0.693	0.594	1.65613e-09	antig-Macro	YWHAH
8.24449e-22	0.374081	0.386	0.255	4.50495e-17	antig-Macro	UPF2
4.06462e-30	0.374068	0.687	0.545	2.22099e-25	antig-Macro	UBXN1
3.86612e-39	0.371957	0.199	0.077	2.11253e-34	antig-Macro	GRASP
4.69168e-23	0.371757	0.804	0.697	2.56363e-18	antig-Macro	DDX3X
3.41225e-34	0.371662	0.323	0.17	1.86452e-29	antig-Macro	C1orf52
6.87042e-25	0.371157	0.504	0.358	3.75414e-20	antig-Macro	ARGLU1
5.94283e-17	0.370605	0.281	0.18	3.24728e-12	antig-Macro	NMB
8.64295e-38	0.368395	0.18	0.067	4.72268e-33	antig-Macro	C12orf75
1.29423e-25	0.367955	0.867	0.757	7.07193e-21	antig-Macro	NCL
4.70125e-37	0.367665	0.178	0.067	2.56886e-32	antig-Macro	ATF7IP2
8.98415e-27	0.367435	0.637	0.483	4.90912e-22	antig-Macro	SNRPD2
2.66459e-30	0.36727	0.62	0.451	1.45599e-25	antig-Macro	RTRAF
1.40544e-31	0.367112	0.186	0.078	7.67962e-27	antig-Macro	EPB41
2.51293e-30	0.366027	0.12	0.04	1.37312e-25	antig-Macro	MS4A4E
1.3902e-24	0.365712	0.771	0.63	7.59633e-20	antig-Macro	ARHGDIB
4.1409e-29	0.364613	0.271	0.142	2.26267e-24	antig-Macro	MAP3K13
3.11548e-34	0.36433	0.662	0.453	1.70236e-29	antig-Macro	IFI30
1.56595e-18	0.363324	0.637	0.522	8.55668e-14	antig-Macro	ELF1
4.08413e-15	0.363319	0.346	0.245	2.23165e-10	antig-Macro	GLA
1.70085e-30	0.363136	0.677	0.522	9.29379e-26	antig-Macro	SSR3
2.09045e-21	0.361806	0.312	0.194	1.14227e-16	antig-Macro	ZSWIM7
4.0377e-11	0.361042	0.344	0.259	2.20628e-06	antig-Macro	SYAP1
8.7411e-38	0.359051	0.138	0.045	4.77631e-33	antig-Macro	MCOLN2
7.1431e-28	0.358699	0.286	0.157	3.90313e-23	antig-Macro	DNAJC4
1.38552e-22	0.358506	0.595	0.457	7.57077e-18	antig-Macro	COX5A
3.68468e-32	0.358053	0.206	0.091	2.01338e-27	antig-Macro	CALHM6
1.50073e-38	0.357996	0.164	0.057	8.20029e-34	antig-Macro	AC016831.1
8.73895e-17	0.357687	0.452	0.345	4.77514e-12	antig-Macro	DUSP23
1.01016e-06	0.357638	0.31	0.245	0.0551973	antig-Macro	MAP4K4
3.1065e-20	0.357313	0.35	0.234	1.69745e-15	antig-Macro	CLNS1A
2.05578e-22	0.355278	0.585	0.447	1.12332e-17	antig-Macro	HNRNPH3
2.98222e-12	0.355273	0.43	0.33	1.62955e-07	antig-Macro	ALCAM
1.18161e-32	0.354764	0.193	0.081	6.45658e-28	antig-Macro	APAF1
4.26456e-14	0.354067	0.378	0.275	2.33024e-09	antig-Macro	ETV6
5.23371e-57	0.353835	0.128	0.03	2.8598e-52	antig-Macro	PSTPIP2
9.79173e-06	0.352755	0.295	0.245	0.535039	antig-Macro	PIM3
3.002e-28	0.352732	0.341	0.197	1.64035e-23	antig-Macro	RAC2
6.77596e-36	0.352421	0.145	0.049	3.70252e-31	antig-Macro	HIST1H1D
1.04322e-31	0.351831	0.223	0.103	5.70036e-27	antig-Macro	CYP2S1
1.51021e-30	0.350338	0.22	0.102	8.25211e-26	antig-Macro	KLHL5
1.69502e-59	0.350123	0.157	0.041	9.26195e-55	antig-Macro	TRAF3IP3
3.69156e-22	0.349884	0.284	0.167	2.01714e-17	antig-Macro	TSEN34
1.19504e-08	0.349723	0.12	0.071	0.000652995	antig-Macro	SEPTIN6
1.74786e-13	0.348007	0.336	0.238	9.55065e-09	antig-Macro	TAGAP
9.77846e-21	0.347018	0.416	0.29	5.34315e-16	antig-Macro	PSME2
9.51333e-40	0.346852	0.179	0.065	5.19827e-35	antig-Macro	SATB1
6.39763e-24	0.346529	0.743	0.6	3.4958e-19	antig-Macro	TOMM20
2.51212e-23	0.345306	0.321	0.197	1.37267e-18	antig-Macro	IFT20
1.55638e-18	0.344962	0.267	0.162	8.50436e-14	antig-Macro	PDE4A
1.17107e-26	0.344557	0.649	0.487	6.39894e-22	antig-Macro	ERP29
4.49097e-18	0.344441	0.417	0.297	2.45395e-13	antig-Macro	PRCP
4.33221e-25	0.344298	0.189	0.089	2.36721e-20	antig-Macro	RFTN1
5.78321e-20	0.343914	0.244	0.14	3.16006e-15	antig-Macro	AXL
6.32634e-20	0.343816	0.441	0.311	3.45684e-15	antig-Macro	SH3KBP1
2.22404e-12	0.3429	0.346	0.256	1.21526e-07	antig-Macro	LPXN
2.15942e-14	0.342864	0.472	0.357	1.17995e-09	antig-Macro	CHD2
5.04092e-24	0.342548	0.734	0.583	2.75446e-19	antig-Macro	GMFG
1.43624e-31	0.342495	0.935	0.872	7.84788e-27	antig-Macro	PABPC1
6.91185e-154	0.341403	0.105	0.007	3.77677e-149	antig-Macro	IL18R1
2.77392e-27	0.340011	0.844	0.697	1.51573e-22	antig-Macro	NDUFA4
2.53166e-07	0.339942	0.189	0.133	0.0138335	antig-Macro	AC091271.1
4.25495e-25	0.339687	0.46	0.305	2.32499e-20	antig-Macro	CSRNP1
2.52105e-18	0.339649	0.201	0.11	1.37755e-13	antig-Macro	CXorf21
3.70427e-23	0.339588	0.435	0.294	2.02409e-18	antig-Macro	JPT1
6.31714e-15	0.339551	0.265	0.172	3.45181e-10	antig-Macro	DENND1B
2.37977e-23	0.339441	0.868	0.759	1.30035e-18	antig-Macro	MYL12A
6.13311e-19	0.338671	0.416	0.291	3.35126e-14	antig-Macro	CCDC59
3.84935e-23	0.338649	0.299	0.177	2.10336e-18	antig-Macro	CHIC2
4.87955e-31	0.337857	0.764	0.582	2.66628e-26	antig-Macro	MZT2B
1.44832e-17	0.337366	0.548	0.43	7.91392e-13	antig-Macro	EIF1B
1.62121e-08	0.336669	0.203	0.139	0.000885859	antig-Macro	LINC00513
2.52425e-20	0.336238	0.327	0.208	1.3793e-15	antig-Macro	CASP1
3.02905e-24	0.336083	0.737	0.594	1.65513e-19	antig-Macro	SET
1.14327e-25	0.335468	0.156	0.066	6.24707e-21	antig-Macro	BORCS5
5.28345e-19	0.333815	0.186	0.096	2.88698e-14	antig-Macro	SNAI1
5.63448e-29	0.333431	0.761	0.596	3.07879e-24	antig-Macro	CCNL1
2.73027e-24	0.333418	0.231	0.12	1.49188e-19	antig-Macro	SPECC1
5.26794e-29	0.333394	0.679	0.523	2.87851e-24	antig-Macro	GPBP1
4.11747e-23	0.333153	0.677	0.535	2.24987e-18	antig-Macro	RBM8A
1.60996e-32	0.33247	0.131	0.044	8.79712e-28	antig-Macro	CA2
6.29933e-140	0.331629	0.119	0.01	3.44208e-135	antig-Macro	S1PR4
2.04225e-33	0.331364	0.178	0.071	1.11593e-28	antig-Macro	RUNX2
8.73492e-25	0.330883	0.851	0.742	4.77294e-20	antig-Macro	TMA7
1.20049e-26	0.32822	0.623	0.462	6.55972e-22	antig-Macro	SNRPB
6.85493e-23	0.327593	0.188	0.093	3.74567e-18	antig-Macro	IMPA2
1.84795e-25	0.3258	0.717	0.568	1.00975e-20	antig-Macro	TRIR
2.7995e-22	0.324351	0.464	0.33	1.52971e-17	antig-Macro	C1QBP
1.82422e-25	0.324163	0.215	0.107	9.96788e-21	antig-Macro	C12orf45
1.49275e-18	0.323042	0.104	0.043	8.1567e-14	antig-Macro	PTX3
1.26694e-37	0.3229	0.183	0.07	6.92283e-33	antig-Macro	PDE7A
2.07197e-20	0.322742	0.562	0.431	1.13217e-15	antig-Macro	PRELID1
5.88673e-19	0.322654	0.285	0.176	3.21663e-14	antig-Macro	STK38L
8.57971e-15	0.322116	0.506	0.4	4.68813e-10	antig-Macro	H2AFY
3.04477e-23	0.320928	0.333	0.202	1.66372e-18	antig-Macro	UBE2D1
8.54624e-30	0.320574	0.918	0.806	4.66984e-25	antig-Macro	TUBA1B
5.87949e-48	0.32048	0.124	0.032	3.21267e-43	antig-Macro	LTB
4.8793e-22	0.319752	0.704	0.567	2.66615e-17	antig-Macro	CIB1
2.07314e-36	0.31966	0.417	0.243	1.13281e-31	antig-Macro	HIST1H4C
5.30184e-49	0.319525	0.127	0.032	2.89703e-44	antig-Macro	FLT1
6.291e-81	0.319434	0.132	0.023	3.43753e-76	antig-Macro	IL2RG
2.72388e-25	0.319162	0.235	0.121	1.48838e-20	antig-Macro	EAF2
9.20442e-28	0.319152	0.93	0.859	5.02948e-23	antig-Macro	HNRNPA2B1
1.4062e-23	0.318616	0.225	0.117	7.68373e-19	antig-Macro	BANP
7.42016e-20	0.317527	0.658	0.526	4.05452e-15	antig-Macro	EFHD2
1.05838e-25	0.31705	0.247	0.13	5.78319e-21	antig-Macro	BZW2
3.55571e-20	0.317048	0.619	0.481	1.94291e-15	antig-Macro	PRDX6
3.65434e-18	0.316269	0.225	0.13	1.9968e-13	antig-Macro	RASSF3
2.74344e-22	0.316217	0.735	0.609	1.49907e-17	antig-Macro	CIRBP
2.91938e-19	0.316072	0.101	0.04	1.59521e-14	antig-Macro	DUSP4
5.55e-26	0.316041	0.159	0.067	3.03263e-21	antig-Macro	LINC00324
1.2343e-26	0.316018	0.762	0.62	6.74447e-22	antig-Macro	SSR4
3.29571e-18	0.31576	0.636	0.511	1.80084e-13	antig-Macro	RSL24D1
2.54543e-23	0.315279	0.723	0.568	1.39087e-18	antig-Macro	BST2
7.48091e-21	0.31479	0.751	0.623	4.08772e-16	antig-Macro	HNRNPA3
5.67085e-15	0.314417	0.371	0.265	3.09867e-10	antig-Macro	LMO2
1.40987e-19	0.314101	0.816	0.701	7.70379e-15	antig-Macro	GNG5
6.041e-15	0.312955	0.75	0.641	3.30092e-10	antig-Macro	ATP2B1
2.66623e-17	0.312757	0.276	0.173	1.45688e-12	antig-Macro	SP110
2.27787e-83	0.312584	0.113	0.017	1.24468e-78	antig-Macro	HOMER2
4.39873e-24	0.312501	0.902	0.774	2.40356e-19	antig-Macro	GPX4
1.63968e-17	0.312029	0.512	0.389	8.95955e-13	antig-Macro	MAGOH
1.86389e-14	0.311925	0.367	0.267	1.01846e-09	antig-Macro	UBAC2
1.87247e-17	0.311922	0.327	0.221	1.02315e-12	antig-Macro	HACD4
2.00812e-08	0.311636	0.352	0.284	0.00109727	antig-Macro	BID
4.04513e-15	0.311459	0.552	0.445	2.21034e-10	antig-Macro	HCLS1
3.22375e-16	0.311321	0.724	0.602	1.76152e-11	antig-Macro	SNX3
6.3096e-25	0.311159	0.165	0.073	3.44769e-20	antig-Macro	ERV3-1
2.29491e-19	0.310427	0.552	0.417	1.25398e-14	antig-Macro	TMEM14B
2.70403e-17	0.309339	0.608	0.489	1.47753e-12	antig-Macro	CXCL16
1.55599e-20	0.308946	0.407	0.278	8.50224e-16	antig-Macro	DYNC1LI1
2.73678e-10	0.308583	0.336	0.244	1.49543e-05	antig-Macro	SIK3
3.49065e-18	0.308222	0.352	0.238	1.90736e-13	antig-Macro	DNAJA2
3.56309e-14	0.306896	0.652	0.551	1.94695e-09	antig-Macro	DDX17
3.14593e-18	0.306466	0.357	0.243	1.719e-13	antig-Macro	C7orf50
6.84062e-15	0.306364	0.517	0.409	3.73785e-10	antig-Macro	EVI2B
1.73253e-17	0.306328	0.272	0.169	9.46687e-13	antig-Macro	CNOT6L
7.82917e-22	0.306105	0.61	0.465	4.27802e-17	antig-Macro	KRT10
8.94737e-20	0.305982	0.227	0.128	4.88902e-15	antig-Macro	TOR3A
1.22921e-15	0.30568	0.53	0.42	6.71668e-11	antig-Macro	LUC7L3
1.08396e-34	0.305638	0.117	0.036	5.92295e-30	antig-Macro	AC144652.1
1.6357e-40	0.305472	0.136	0.041	8.93782e-36	antig-Macro	AC004687.1
5.13613e-22	0.305346	0.137	0.058	2.80648e-17	antig-Macro	TRAF1
9.53572e-15	0.305337	0.414	0.306	5.21051e-10	antig-Macro	PPP1R2
2.62671e-17	0.304915	0.369	0.261	1.43529e-12	antig-Macro	BUD23
6.08137e-18	0.304691	0.424	0.303	3.32298e-13	antig-Macro	EIF2AK4
8.13375e-25	0.30422	0.177	0.08	4.44444e-20	antig-Macro	TUBA4A
1.97036e-17	0.303396	0.335	0.223	1.07665e-12	antig-Macro	TRMT10C
1.50264e-17	0.303116	0.3	0.192	8.21074e-13	antig-Macro	AKIRIN1
1.56682e-16	0.303025	0.382	0.265	8.56142e-12	antig-Macro	C9orf72
7.87075e-18	0.302641	0.48	0.36	4.30073e-13	antig-Macro	LSM4
8.1266e-19	0.302481	0.249	0.147	4.44054e-14	antig-Macro	AMZ2
8.28003e-22	0.30156	0.192	0.097	4.52437e-17	antig-Macro	DBF4
6.45616e-26	0.301248	0.188	0.087	3.52777e-21	antig-Macro	SDE2
1.24785e-16	0.301165	0.334	0.226	6.8185e-12	antig-Macro	PPP2R2A
8.16719e-18	0.300618	0.391	0.272	4.46271e-13	antig-Macro	CDC42SE1
4.16047e-19	0.300376	0.696	0.576	2.27337e-14	antig-Macro	UBE2B
2.43584e-15	0.300289	0.571	0.458	1.33099e-10	antig-Macro	HIGD2A
6.81481e-21	0.300202	0.295	0.18	3.72375e-16	antig-Macro	ACAA1
1.02244e-20	0.299999	0.562	0.424	5.5868e-16	antig-Macro	SUMO1
3.51762e-22	0.299564	0.673	0.527	1.9221e-17	antig-Macro	DRAP1
8.82032e-20	0.299465	0.586	0.453	4.8196e-15	antig-Macro	ARF4
9.2096e-20	0.299337	0.304	0.187	5.03231e-15	antig-Macro	BEX4
2.94145e-07	0.299288	0.231	0.171	0.0160727	antig-Macro	RNF144B
6.64285e-22	0.299063	0.731	0.582	3.62979e-17	antig-Macro	ATP5MC3
2.17269e-16	0.298968	0.233	0.14	1.1872e-11	antig-Macro	JAK2
5.08222e-53	0.298723	1	0.986	2.77703e-48	antig-Macro	PTMA
2.79653e-21	0.29833	0.784	0.682	1.52808e-16	antig-Macro	UBE2D3
2.08025e-37	0.298003	0.126	0.039	1.13669e-32	antig-Macro	AC008105.3
1.10629e-21	0.297051	0.615	0.466	6.04499e-17	antig-Macro	LSM7
1.59997e-23	0.296824	0.27	0.147	8.74253e-19	antig-Macro	OLR1
3.68996e-20	0.296763	0.705	0.561	2.01627e-15	antig-Macro	RAN
2.08099e-15	0.296518	0.341	0.233	1.1371e-10	antig-Macro	DOCK10
3.65908e-22	0.296203	0.261	0.15	1.99939e-17	antig-Macro	LYSMD2
3.21403e-17	0.296163	0.584	0.462	1.75621e-12	antig-Macro	HADHA
9.80107e-21	0.296029	0.71	0.576	5.3555e-16	antig-Macro	SF3B1
3.9737e-13	0.295917	0.557	0.456	2.17131e-08	antig-Macro	PICALM
2.08368e-11	0.293672	0.918	0.862	1.13856e-06	antig-Macro	JUND
9.65309e-11	0.29346	0.364	0.273	5.27464e-06	antig-Macro	PMAIP1
2.0858e-15	0.292331	0.307	0.205	1.13972e-10	antig-Macro	2025-03-02
1.68911e-09	0.290924	0.917	0.844	9.22961e-05	antig-Macro	GADD45B
1.0306e-67	0.290868	0.124	0.024	5.63139e-63	antig-Macro	C19orf38
3.1358e-15	0.290786	0.458	0.343	1.71346e-10	antig-Macro	CD302
3.44718e-18	0.290659	0.905	0.795	1.88361e-13	antig-Macro	PPP1R15A
8.33257e-18	0.290056	0.551	0.428	4.55308e-13	antig-Macro	UFC1
1.57692e-18	0.289742	0.325	0.212	8.61662e-14	antig-Macro	LSM6
5.6325e-19	0.288641	0.58	0.456	3.07771e-14	antig-Macro	TMEM219
1.09738e-13	0.288377	0.513	0.408	5.9963e-09	antig-Macro	DNAJC15
6.67868e-17	0.288273	0.561	0.448	3.64936e-12	antig-Macro	OSTF1
1.08941e-14	0.287525	0.228	0.14	5.95277e-10	antig-Macro	NDEL1
3.39754e-15	0.287251	0.303	0.202	1.85648e-10	antig-Macro	LAT2
1.13021e-18	0.286752	0.224	0.127	6.17569e-14	antig-Macro	TSTD1
2.29613e-11	0.286189	0.316	0.226	1.25465e-06	antig-Macro	FBP1
2.07147e-05	0.285355	0.159	0.115	1	antig-Macro	CYRIA
1.66494e-44	0.283628	0.13	0.036	9.09754e-40	antig-Macro	RHOF
1.34346e-14	0.283119	0.267	0.173	7.34093e-10	antig-Macro	DUSP22
2.49699e-16	0.282779	0.609	0.488	1.3644e-11	antig-Macro	PTPRE
8.60295e-31	0.282655	0.925	0.833	4.70083e-26	antig-Macro	TIMP1
1.79744e-12	0.282032	0.271	0.18	9.82158e-08	antig-Macro	PLK2
1.19053e-14	0.280675	0.236	0.148	6.50531e-10	antig-Macro	FOXN2
9.9719e-19	0.280534	0.306	0.194	5.44885e-14	antig-Macro	MRPL11
4.20201e-14	0.280163	0.508	0.404	2.29606e-09	antig-Macro	TOP1
2.71103e-14	0.27894	0.69	0.587	1.48136e-09	antig-Macro	BNIP3L
1.94681e-09	0.278835	0.268	0.195	0.000106378	antig-Macro	GNL3
5.40432e-18	0.278044	0.258	0.157	2.95303e-13	antig-Macro	PDCD2
5.45443e-31	0.277123	0.999	0.983	2.98041e-26	antig-Macro	CD74
3.4536e-19	0.276409	0.263	0.157	1.88711e-14	antig-Macro	GCA
2.22022e-16	0.275892	0.338	0.23	1.21317e-11	antig-Macro	MGST2
6.16251e-22	0.275378	0.137	0.059	3.36732e-17	antig-Macro	ZNF141
2.97267e-16	0.274385	0.552	0.424	1.62433e-11	antig-Macro	MPC2
6.19064e-10	0.274256	0.138	0.079	3.38269e-05	antig-Macro	MMP3
1.0111e-14	0.273988	0.335	0.236	5.52483e-10	antig-Macro	IGBP1
6.90832e-15	0.273011	0.714	0.6	3.77485e-10	antig-Macro	ZFAND5
2.61309e-14	0.27272	0.744	0.634	1.42785e-09	antig-Macro	KLF4
2.59857e-15	0.272244	0.583	0.459	1.41991e-10	antig-Macro	BRK1
4.35984e-15	0.271788	0.46	0.35	2.3823e-10	antig-Macro	NME3
3.36926e-16	0.271611	0.29	0.188	1.84103e-11	antig-Macro	PARVG
3.9933e-13	0.271574	0.265	0.181	2.18202e-08	antig-Macro	COMMD8
1.62137e-14	0.271311	0.435	0.322	8.85947e-10	antig-Macro	C8orf59
1.64664e-15	0.271118	0.249	0.156	8.99757e-11	antig-Macro	TRABD
3.0882e-19	0.270959	0.65	0.505	1.68745e-14	antig-Macro	SPCS1
2.83731e-15	0.27012	0.459	0.345	1.55036e-10	antig-Macro	NDUFS8
4.06687e-05	0.269736	0.149	0.109	1	antig-Macro	XYLT1
6.58833e-12	0.26927	0.288	0.204	3.59999e-07	antig-Macro	POLE4
3.77394e-36	0.268994	0.134	0.043	2.06216e-31	antig-Macro	ACAP1
3.9291e-16	0.268891	0.685	0.557	2.14694e-11	antig-Macro	SRRM1
9.60502e-39	0.268357	1	0.996	5.24837e-34	antig-Macro	TMSB4X
7.56269e-20	0.268298	0.582	0.442	4.1324e-15	antig-Macro	ENSA
8.87791e-28	0.268157	0.116	0.041	4.85107e-23	antig-Macro	GNG7
3.49244e-13	0.267633	0.196	0.12	1.90834e-08	antig-Macro	ZNF652
1.69376e-15	0.267145	0.603	0.483	9.25507e-11	antig-Macro	LAMTOR1
8.34495e-14	0.267075	0.271	0.177	4.55985e-09	antig-Macro	SSH2
7.17868e-18	0.266703	0.332	0.217	3.92258e-13	antig-Macro	RCC2
6.82808e-14	0.26609	0.381	0.278	3.731e-09	antig-Macro	DOCK8
1.02596e-12	0.265332	0.493	0.397	5.60604e-08	antig-Macro	SBDS
5.77679e-16	0.265238	0.281	0.18	3.15655e-11	antig-Macro	DNAJB9
1.71805e-13	0.265186	0.187	0.111	9.38776e-09	antig-Macro	HPS3
3.03335e-15	0.265023	0.411	0.304	1.65749e-10	antig-Macro	EIF3I
1.31658e-21	0.264721	0.225	0.119	7.19408e-17	antig-Macro	CNN2
8.09996e-21	0.264696	0.165	0.078	4.42598e-16	antig-Macro	DEF6
2.42118e-25	0.264481	0.106	0.037	1.32298e-20	antig-Macro	HES4
2.04236e-15	0.264405	0.52	0.402	1.11599e-10	antig-Macro	SELENOH
2.4747e-21	0.26368	0.18	0.089	1.35223e-16	antig-Macro	ZFAND1
1.2014e-15	0.263666	0.417	0.299	6.56471e-11	antig-Macro	WAS
5.56582e-09	0.262247	0.251	0.18	0.000304128	antig-Macro	TBC1D9
3.38536e-13	0.262159	0.336	0.24	1.84983e-08	antig-Macro	TRIM38
2.1104e-22	0.262131	0.349	0.213	1.15316e-17	antig-Macro	UAP1
6.22652e-20	0.261162	0.239	0.133	3.4023e-15	antig-Macro	SULF2
1.59212e-09	0.261076	0.263	0.193	8.69964e-05	antig-Macro	SVBP
2.16683e-09	0.260925	0.117	0.067	0.0001184	antig-Macro	AP001160.1
8.16672e-17	0.260852	0.656	0.532	4.46246e-12	antig-Macro	NDUFB11
1.1606e-10	0.260736	0.333	0.25	6.34176e-06	antig-Macro	OTUD6B-AS1
1.56323e-14	0.260408	0.334	0.232	8.5418e-10	antig-Macro	OLA1
2.04805e-16	0.260215	0.195	0.11	1.1191e-11	antig-Macro	TBC1D7
3.59009e-15	0.259355	0.234	0.144	1.9617e-10	antig-Macro	RNF24
2.71271e-16	0.258836	0.88	0.781	1.48228e-11	antig-Macro	SGK1
4.82267e-16	0.258749	0.471	0.353	2.6352e-11	antig-Macro	TXNL1
2.29759e-13	0.258647	0.378	0.278	1.25545e-08	antig-Macro	ILF2
1.62459e-13	0.258292	0.215	0.134	8.87706e-09	antig-Macro	COA1
1.7597e-11	0.258239	0.29	0.205	9.61534e-07	antig-Macro	SPOP
3.13336e-11	0.258108	0.327	0.243	1.71213e-06	antig-Macro	RAB5IF
2.38222e-15	0.257223	0.529	0.416	1.30169e-10	antig-Macro	HNRNPF
1.31263e-13	0.257079	0.504	0.4	7.17248e-09	antig-Macro	SAT2
9.90389e-14	0.25678	0.477	0.366	5.41169e-09	antig-Macro	MIR22HG
5.49948e-17	0.256463	0.212	0.121	3.00503e-12	antig-Macro	SLC25A19
2.62969e-15	0.256011	0.495	0.376	1.43692e-10	antig-Macro	USP15
8.96336e-14	0.255156	0.339	0.239	4.89776e-09	antig-Macro	SORL1
1.55396e-20	0.254901	0.274	0.16	8.49114e-16	antig-Macro	HLA-F
5.15345e-10	0.254819	0.423	0.34	2.81595e-05	antig-Macro	XBP1
2.27904e-13	0.254392	0.281	0.189	1.24531e-08	antig-Macro	TTC19
1.15907e-11	0.253135	0.563	0.464	6.3334e-07	antig-Macro	MRPL18
7.97041e-20	0.253036	0.127	0.056	4.35519e-15	antig-Macro	TTC32
2.81604e-16	0.252386	0.304	0.2	1.53874e-11	antig-Macro	ATG101
4.90614e-12	0.252223	0.282	0.197	2.68081e-07	antig-Macro	LSM1
2.35327e-29	0.251896	0.121	0.042	1.28587e-24	antig-Macro	CASP9
5.45599e-16	0.251092	0.763	0.636	2.98126e-11	antig-Macro	ATP5F1D
1.02116e-15	0.250622	0.847	0.743	5.57984e-11	antig-Macro	TYMP
1.96383e-16	0.250394	0.502	0.377	1.07308e-11	antig-Macro	FAM162A
2.07554e-08	0.250289	0.448	0.367	0.00113412	antig-Macro	RASSF4
7.51522e-258	1.86926	0.844	0.458	4.10647e-253	lipid-Macro	APOE
9.70987e-267	1.69284	0.649	0.225	5.30567e-262	lipid-Macro	APOC1
1.37237e-189	1.43676	0.912	0.592	7.4989e-185	lipid-Macro	FABP5
5.72162e-104	1.39494	0.743	0.496	3.12641e-99	lipid-Macro	SPP1
2.23623e-269	1.20115	0.994	0.852	1.22192e-264	lipid-Macro	CSTB
3.73706e-264	1.08125	1	1	2.04201e-259	lipid-Macro	FTL
2.39435e-145	1.0798	0.347	0.101	1.30832e-140	lipid-Macro	CCL18
8.82325e-205	1.0783	0.99	0.84	4.8212e-200	lipid-Macro	CTSD
6.17061e-182	1.01051	0.834	0.465	3.37174e-177	lipid-Macro	ACP5
2.6932e-222	0.94789	0.993	0.857	1.47162e-217	lipid-Macro	LGALS3
2.03728e-281	0.851262	1	0.999	1.11321e-276	lipid-Macro	FTH1
1.48538e-237	0.800772	0.451	0.114	8.11643e-233	lipid-Macro	OTOA
2.1795e-152	0.793976	0.968	0.766	1.19092e-147	lipid-Macro	GPNMB
2.25208e-87	0.776291	0.928	0.707	1.23058e-82	lipid-Macro	CTSL
1.23507e-54	0.769081	0.172	0.059	6.74868e-50	lipid-Macro	IL7R
2.25479e-41	0.766038	0.601	0.425	1.23206e-36	lipid-Macro	NUPR1
8.98572e-111	0.759341	0.783	0.472	4.90998e-106	lipid-Macro	IGSF6
4.31889e-135	0.726862	0.933	0.692	2.35993e-130	lipid-Macro	CAPG
3.28205e-156	0.721585	0.999	0.925	1.79338e-151	lipid-Macro	CTSB
4.65067e-129	0.711714	0.6	0.275	2.54122e-124	lipid-Macro	TREM2
1.7974e-159	0.710442	0.958	0.703	9.82134e-155	lipid-Macro	ATP6V1F
6.27873e-133	0.706616	0.992	0.886	3.43083e-128	lipid-Macro	CTSZ
3.31195e-96	0.693945	0.908	0.697	1.80972e-91	lipid-Macro	CD68
2.65879e-130	0.68761	0.953	0.709	1.45282e-125	lipid-Macro	DBI
8.42462e-49	0.653051	0.841	0.631	4.60338e-44	lipid-Macro	RGCC
3.28468e-131	0.646305	0.94	0.65	1.79481e-126	lipid-Macro	GSTO1
2.72819e-167	0.643142	0.177	0.026	1.49074e-162	lipid-Macro	LPL
3.93982e-84	0.627132	0.947	0.755	2.1528e-79	lipid-Macro	LGMN
7.29306e-102	0.611096	0.854	0.544	3.98508e-97	lipid-Macro	CALM3
2.08922e-121	0.606722	0.924	0.641	1.14159e-116	lipid-Macro	ASAH1
4.69883e-87	0.594229	0.47	0.213	2.56753e-82	lipid-Macro	C15orf48
1.33408e-80	0.56774	0.737	0.431	7.28967e-76	lipid-Macro	PLIN2
1.75489e-140	0.56189	0.451	0.158	9.58909e-136	lipid-Macro	FABP3
8.11678e-89	0.552126	0.617	0.326	4.43517e-84	lipid-Macro	LIPA
8.8435e-120	0.551373	0.664	0.321	4.83226e-115	lipid-Macro	LILRB4
1.52533e-08	0.536515	0.117	0.073	0.000833468	lipid-Macro	MT1G
1.57646e-66	0.528188	0.967	0.802	8.6141e-62	lipid-Macro	CD9
1.61938e-103	0.52756	0.175	0.038	8.8486e-99	lipid-Macro	HS3ST2
7.19478e-77	0.510652	0.451	0.214	3.93137e-72	lipid-Macro	FBP1
4.74738e-73	0.50883	0.872	0.604	2.59406e-68	lipid-Macro	TALDO1
2.40638e-92	0.499913	0.355	0.135	1.31489e-87	lipid-Macro	GCHFR
1.88296e-92	0.494708	0.732	0.413	1.02889e-87	lipid-Macro	MPP1
1.99779e-84	0.486645	0.961	0.766	1.09163e-79	lipid-Macro	GPX4
6.83633e-82	0.482104	0.393	0.165	3.7355e-77	lipid-Macro	MMP19
4.75155e-63	0.480893	0.87	0.63	2.59634e-58	lipid-Macro	PLD3
5.79158e-20	0.478404	0.799	0.608	3.16463e-15	lipid-Macro	HMOX1
6.90361e-119	0.477087	1	0.964	3.77227e-114	lipid-Macro	LGALS1
5.00746e-143	0.476641	0.146	0.02	2.73617e-138	lipid-Macro	PLA2G7
1.43139e-89	0.447677	0.98	0.831	7.82141e-85	lipid-Macro	BRI3
2.31387e-35	0.445105	0.279	0.145	1.26434e-30	lipid-Macro	CD36
3.72808e-106	0.43791	0.994	0.947	2.0371e-101	lipid-Macro	CD63
7.62937e-81	0.431354	0.574	0.289	4.16884e-76	lipid-Macro	NPL
2.2144e-88	0.422691	0.999	0.958	1.20999e-83	lipid-Macro	S100A11
2.65174e-55	0.421924	0.97	0.805	1.44897e-50	lipid-Macro	TXN
2.44792e-75	0.415281	0.301	0.115	1.33759e-70	lipid-Macro	IL4I1
1.76235e-59	0.41102	0.977	0.829	9.62983e-55	lipid-Macro	PRDX1
2.82863e-76	0.406054	0.518	0.252	1.54562e-71	lipid-Macro	MGLL
2.46353e-29	0.398813	0.201	0.098	1.34612e-24	lipid-Macro	MMP9
7.6987e-82	0.387999	0.268	0.092	4.20672e-77	lipid-Macro	MATK
8.24644e-66	0.387294	0.943	0.75	4.50602e-61	lipid-Macro	MGST3
1.80412e-67	0.385231	0.991	0.899	9.85806e-63	lipid-Macro	ANXA2
2.28814e-59	0.382371	0.42	0.208	1.25029e-54	lipid-Macro	SMIM25
1.71714e-25	0.380926	0.822	0.664	9.3828e-21	lipid-Macro	MARCO
7.9985e-88	0.377862	1	0.998	4.37054e-83	lipid-Macro	VIM
2.30013e-56	0.376901	0.696	0.437	1.25684e-51	lipid-Macro	BCAP31
1.08029e-57	0.375788	0.996	0.935	5.90294e-53	lipid-Macro	PSAP
3.78015e-44	0.375343	0.99	0.887	2.06555e-39	lipid-Macro	SH3BGRL3
3.44261e-57	0.375185	0.56	0.319	1.88111e-52	lipid-Macro	RALA
1.5355e-50	0.363985	0.868	0.644	8.39028e-46	lipid-Macro	ATP6V1G1
5.8182e-51	0.363059	0.889	0.641	3.17918e-46	lipid-Macro	BLVRB
1.2013e-62	0.360932	0.635	0.367	6.56414e-58	lipid-Macro	SMS
1.31664e-54	0.358457	0.936	0.761	7.19439e-50	lipid-Macro	ATP6V0B
2.58761e-59	0.357393	0.683	0.411	1.41392e-54	lipid-Macro	MPC2
8.45098e-76	0.355682	0.232	0.076	4.61779e-71	lipid-Macro	DHRS9
1.14919e-71	0.355474	0.446	0.211	6.2794e-67	lipid-Macro	FUOM
3.07104e-63	0.353448	0.732	0.445	1.67808e-58	lipid-Macro	ATOX1
3.97403e-43	0.352855	0.607	0.39	2.17149e-38	lipid-Macro	H2AFY
1.57573e-55	0.338164	0.631	0.376	8.61009e-51	lipid-Macro	CYSTM1
1.09251e-89	0.334536	0.542	0.25	5.96968e-85	lipid-Macro	ITGAX
1.25469e-21	0.331607	0.541	0.386	6.85588e-17	lipid-Macro	CTSK
5.61234e-62	0.331544	0.688	0.404	3.06669e-57	lipid-Macro	VAT1
1.59418e-58	0.330928	0.999	0.934	8.71091e-54	lipid-Macro	TYROBP
2.80052e-47	0.32805	0.627	0.382	1.53026e-42	lipid-Macro	GLIPR2
3.432e-23	0.326244	0.463	0.311	1.87531e-18	lipid-Macro	RND3
1.40153e-40	0.320487	0.994	0.951	7.65824e-36	lipid-Macro	GAPDH
4.67591e-42	0.318441	0.719	0.485	2.55501e-37	lipid-Macro	CTSH
5.2457e-44	0.317033	0.92	0.701	2.86636e-39	lipid-Macro	MSR1
2.46839e-75	0.315787	0.405	0.176	1.34877e-70	lipid-Macro	ACP2
6.1664e-42	0.315552	0.717	0.478	3.36944e-37	lipid-Macro	HEXB
5.6997e-55	0.31381	0.673	0.405	3.11443e-50	lipid-Macro	PDXK
1.02166e-43	0.312805	0.396	0.211	5.58257e-39	lipid-Macro	ADAM8
5.95905e-27	0.311124	0.446	0.287	3.25614e-22	lipid-Macro	TSC22D1
5.97309e-82	0.310833	0.17	0.044	3.26382e-77	lipid-Macro	CYP27A1
4.11383e-30	0.310368	0.928	0.757	2.24788e-25	lipid-Macro	GLUL
9.88232e-61	0.309224	0.299	0.125	5.3999e-56	lipid-Macro	LXN
6.24746e-44	0.30028	0.549	0.329	3.41374e-39	lipid-Macro	TCIRG1
2.13878e-30	0.298216	0.995	0.932	1.16867e-25	lipid-Macro	ATP5F1E
1.03533e-37	0.296637	0.968	0.809	5.65725e-33	lipid-Macro	GSTP1
2.6198e-36	0.293246	0.709	0.47	1.43151e-31	lipid-Macro	RAB32
2.14036e-39	0.292939	0.967	0.815	1.16954e-34	lipid-Macro	CD81
8.74048e-43	0.287961	0.821	0.571	4.77597e-38	lipid-Macro	ATP5MC3
4.98717e-66	0.284	0.354	0.153	2.72509e-61	lipid-Macro	MCRIP2
1.12571e-41	0.282072	0.706	0.471	6.15113e-37	lipid-Macro	LITAF
1.20938e-40	0.280666	0.995	0.928	6.6083e-36	lipid-Macro	MYL6
4.54998e-37	0.279736	0.876	0.666	2.4862e-32	lipid-Macro	RNH1
1.53716e-41	0.274213	0.736	0.487	8.39934e-37	lipid-Macro	CHCHD10
1.0241e-54	0.273967	0.517	0.278	5.5959e-50	lipid-Macro	ABHD12
4.32449e-47	0.273152	0.996	0.921	2.36299e-42	lipid-Macro	OAZ1
1.62214e-33	0.272639	0.986	0.862	8.86368e-29	lipid-Macro	PFN1
5.40829e-41	0.272478	0.725	0.475	2.9552e-36	lipid-Macro	BAX
5.92729e-33	0.272473	0.982	0.879	3.23879e-28	lipid-Macro	YBX1
1.04015e-48	0.271212	0.631	0.375	5.6836e-44	lipid-Macro	NTAN1
1.07359e-73	0.269531	0.246	0.083	5.86628e-69	lipid-Macro	SLAMF8
1.33171e-42	0.269008	0.625	0.386	7.27672e-38	lipid-Macro	UCP2
1.57293e-33	0.262939	0.765	0.538	8.5948e-29	lipid-Macro	CREG1
2.28636e-35	0.262776	0.979	0.855	1.24931e-30	lipid-Macro	CLIC1
1.26864e-37	0.26067	0.378	0.206	6.93211e-33	lipid-Macro	ATF5
1.42366e-50	0.259042	0.528	0.289	7.77918e-46	lipid-Macro	TMEM70
1.68836e-25	0.256923	0.955	0.827	9.22554e-21	lipid-Macro	GRN
5.6502e-44	0.254478	0.445	0.245	3.08738e-39	lipid-Macro	HTATIP2
9.63539e-33	0.253971	0.701	0.468	5.26497e-28	lipid-Macro	MIF
3.82066e-42	0.253237	0.601	0.377	2.08768e-37	lipid-Macro	HM13
1.47582e-43	0.25207	0.424	0.229	8.06419e-39	lipid-Macro	ERO1A
1.0522e-27	0.251865	0.248	0.132	5.74945e-23	lipid-Macro	ALDH1A1
1.05714e-31	0.251294	0.967	0.822	5.77643e-27	lipid-Macro	HLA-DMA
9.92108e-34	0.251131	0.848	0.603	5.42108e-29	lipid-Macro	PGK1
1.47135e-48	0.250311	0.394	0.205	8.03975e-44	lipid-Macro	S100A9
0	3.46553	0.951	0.272	0	IFN-Macro	ISG15
1.67758e-241	3.01932	0.196	0.009	9.16666e-237	IFN-Macro	CXCL10
0	2.97746	0.719	0.06	0	IFN-Macro	IFIT1
0	2.66618	0.717	0.118	0	IFN-Macro	IFIT2
1.99397e-80	2.5124	0.706	0.392	1.08954e-75	IFN-Macro	IFI27
0	2.49964	0.717	0.08	0	IFN-Macro	IFIT3
0	2.3334	0.768	0.095	0	IFN-Macro	MX1
9.2586e-266	2.31508	0.855	0.243	5.05908e-261	IFN-Macro	IFI6
0	2.15968	0.775	0.066	0	IFN-Macro	IFI44L
2.6201e-206	1.89245	0.811	0.256	1.43167e-201	IFN-Macro	LY6E
0	1.85134	0.472	0.023	0	IFN-Macro	RSAD2
3.24267e-162	1.82237	0.586	0.143	1.77186e-157	IFN-Macro	TNFSF10
4.40984e-132	1.78554	0.944	0.643	2.40962e-127	IFN-Macro	IFITM3
1.81351e-297	1.70882	0.757	0.147	9.90936e-293	IFN-Macro	MX2
4.23419e-303	1.6504	0.735	0.134	2.31365e-298	IFN-Macro	XAF1
5.93717e-256	1.64073	0.759	0.174	3.24419e-251	IFN-Macro	EPSTI1
1.67272e-189	1.37727	0.628	0.146	9.14006e-185	IFN-Macro	OAS1
9.64781e-218	1.37364	0.619	0.124	5.27176e-213	IFN-Macro	SAMD9L
7.238e-42	1.36975	0.243	0.072	3.95499e-37	IFN-Macro	CCL8
9.4374e-232	1.36789	0.661	0.136	5.15678e-227	IFN-Macro	IFI44
1.63292e-138	1.33118	0.396	0.074	8.9226e-134	IFN-Macro	GBP1
6.15589e-123	1.27738	0.898	0.465	3.3637e-118	IFN-Macro	RNF213
0	1.25104	0.555	0.059	0	IFN-Macro	OAS2
6.55243e-125	1.22549	0.804	0.331	3.58038e-120	IFN-Macro	PARP14
7.75762e-158	1.19867	0.653	0.177	4.23892e-153	IFN-Macro	STAT1
4.88561e-143	1.19674	0.688	0.219	2.66959e-138	IFN-Macro	EIF2AK2
5.95976e-237	1.19295	0.497	0.072	3.25653e-232	IFN-Macro	HERC5
1.4571e-87	1.14244	0.307	0.067	7.96188e-83	IFN-Macro	ISG20
2.09432e-88	1.12762	0.871	0.569	1.14438e-83	IFN-Macro	BST2
3.50828e-60	1.1069	0.376	0.122	1.917e-55	IFN-Macro	IL4I1
8.76881e-265	1.09861	0.452	0.053	4.79146e-260	IFN-Macro	OAS3
8.26597e-91	1.07145	0.724	0.328	4.51669e-86	IFN-Macro	TNFSF13B
1.76213e-150	1.06398	0.477	0.1	9.62864e-146	IFN-Macro	IFIH1
1.13254e-94	1.06034	0.526	0.168	6.18841e-90	IFN-Macro	LGALS3BP
2.7052e-135	1.05405	0.601	0.167	1.47818e-130	IFN-Macro	SP110
4.10889e-151	1.05163	0.572	0.14	2.24518e-146	IFN-Macro	PARP9
1.44e-138	1.04014	0.526	0.126	7.86842e-134	IFN-Macro	IFI35
2.45625e-135	1.03109	0.57	0.151	1.34215e-130	IFN-Macro	UBE2L6
1.93274e-175	1.01449	0.312	0.037	1.05609e-170	IFN-Macro	NEXN
4.4056e-62	0.981461	0.98	0.84	2.40731e-57	IFN-Macro	HLA-A
4.08327e-74	0.980472	0.737	0.383	2.23118e-69	IFN-Macro	LAP3
8.80332e-91	0.973454	0.757	0.349	4.81031e-86	IFN-Macro	LGALS9
2.394e-52	0.965842	0.797	0.53	1.30813e-47	IFN-Macro	FPR3
5.29927e-110	0.9485	0.532	0.152	2.89563e-105	IFN-Macro	TRIM22
1.06152e-63	0.947693	0.575	0.255	5.80037e-59	IFN-Macro	PSMB9
1.28969e-90	0.9436	0.693	0.284	7.04712e-86	IFN-Macro	PLSCR1
2.06171e-74	0.924	0.637	0.271	1.12656e-69	IFN-Macro	GIMAP4
8.34469e-73	0.914804	0.889	0.572	4.5597e-68	IFN-Macro	IFI16
9.76102e-70	0.91337	0.795	0.414	5.33362e-65	IFN-Macro	MNDA
8.09198e-100	0.907097	0.543	0.165	4.42162e-95	IFN-Macro	SAMD9
8.84816e-49	0.88288	0.401	0.148	4.83481e-44	IFN-Macro	IL1RN
2.98102e-44	0.882248	0.891	0.718	1.62889e-39	IFN-Macro	CTSL
4.7624e-121	0.878424	0.488	0.119	2.60227e-116	IFN-Macro	IRF7
5.77334e-185	0.871348	0.379	0.051	3.15467e-180	IFN-Macro	DDX58
0	0.861914	0.347	0.018	0	IFN-Macro	CMPK2
8.43071e-92	0.845992	0.492	0.145	4.60671e-87	IFN-Macro	APOL6
5.8111e-53	0.843935	0.597	0.288	3.1753e-48	IFN-Macro	PSME2
5.46723e-94	0.836689	0.646	0.231	2.9874e-89	IFN-Macro	SIGLEC1
6.74487e-26	0.831051	0.65	0.432	3.68553e-21	IFN-Macro	NUPR1
3.48038e-83	0.82912	0.617	0.234	1.90175e-78	IFN-Macro	ADAR
1.82312e-58	0.827048	0.94	0.743	9.96187e-54	IFN-Macro	TYMP
6.58851e-29	0.812321	0.706	0.446	3.6001e-24	IFN-Macro	CCL2
9.87497e-60	0.812193	0.704	0.366	5.39588e-55	IFN-Macro	CCR1
1.95101e-44	0.781455	0.753	0.476	1.06607e-39	IFN-Macro	SSB
7.82024e-40	0.740721	0.958	0.809	4.27314e-35	IFN-Macro	C1QB
5.87718e-49	0.738021	0.824	0.529	3.21141e-44	IFN-Macro	IFITM2
4.40354e-36	0.730568	0.871	0.67	2.40618e-31	IFN-Macro	MARCKS
2.03675e-97	0.719078	0.381	0.089	1.11292e-92	IFN-Macro	TAP1
2.14897e-65	0.712486	0.486	0.176	1.17424e-60	IFN-Macro	DDX60L
2.30236e-37	0.709818	0.931	0.765	1.25806e-32	IFN-Macro	LGMN
3.12637e-73	0.702105	0.49	0.167	1.70831e-68	IFN-Macro	SLFN5
1.36936e-37	0.692255	0.521	0.271	7.48246e-33	IFN-Macro	CBR1
2.02731e-17	0.684645	0.824	0.655	1.10776e-12	IFN-Macro	MT2A
7.49742e-80	0.67834	0.481	0.15	4.09674e-75	IFN-Macro	STAT2
1.92299e-36	0.678089	0.454	0.212	1.05076e-31	IFN-Macro	ATF5
7.09332e-70	0.674641	1	0.992	3.87593e-65	IFN-Macro	B2M
9.82012e-66	0.672952	0.49	0.179	5.36591e-61	IFN-Macro	NMI
2.98849e-44	0.658343	0.971	0.833	1.63297e-39	IFN-Macro	HLA-C
1.46758e-29	0.657629	0.844	0.643	8.01914e-25	IFN-Macro	PLD3
1.48803e-40	0.65454	0.731	0.443	8.13091e-36	IFN-Macro	UNC93B1
2.31107e-59	0.644301	0.428	0.146	1.26282e-54	IFN-Macro	SECTM1
1.2289e-183	0.640849	0.278	0.028	6.71495e-179	IFN-Macro	OASL
5.43018e-44	0.63169	0.978	0.875	2.96716e-39	IFN-Macro	C1QA
8.9493e-35	0.631273	0.967	0.853	4.89008e-30	IFN-Macro	RNASE1
2.65076e-37	0.629886	0.891	0.708	1.44843e-32	IFN-Macro	CD68
1.43793e-33	0.618969	0.706	0.432	7.85713e-29	IFN-Macro	MPEG1
5.14137e-33	0.616171	0.639	0.381	2.80935e-28	IFN-Macro	C2
1.26704e-31	0.612936	0.332	0.137	6.92338e-27	IFN-Macro	TMIGD3
4.82114e-36	0.607075	0.434	0.199	2.63437e-31	IFN-Macro	PLA2G16
7.99696e-47	0.603531	0.617	0.305	4.3697e-42	IFN-Macro	PSMB8
1.95456e-69	0.603249	0.381	0.109	1.06801e-64	IFN-Macro	PARP12
5.38286e-25	0.602969	0.465	0.257	2.9413e-20	IFN-Macro	VAMP5
1.34098e-41	0.595582	0.96	0.833	7.3274e-37	IFN-Macro	GRN
1.22897e-122	0.589782	0.105	0.005	6.71536e-118	IFN-Macro	APOBEC3A
9.70212e-53	0.588227	0.41	0.148	5.30143e-48	IFN-Macro	DTX3L
8.04715e-37	0.58155	0.675	0.392	4.39712e-32	IFN-Macro	SP100
2.00442e-44	0.579191	0.247	0.071	1.09526e-39	IFN-Macro	CCL13
6.78174e-32	0.560882	0.748	0.479	3.70568e-27	IFN-Macro	PSME1
3.67483e-39	0.55692	0.612	0.326	2.008e-34	IFN-Macro	SPATS2L
8.15311e-21	0.548655	0.724	0.525	4.45502e-16	IFN-Macro	FCGR3A
1.34323e-32	0.548117	0.759	0.487	7.33966e-28	IFN-Macro	IGSF6
4.09572e-52	0.546707	0.247	0.064	2.23798e-47	IFN-Macro	RARRES3
1.56447e-30	0.543642	0.597	0.339	8.54859e-26	IFN-Macro	LILRB4
2.18081e-28	0.53925	0.773	0.533	1.19164e-23	IFN-Macro	LHFPL2
3.06984e-52	0.533267	0.292	0.085	1.67742e-47	IFN-Macro	PNPT1
1.96686e-43	0.532201	0.472	0.204	1.07473e-38	IFN-Macro	SHISA5
1.02568e-41	0.529339	0.316	0.111	5.6045e-37	IFN-Macro	NT5C3A
2.03935e-29	0.527739	0.955	0.848	1.11434e-24	IFN-Macro	CTSD
5.84723e-194	0.526878	0.209	0.014	3.19504e-189	IFN-Macro	USP18
6.85836e-29	0.525406	0.597	0.349	3.74755e-24	IFN-Macro	BLVRA
1.33181e-70	0.51752	0.265	0.058	7.27727e-66	IFN-Macro	DDX60
3.5099e-22	0.514174	0.543	0.322	1.91788e-17	IFN-Macro	VMO1
2.45584e-34	0.509782	0.437	0.197	1.34192e-29	IFN-Macro	TIMD4
7.83898e-121	0.508255	0.229	0.029	4.28337e-116	IFN-Macro	GMPR
1.52216e-28	0.506006	0.686	0.432	8.31737e-24	IFN-Macro	GOLGA4
9.81854e-24	0.505991	0.933	0.762	5.36504e-19	IFN-Macro	TXNIP
1.68093e-25	0.50085	0.831	0.612	9.18495e-21	IFN-Macro	LILRB5
8.54784e-24	0.498031	0.993	0.907	4.67071e-19	IFN-Macro	HLA-B
1.12504e-23	0.494029	0.673	0.437	6.14743e-19	IFN-Macro	TMEM123
4.65204e-27	0.493462	0.566	0.321	2.54197e-22	IFN-Macro	LPAR6
2.84997e-96	0.491067	0.18	0.022	1.55728e-91	IFN-Macro	GBP4
5.26772e-27	0.487989	0.497	0.264	2.87839e-22	IFN-Macro	LMO2
3.44887e-24	0.48581	0.731	0.491	1.88453e-19	IFN-Macro	PLEKHO1
3.61826e-33	0.485525	0.334	0.134	1.97709e-28	IFN-Macro	GIMAP7
8.22482e-88	0.484676	0.247	0.043	4.4942e-83	IFN-Macro	IFIT5
9.18008e-31	0.483262	0.608	0.344	5.01618e-26	IFN-Macro	CHMP5
4.75703e-25	0.482169	0.722	0.477	2.59934e-20	IFN-Macro	FYB1
3.13416e-24	0.480057	0.57	0.338	1.71257e-19	IFN-Macro	SNX10
5.2015e-30	0.478821	0.416	0.198	2.8422e-25	IFN-Macro	TCN2
3.2986e-28	0.468632	0.802	0.525	1.80242e-23	IFN-Macro	SAMHD1
7.56867e-26	0.467991	0.557	0.318	4.13567e-21	IFN-Macro	RIN2
7.07019e-21	0.467217	0.535	0.323	3.86329e-16	IFN-Macro	DYNLT1
6.62566e-31	0.464141	0.973	0.833	3.6204e-26	IFN-Macro	HLA-E
1.75561e-52	0.462708	0.294	0.085	9.59298e-48	IFN-Macro	C19orf66
1.09162e-37	0.461564	0.428	0.185	5.96483e-33	IFN-Macro	RTCB
5.4874e-52	0.460996	0.307	0.091	2.99843e-47	IFN-Macro	PML
3.03466e-36	0.460907	0.63	0.336	1.6582e-31	IFN-Macro	TFEC
2.42486e-58	0.460348	0.298	0.08	1.32499e-53	IFN-Macro	TRIM14
4.25339e-113	0.460117	0.205	0.024	2.32414e-108	IFN-Macro	HELZ2
1.06828e-24	0.460116	0.849	0.662	5.83728e-20	IFN-Macro	ARHGAP18
3.22679e-23	0.460112	0.762	0.549	1.76318e-18	IFN-Macro	CREG1
7.25974e-20	0.457659	0.661	0.446	3.96687e-15	IFN-Macro	EMB
4.84677e-30	0.456943	0.53	0.281	2.64837e-25	IFN-Macro	NAPA
6.1502e-28	0.453308	0.771	0.519	3.36059e-23	IFN-Macro	HNMT
1.05018e-24	0.453147	0.699	0.462	5.73838e-20	IFN-Macro	ADAP2
5.13366e-20	0.45038	0.929	0.776	2.80513e-15	IFN-Macro	DAB2
7.32749e-23	0.44735	0.873	0.664	4.00389e-18	IFN-Macro	CD163
1.98914e-36	0.447088	0.503	0.238	1.08691e-31	IFN-Macro	PHF11
7.88787e-18	0.44558	0.519	0.32	4.31009e-13	IFN-Macro	NCF1
1.1389e-24	0.436472	0.626	0.378	6.22317e-20	IFN-Macro	NAGK
3.9153e-53	0.435851	0.272	0.073	2.1394e-48	IFN-Macro	PARP10
2.08444e-24	0.424754	1	0.937	1.13898e-19	IFN-Macro	PSAP
1.56507e-17	0.419771	0.938	0.835	8.55185e-13	IFN-Macro	TGFBI
2.03992e-20	0.419692	0.866	0.672	1.11465e-15	IFN-Macro	SNX6
3.14842e-19	0.416609	0.976	0.853	1.72036e-14	IFN-Macro	C1QC
4.00415e-20	0.413486	0.751	0.529	2.18795e-15	IFN-Macro	DRAP1
3.41102e-20	0.4102	0.813	0.617	1.86385e-15	IFN-Macro	CCDC88A
8.40048e-24	0.40961	0.98	0.891	4.59019e-19	IFN-Macro	CTSZ
2.97973e-17	0.40609	0.724	0.529	1.62819e-12	IFN-Macro	ANXA4
6.96658e-20	0.405191	0.837	0.621	3.80668e-15	IFN-Macro	KCTD12
6.1827e-22	0.402666	0.51	0.297	3.37835e-17	IFN-Macro	PECAM1
1.45991e-22	0.401813	0.989	0.929	7.97725e-18	IFN-Macro	CTSB
3.03031e-26	0.39609	0.49	0.256	1.65582e-21	IFN-Macro	RGL1
3.09546e-51	0.39531	0.247	0.064	1.69142e-46	IFN-Macro	AGRN
2.55406e-30	0.395274	0.367	0.161	1.39559e-25	IFN-Macro	HLA-F
2.19586e-29	0.393406	0.474	0.231	1.19986e-24	IFN-Macro	2025-03-01
4.99357e-34	0.392896	0.227	0.072	2.72859e-29	IFN-Macro	APOBEC3G
6.10882e-19	0.391773	0.497	0.296	3.33798e-14	IFN-Macro	CARD16
3.45078e-18	0.391663	0.454	0.268	1.88558e-13	IFN-Macro	FUCA1
1.20363e-29	0.390534	0.586	0.317	6.57689e-25	IFN-Macro	RAB8A
2.90354e-19	0.389964	0.459	0.26	1.58655e-14	IFN-Macro	NUB1
1.82479e-19	0.389191	0.726	0.497	9.97103e-15	IFN-Macro	RHOG
2.19532e-18	0.388833	0.871	0.67	1.19957e-13	IFN-Macro	MARCO
1.40464e-20	0.388702	0.606	0.385	7.67522e-16	IFN-Macro	CD86
6.69093e-28	0.388555	1	0.99	3.65606e-23	IFN-Macro	TMSB10
3.57113e-27	0.387791	0.572	0.319	1.95134e-22	IFN-Macro	SERPING1
1.20927e-80	0.386442	0.203	0.032	6.60767e-76	IFN-Macro	DHX58
8.98582e-20	0.383819	0.454	0.258	4.91003e-15	IFN-Macro	GNB4
9.7525e-21	0.383323	0.601	0.379	5.32896e-16	IFN-Macro	SCARB2
1.8829e-18	0.378385	0.608	0.401	1.02885e-13	IFN-Macro	PRR13
8.28587e-21	0.376047	0.619	0.401	4.52756e-16	IFN-Macro	PSMA4
3.26003e-20	0.37502	0.49	0.281	1.78135e-15	IFN-Macro	C1orf54
8.95989e-20	0.374503	0.918	0.717	4.89586e-15	IFN-Macro	CYBB
1.69156e-95	0.371137	0.165	0.018	9.24304e-91	IFN-Macro	HERC6
4.0215e-19	0.370921	0.969	0.859	2.19743e-14	IFN-Macro	LAPTM5
1.55993e-18	0.370474	0.653	0.428	8.52375e-14	IFN-Macro	C3AR1
4.28429e-19	0.367728	0.501	0.306	2.34102e-14	IFN-Macro	PIK3AP1
1.18113e-13	0.366231	0.499	0.318	6.45392e-09	IFN-Macro	RND3
3.32771e-20	0.36496	0.385	0.202	1.81833e-15	IFN-Macro	SDC3
3.41829e-22	0.363688	0.757	0.512	1.86782e-17	IFN-Macro	FGL2
1.23248e-24	0.362899	0.419	0.21	6.73453e-20	IFN-Macro	RBCK1
2.31462e-14	0.360919	0.862	0.716	1.26475e-09	IFN-Macro	MS4A7
6.96086e-18	0.359946	0.581	0.388	3.80355e-13	IFN-Macro	PSMA3
3.03949e-36	0.358478	0.312	0.114	1.66084e-31	IFN-Macro	TRIM69
1.68518e-22	0.358086	0.677	0.431	9.20818e-18	IFN-Macro	SYNGR2
1.27854e-21	0.357278	0.532	0.311	6.98617e-17	IFN-Macro	PLEKHO2
4.97354e-19	0.356672	0.969	0.853	2.71764e-14	IFN-Macro	AIF1
1.47534e-20	0.356503	0.998	0.979	8.06153e-16	IFN-Macro	ACTB
2.82033e-14	0.356444	0.69	0.486	1.54109e-09	IFN-Macro	ACP5
2.016e-15	0.355168	0.829	0.629	1.10158e-10	IFN-Macro	MAF
5.20736e-26	0.351643	0.33	0.143	2.84541e-21	IFN-Macro	GIMAP1
1.3305e-17	0.350457	0.695	0.49	7.27014e-13	IFN-Macro	HEXB
6.87773e-18	0.35001	0.695	0.48	3.75813e-13	IFN-Macro	CD4
1.97082e-18	0.348115	0.519	0.316	1.07689e-13	IFN-Macro	TTYH3
1.41966e-20	0.347971	0.316	0.151	7.75733e-16	IFN-Macro	LYSMD2
6.60691e-19	0.345206	0.283	0.136	3.61015e-14	IFN-Macro	GCNT1
2.83313e-38	0.342808	0.327	0.117	1.54808e-33	IFN-Macro	CNP
1.73976e-39	0.342107	0.194	0.051	9.50641e-35	IFN-Macro	APOL1
9.51556e-18	0.341418	0.383	0.208	5.19949e-13	IFN-Macro	CCND1
6.09674e-24	0.338957	0.488	0.259	3.33138e-19	IFN-Macro	SQOR
1.66688e-15	0.337901	0.673	0.472	9.10819e-11	IFN-Macro	CD47
1.30023e-13	0.334738	0.675	0.477	7.10471e-09	IFN-Macro	NINJ1
1.05756e-22	0.334463	0.414	0.209	5.77874e-18	IFN-Macro	CASP1
2.88316e-25	0.334449	0.374	0.176	1.57542e-20	IFN-Macro	ZNFX1
1.44473e-17	0.333041	0.595	0.385	7.89428e-13	IFN-Macro	NCKAP1L
7.97619e-19	0.3329	0.575	0.363	4.35835e-14	IFN-Macro	ECM1
5.15562e-25	0.332658	0.247	0.096	2.81713e-20	IFN-Macro	LINC02345
3.21394e-28	0.331108	0.252	0.093	1.75616e-23	IFN-Macro	GIMAP6
2.9776e-21	0.327363	0.998	0.937	1.62702e-16	IFN-Macro	TYROBP
4.74937e-20	0.32736	0.49	0.284	2.59515e-15	IFN-Macro	TLR4
1.20153e-13	0.327253	0.648	0.456	6.56543e-09	IFN-Macro	CAPN2
2.47896e-25	0.325898	0.209	0.075	1.35455e-20	IFN-Macro	TOR1B
2.19094e-11	0.325871	0.57	0.404	1.19717e-06	IFN-Macro	SLC40A1
1.65663e-16	0.325679	0.405	0.23	9.05218e-12	IFN-Macro	IGSF21
7.67511e-21	0.323246	0.332	0.16	4.19383e-16	IFN-Macro	MYD88
4.19555e-13	0.322659	0.949	0.799	2.29253e-08	IFN-Macro	SRGN
3.13161e-20	0.320437	0.668	0.433	1.71117e-15	IFN-Macro	WIPF1
4.26378e-18	0.320247	0.45	0.257	2.32981e-13	IFN-Macro	FKBP15
3.45788e-54	0.317865	0.165	0.03	1.88945e-49	IFN-Macro	TLR3
2.03074e-17	0.317156	0.479	0.279	1.10964e-12	IFN-Macro	ME2
4.2704e-35	0.316717	0.207	0.061	2.33343e-30	IFN-Macro	P2RY6
2.43853e-16	0.315831	0.927	0.773	1.33246e-11	IFN-Macro	ARPC5
6.8408e-19	0.314628	0.332	0.169	3.73795e-14	IFN-Macro	NCSTN
9.94262e-16	0.314218	0.764	0.553	5.43285e-11	IFN-Macro	SNX2
4.29621e-16	0.313778	0.597	0.391	2.34754e-11	IFN-Macro	SHTN1
5.12925e-14	0.313718	0.653	0.447	2.80272e-09	IFN-Macro	MS4A4A
1.69403e-35	0.313285	0.218	0.066	9.25655e-31	IFN-Macro	TAP2
9.60939e-14	0.312986	0.566	0.375	5.25076e-09	IFN-Macro	IRF1
4.8047e-19	0.312715	0.421	0.232	2.62539e-14	IFN-Macro	CNDP2
5.01053e-16	0.311684	0.922	0.765	2.73785e-11	IFN-Macro	GLUL
2.08528e-12	0.311501	0.797	0.638	1.13944e-07	IFN-Macro	DEK
1.13419e-21	0.30989	0.432	0.227	6.19744e-17	IFN-Macro	ST8SIA4
1.48468e-98	0.309816	0.143	0.013	8.11256e-94	IFN-Macro	RTP4
4.00562e-25	0.308968	0.365	0.167	2.18875e-20	IFN-Macro	ZCCHC2
2.12139e-16	0.308408	0.657	0.44	1.15917e-11	IFN-Macro	SLCO2B1
5.37914e-22	0.307688	0.363	0.177	2.93927e-17	IFN-Macro	CMKLR1
5.00094e-23	0.306695	0.332	0.153	2.73261e-18	IFN-Macro	CD82
2.66527e-13	0.305475	0.272	0.144	1.45635e-08	IFN-Macro	H1F0
3.12811e-14	0.305438	0.486	0.311	1.70926e-09	IFN-Macro	CYTH4
5.45514e-26	0.303602	0.241	0.091	2.9808e-21	IFN-Macro	ARHGAP25
6.26598e-15	0.302914	0.548	0.35	3.42386e-10	IFN-Macro	TMEM176A
1.89375e-23	0.302887	0.396	0.196	1.03478e-18	IFN-Macro	RABGAP1L
1.8618e-28	0.302177	0.327	0.134	1.01733e-23	IFN-Macro	PTP4A1
2.05704e-14	0.302046	0.808	0.608	1.12401e-09	IFN-Macro	COLEC12
6.46947e-17	0.301599	0.675	0.444	3.53505e-12	IFN-Macro	CTNNA1
2.3093e-18	0.300378	0.434	0.245	1.26185e-13	IFN-Macro	ITSN1
2.07465e-17	0.300008	0.497	0.305	1.13363e-12	IFN-Macro	STOM
1.03199e-20	0.298932	0.332	0.159	5.639e-16	IFN-Macro	TRIM25
3.99122e-16	0.298907	0.421	0.241	2.18088e-11	IFN-Macro	TRIM38
5.36676e-18	0.298899	0.401	0.217	2.9325e-13	IFN-Macro	KIAA1551
1.07878e-17	0.29833	0.158	0.059	5.89469e-13	IFN-Macro	WARS
1.78105e-16	0.296309	1	0.96	9.73202e-12	IFN-Macro	S100A11
2.80882e-12	0.295707	0.813	0.656	1.53479e-07	IFN-Macro	ATP6V1G1
1.25647e-10	0.295654	0.844	0.686	6.86561e-06	IFN-Macro	ACTR2
7.9343e-15	0.293543	0.557	0.364	4.33546e-10	IFN-Macro	ERP44
7.64495e-13	0.293401	0.595	0.403	4.17736e-08	IFN-Macro	C1orf162
2.36863e-12	0.292832	0.488	0.325	1.29426e-07	IFN-Macro	HEBP1
5.04595e-22	0.292615	0.385	0.193	2.75721e-17	IFN-Macro	N4BP1
2.76824e-07	0.292611	0.677	0.51	0.0151262	IFN-Macro	SPP1
7.36776e-42	0.291867	0.16	0.035	4.02589e-37	IFN-Macro	TRIM5
1.04208e-13	0.29164	0.976	0.861	5.69415e-09	IFN-Macro	CLIC1
1.28258e-13	0.290282	0.57	0.375	7.00828e-09	IFN-Macro	ANPEP
1.58766e-10	0.290154	0.702	0.535	8.67529e-06	IFN-Macro	TMEM176B
2.75352e-17	0.286581	0.646	0.417	1.50458e-12	IFN-Macro	TAPBP
1.83169e-17	0.286067	0.494	0.292	1.00087e-12	IFN-Macro	THEMIS2
1.48298e-13	0.285205	0.924	0.747	8.10328e-09	IFN-Macro	VAMP8
1.54437e-14	0.285194	0.367	0.209	8.43872e-10	IFN-Macro	IGF1
5.57334e-14	0.28511	0.882	0.713	3.04538e-09	IFN-Macro	MSR1
3.77046e-10	0.28302	0.82	0.661	2.06025e-05	IFN-Macro	STAB1
4.67037e-14	0.28221	0.829	0.635	2.55198e-09	IFN-Macro	COMT
2.51511e-16	0.281443	0.241	0.112	1.37431e-11	IFN-Macro	CD40
7.91956e-23	0.281361	0.218	0.084	4.32741e-18	IFN-Macro	IRF9
1.79849e-18	0.279087	0.528	0.318	9.82733e-14	IFN-Macro	LARP7
6.90519e-14	0.278868	0.889	0.72	3.77314e-09	IFN-Macro	PTPRC
5.25821e-24	0.278719	0.194	0.068	2.87319e-19	IFN-Macro	BTN3A2
2.32652e-14	0.277671	0.47	0.293	1.27126e-09	IFN-Macro	MRPS18C
2.47915e-13	0.27595	0.902	0.761	1.35466e-08	IFN-Macro	MYL12A
1.67113e-15	0.275299	0.704	0.5	9.13138e-11	IFN-Macro	C6orf62
5.6844e-13	0.27388	0.563	0.373	3.10607e-08	IFN-Macro	SPRED1
3.89456e-11	0.272656	0.479	0.323	2.12807e-06	IFN-Macro	HPGDS
1.04918e-10	0.272292	0.844	0.715	5.73292e-06	IFN-Macro	CD99
1.05435e-13	0.270738	0.586	0.392	5.76117e-09	IFN-Macro	SNRPB2
2.7069e-120	0.270464	0.111	0.006	1.4791e-115	IFN-Macro	HESX1
1.77369e-24	0.269206	0.245	0.095	9.69182e-20	IFN-Macro	PPM1K
1.3927e-11	0.269077	0.633	0.471	7.61e-07	IFN-Macro	NDUFV2
5.54158e-15	0.268663	0.655	0.442	3.02803e-10	IFN-Macro	LYN
2.129e-07	0.266194	0.666	0.52	0.0116333	IFN-Macro	ADIRF
4.47303e-10	0.266079	0.84	0.667	2.44416e-05	IFN-Macro	GSTO1
1.40758e-08	0.265674	0.955	0.835	0.000769129	IFN-Macro	FCGRT
1.15409e-16	0.263966	0.388	0.213	6.30618e-12	IFN-Macro	XRN1
2.27906e-14	0.263615	0.61	0.402	1.24533e-09	IFN-Macro	RAP2B
2.44146e-20	0.260777	0.256	0.112	1.33406e-15	IFN-Macro	GALNT6
1.06268e-28	0.26037	0.198	0.063	5.80667e-24	IFN-Macro	JUP
3.31658e-15	0.259774	0.993	0.95	1.81225e-10	IFN-Macro	ITM2B
1.10358e-11	0.259007	0.878	0.718	6.03019e-07	IFN-Macro	ATP6V1F
8.27677e-12	0.258803	0.207	0.103	4.52259e-07	IFN-Macro	CD300E
6.83797e-29	0.25823	0.176	0.052	3.7364e-24	IFN-Macro	MOV10
2.32115e-12	0.257723	0.43	0.273	1.26832e-07	IFN-Macro	MBD2
8.17162e-07	0.257477	0.78	0.621	0.0446514	IFN-Macro	PLEK
4.08954e-11	0.257441	0.517	0.354	2.23461e-06	IFN-Macro	FAM49B
1.12091e-13	0.257372	0.817	0.633	6.1249e-09	IFN-Macro	MFSD1
1.08669e-30	0.256541	0.174	0.049	5.93789e-26	IFN-Macro	FBXO6
2.86876e-18	0.25614	0.256	0.117	1.56755e-13	IFN-Macro	EPHB2
7.23856e-11	0.25241	0.82	0.632	3.9553e-06	IFN-Macro	ARHGDIB
4.28978e-15	0.251781	0.207	0.094	2.34402e-10	IFN-Macro	TRIM56
4.63194e-19	0.251325	0.381	0.197	2.53098e-14	IFN-Macro	PTPA
2.93793e-11	0.250325	0.942	0.792	1.60534e-06	IFN-Macro	TPM3
0	1.17482	1	0.988	0	wound-Macro	S100A10
0	1.16371	0.99	0.871	0	wound-Macro	EMP3
0	1.11822	0.871	0.556	0	wound-Macro	CRIP1
0	1.09464	1	0.991	0	wound-Macro	S100A6
0	1.04999	0.999	0.982	0	wound-Macro	S100A4
0	0.985264	0.429	0.133	0	wound-Macro	TIMD4
3.07156e-230	0.954004	0.512	0.267	1.67836e-225	wound-Macro	NCF1
0	0.92832	0.905	0.599	0	wound-Macro	EMP1
4.91098e-112	0.915012	0.133	0.038	2.68346e-107	wound-Macro	S100A8
0	0.852903	0.869	0.541	0	wound-Macro	FLNA
3.35315e-254	0.791823	0.203	0.04	1.83223e-249	wound-Macro	ENHO
5.69502e-306	0.79139	0.533	0.236	3.11187e-301	wound-Macro	CRIP2
0	0.776061	0.999	0.949	0	wound-Macro	S100A11
1.05458e-263	0.770167	0.49	0.219	5.76243e-259	wound-Macro	TPPP3
0	0.767484	0.809	0.481	0	wound-Macro	PLEC
1.14721e-296	0.752108	0.565	0.275	6.26857e-292	wound-Macro	DIAPH1
0	0.7384	0.987	0.88	0	wound-Macro	ANXA2
5.85819e-267	0.729924	0.57	0.293	3.20103e-262	wound-Macro	ADGRE5
1.42782e-257	0.729852	0.513	0.242	7.80189e-253	wound-Macro	AQP1
3.69947e-300	0.724679	0.894	0.668	2.02146e-295	wound-Macro	CYBB
0	0.720494	0.998	0.974	0	wound-Macro	ACTB
0	0.704124	0.991	0.911	0	wound-Macro	ANXA1
0	0.701459	0.987	0.866	0	wound-Macro	SH3BGRL3
1.96476e-210	0.69421	0.714	0.464	1.07359e-205	wound-Macro	ADIRF
0	0.687359	0.974	0.824	0	wound-Macro	TAGLN2
7.19495e-276	0.684539	0.893	0.608	3.93147e-271	wound-Macro	MARCO
7.65014e-239	0.658008	0.728	0.474	4.18019e-234	wound-Macro	ANXA4
1.05754e-236	0.642374	0.728	0.458	5.77862e-232	wound-Macro	MYADM
0	0.641771	0.97	0.818	0	wound-Macro	TSPO
0	0.640399	0.985	0.876	0	wound-Macro	LMNA
1.1263e-244	0.638074	0.397	0.159	6.15435e-240	wound-Macro	MYO1G
1.37242e-199	0.620043	0.437	0.214	7.49918e-195	wound-Macro	PDLIM1
7.49271e-200	0.608838	0.824	0.685	4.09417e-195	wound-Macro	CD99
7.89262e-212	0.606868	0.882	0.668	4.31268e-207	wound-Macro	DSTN
2.65963e-219	0.605063	0.666	0.408	1.45327e-214	wound-Macro	ITGAM
1.39076e-205	0.604754	0.426	0.199	7.59941e-201	wound-Macro	FERMT2
1.53192e-221	0.580934	0.643	0.375	8.37073e-217	wound-Macro	TNS1
1.17451e-130	0.580816	0.683	0.483	6.41778e-126	wound-Macro	FCGR3A
1.06108e-270	0.579895	0.975	0.849	5.79798e-266	wound-Macro	AHNAK
7.43e-151	0.578878	0.922	0.78	4.0599e-146	wound-Macro	CD9
5.44643e-136	0.57264	0.473	0.282	2.97604e-131	wound-Macro	CCDC186
7.30568e-231	0.568897	0.834	0.6	3.99197e-226	wound-Macro	CAP1
2.5853e-194	0.568257	0.774	0.545	1.41266e-189	wound-Macro	YWHAH
1.61941e-247	0.567964	0.932	0.76	8.84876e-243	wound-Macro	RHOA
7.62671e-297	0.563404	0.977	0.838	4.16739e-292	wound-Macro	PFN1
2.65985e-224	0.557481	0.95	0.803	1.4534e-219	wound-Macro	TGFBI
4.61261e-216	0.555956	0.943	0.778	2.52042e-211	wound-Macro	TXN
6.79192e-189	0.551869	0.658	0.397	3.71124e-184	wound-Macro	MAMDC2
8.33818e-187	0.549667	0.416	0.198	4.55615e-182	wound-Macro	PFKP
3.71788e-205	0.541717	0.882	0.684	2.03153e-200	wound-Macro	LRRFIP1
2.53084e-204	0.539796	0.598	0.334	1.3829e-199	wound-Macro	DPYSL3
2.23444e-161	0.532125	0.47	0.256	1.22094e-156	wound-Macro	SGMS2
7.40366e-113	0.517214	0.16	0.053	4.04551e-108	wound-Macro	CLDN1
7.44519e-131	0.517054	0.558	0.339	4.0682e-126	wound-Macro	LYVE1
1.70696e-177	0.50171	0.643	0.404	9.32718e-173	wound-Macro	CAPN2
2.63835e-206	0.499543	0.91	0.708	1.44165e-201	wound-Macro	PKM
2.32106e-136	0.495507	0.742	0.548	1.26827e-131	wound-Macro	ALOX5AP
1.30148e-104	0.495069	0.328	0.174	7.11154e-100	wound-Macro	CLEC5A
7.96662e-270	0.492094	0.996	0.949	4.35312e-265	wound-Macro	ACTG1
3.56209e-171	0.478383	0.834	0.62	1.9464e-166	wound-Macro	GSTO1
4.14661e-141	0.477803	0.46	0.257	2.26579e-136	wound-Macro	CYTIP
3.23234e-141	0.476457	0.644	0.433	1.76622e-136	wound-Macro	DOK2
1.14668e-217	0.473468	0.968	0.831	6.26567e-213	wound-Macro	CLIC1
1.50827e-156	0.470169	0.813	0.605	8.24147e-152	wound-Macro	DPYSL2
8.63182e-218	0.460004	0.996	0.957	4.7166e-213	wound-Macro	LGALS1
3.18536e-107	0.459549	0.664	0.472	1.74054e-102	wound-Macro	KLF2
0	0.459509	1	0.997	0	wound-Macro	VIM
4.96819e-180	0.457655	0.956	0.804	2.71472e-175	wound-Macro	PRDX1
3.98728e-242	0.456562	1	0.982	2.17873e-237	wound-Macro	PTMA
3.38261e-135	0.442595	0.801	0.613	1.84833e-130	wound-Macro	TUBA1A
5.80113e-133	0.442568	0.214	0.079	3.16985e-128	wound-Macro	ZDHHC1
1.20143e-136	0.439524	0.774	0.577	6.56485e-132	wound-Macro	TALDO1
1.16547e-132	0.438822	0.765	0.557	6.36835e-128	wound-Macro	TSC22D3
2.29416e-184	0.436254	0.975	0.883	1.25357e-179	wound-Macro	CALM1
1.56524e-71	0.431652	0.435	0.288	8.55278e-67	wound-Macro	TNF
1.25867e-116	0.431185	0.771	0.586	6.87761e-112	wound-Macro	AP1S2
1.54053e-151	0.4261	0.889	0.708	8.41774e-147	wound-Macro	RBPJ
9.32578e-49	0.425403	0.295	0.195	5.09579e-44	wound-Macro	S100A9
5.92241e-214	0.423364	0.989	0.916	3.23612e-209	wound-Macro	MYL6
1.20466e-174	0.405362	0.976	0.868	6.58249e-170	wound-Macro	CFL1
2.36939e-134	0.402332	0.817	0.622	1.29468e-129	wound-Macro	SPI1
2.69203e-112	0.401092	0.765	0.578	1.47098e-107	wound-Macro	VSIG4
2.11457e-127	0.400481	0.878	0.712	1.15544e-122	wound-Macro	VAMP8
3.6592e-126	0.399678	0.699	0.487	1.99946e-121	wound-Macro	FPR3
2.45794e-133	0.397932	0.178	0.056	1.34307e-128	wound-Macro	L1TD1
1.03416e-105	0.395743	0.758	0.58	5.65086e-101	wound-Macro	CCDC88A
1.29396e-111	0.395474	0.727	0.542	7.07048e-107	wound-Macro	RAP1B
1.1423e-107	0.395255	0.397	0.23	6.24177e-103	wound-Macro	SUN2
1.06243e-115	0.392152	0.518	0.329	5.80535e-111	wound-Macro	VASP
2.1422e-27	0.391642	0.169	0.107	1.17054e-22	wound-Macro	FCGBP
1.63984e-109	0.389295	0.464	0.288	8.9604e-105	wound-Macro	TMBIM1
2.68587e-123	0.387721	0.774	0.587	1.46762e-118	wound-Macro	MSN
2.98191e-83	0.386218	0.186	0.081	1.62938e-78	wound-Macro	CD300E
3.30428e-105	0.384899	0.247	0.113	1.80552e-100	wound-Macro	FGR
8.73581e-123	0.384332	0.654	0.455	4.77342e-118	wound-Macro	RHOC
3.83996e-115	0.383942	0.53	0.333	2.09823e-110	wound-Macro	ANPEP
8.77577e-132	0.3838	0.902	0.739	4.79526e-127	wound-Macro	IQGAP1
1.20651e-115	0.383725	0.649	0.457	6.59259e-111	wound-Macro	RHOG
1.46901e-128	0.383433	0.907	0.754	8.02698e-124	wound-Macro	CAST
9.47982e-117	0.382988	0.757	0.55	5.17996e-112	wound-Macro	EZR
3.17447e-66	0.382037	0.601	0.451	1.73459e-61	wound-Macro	CD55
3.73406e-137	0.381464	0.861	0.674	2.04036e-132	wound-Macro	TPM4
2.49151e-36	0.381453	0.477	0.376	1.36141e-31	wound-Macro	IFI27
4.41031e-138	0.379563	0.921	0.757	2.40988e-133	wound-Macro	ENO1
6.82906e-111	0.379399	0.777	0.598	3.73154e-106	wound-Macro	COMT
2.95521e-138	0.379235	0.806	0.603	1.61479e-133	wound-Macro	TUBB
9.60199e-128	0.378081	0.32	0.15	5.24672e-123	wound-Macro	FAM129B
2.3219e-92	0.376014	0.79	0.601	1.26873e-87	wound-Macro	RGCC
1.26267e-99	0.375425	0.679	0.48	6.89948e-95	wound-Macro	ATP5MD
9.92918e-113	0.372582	0.55	0.358	5.4255e-108	wound-Macro	CYB5R3
1.0096e-93	0.369257	0.409	0.25	5.51665e-89	wound-Macro	ZDHHC20
1.47449e-94	0.368234	0.489	0.318	8.0569e-90	wound-Macro	PLP2
3.87733e-139	0.368118	0.968	0.845	2.11865e-134	wound-Macro	CALM2
5.1505e-114	0.366085	0.852	0.684	2.81434e-109	wound-Macro	YWHAZ
5.65755e-113	0.366014	0.324	0.164	3.0914e-108	wound-Macro	LFNG
1.45571e-101	0.36563	0.579	0.393	7.95431e-97	wound-Macro	ZYX
4.56842e-100	0.365196	0.25	0.118	2.49627e-95	wound-Macro	MFSD6
1.12825e-120	0.365009	0.628	0.425	6.16499e-116	wound-Macro	ENG
9.73467e-168	0.364512	0.973	0.828	5.31922e-163	wound-Macro	CSTB
1.0478e-116	0.363236	0.681	0.487	5.7254e-112	wound-Macro	GNB2
6.67225e-103	0.362959	0.843	0.698	3.64585e-98	wound-Macro	PSMA7
1.34625e-99	0.362243	0.648	0.47	7.3562e-95	wound-Macro	ARF6
6.96499e-119	0.362181	0.939	0.805	3.80581e-114	wound-Macro	GRN
3.41151e-98	0.361834	0.483	0.305	1.86412e-93	wound-Macro	CORO1A
2.20179e-106	0.361685	0.341	0.184	1.2031e-101	wound-Macro	VCL
1.45376e-111	0.361296	0.718	0.53	7.94365e-107	wound-Macro	CAPZA2
5.3279e-115	0.360482	0.336	0.173	2.91127e-110	wound-Macro	ADAM15
2.08401e-74	0.359536	0.332	0.197	1.13874e-69	wound-Macro	SMIM4
5.86195e-92	0.358584	0.494	0.328	3.20309e-87	wound-Macro	SLC43A2
7.48949e-120	0.357888	0.915	0.759	4.09241e-115	wound-Macro	TPM3
2.19883e-104	0.35731	0.517	0.336	1.20148e-99	wound-Macro	PLXNB2
3.38565e-113	0.357092	0.536	0.345	1.84999e-108	wound-Macro	ACTN4
1.40968e-159	0.357089	0.984	0.886	7.70278e-155	wound-Macro	PPIA
2.21072e-120	0.354187	0.69	0.484	1.20798e-115	wound-Macro	CD151
9.65769e-103	0.352919	0.733	0.556	5.27716e-98	wound-Macro	ACTR3
6.34501e-88	0.350599	0.518	0.345	3.46704e-83	wound-Macro	CAMK1D
1.6377e-124	0.349932	0.859	0.687	8.94871e-120	wound-Macro	GSN
2.66874e-102	0.349149	0.11	0.029	1.45825e-97	wound-Macro	TNNT1
1.55481e-94	0.348856	0.536	0.358	8.49577e-90	wound-Macro	GLIPR2
2.94203e-99	0.348851	0.472	0.294	1.60758e-94	wound-Macro	DAAM1
8.62788e-114	0.347579	0.955	0.817	4.71444e-109	wound-Macro	FCER1G
2.16184e-105	0.34748	0.311	0.159	1.18128e-100	wound-Macro	PDLIM7
4.52309e-83	0.347334	0.333	0.19	2.47151e-78	wound-Macro	SMIM25
1.05053e-59	0.346617	0.321	0.203	5.74032e-55	wound-Macro	FBP1
4.89506e-86	0.342061	0.45	0.288	2.67476e-81	wound-Macro	PTPN6
4.84722e-99	0.340843	0.949	0.835	2.64862e-94	wound-Macro	LAPTM5
3.33319e-90	0.340598	0.39	0.235	1.82132e-85	wound-Macro	CSK
3.57601e-94	0.339291	0.544	0.373	1.954e-89	wound-Macro	TXNDC17
1.74722e-112	0.337265	0.202	0.078	9.54718e-108	wound-Macro	SLC9A3R2
1.81921e-90	0.335538	0.583	0.409	9.94052e-86	wound-Macro	CTNNA1
3.85762e-75	0.334815	0.58	0.429	2.10788e-70	wound-Macro	NDUFA12
3.81906e-135	0.332854	0.943	0.773	2.08681e-130	wound-Macro	CD44
2.67202e-98	0.332794	0.88	0.727	1.46004e-93	wound-Macro	MGST3
1.15312e-96	0.331662	0.694	0.51	6.3009e-92	wound-Macro	PPT1
2.25511e-85	0.330426	0.743	0.582	1.23224e-80	wound-Macro	COX6A1
9.90917e-93	0.330284	0.573	0.396	5.41457e-88	wound-Macro	SYNGR2
1.75311e-96	0.328648	0.585	0.408	9.57933e-92	wound-Macro	CAPNS1
2.73913e-88	0.328125	0.391	0.239	1.49672e-83	wound-Macro	CSRP1
3.84464e-85	0.32589	0.524	0.357	2.10079e-80	wound-Macro	SHTN1
5.79484e-83	0.325178	0.699	0.535	3.16642e-78	wound-Macro	CIB1
1.72999e-76	0.325065	0.487	0.334	9.453e-72	wound-Macro	TUBB6
2.33961e-96	0.324108	0.881	0.718	1.27841e-91	wound-Macro	PTMS
2.53639e-41	0.323039	0.638	0.516	1.38593e-36	wound-Macro	RHOB
4.5148e-87	0.320894	0.336	0.191	2.46698e-82	wound-Macro	ASAP2
4.84697e-78	0.320716	0.548	0.394	2.64848e-73	wound-Macro	TWF2
4.58883e-184	0.318936	0.999	0.995	2.50743e-179	wound-Macro	TMSB4X
3.96299e-83	0.317128	0.302	0.168	2.16546e-78	wound-Macro	TRIM47
2.10956e-86	0.31702	0.684	0.494	1.15271e-81	wound-Macro	LHFPL2
2.34773e-87	0.316896	0.507	0.333	1.28285e-82	wound-Macro	CCR1
2.37142e-85	0.316683	0.664	0.491	1.29579e-80	wound-Macro	SAMHD1
5.08968e-118	0.316102	0.77	0.567	2.7811e-113	wound-Macro	FABP5
5.30607e-84	0.315138	0.807	0.642	2.89934e-79	wound-Macro	RNH1
5.85649e-79	0.314818	0.447	0.29	3.2001e-74	wound-Macro	HPGDS
9.66111e-82	0.312497	0.84	0.669	5.27902e-77	wound-Macro	CAPG
5.97111e-85	0.312202	0.611	0.444	3.26273e-80	wound-Macro	VDAC1
2.49575e-77	0.310134	0.333	0.198	1.36373e-72	wound-Macro	SFXN3
2.96128e-76	0.309614	0.484	0.334	1.6181e-71	wound-Macro	WDR1
1.12534e-99	0.309027	0.935	0.799	6.14907e-95	wound-Macro	RAC1
1.92131e-68	0.308877	0.385	0.25	1.04984e-63	wound-Macro	SLC43A3
1.25638e-87	0.308343	0.596	0.424	6.86514e-83	wound-Macro	MYH9
9.00126e-113	0.307994	0.949	0.827	4.91847e-108	wound-Macro	ANXA5
1.96085e-82	0.305774	0.72	0.561	1.07145e-77	wound-Macro	ATP5PD
4.20236e-74	0.304877	0.754	0.594	2.29625e-69	wound-Macro	LCP1
4.62205e-73	0.304552	0.428	0.284	2.52558e-68	wound-Macro	RRAS
8.05276e-84	0.3044	0.76	0.593	4.40019e-79	wound-Macro	COTL1
3.7989e-34	0.30351	0.854	0.767	2.07579e-29	wound-Macro	CFD
1.52708e-70	0.302299	0.75	0.602	8.34425e-66	wound-Macro	ARHGDIB
1.87808e-77	0.301568	0.728	0.569	1.02622e-72	wound-Macro	TUBA1C
9.2949e-78	0.299888	0.734	0.582	5.07892e-73	wound-Macro	REEP5
1.49774e-93	0.29944	0.891	0.742	8.18394e-89	wound-Macro	ARPC5
2.2952e-77	0.299272	0.495	0.344	1.25414e-72	wound-Macro	PSMD7
2.5016e-86	0.298521	0.394	0.234	1.36692e-81	wound-Macro	2025-09-11
2.6048e-70	0.298318	0.277	0.155	1.42332e-65	wound-Macro	ADAMTSL4
9.47132e-87	0.297742	0.462	0.301	5.17532e-82	wound-Macro	ACTN1
3.59209e-88	0.297665	0.629	0.449	1.96279e-83	wound-Macro	DDX21
1.47664e-68	0.296887	0.416	0.279	8.06865e-64	wound-Macro	DYNLT3
1.07691e-87	0.296183	0.91	0.773	5.88448e-83	wound-Macro	ARPC2
4.77988e-75	0.296018	0.46	0.309	2.61182e-70	wound-Macro	TCIRG1
2.20895e-75	0.29588	0.589	0.428	1.20701e-70	wound-Macro	EIF2S2
9.64486e-75	0.294595	0.305	0.176	5.27015e-70	wound-Macro	TSPAN15
2.17443e-60	0.29452	0.449	0.316	1.18815e-55	wound-Macro	PLBD1
1.4224e-78	0.294247	0.576	0.411	7.77228e-74	wound-Macro	UNC93B1
9.95352e-78	0.294244	0.516	0.36	5.4388e-73	wound-Macro	ILK
2.95351e-72	0.294121	0.413	0.271	1.61386e-67	wound-Macro	SLC6A6
8.90439e-79	0.292907	0.874	0.722	4.86554e-74	wound-Macro	RTN4
4.13011e-70	0.292541	0.379	0.242	2.25677e-65	wound-Macro	LPCAT2
4.95544e-65	0.292196	0.473	0.332	2.70775e-60	wound-Macro	NPTN
1.60838e-76	0.292086	0.716	0.559	8.78852e-72	wound-Macro	POLR2L
8.9967e-59	0.291477	0.587	0.443	4.91598e-54	wound-Macro	LST1
1.57742e-74	0.291057	0.766	0.598	8.61933e-70	wound-Macro	CDC42
1.60323e-75	0.290497	0.504	0.337	8.76035e-71	wound-Macro	VCAN
1.25667e-67	0.289532	0.513	0.368	6.86669e-63	wound-Macro	APBB1IP
4.98988e-78	0.289431	0.592	0.433	2.72657e-73	wound-Macro	C4orf48
6.65136e-77	0.288552	0.742	0.583	3.63444e-72	wound-Macro	RBX1
3.51786e-61	0.287671	0.395	0.267	1.92223e-56	wound-Macro	KRAS
1.35447e-78	0.287436	0.22	0.107	7.4011e-74	wound-Macro	HOXB6
9.7485e-70	0.287329	0.76	0.607	5.32678e-65	wound-Macro	MBNL1
8.83185e-64	0.286936	0.817	0.672	4.8259e-59	wound-Macro	GNG5
9.0869e-73	0.283315	0.756	0.606	4.96526e-68	wound-Macro	DEK
5.80893e-71	0.283268	0.178	0.083	3.17412e-66	wound-Macro	PLEK2
9.80426e-76	0.281478	0.726	0.571	5.35724e-71	wound-Macro	ATP5MF
3.63143e-66	0.280183	0.505	0.361	1.98429e-61	wound-Macro	VAMP3
4.63035e-55	0.279473	0.337	0.219	2.53011e-50	wound-Macro	SLC11A1
5.3276e-84	0.278267	0.757	0.568	2.91111e-79	wound-Macro	COLEC12
2.06334e-84	0.2782	0.768	0.601	1.12745e-79	wound-Macro	NDUFS5
3.3423e-82	0.278038	0.961	0.842	1.8263e-77	wound-Macro	CD14
2.95231e-73	0.277209	0.873	0.721	1.6132e-68	wound-Macro	SH3BGRL
5.99562e-65	0.277147	0.526	0.378	3.27613e-60	wound-Macro	COX17
1.85219e-70	0.274979	0.67	0.518	1.01207e-65	wound-Macro	NOP10
3.02607e-52	0.274441	0.192	0.105	1.65351e-47	wound-Macro	MUC12
7.60535e-79	0.274437	0.529	0.369	4.15572e-74	wound-Macro	SELENOS
3.64612e-64	0.273952	0.606	0.464	1.99231e-59	wound-Macro	VPS29
3.60691e-77	0.273792	0.711	0.551	1.97089e-72	wound-Macro	TLN1
1.13624e-62	0.273763	0.445	0.308	6.20866e-58	wound-Macro	CAB39
9.41555e-72	0.272616	0.5	0.347	5.14484e-67	wound-Macro	FMNL1
6.62632e-98	0.272542	0.976	0.868	3.62076e-93	wound-Macro	CTSZ
2.32389e-70	0.272433	0.781	0.624	1.26982e-65	wound-Macro	PYCARD
6.96918e-71	0.270946	0.587	0.432	3.8081e-66	wound-Macro	MRPL41
3.68688e-75	0.270059	0.949	0.84	2.01459e-70	wound-Macro	DYNLL1
1.02928e-68	0.269739	0.628	0.479	5.62416e-64	wound-Macro	ATP5F1B
1.65439e-76	0.26891	0.607	0.428	9.0399e-72	wound-Macro	DUSP6
6.15938e-71	0.268831	0.57	0.414	3.36561e-66	wound-Macro	DYNC1I2
2.87274e-64	0.26875	0.506	0.362	1.56972e-59	wound-Macro	YWHAG
5.97389e-72	0.268356	0.266	0.144	3.26425e-67	wound-Macro	EFNB1
1.19894e-61	0.267571	0.296	0.179	6.55127e-57	wound-Macro	TTC7A
3.8346e-67	0.267063	0.611	0.453	2.0953e-62	wound-Macro	DYNLRB1
2.37366e-69	0.266801	0.913	0.784	1.29702e-64	wound-Macro	GNAI2
1.47629e-61	0.266716	0.585	0.445	8.06672e-57	wound-Macro	PSMB6
1.02463e-71	0.266604	0.339	0.202	5.59879e-67	wound-Macro	IGSF21
1.66085e-60	0.266064	0.466	0.331	9.07523e-56	wound-Macro	NDUFB3
3.24038e-51	0.265944	0.509	0.388	1.77061e-46	wound-Macro	SELENOT
1.45741e-60	0.264105	0.485	0.351	7.96356e-56	wound-Macro	MRPL54
1.45863e-56	0.263614	0.201	0.106	7.97027e-52	wound-Macro	ARC
3.49026e-58	0.263391	0.346	0.225	1.90715e-53	wound-Macro	RALB
1.3655e-64	0.262716	0.513	0.368	7.46135e-60	wound-Macro	PDCD5
8.75758e-63	0.261413	0.663	0.514	4.78532e-58	wound-Macro	DDAH2
2.26655e-52	0.261111	0.307	0.2	1.23849e-47	wound-Macro	RNF5
9.52836e-55	0.260791	0.376	0.253	5.20648e-50	wound-Macro	KLF9
5.94811e-61	0.260191	0.362	0.233	3.25017e-56	wound-Macro	ARHGAP30
2.60183e-56	0.259916	0.398	0.27	1.42169e-51	wound-Macro	OGDH
1.18462e-64	0.258757	0.195	0.099	6.47298e-60	wound-Macro	ACOT7
4.1411e-69	0.257964	0.576	0.42	2.26278e-64	wound-Macro	EMILIN2
9.54714e-58	0.257409	0.429	0.301	5.21675e-53	wound-Macro	MRPL52
2.93665e-55	0.257282	0.516	0.382	1.60464e-50	wound-Macro	PEPD
1.04681e-62	0.256203	0.721	0.583	5.71998e-58	wound-Macro	COX7B
4.44385e-76	0.255954	0.268	0.143	2.42821e-71	wound-Macro	FAM126A
1.61592e-39	0.255554	0.202	0.122	8.82973e-35	wound-Macro	CLIP4
8.09855e-70	0.255389	0.341	0.208	4.42521e-65	wound-Macro	MYO1C
1.35775e-61	0.25497	0.609	0.461	7.41903e-57	wound-Macro	PSMB3
1.95631e-57	0.25488	0.473	0.341	1.06897e-52	wound-Macro	SLIRP
1.28175e-59	0.254511	0.361	0.235	7.00373e-55	wound-Macro	SQOR
2.96578e-54	0.251527	0.498	0.366	1.62056e-49	wound-Macro	FERMT3
1.74991e-78	0.251092	0.224	0.11	9.56183e-74	wound-Macro	CSPG4
1.0026e-54	0.250936	0.728	0.587	5.47842e-50	wound-Macro	PGK1
1.15017e-68	0.250912	0.197	0.096	6.28473e-64	wound-Macro	KCNN4
8.23665e-69	0.25057	0.857	0.712	4.50067e-64	wound-Macro	MYL12B
2.10498e-70	0.250121	0.547	0.392	1.1502e-65	wound-Macro	ROMO1
0	2.20152	0.804	0.705	0	fibro-Macro	DCN
0	2.1529	0.968	0.906	0	fibro-Macro	COL1A1
0	2.10778	0.961	0.892	0	fibro-Macro	COL1A2
0	2.09556	0.979	0.929	0	fibro-Macro	COL3A1
0	2.06682	0.717	0.616	0	fibro-Macro	MGP
0	2.06553	0.77	0.705	0	fibro-Macro	CLU
0	2.02795	0.789	0.713	0	fibro-Macro	LUM
0	1.95096	0.648	0.506	0	fibro-Macro	ASPN
9.20892e-104	1.85403	0.377	0.257	5.03194e-99	fibro-Macro	PLA2G2A
0	1.83976	0.79	0.681	0	fibro-Macro	COL6A2
7.39604e-273	1.76994	0.557	0.383	4.04135e-268	fibro-Macro	NNMT
0	1.7523	0.688	0.565	0	fibro-Macro	COL6A3
1.13475e-60	1.7394	0.434	0.396	6.20049e-56	fibro-Macro	CHI3L2
0	1.73313	0.818	0.75	0	fibro-Macro	SPARC
2.38727e-291	1.73305	0.627	0.516	1.30445e-286	fibro-Macro	BGN
2.23654e-260	1.72572	0.564	0.392	1.22209e-255	fibro-Macro	CCDC80
4.72539e-140	1.72114	0.482	0.36	2.58205e-135	fibro-Macro	PRG4
0	1.71447	0.716	0.636	0	fibro-Macro	COL6A1
7.84987e-198	1.68057	0.566	0.444	4.28933e-193	fibro-Macro	NDUFA4L2
1.61374e-175	1.67193	0.55	0.434	8.81781e-171	fibro-Macro	COMP
3.69347e-265	1.66502	0.578	0.42	2.01819e-260	fibro-Macro	COL5A2
3.90474e-98	1.60834	0.53	0.495	2.13363e-93	fibro-Macro	POSTN
1.51015e-215	1.56516	0.604	0.531	8.25175e-211	fibro-Macro	IGFBP7
6.58698e-180	1.53478	0.611	0.559	3.59926e-175	fibro-Macro	MMP2
1.49126e-77	1.52672	0.41	0.349	8.14856e-73	fibro-Macro	WISP2
1.56251e-166	1.51369	0.423	0.26	8.53788e-162	fibro-Macro	C1R
1.87559e-150	1.50921	0.546	0.463	1.02486e-145	fibro-Macro	TNC
8.08434e-164	1.50162	0.551	0.454	4.41744e-159	fibro-Macro	AEBP1
5.15509e-181	1.47976	0.486	0.336	2.81684e-176	fibro-Macro	PCOLCE
0.000204651	1.45416	0.375	0.436	1	fibro-Macro	PLCG2
1.62216e-141	1.42308	0.392	0.24	8.86383e-137	fibro-Macro	PLAC9
8.9464e-150	1.39959	0.43	0.277	4.88849e-145	fibro-Macro	COL5A1
3.30768e-146	1.39596	0.421	0.271	1.80738e-141	fibro-Macro	FSTL1
5.62451e-74	1.35759	0.408	0.332	3.07335e-69	fibro-Macro	CRTAC1
2.49583e-84	1.33265	0.354	0.242	1.36377e-79	fibro-Macro	PRELP
1.09334e-140	1.3294	0.401	0.252	5.97425e-136	fibro-Macro	CALD1
6.67835e-132	1.32268	0.378	0.229	3.64918e-127	fibro-Macro	DPT
4.04417e-131	1.31424	0.373	0.228	2.20982e-126	fibro-Macro	MXRA8
9.41566e-136	1.27789	0.376	0.225	5.14491e-131	fibro-Macro	ANGPTL2
1.42118e-83	1.26997	0.335	0.223	7.76561e-79	fibro-Macro	OGN
2.16849e-179	1.26624	0.669	0.646	1.1849e-174	fibro-Macro	HTRA1
1.06733e-110	1.25758	0.326	0.191	5.83212e-106	fibro-Macro	C1S
9.60124e-130	1.24974	0.563	0.515	5.24631e-125	fibro-Macro	NBL1
2.13175e-101	1.24918	0.35	0.223	1.16483e-96	fibro-Macro	THY1
8.29632e-51	1.24273	0.139	0.068	4.53328e-46	fibro-Macro	CCN5
2.93217e-133	1.2306	0.366	0.211	1.6022e-128	fibro-Macro	MXRA5
1.78636e-94	1.22805	0.291	0.168	9.76101e-90	fibro-Macro	CTHRC1
1.06337e-73	1.20119	0.32	0.213	5.81049e-69	fibro-Macro	IGFBP6
1.17582e-37	1.1932	0.606	0.67	6.42491e-33	fibro-Macro	MTRNR2L12
2.31314e-102	1.18459	0.303	0.172	1.26395e-97	fibro-Macro	COL12A1
7.173e-67	1.17898	0.351	0.252	3.91947e-62	fibro-Macro	ISLR
2.18688e-104	1.16671	0.334	0.202	1.19496e-99	fibro-Macro	CAV1
2.44611e-82	1.15448	0.201	0.096	1.33661e-77	fibro-Macro	SFRP4
6.92953e-102	1.12878	0.243	0.119	3.78643e-97	fibro-Macro	COL14A1
1.81901e-58	1.10439	0.227	0.137	9.93943e-54	fibro-Macro	SPARCL1
2.04485e-68	1.09049	0.294	0.191	1.11735e-63	fibro-Macro	FMOD
2.00179e-136	1.08268	0.302	0.147	1.09382e-131	fibro-Macro	PRRX1
6.27609e-202	1.0703	0.781	0.853	3.42938e-197	fibro-Macro	TIMP1
4.3552e-96	1.06944	0.237	0.115	2.37977e-91	fibro-Macro	THBS4
2.4194e-120	1.06739	0.293	0.146	1.32201e-115	fibro-Macro	FBN1
0	1.06544	0.957	0.913	0	fibro-Macro	FN1
1.73202e-53	1.06163	0.421	0.357	9.46411e-49	fibro-Macro	SOX4
1.08803e-120	1.0574	0.252	0.112	5.94524e-116	fibro-Macro	ABI3BP
3.14661e-63	1.05308	0.291	0.19	1.71937e-58	fibro-Macro	GJA1
1.09911e-107	1.05266	0.28	0.143	6.00577e-103	fibro-Macro	FAP
1.00409e-29	1.04463	0.204	0.148	5.48656e-25	fibro-Macro	CTGF
2.08866e-87	1.03873	0.271	0.151	1.14128e-82	fibro-Macro	THBS2
1.12312e-87	1.02319	0.247	0.128	6.13693e-83	fibro-Macro	TIMP3
5.45497e-21	1.00091	0.205	0.161	2.9807e-16	fibro-Macro	MTRNR2L1
4.04397e-60	0.989171	0.324	0.226	2.20971e-55	fibro-Macro	RCN3
1.35859e-27	0.986914	0.246	0.188	7.4236e-23	fibro-Macro	IGFBP5
1.15619e-68	0.983292	0.271	0.165	6.31766e-64	fibro-Macro	MFGE8
7.24287e-79	0.969243	0.246	0.134	3.95765e-74	fibro-Macro	PDGFRB
1.11951e-30	0.962658	0.412	0.393	6.11721e-26	fibro-Macro	CTSK
6.17507e-42	0.952647	0.249	0.171	3.37418e-37	fibro-Macro	SPON2
3.56316e-81	0.951925	0.268	0.152	1.94698e-76	fibro-Macro	PLOD2
7.47939e-41	0.951383	0.275	0.199	4.08689e-36	fibro-Macro	RGS3
2.7116e-27	0.923858	0.152	0.098	1.48167e-22	fibro-Macro	CHI3L1
1.36129e-29	0.919295	0.355	0.318	7.43834e-25	fibro-Macro	SERPING1
1.30682e-47	0.906711	0.2	0.12	7.14075e-43	fibro-Macro	MDK
4.09226e-107	0.905734	0.205	0.085	2.23609e-102	fibro-Macro	PDGFRL
4.11085e-117	0.88918	0.653	0.661	2.24625e-112	fibro-Macro	MT2A
7.84017e-64	0.877034	0.232	0.132	4.28402e-59	fibro-Macro	DKK3
1.22482e-62	0.874584	0.245	0.144	6.69269e-58	fibro-Macro	TPM2
1.62763e-55	0.869767	0.268	0.169	8.8937e-51	fibro-Macro	MRC2
5.59012e-05	0.869764	0.287	0.287	1	fibro-Macro	KCNQ1OT1
7.36549e-23	0.864398	0.423	0.454	4.02465e-18	fibro-Macro	SELENOM
1.63407e-83	0.860893	0.23	0.114	8.9289e-79	fibro-Macro	PDGFRA
1.55978e-45	0.836232	0.223	0.14	8.52295e-41	fibro-Macro	FNDC1
1.87225e-82	0.835792	0.181	0.079	1.02303e-77	fibro-Macro	FBLN1
3.22939e-38	0.817809	0.277	0.202	1.7646e-33	fibro-Macro	LIMA1
6.72367e-32	0.817341	0.296	0.235	3.67395e-27	fibro-Macro	SERPINH1
5.4803e-85	0.81303	0.181	0.076	2.99455e-80	fibro-Macro	CRYAB
4.76798e-32	0.808254	0.123	0.067	2.60532e-27	fibro-Macro	CCN2
3.67078e-51	0.807901	0.103	0.041	2.00579e-46	fibro-Macro	SFRP2
1.42367e-52	0.806106	0.251	0.157	7.7792e-48	fibro-Macro	GOLM1
8.42714e-32	0.802842	0.147	0.086	4.60476e-27	fibro-Macro	CILP
3.23962e-75	0.798331	0.192	0.091	1.77019e-70	fibro-Macro	LHFPL6
4.5126e-20	0.795267	0.283	0.24	2.46578e-15	fibro-Macro	CAVIN1
7.56011e-17	0.794917	0.382	0.376	4.13099e-12	fibro-Macro	VCAN
1.02185e-36	0.793159	0.206	0.134	5.58362e-32	fibro-Macro	TNXB
6.88714e-40	0.793155	0.182	0.11	3.76327e-35	fibro-Macro	CXCL12
8.11685e-42	0.788586	0.262	0.181	4.43521e-37	fibro-Macro	MT1E
1.2488e-16	0.78661	0.343	0.326	6.82372e-12	fibro-Macro	ID3
1.34005e-74	0.785046	0.191	0.089	7.32232e-70	fibro-Macro	CFH
0.000194412	0.779905	0.353	0.386	1	fibro-Macro	MMP14
4.55066e-94	0.778033	0.21	0.092	2.48657e-89	fibro-Macro	FKBP10
6.39958e-18	0.77519	0.113	0.074	3.49686e-13	fibro-Macro	MMP3
2.70355e-68	0.765941	0.183	0.089	1.47727e-63	fibro-Macro	EDIL3
3.40521e-83	0.754441	0.204	0.094	1.86068e-78	fibro-Macro	CDH11
1.79427e-27	0.75088	0.265	0.205	9.80423e-23	fibro-Macro	COPZ2
1.17538e-60	0.744575	0.187	0.095	6.42249e-56	fibro-Macro	TNFAIP6
3.04603e-08	0.743612	0.34	0.356	0.00166441	fibro-Macro	PRDX4
6.25212e-97	0.738448	0.197	0.081	3.41628e-92	fibro-Macro	SSPN
4.92837e-80	0.736669	0.164	0.067	2.69296e-75	fibro-Macro	MT1M
1.33848e-40	0.736643	0.233	0.152	7.31372e-36	fibro-Macro	PDPN
2.726e-60	0.733312	0.197	0.103	1.48954e-55	fibro-Macro	FRMD6
1.43312e-33	0.716594	0.154	0.09	7.83086e-29	fibro-Macro	C11orf96
3.36437e-56	0.716088	0.199	0.108	1.83836e-51	fibro-Macro	CERCAM
0.00598784	0.714589	0.31	0.387	1	fibro-Macro	THUMPD3-AS1
1.32444e-95	0.714574	0.17	0.064	7.23701e-91	fibro-Macro	SOD3
2.82881e-11	0.711577	0.172	0.138	1.54572e-06	fibro-Macro	TAGLN
2.68905e-32	0.710388	0.145	0.085	1.46935e-27	fibro-Macro	RARRES1
9.37818e-46	0.709074	0.207	0.124	5.12443e-41	fibro-Macro	ENAH
2.32605e-17	0.704702	0.286	0.247	1.271e-12	fibro-Macro	S100A13
1.08515e-30	0.699494	0.238	0.169	5.9295e-26	fibro-Macro	LTBP3
2.60825e-31	0.69848	0.104	0.053	1.4252e-26	fibro-Macro	FGFBP2
6.60095e-11	0.693391	0.306	0.298	3.60689e-06	fibro-Macro	PPIC
2.36283e-48	0.690962	0.2	0.115	1.2911e-43	fibro-Macro	MYL9
2.27701e-47	0.687586	0.154	0.079	1.2442e-42	fibro-Macro	ANGPTL4
7.45026e-58	0.686202	0.182	0.093	4.07097e-53	fibro-Macro	RORA
2.74846e-41	0.68552	0.184	0.107	1.50181e-36	fibro-Macro	COX7A1
1.21473e-109	0.685461	0.154	0.049	6.63755e-105	fibro-Macro	SNED1
3.9342e-09	0.680926	0.536	0.681	0.000214973	fibro-Macro	IFITM3
3.09403e-43	0.68087	0.214	0.131	1.69064e-38	fibro-Macro	MXRA7
2.32369e-57	0.671255	0.18	0.091	1.26971e-52	fibro-Macro	LRRC15
5.80173e-36	0.670639	0.133	0.072	3.17018e-31	fibro-Macro	CEMIP
2.66657e-80	0.667459	0.151	0.058	1.45707e-75	fibro-Macro	SULF1
4.10873e-63	0.666181	0.165	0.077	2.24509e-58	fibro-Macro	ENPP1
6.29727e-37	0.660034	0.147	0.082	3.44095e-32	fibro-Macro	SCRG1
2.18069e-80	0.658295	0.143	0.054	1.19157e-75	fibro-Macro	EFEMP1
4.36514e-32	0.657863	0.203	0.134	2.3852e-27	fibro-Macro	BEX3
1.05872e-29	0.657699	0.154	0.096	5.78506e-25	fibro-Macro	CAPS
3.95169e-110	0.656218	0.158	0.051	2.15928e-105	fibro-Macro	SOX5
5.11435e-95	0.65509	0.153	0.054	2.79458e-90	fibro-Macro	SMOC2
2.06333e-16	0.652681	0.228	0.184	1.12745e-11	fibro-Macro	LBH
1.83366e-46	0.645329	0.159	0.083	1.00195e-41	fibro-Macro	CRISPLD2
1.87569e-104	0.644997	0.999	0.999	1.02491e-99	fibro-Macro	MALAT1
9.1506e-57	0.643672	0.171	0.086	5.00007e-52	fibro-Macro	CADM1
1.53548e-16	0.642985	0.603	0.757	8.39019e-12	fibro-Macro	ITGB1
1.50442e-62	0.635747	0.143	0.062	8.22046e-58	fibro-Macro	MFAP2
2.9363e-12	0.634513	0.258	0.225	1.60445e-07	fibro-Macro	SDC2
1.91485e-56	0.633576	0.146	0.067	1.04631e-51	fibro-Macro	MEG3
0.00209483	0.633573	0.422	0.5	1	fibro-Macro	RRBP1
2.49102e-71	0.632865	0.176	0.079	1.36114e-66	fibro-Macro	GPX8
8.37996e-101	0.630548	0.171	0.062	4.57898e-96	fibro-Macro	ECM2
1.4362e-42	0.630499	0.204	0.122	7.8477e-38	fibro-Macro	RETREG1
5.38991e-33	0.630041	0.213	0.141	2.94516e-28	fibro-Macro	IL1R1
2.16637e-57	0.629372	0.139	0.062	1.18375e-52	fibro-Macro	SERPINE2
3.37969e-71	0.617606	0.156	0.066	1.84673e-66	fibro-Macro	TWIST1
1.22001e-17	0.616957	0.21	0.161	6.6664e-13	fibro-Macro	ANTXR1
2.4956e-79	0.616712	0.174	0.074	1.36364e-74	fibro-Macro	DDR2
0.00740376	0.614537	0.539	0.698	1	fibro-Macro	XIST
1.14449e-11	0.61203	0.243	0.208	6.25371e-07	fibro-Macro	FAM114A1
1.71366e-64	0.611765	0.168	0.077	9.3638e-60	fibro-Macro	WWTR1
3.05231e-66	0.61165	0.129	0.05	1.66784e-61	fibro-Macro	ITGBL1
0.000728454	0.610875	0.317	0.335	1	fibro-Macro	C12orf57
0.0028738	0.609563	0.31	0.33	1	fibro-Macro	EPB41L2
7.44075e-52	0.608409	0.155	0.076	4.06577e-47	fibro-Macro	LOXL2
8.10555e-35	0.603842	0.162	0.094	4.42904e-30	fibro-Macro	MATN2
6.05204e-65	0.601758	0.168	0.077	3.30695e-60	fibro-Macro	FHL1
1.4337e-65	0.596308	0.173	0.08	7.83403e-61	fibro-Macro	CNN3
1.65175e-58	0.596124	0.158	0.074	9.02548e-54	fibro-Macro	LTBP1
2.04385e-88	0.595253	0.154	0.057	1.1168e-83	fibro-Macro	STEAP1
6.38231e-65	0.594531	0.156	0.068	3.48742e-60	fibro-Macro	S100A16
9.71919e-33	0.593669	0.171	0.103	5.31076e-28	fibro-Macro	SEMA3C
1.59677e-54	0.591491	0.175	0.089	8.72504e-50	fibro-Macro	ADAMTS2
2.36256e-30	0.590928	0.15	0.089	1.29095e-25	fibro-Macro	CAMK2N1
2.84957e-77	0.587878	0.17	0.071	1.55706e-72	fibro-Macro	EFEMP2
3.34395e-28	0.587588	0.829	0.961	1.8272e-23	fibro-Macro	NEAT1
4.99269e-95	0.585816	0.15	0.051	2.7281e-90	fibro-Macro	DLC1
2.18091e-87	0.583557	0.147	0.052	1.19169e-82	fibro-Macro	LAMA4
2.24272e-86	0.579457	0.129	0.042	1.22547e-81	fibro-Macro	CDO1
5.31788e-14	0.578408	0.231	0.188	2.90579e-09	fibro-Macro	PPFIBP1
1.3726e-19	0.576546	0.624	0.775	7.50014e-15	fibro-Macro	LRP1
7.00535e-55	0.575155	0.154	0.074	3.82786e-50	fibro-Macro	KDELR3
3.71309e-05	0.574244	0.257	0.248	1	fibro-Macro	PMEPA1
1.2453e-31	0.574135	0.19	0.12	6.80457e-27	fibro-Macro	NFIX
0.000151916	0.573029	0.457	0.605	1	fibro-Macro	YME1L1
1.19248e-103	0.568058	0.148	0.047	6.51593e-99	fibro-Macro	PTPRD
0.000222998	0.564814	0.426	0.556	1	fibro-Macro	INTS6
7.91096e-78	0.563706	0.153	0.06	4.32271e-73	fibro-Macro	PDLIM3
7.71059e-22	0.560362	0.325	0.477	4.21322e-17	fibro-Macro	EIF4E
1.254e-05	0.560299	0.529	0.657	0.685212	fibro-Macro	DST
5.04498e-05	0.556927	0.311	0.305	1	fibro-Macro	AQP1
1.15025e-82	0.555407	0.135	0.047	6.28519e-78	fibro-Macro	COL16A1
6.89036e-27	0.554728	0.194	0.129	3.76503e-22	fibro-Macro	PLS3
3.50091e-48	0.553049	0.122	0.055	1.91297e-43	fibro-Macro	VCAM1
2.56879e-95	0.55188	0.122	0.036	1.40364e-90	fibro-Macro	COL8A1
1.35661e-05	0.550748	0.234	0.217	0.74128	fibro-Macro	NUCB2
0.00920528	0.550305	0.364	0.409	1	fibro-Macro	MT1X
1.74414e-41	0.544422	0.154	0.082	9.53036e-37	fibro-Macro	EMILIN1
0.000104817	0.544233	0.269	0.26	1	fibro-Macro	EMP2
2.13747e-57	0.543546	0.115	0.045	1.16796e-52	fibro-Macro	IL32
6.42519e-64	0.541637	0.166	0.075	3.51085e-59	fibro-Macro	CTTN
1.58703e-11	0.538921	0.197	0.158	8.67185e-07	fibro-Macro	LAMB2
1.10786e-59	0.535014	0.159	0.073	6.05356e-55	fibro-Macro	TMEM45A
1.68784e-40	0.533028	0.135	0.068	9.22268e-36	fibro-Macro	COL18A1
5.36314e-37	0.532503	0.128	0.066	2.93052e-32	fibro-Macro	CRLF1
6.56489e-43	0.531138	0.133	0.065	3.58719e-38	fibro-Macro	SCARA3
3.99628e-41	0.525765	0.141	0.073	2.18365e-36	fibro-Macro	TM4SF1
1.03845e-86	0.525598	0.115	0.034	5.67428e-82	fibro-Macro	ANGPTL1
1.05972e-56	0.521436	0.135	0.058	5.79053e-52	fibro-Macro	PXDN
0.00344462	0.521003	0.272	0.277	1	fibro-Macro	PRDX2
1.05761e-08	0.520576	0.363	0.492	0.000577902	fibro-Macro	IFI30
3.35208e-40	0.517457	0.132	0.066	1.83164e-35	fibro-Macro	LOX
4.78625e-06	0.517088	0.504	0.692	0.26153	fibro-Macro	NRP2
0.000226844	0.515246	0.352	0.479	1	fibro-Macro	OSTC
0.0033301	0.514726	0.226	0.218	1	fibro-Macro	UAP1
7.4167e-125	0.513899	0.129	0.031	4.05263e-120	fibro-Macro	BICC1
0.00150652	0.510385	0.229	0.217	1	fibro-Macro	CDKN1C
5.75336e-45	0.508613	0.111	0.049	3.14375e-40	fibro-Macro	ACAN
2.91577e-05	0.502566	0.204	0.184	1	fibro-Macro	FAM20C
4.71956e-41	0.500964	0.131	0.065	2.57886e-36	fibro-Macro	CHPF
4.44408e-22	0.496264	0.126	0.077	2.42834e-17	fibro-Macro	BMP1
1.78012e-62	0.494063	0.128	0.051	9.72692e-58	fibro-Macro	GAS1
8.96485e-79	0.493304	0.137	0.049	4.89857e-74	fibro-Macro	AKR1C1
3.06257e-47	0.49317	0.119	0.053	1.67345e-42	fibro-Macro	LAMB1
1.81957e-38	0.49012	0.138	0.072	9.94252e-34	fibro-Macro	COL4A2
1.21019e-05	0.486829	0.154	0.131	0.661273	fibro-Macro	ID1
1.159e-15	0.484883	0.177	0.129	6.33299e-11	fibro-Macro	P4HA2
1.71996e-55	0.484787	0.13	0.056	9.39819e-51	fibro-Macro	SLC39A14
1.76908e-53	0.483312	0.133	0.059	9.6666e-49	fibro-Macro	MYO1B
1.48506e-57	0.482818	0.114	0.045	8.11465e-53	fibro-Macro	PCOLCE2
8.20859e-42	0.481224	0.136	0.068	4.48534e-37	fibro-Macro	HMCN1
1.09318e-52	0.478147	0.132	0.058	5.97336e-48	fibro-Macro	DSEL
3.18657e-21	0.476383	0.665	0.842	1.7412e-16	fibro-Macro	TIMP2
1.06132e-05	0.474404	0.327	0.422	0.579925	fibro-Macro	UGP2
3.33647e-29	0.474361	0.104	0.054	1.82311e-24	fibro-Macro	CRABP2
2.34828e-39	0.471405	0.11	0.051	1.28315e-34	fibro-Macro	DPP4
4.02699e-62	0.471127	0.136	0.056	2.20043e-57	fibro-Macro	PLPP1
7.90443e-10	0.469006	0.626	0.828	4.31914e-05	fibro-Macro	PPIB
7.9371e-51	0.468838	0.123	0.054	4.33699e-46	fibro-Macro	TSPAN2
9.72697e-75	0.46209	0.134	0.049	5.31501e-70	fibro-Macro	AKR1C2
6.43001e-09	0.461871	0.141	0.11	0.000351349	fibro-Macro	SSC5D
3.02753e-74	0.461002	0.126	0.044	1.6543e-69	fibro-Macro	OSMR
4.41793e-20	0.460854	0.163	0.11	2.41404e-15	fibro-Macro	RHOBTB3
1.26517e-68	0.460684	0.133	0.051	6.91315e-64	fibro-Macro	SGCD
2.37767e-97	0.46004	0.107	0.027	1.29921e-92	fibro-Macro	EBF1
2.80358e-08	0.459014	0.121	0.168	0.00153193	fibro-Macro	TCOF1
3.78055e-07	0.457968	0.199	0.172	0.0206577	fibro-Macro	PDLIM2
0.00327751	0.455685	0.307	0.379	1	fibro-Macro	VEGFA
4.38956e-88	0.454881	0.106	0.029	2.39854e-83	fibro-Macro	TSHZ2
2.13987e-98	0.454191	0.135	0.041	1.16927e-93	fibro-Macro	TMEM98
7.90222e-27	0.453467	0.14	0.083	4.31793e-22	fibro-Macro	SGCB
5.34136e-106	0.452899	0.127	0.035	2.91862e-101	fibro-Macro	NFIB
4.22686e-42	0.451504	0.128	0.061	2.30964e-37	fibro-Macro	NT5E
4.46596e-65	0.447134	0.147	0.061	2.44029e-60	fibro-Macro	ITM2C
4.42624e-15	0.44326	0.118	0.08	2.41859e-10	fibro-Macro	ADAM12
9.01092e-60	0.436993	0.111	0.041	4.92375e-55	fibro-Macro	ITGA11
7.00469e-33	0.432576	0.1	0.049	3.8275e-28	fibro-Macro	CPXM1
0.00691923	0.42994	0.233	0.277	1	fibro-Macro	TSPYL2
4.08886e-21	0.428753	0.157	0.103	2.23424e-16	fibro-Macro	PDLIM4
3.84863e-10	0.428497	0.154	0.119	2.10297e-05	fibro-Macro	MYO1D
1.1165e-105	0.428191	0.122	0.032	6.10078e-101	fibro-Macro	ZNF385D
1.92535e-31	0.427724	0.115	0.059	1.05205e-26	fibro-Macro	EHD2
8.0905e-13	0.426478	0.157	0.116	4.42081e-08	fibro-Macro	OPTN
4.79696e-45	0.425686	0.129	0.061	2.62116e-40	fibro-Macro	SMOC1
2.35518e-21	0.422084	0.127	0.078	1.28692e-16	fibro-Macro	OLFML3
1.21818e-23	0.421552	0.126	0.075	6.6564e-19	fibro-Macro	THBS3
3.57841e-65	0.420786	0.105	0.035	1.95531e-60	fibro-Macro	NRN1
0.00144517	0.420549	0.602	0.792	1	fibro-Macro	HNRNPU
1.96571e-07	0.419874	0.152	0.123	0.010741	fibro-Macro	ETS1
1.76528e-09	0.419391	0.183	0.148	9.64582e-05	fibro-Macro	PAM
4.34689e-45	0.419291	0.129	0.061	2.37523e-40	fibro-Macro	SH3D19
9.28855e-05	0.419152	0.171	0.212	1	fibro-Macro	SECISBP2
4.67709e-05	0.418431	0.131	0.11	1	fibro-Macro	CKAP4
3.01306e-108	0.418179	0.118	0.03	1.6464e-103	fibro-Macro	GLI3
5.98268e-48	0.417449	0.126	0.056	3.26906e-43	fibro-Macro	FKBP7
4.67045e-25	0.415847	0.319	0.485	2.55203e-20	fibro-Macro	NABP1
0.00879942	0.414708	0.332	0.415	1	fibro-Macro	TCF4
4.32966e-14	0.413623	0.364	0.509	2.36581e-09	fibro-Macro	TLE4
7.65819e-05	0.413134	0.57	0.795	1	fibro-Macro	EIF5
3.29461e-18	0.411885	0.154	0.105	1.80024e-13	fibro-Macro	ZEB1
2.78494e-19	0.411354	0.114	0.07	1.52175e-14	fibro-Macro	AK1
9.99674e-05	0.411284	0.337	0.431	1	fibro-Macro	NFIC
[truncated: 1,431 more rows]

## Sheet: Endothelia
p_val	avg_log2FC	pct.1	pct.2	p_val_adj	cluster	gene
1.31508e-296	1.53491	0.773	0.424	7.18586e-292	inflam-Endo	C2CD4B
9.09867e-293	1.33979	0.725	0.35	4.9717e-288	inflam-Endo	SELE
1.07466e-161	1.25008	0.662	0.4	5.87215e-157	inflam-Endo	CCL2
1.54525e-269	1.15952	0.947	0.766	8.44354e-265	inflam-Endo	IER3
2.41495e-171	1.14126	0.808	0.592	1.31958e-166	inflam-Endo	RGS16
3.95819e-104	1.13511	0.453	0.247	2.16283e-99	inflam-Endo	HMOX1
9.4296e-261	1.11558	0.787	0.475	5.15252e-256	inflam-Endo	IRF1
2.29937e-274	1.10116	0.885	0.669	1.25642e-269	inflam-Endo	SOCS3
1.41305e-213	1.04154	0.57	0.251	7.72116e-209	inflam-Endo	RND1
0	1.02821	0.973	0.812	0	inflam-Endo	NFKBIA
1.70299e-219	1.02547	0.855	0.609	9.30547e-215	inflam-Endo	CEBPD
0	1.01186	0.972	0.591	0	inflam-Endo	ACKR1
5.82072e-257	1.00924	0.675	0.333	3.18056e-252	inflam-Endo	TMEM70
1.92872e-191	0.984107	0.832	0.566	1.05389e-186	inflam-Endo	SOD2
3.92434e-52	0.979793	0.16	0.062	2.14434e-47	inflam-Endo	G0S2
0	0.916369	0.953	0.685	0	inflam-Endo	HLA-DRA
1.13985e-180	0.903933	0.775	0.5	6.22835e-176	inflam-Endo	ATF3
3.02141e-114	0.902735	0.626	0.393	1.65096e-109	inflam-Endo	PDK4
8.2863e-266	0.894217	0.832	0.509	4.5278e-261	inflam-Endo	ICAM1
3.46778e-259	0.891532	0.839	0.515	1.89486e-254	inflam-Endo	CDKN1A
5.15012e-165	0.850707	0.508	0.219	2.81413e-160	inflam-Endo	CCL23
5.49539e-254	0.836631	0.764	0.409	3.00279e-249	inflam-Endo	MAFF
2.12846e-306	0.821128	0.977	0.847	1.16304e-301	inflam-Endo	DNAJA1
8.33665e-281	0.810667	0.965	0.746	4.55531e-276	inflam-Endo	HLA-DRB1
3.34026e-98	0.800072	0.324	0.142	1.82518e-93	inflam-Endo	TNFSF9
5.28693e-195	0.796094	0.503	0.2	2.88888e-190	inflam-Endo	RHOU
1.36529e-148	0.774957	0.58	0.31	7.4602e-144	inflam-Endo	TNFAIP3
7.77251e-98	0.755491	0.414	0.209	4.24706e-93	inflam-Endo	CYP1B1
9.42952e-193	0.746989	0.595	0.287	5.15248e-188	inflam-Endo	ZNF267
6.94999e-184	0.739043	0.734	0.441	3.79761e-179	inflam-Endo	MAP3K8
2.02639e-162	0.729846	0.771	0.524	1.10726e-157	inflam-Endo	NCOA7
3.13766e-124	0.719456	0.529	0.287	1.71448e-119	inflam-Endo	CSRP2
1.57542e-251	0.718164	0.96	0.779	8.6084e-247	inflam-Endo	PPP1R15A
1.37695e-122	0.706491	0.332	0.123	7.52391e-118	inflam-Endo	CADM3
1.26387e-70	0.702314	0.866	0.766	6.90602e-66	inflam-Endo	ZFP36
0	0.696477	0.999	0.983	0	inflam-Endo	TPT1
1.53182e-116	0.695936	0.277	0.093	8.37018e-112	inflam-Endo	TACSTD2
3.41777e-150	0.695762	0.632	0.36	1.86754e-145	inflam-Endo	UGCG
1.89644e-144	0.680747	0.845	0.579	1.03625e-139	inflam-Endo	ZNF385D
2.97804e-121	0.670653	0.595	0.351	1.62726e-116	inflam-Endo	PLIN2
1.3312e-142	0.666979	0.744	0.497	7.27392e-138	inflam-Endo	UPP1
1.3756e-125	0.664951	0.97	0.893	7.51655e-121	inflam-Endo	JUNB
0	0.658596	0.999	0.974	0	inflam-Endo	EIF1
6.35206e-183	0.658431	0.78	0.483	3.47089e-178	inflam-Endo	HLA-DPB1
8.6229e-160	0.651051	0.885	0.669	4.71173e-155	inflam-Endo	PIM3
1.46506e-73	0.650623	0.877	0.734	8.0054e-69	inflam-Endo	MT2A
1.46393e-101	0.64475	0.811	0.627	7.9992e-97	inflam-Endo	ARL4A
7.76611e-122	0.640599	0.608	0.36	4.24356e-117	inflam-Endo	CKS2
2.61047e-189	0.640513	0.794	0.484	1.42642e-184	inflam-Endo	HLA-DPA1
4.61841e-112	0.633865	0.391	0.175	2.52359e-107	inflam-Endo	AKAP12
7.53879e-135	0.629288	0.583	0.326	4.11935e-130	inflam-Endo	TIPARP
1.70205e-204	0.627815	0.958	0.796	9.30032e-200	inflam-Endo	ETS2
8.03164e-149	0.627028	0.523	0.256	4.38865e-144	inflam-Endo	SLC25A25
7.42838e-20	0.625637	0.46	0.441	4.05902e-15	inflam-Endo	H3F3B
2.40282e-136	0.624785	0.767	0.511	1.31295e-131	inflam-Endo	DNAJB4
3.62162e-110	0.624663	0.501	0.277	1.97893e-105	inflam-Endo	INSIG1
1.65653e-166	0.624622	0.967	0.839	9.0516e-162	inflam-Endo	TXN
3.71737e-67	0.622563	0.365	0.204	2.03125e-62	inflam-Endo	IFIT3
4.51115e-93	0.622445	0.652	0.445	2.46498e-88	inflam-Endo	RCAN1
3.75875e-92	0.6173	0.903	0.769	2.05385e-87	inflam-Endo	GADD45B
9.50516e-162	0.609078	0.63	0.321	5.19381e-157	inflam-Endo	IL1R1
3.33097e-75	0.606747	0.761	0.603	1.82011e-70	inflam-Endo	HES1
4.42104e-99	0.605031	0.26	0.094	2.41574e-94	inflam-Endo	LRATD2
2.27505e-166	0.602145	0.528	0.225	1.24313e-161	inflam-Endo	CCL14
3.9664e-189	0.600059	0.987	0.917	2.16732e-184	inflam-Endo	TM4SF1
1.79242e-121	0.596343	0.859	0.668	9.79415e-117	inflam-Endo	CLEC2B
4.18317e-130	0.593224	0.769	0.526	2.28577e-125	inflam-Endo	BHLHE40
3.0594e-149	0.590712	0.853	0.606	1.67172e-144	inflam-Endo	SERTAD1
1.33164e-155	0.582271	0.954	0.767	7.27635e-151	inflam-Endo	ADIRF
2.18549e-98	0.582175	0.621	0.406	1.1942e-93	inflam-Endo	CHIC2
5.41496e-95	0.578853	0.757	0.577	2.95884e-90	inflam-Endo	KLF10
5.68663e-111	0.576898	0.947	0.835	3.10729e-106	inflam-Endo	JUN
1.34156e-55	0.571934	0.688	0.532	7.33053e-51	inflam-Endo	ADAMTS9
1.39533e-190	0.568119	0.959	0.803	7.62435e-186	inflam-Endo	YBX3
1.89326e-80	0.567702	0.556	0.363	1.03451e-75	inflam-Endo	DDIT3
1.52298e-90	0.565031	0.709	0.502	8.32185e-86	inflam-Endo	FAM241A
6.25256e-186	0.564192	0.966	0.825	3.41653e-181	inflam-Endo	PDLIM1
1.46309e-134	0.562911	0.583	0.32	7.99464e-130	inflam-Endo	TRIB1
2.86594e-135	0.561376	0.487	0.234	1.56601e-130	inflam-Endo	CNKSR3
2.00785e-102	0.560604	0.513	0.29	1.09713e-97	inflam-Endo	GBP2
9.01807e-119	0.558208	0.808	0.579	4.92766e-114	inflam-Endo	KLF4
1.23827e-156	0.55692	0.559	0.266	6.76616e-152	inflam-Endo	HAPLN3
1.64317e-97	0.554312	0.728	0.504	8.97863e-93	inflam-Endo	GADD45A
3.27971e-59	0.551569	0.323	0.18	1.7921e-54	inflam-Endo	LINC00513
1.51319e-138	0.54822	0.527	0.255	8.26835e-134	inflam-Endo	OLFM1
2.88383e-122	0.547721	0.718	0.474	1.57578e-117	inflam-Endo	YPEL2
3.01479e-184	0.545319	0.982	0.807	1.64734e-179	inflam-Endo	CD74
2.62206e-128	0.544452	0.816	0.572	1.43275e-123	inflam-Endo	SLC2A3
1.67303e-106	0.544237	0.471	0.245	9.14175e-102	inflam-Endo	ARL4C
4.29156e-158	0.54138	0.922	0.764	2.345e-153	inflam-Endo	SDCBP
8.57898e-30	0.533221	0.528	0.484	4.68773e-25	inflam-Endo	SNHG29
6.74641e-100	0.530511	0.566	0.343	3.68638e-95	inflam-Endo	FOXC1
3.75438e-99	0.529039	0.654	0.439	2.05147e-94	inflam-Endo	SERPINB1
2.35473e-47	0.52574	0.401	0.263	1.28667e-42	inflam-Endo	HLA-DRB6
3.16866e-155	0.523919	0.887	0.628	1.73142e-150	inflam-Endo	DUSP23
5.93258e-100	0.522971	0.853	0.679	3.24168e-95	inflam-Endo	ARID5B
5.84037e-98	0.520941	0.35	0.157	3.19129e-93	inflam-Endo	PMAIP1
6.11914e-102	0.51947	0.739	0.515	3.34362e-97	inflam-Endo	CDC42EP3
1.40721e-110	0.51941	0.547	0.314	7.68926e-106	inflam-Endo	MIR22HG
3.93217e-96	0.51744	0.939	0.818	2.14862e-91	inflam-Endo	KLF6
5.27052e-112	0.517432	0.59	0.339	2.87992e-107	inflam-Endo	CTSC
8.46111e-71	0.517215	0.522	0.33	4.62332e-66	inflam-Endo	MYC
6.09572e-137	0.513768	0.821	0.579	3.33082e-132	inflam-Endo	NAMPT
1.9557e-133	0.511359	0.579	0.297	1.06863e-128	inflam-Endo	HLA-DQB1
2.35027e-137	0.509488	0.641	0.35	1.28423e-132	inflam-Endo	HLA-DMA
1.31423e-54	0.50946	0.756	0.626	7.18124e-50	inflam-Endo	SPRY1
6.53763e-165	0.509374	0.627	0.288	3.57229e-160	inflam-Endo	SELP
4.67136e-88	0.507088	0.546	0.335	2.55252e-83	inflam-Endo	ARRDC3
2.40735e-78	0.503038	0.903	0.778	1.31542e-73	inflam-Endo	TSC22D1
2.72303e-124	0.502513	0.909	0.731	1.48792e-119	inflam-Endo	SQSTM1
2.30138e-113	0.50221	0.536	0.29	1.25752e-108	inflam-Endo	LIFR
4.57825e-105	0.500188	0.804	0.61	2.50165e-100	inflam-Endo	NFE2L2
3.37652e-115	0.499497	0.746	0.524	1.845e-110	inflam-Endo	HNRNPF
4.39887e-58	0.496325	0.686	0.523	2.40363e-53	inflam-Endo	RHOJ
2.95352e-102	0.48803	0.843	0.631	1.61386e-97	inflam-Endo	PMP22
1.82146e-69	0.484554	0.261	0.115	9.9528e-65	inflam-Endo	IL6
1.53515e-117	0.482855	0.583	0.313	8.38834e-113	inflam-Endo	TESC
8.91488e-48	0.482261	0.208	0.099	4.87127e-43	inflam-Endo	ENSG00000286533
1.59333e-116	0.482103	0.799	0.57	8.70629e-112	inflam-Endo	SNHG8
1.23259e-62	0.478713	0.35	0.191	6.7351e-58	inflam-Endo	MX1
3.61822e-83	0.477561	0.325	0.151	1.97707e-78	inflam-Endo	ADAMTS4
1.90244e-35	0.476862	0.387	0.271	1.03953e-30	inflam-Endo	HIST1H4C
2.81768e-90	0.475161	0.369	0.18	1.53964e-85	inflam-Endo	TIFA
1.36175e-169	0.471979	0.987	0.897	7.4409e-165	inflam-Endo	EEF1B2
6.57628e-31	0.464226	0.183	0.099	3.59341e-26	inflam-Endo	IFIT2
1.16452e-86	0.463727	0.927	0.814	6.36317e-82	inflam-Endo	ZFP36L2
1.14158e-86	0.463093	0.29	0.12	6.23784e-82	inflam-Endo	HLA-DQA1
3.08962e-16	0.46296	0.163	0.103	1.68823e-11	inflam-Endo	DUSP2
4.71063e-99	0.461607	0.821	0.621	2.57398e-94	inflam-Endo	SLC3A2
7.69053e-98	0.461345	0.916	0.77	4.20226e-93	inflam-Endo	MAP1LC3B
4.46051e-119	0.461304	0.872	0.664	2.43731e-114	inflam-Endo	CCNL1
2.99026e-93	0.461249	0.676	0.456	1.63394e-88	inflam-Endo	CLIC2
3.57485e-76	0.460512	0.767	0.555	1.95337e-71	inflam-Endo	EGR1
2.60549e-55	0.460072	0.175	0.069	1.42369e-50	inflam-Endo	ADAMTS9-AS1
5.19007e-82	0.459606	0.6	0.39	2.83596e-77	inflam-Endo	GNG12
8.73383e-139	0.458404	0.991	0.942	4.77234e-134	inflam-Endo	UBC
2.75581e-24	0.458325	0.539	0.534	1.50583e-19	inflam-Endo	H3-3B
1.52224e-40	0.457847	0.198	0.1	8.31782e-36	inflam-Endo	RBKS
8.91941e-104	0.454279	0.407	0.192	4.87374e-99	inflam-Endo	ITPKC
3.22139e-82	0.454209	0.737	0.533	1.76023e-77	inflam-Endo	THBD
2.0508e-86	0.448346	0.64	0.424	1.1206e-81	inflam-Endo	TNFRSF10B
2.03517e-38	0.442667	0.419	0.282	1.11206e-33	inflam-Endo	ANKRD37
2.35653e-105	0.438096	0.672	0.414	1.28766e-100	inflam-Endo	TSPAN7
7.6386e-104	0.434928	0.201	0.053	4.17388e-99	inflam-Endo	LRG1
5.40137e-52	0.434472	0.624	0.463	2.95142e-47	inflam-Endo	BTG2
4.94841e-64	0.433744	0.683	0.501	2.70391e-59	inflam-Endo	KLF9
4.93724e-22	0.432601	0.508	0.458	2.69781e-17	inflam-Endo	PALM2AKAP2
1.67523e-80	0.432473	0.738	0.538	9.15379e-76	inflam-Endo	CD55
8.78372e-85	0.432169	0.73	0.523	4.7996e-80	inflam-Endo	AKR1C3
3.61565e-212	0.432136	0.999	0.959	1.97566e-207	inflam-Endo	NACA
1.41449e-94	0.431019	0.686	0.454	7.72906e-90	inflam-Endo	NRN1
3.91716e-70	0.425621	0.359	0.189	2.14041e-65	inflam-Endo	GBP1
5.06227e-96	0.423068	0.831	0.623	2.76612e-91	inflam-Endo	BRD2
7.35747e-102	0.42271	0.778	0.53	4.02027e-97	inflam-Endo	NR2F2
1.39305e-35	0.421555	0.269	0.16	7.61192e-31	inflam-Endo	IFIT1
8.94507e-122	0.421548	0.971	0.859	4.88777e-117	inflam-Endo	NPM1
9.50165e-70	0.421388	0.237	0.098	5.19189e-65	inflam-Endo	BMP4
2.00234e-96	0.419578	0.915	0.772	1.09412e-91	inflam-Endo	IFI16
2.91923e-240	0.418741	1	0.994	1.59512e-235	inflam-Endo	EEF1A1
3.91432e-100	0.41549	0.802	0.575	2.13886e-95	inflam-Endo	SNCG
6.05438e-77	0.412408	0.299	0.132	3.30823e-72	inflam-Endo	ALDH1A2
4.52155e-81	0.40821	0.478	0.28	2.47066e-76	inflam-Endo	KDM6B
4.15373e-87	0.4082	0.682	0.453	2.26968e-82	inflam-Endo	TNFRSF10D
4.00659e-57	0.407978	0.399	0.238	2.18928e-52	inflam-Endo	KRT18
6.52944e-87	0.407559	0.762	0.543	3.56782e-82	inflam-Endo	NASP
6.43927e-68	0.406899	0.464	0.278	3.51854e-63	inflam-Endo	CITED2
6.63406e-24	0.406419	0.471	0.36	3.62498e-19	inflam-Endo	STC1
7.32208e-91	0.405914	0.87	0.693	4.00093e-86	inflam-Endo	ZFAS1
7.5378e-82	0.405912	0.578	0.371	4.11881e-77	inflam-Endo	SAV1
1.98961e-98	0.405714	0.822	0.605	1.08716e-93	inflam-Endo	NPC2
1.34697e-77	0.402726	0.75	0.542	7.36013e-73	inflam-Endo	ZFAND5
1.41133e-87	0.400201	0.895	0.741	7.71177e-83	inflam-Endo	DDX3X
2.9996e-70	0.399694	0.524	0.335	1.63904e-65	inflam-Endo	SOCS2
5.95132e-57	0.398817	0.559	0.389	3.25192e-52	inflam-Endo	ZC3HAV1
1.42679e-81	0.397224	0.843	0.651	7.79625e-77	inflam-Endo	SLC25A5
3.07922e-61	0.396443	0.443	0.272	1.68255e-56	inflam-Endo	LRRC32
3.94357e-62	0.392174	0.485	0.314	2.15485e-57	inflam-Endo	SEPHS2
1.03957e-92	0.392053	0.764	0.543	5.68044e-88	inflam-Endo	PLSCR1
5.61465e-83	0.389418	0.384	0.193	3.06796e-78	inflam-Endo	PERP
6.95349e-71	0.384382	0.857	0.674	3.79953e-66	inflam-Endo	DNAJB1
6.17427e-72	0.384077	0.927	0.795	3.37375e-67	inflam-Endo	ZFP36L1
3.4653e-46	0.383205	0.93	0.848	1.89351e-41	inflam-Endo	IER2
8.25895e-92	0.381978	0.949	0.804	4.51286e-87	inflam-Endo	LDHA
1.48802e-64	0.381883	0.625	0.439	8.13086e-60	inflam-Endo	BAZ1A
3.26432e-93	0.381873	0.235	0.079	1.78369e-88	inflam-Endo	BIRC3
1.06214e-68	0.381705	0.553	0.353	5.80372e-64	inflam-Endo	DUSP5
1.58579e-147	0.37871	0.991	0.94	8.66506e-143	inflam-Endo	RACK1
4.53368e-16	0.377364	0.427	0.355	2.4773e-11	inflam-Endo	H2AFZ
4.13453e-89	0.376693	0.95	0.823	2.25919e-84	inflam-Endo	HNRNPA1
1.92147e-99	0.376257	0.909	0.689	1.04993e-94	inflam-Endo	RAMP3
8.39051e-13	0.374939	0.883	0.838	4.58474e-08	inflam-Endo	FOS
2.74965e-65	0.374924	0.443	0.266	1.50246e-60	inflam-Endo	ARID5A
4.63544e-84	0.371214	0.811	0.606	2.5329e-79	inflam-Endo	DNAJB6
2.29371e-91	0.36994	0.935	0.774	1.25333e-86	inflam-Endo	CCNI
2.0511e-71	0.367351	0.366	0.195	1.12076e-66	inflam-Endo	ARL5B
2.37813e-64	0.366699	0.383	0.219	1.29946e-59	inflam-Endo	LACTB
6.70288e-72	0.366558	0.458	0.268	3.66259e-67	inflam-Endo	GTF2B
8.14567e-60	0.365834	0.596	0.416	4.45096e-55	inflam-Endo	CYTH1
8.23875e-47	0.365276	0.282	0.157	4.50182e-42	inflam-Endo	H2AX
6.80942e-66	0.365131	0.425	0.254	3.72081e-61	inflam-Endo	NFIL3
3.78994e-61	0.364732	0.353	0.198	2.0709e-56	inflam-Endo	RNF19B
8.19098e-36	0.364516	0.323	0.207	4.47572e-31	inflam-Endo	ACKR3
3.843e-59	0.364029	0.57	0.373	2.09989e-54	inflam-Endo	FAM110D
1.01128e-83	0.362674	0.464	0.248	5.52583e-79	inflam-Endo	C21orf91
8.93895e-58	0.36148	0.258	0.124	4.88442e-53	inflam-Endo	DUSP4
3.44764e-53	0.360474	0.757	0.594	1.88386e-48	inflam-Endo	ELF1
2.67145e-104	0.359153	0.992	0.939	1.45973e-99	inflam-Endo	HLA-E
1.01962e-81	0.357692	0.436	0.232	5.5714e-77	inflam-Endo	DOC2B
4.68011e-15	0.356017	0.476	0.416	2.55731e-10	inflam-Endo	LINC-PINT
2.00079e-76	0.355177	0.61	0.402	1.09327e-71	inflam-Endo	FOSL2
6.34775e-85	0.355085	0.426	0.219	3.46854e-80	inflam-Endo	TPD52L1
7.42511e-33	0.354022	0.356	0.246	4.05723e-28	inflam-Endo	GAS5
2.60198e-101	0.352064	0.968	0.864	1.42178e-96	inflam-Endo	TPM3
4.80511e-69	0.351988	0.458	0.274	2.62561e-64	inflam-Endo	TAP1
4.87119e-70	0.350747	0.651	0.443	2.66172e-65	inflam-Endo	BAG3
2.78915e-76	0.350507	0.225	0.084	1.52405e-71	inflam-Endo	CDKN3
1.05485e-97	0.349631	0.983	0.916	5.76393e-93	inflam-Endo	DDX5
4.33232e-94	0.349561	0.865	0.663	2.36727e-89	inflam-Endo	NOP53
1.0991e-60	0.349467	0.76	0.581	6.0057e-56	inflam-Endo	ELOC
5.6888e-68	0.349457	0.61	0.409	3.10847e-63	inflam-Endo	MCUB
2.15468e-72	0.34698	0.711	0.502	1.17736e-67	inflam-Endo	PNP
1.49852e-62	0.346575	0.59	0.401	8.1882e-58	inflam-Endo	SSH1
2.04016e-35	0.345635	0.558	0.424	1.11479e-30	inflam-Endo	C1orf21
1.123e-31	0.344859	0.678	0.543	6.13632e-27	inflam-Endo	ANKRD28
4.29493e-59	0.342869	0.313	0.163	2.34684e-54	inflam-Endo	CYGB
1.50823e-31	0.340857	0.282	0.176	8.24127e-27	inflam-Endo	GEM
8.30714e-66	0.339073	0.764	0.568	4.53919e-61	inflam-Endo	MIDN
1.14144e-68	0.338973	0.508	0.312	6.23708e-64	inflam-Endo	LDLR
7.47217e-60	0.338728	0.292	0.149	4.08294e-55	inflam-Endo	ZC3H12A
5.59688e-51	0.338203	0.238	0.114	3.05825e-46	inflam-Endo	TLL1
8.2906e-20	0.338165	0.489	0.414	4.53015e-15	inflam-Endo	H2AZ1
4.82581e-50	0.337381	0.659	0.502	2.63692e-45	inflam-Endo	BACE2
2.62223e-103	0.335606	0.984	0.894	1.43284e-98	inflam-Endo	BTF3
2.05356e-22	0.334762	0.468	0.381	1.12211e-17	inflam-Endo	CHASERR
5.78394e-85	0.332271	0.977	0.875	3.16046e-80	inflam-Endo	YBX1
1.55208e-57	0.331888	0.485	0.31	8.48089e-53	inflam-Endo	BCL3
8.36099e-74	0.331258	0.598	0.375	4.56861e-69	inflam-Endo	TMEM273
1.93226e-50	0.330309	0.541	0.371	1.05583e-45	inflam-Endo	GIMAP6
5.49968e-44	0.329156	0.54	0.384	3.00513e-39	inflam-Endo	NFKBIZ
5.52313e-54	0.328045	0.661	0.471	3.01795e-49	inflam-Endo	ADAMTS1
4.91161e-58	0.327379	0.233	0.106	2.6838e-53	inflam-Endo	STX11
5.36741e-65	0.327008	0.41	0.236	2.93286e-60	inflam-Endo	SLC1A5
3.72193e-58	0.326257	0.536	0.361	2.03374e-53	inflam-Endo	MRPL32
5.40157e-71	0.326046	0.667	0.464	2.95153e-66	inflam-Endo	NUFIP2
3.11117e-66	0.325446	0.767	0.579	1.70001e-61	inflam-Endo	SH3BP5
2.24091e-43	0.324343	0.626	0.469	1.22448e-38	inflam-Endo	WTAP
9.69524e-73	0.324231	0.904	0.735	5.29767e-68	inflam-Endo	PNRC1
3.86563e-62	0.322026	0.194	0.073	2.11226e-57	inflam-Endo	HLA-DQA2
5.45462e-87	0.321587	0.873	0.661	2.98051e-82	inflam-Endo	ACTN1
9.91377e-47	0.32115	0.615	0.453	5.41708e-42	inflam-Endo	ABL2
1.02452e-59	0.317885	0.539	0.349	5.59819e-55	inflam-Endo	CSRNP1
2.18674e-66	0.31779	0.901	0.739	1.19488e-61	inflam-Endo	SEC11A
1.70251e-63	0.31748	0.668	0.467	9.30287e-59	inflam-Endo	UBE2S
2.59007e-54	0.316388	0.691	0.522	1.41527e-49	inflam-Endo	VMP1
8.45076e-53	0.316131	0.585	0.405	4.61767e-48	inflam-Endo	ODC1
2.19456e-59	0.315491	0.105	0.024	1.19915e-54	inflam-Endo	OASL
8.36128e-115	0.315417	0.999	0.968	4.56877e-110	inflam-Endo	ITM2B
1.6491e-78	0.314961	0.337	0.159	9.01103e-74	inflam-Endo	C1QTNF1
9.07408e-32	0.314943	0.521	0.397	4.95826e-27	inflam-Endo	CHD2
1.07542e-55	0.314447	0.583	0.405	5.8763e-51	inflam-Endo	EIF4A3
2.39753e-65	0.314356	0.864	0.687	1.31006e-60	inflam-Endo	TUBB4B
6.83002e-70	0.312324	0.29	0.132	3.73206e-65	inflam-Endo	CSF2RB
4.12596e-52	0.311936	0.271	0.14	2.25451e-47	inflam-Endo	SGMS2
7.9189e-72	0.311154	0.432	0.238	4.32704e-67	inflam-Endo	SCN1B
1.28637e-77	0.310002	0.94	0.804	7.02896e-73	inflam-Endo	PABPC1
1.18879e-61	0.309328	0.534	0.337	6.4958e-57	inflam-Endo	ADM5
5.47268e-54	0.308103	0.483	0.32	2.99038e-49	inflam-Endo	RAB21
9.6202e-33	0.308015	0.61	0.469	5.25667e-28	inflam-Endo	IER5
1.35799e-54	0.307357	0.69	0.52	7.42032e-50	inflam-Endo	POSTN
8.87384e-57	0.306052	0.833	0.675	4.84885e-52	inflam-Endo	RSRP1
4.39734e-65	0.306012	0.576	0.371	2.40279e-60	inflam-Endo	SPHK1
5.72664e-63	0.305288	0.978	0.896	3.12915e-58	inflam-Endo	JUND
1.31639e-89	0.304747	0.259	0.093	7.19302e-85	inflam-Endo	RAB3C
2.09345e-44	0.304293	0.515	0.353	1.1439e-39	inflam-Endo	SOX7
1.1982e-54	0.303486	0.488	0.322	6.54721e-50	inflam-Endo	COQ10B
1.06373e-44	0.303385	0.25	0.13	5.81245e-40	inflam-Endo	TMEM176B
2.09989e-50	0.302337	0.613	0.439	1.14742e-45	inflam-Endo	CHD1
1.94433e-24	0.300321	0.873	0.764	1.06242e-19	inflam-Endo	KLF2
5.58609e-51	0.299109	0.256	0.129	3.05235e-46	inflam-Endo	EGLN3
2.23278e-32	0.294971	0.398	0.276	1.22004e-27	inflam-Endo	FAM43A
9.08109e-55	0.294823	0.491	0.313	4.96209e-50	inflam-Endo	EVA1C
9.75603e-57	0.294514	0.598	0.413	5.33089e-52	inflam-Endo	CPXM2
5.21525e-53	0.293554	0.806	0.635	2.84972e-48	inflam-Endo	TNFSF10
1.2747e-102	0.29352	0.956	0.764	6.96524e-98	inflam-Endo	VWF
2.64863e-38	0.292802	0.491	0.349	1.44727e-33	inflam-Endo	HMGB2
7.95299e-59	0.292517	0.814	0.642	4.34567e-54	inflam-Endo	RBM8A
1.71048e-37	0.292509	0.55	0.398	9.34641e-33	inflam-Endo	TUBB2A
4.41207e-40	0.291835	0.393	0.249	2.41085e-35	inflam-Endo	DNASE1L3
1.90695e-45	0.290437	0.608	0.445	1.042e-40	inflam-Endo	CACYBP
1.10071e-57	0.288147	0.874	0.717	6.01448e-53	inflam-Endo	EIF5
1.15397e-81	0.287727	0.65	0.417	6.30553e-77	inflam-Endo	TFPI
2.90768e-44	0.287226	0.365	0.226	1.58881e-39	inflam-Endo	FKBP4
7.06463e-49	0.286289	0.43	0.272	3.86025e-44	inflam-Endo	SNHG12
2.98541e-33	0.285425	0.595	0.455	1.63129e-28	inflam-Endo	GJA1
7.56028e-56	0.283603	0.516	0.34	4.13109e-51	inflam-Endo	RALGDS
1.29201e-39	0.282898	0.493	0.345	7.05978e-35	inflam-Endo	PHLDA1
3.36956e-44	0.281222	0.446	0.297	1.8412e-39	inflam-Endo	GRPEL1
4.55194e-54	0.280822	0.54	0.349	2.48727e-49	inflam-Endo	MEOX1
6.00087e-52	0.280487	0.744	0.576	3.279e-47	inflam-Endo	HIPK3
1.97126e-45	0.280385	0.767	0.619	1.07714e-40	inflam-Endo	SPAG9
3.47771e-17	0.280101	0.365	0.281	1.90029e-12	inflam-Endo	SAMD4A
1.1025e-43	0.280041	0.724	0.57	6.02427e-39	inflam-Endo	CCT4
3.07171e-42	0.279563	0.587	0.423	1.67844e-37	inflam-Endo	PCAT19
7.71072e-53	0.277895	0.793	0.624	4.21329e-48	inflam-Endo	SRSF2
1.45021e-53	0.277882	0.863	0.705	7.92426e-49	inflam-Endo	RAB13
1.18489e-44	0.276822	0.72	0.551	6.47448e-40	inflam-Endo	EIF3I
2.97016e-47	0.276336	0.862	0.716	1.62295e-42	inflam-Endo	LIMS1
2.54087e-36	0.276219	0.748	0.608	1.38838e-31	inflam-Endo	HIF1A
2.16529e-45	0.275941	0.57	0.411	1.18316e-40	inflam-Endo	GNAI3
1.55712e-49	0.275352	0.496	0.331	8.50841e-45	inflam-Endo	NXT1
1.08492e-34	0.274073	0.239	0.137	5.9282e-30	inflam-Endo	CBR3
1.79535e-56	0.273849	0.587	0.389	9.81015e-52	inflam-Endo	COTL1
1.89762e-36	0.272787	0.296	0.183	1.0369e-31	inflam-Endo	PIM1
6.64028e-41	0.27274	0.363	0.232	3.62838e-36	inflam-Endo	MLF1
3.951e-46	0.272489	0.633	0.46	2.1589e-41	inflam-Endo	TCP1
3.28995e-46	0.271984	0.207	0.096	1.7977e-41	inflam-Endo	TMEM176A
2.19955e-14	0.271051	0.372	0.293	1.20188e-09	inflam-Endo	CTGF
5.14765e-43	0.270999	0.586	0.426	2.81278e-38	inflam-Endo	STRAP
1.21756e-39	0.270594	0.457	0.314	6.653e-35	inflam-Endo	SINHCAF
4.51392e-45	0.270157	0.674	0.501	2.4665e-40	inflam-Endo	HNRNPA0
5.93321e-68	0.269807	0.785	0.553	3.24203e-63	inflam-Endo	SLCO2A1
5.42626e-49	0.268735	0.895	0.774	2.96501e-44	inflam-Endo	SRSF3
1.28973e-40	0.268051	0.534	0.388	7.04733e-36	inflam-Endo	ARF6
1.70733e-43	0.267813	0.338	0.206	9.3292e-39	inflam-Endo	DNAJB9
3.25265e-77	0.267574	0.988	0.877	1.77731e-72	inflam-Endo	AQP1
6.25581e-46	0.267524	0.501	0.341	3.4183e-41	inflam-Endo	SNHG15
5.59724e-50	0.265665	0.693	0.523	3.05844e-45	inflam-Endo	DDX21
1.442e-59	0.265432	0.205	0.082	7.87937e-55	inflam-Endo	SNCA
3.51149e-47	0.264786	0.668	0.502	1.91875e-42	inflam-Endo	EIF3L
1.69487e-50	0.264111	0.192	0.081	9.26109e-46	inflam-Endo	CRHBP
3.98301e-27	0.264106	0.153	0.079	2.17639e-22	inflam-Endo	PTGS2
6.17664e-60	0.263594	0.943	0.815	3.37504e-55	inflam-Endo	EEF2
9.82992e-24	0.263413	0.909	0.845	5.37126e-19	inflam-Endo	ID3
1.964e-27	0.263269	0.655	0.527	1.07317e-22	inflam-Endo	DUSP6
3.99776e-59	0.262527	0.243	0.109	2.18445e-54	inflam-Endo	SLCO4A1
6.38212e-48	0.261683	0.349	0.206	3.48732e-43	inflam-Endo	ZBTB10
6.51111e-12	0.261553	0.425	0.355	3.5578e-07	inflam-Endo	CCN2
2.43372e-48	0.260289	0.433	0.278	1.32983e-43	inflam-Endo	OSER1
8.58141e-77	0.260212	0.751	0.517	4.68905e-72	inflam-Endo	TGFBR3
4.91352e-41	0.259209	0.599	0.444	2.68484e-36	inflam-Endo	BAG1
1.91742e-51	0.258992	0.755	0.578	1.04772e-46	inflam-Endo	EIF3E
6.02671e-35	0.258766	0.487	0.354	3.29311e-30	inflam-Endo	BZW2
3.95012e-51	0.258607	0.663	0.484	2.15843e-46	inflam-Endo	EBPL
1.37197e-39	0.258559	0.265	0.151	7.49671e-35	inflam-Endo	FOSL1
2.26147e-53	0.258191	0.273	0.135	1.23571e-48	inflam-Endo	CYSLTR1
3.00405e-55	0.257876	0.149	0.052	1.64147e-50	inflam-Endo	CCRL2
9.46806e-45	0.257803	0.658	0.497	5.17354e-40	inflam-Endo	RSL1D1
7.67795e-16	0.257042	0.351	0.275	4.19538e-11	inflam-Endo	TAMALIN
1.03911e-37	0.256707	0.309	0.187	5.6779e-33	inflam-Endo	CSF1
3.69876e-44	0.25634	0.784	0.619	2.02108e-39	inflam-Endo	UBE2B
1.2483e-22	0.256113	0.274	0.19	6.82096e-18	inflam-Endo	SNHG16
2.82704e-40	0.255964	0.632	0.483	1.54475e-35	inflam-Endo	MRPL18
5.27522e-47	0.255841	0.478	0.317	2.88249e-42	inflam-Endo	REL
8.98179e-45	0.255561	0.388	0.245	4.90783e-40	inflam-Endo	RBM7
2.62004e-43	0.255413	0.283	0.16	1.43164e-38	inflam-Endo	DEDD2
3.27085e-47	0.254958	0.958	0.856	1.78726e-42	inflam-Endo	FKBP1A
1.88204e-44	0.25448	0.335	0.2	1.02838e-39	inflam-Endo	PLEKHO2
2.83458e-42	0.254049	0.642	0.483	1.54887e-37	inflam-Endo	ATF4
3.62276e-41	0.251555	0.442	0.3	1.97955e-36	inflam-Endo	PLEKHB2
6.4845e-51	0.251271	0.521	0.349	3.54326e-46	inflam-Endo	ZFAND2A
1.75808e-55	0.251145	0.969	0.864	9.60649e-51	inflam-Endo	NPDC1
1.35024e-68	0.250792	0.226	0.088	7.37799e-64	inflam-Endo	CPVL
1.16052e-43	0.250061	0.75	0.58	6.34129e-39	inflam-Endo	MARCKSL1
4.67503e-53	1.17009	0.509	0.366	2.55453e-48	antig-Endo	SNTG2
1.11064e-215	1.10048	0.964	0.674	6.06877e-211	antig-Endo	ACKR1
7.0972e-230	1.09018	0.976	0.846	3.87805e-225	antig-Endo	CD74
2.94983e-62	1.05099	0.482	0.286	1.61184e-57	antig-Endo	CCL23
2.25582e-175	0.974184	0.948	0.807	1.23263e-170	antig-Endo	VWF
1.49333e-154	0.958323	0.914	0.768	8.15983e-150	antig-Endo	TXNIP
2.21014e-88	0.953246	0.731	0.586	1.20766e-83	antig-Endo	GIMAP7
3.36716e-32	0.936497	0.408	0.312	1.83989e-27	antig-Endo	MRTFB
2.04443e-45	0.917636	0.506	0.383	1.11711e-40	antig-Endo	TMTC1
1.16951e-56	0.904141	0.417	0.255	6.39042e-52	antig-Endo	MYRIP
1.50876e-166	0.89627	0.959	0.794	8.24415e-162	antig-Endo	HLA-DRB1
2.51405e-115	0.886856	0.771	0.555	1.37373e-110	antig-Endo	HLA-DPA1
3.77644e-55	0.866019	0.534	0.379	2.06352e-50	antig-Endo	ADM5
1.14665e-47	0.837897	0.419	0.27	6.26552e-43	antig-Endo	PLCB4
4.3939e-122	0.800731	0.902	0.737	2.40091e-117	antig-Endo	RAMP3
4.07392e-105	0.78827	0.845	0.692	2.22607e-100	antig-Endo	DUSP23
2.12308e-104	0.781081	0.942	0.809	1.16009e-99	antig-Endo	ADIRF
1.88675e-121	0.768046	0.921	0.749	1.03096e-116	antig-Endo	HLA-DRA
2.84691e-87	0.754296	0.59	0.368	1.55561e-82	antig-Endo	SELP
4.97147e-51	0.750276	0.371	0.217	2.71651e-46	antig-Endo	ELOVL7
9.21161e-68	0.746574	0.756	0.608	5.03341e-63	antig-Endo	SLCO2A1
8.64032e-84	0.734241	0.733	0.571	4.72124e-79	antig-Endo	TGFBR3
1.75727e-96	0.721294	0.794	0.625	9.60207e-92	antig-Endo	SNCG
2.39883e-29	0.718609	0.406	0.292	1.31077e-24	antig-Endo	HLA-DRB6
3.2472e-19	0.712369	0.174	0.102	1.77433e-14	antig-Endo	ENSG00000287092
1.38374e-36	0.705284	0.337	0.214	7.56104e-32	antig-Endo	LRRC1
3.36574e-41	0.703687	0.386	0.248	1.83911e-36	antig-Endo	SLC8A1
3.25909e-51	0.701473	0.57	0.42	1.78083e-46	antig-Endo	EPB41L3
2.37102e-126	0.69264	0.949	0.88	1.29557e-121	antig-Endo	TGFBR2
2.6759e-45	0.67952	0.473	0.338	1.46216e-40	antig-Endo	ST6GAL1
8.50949e-64	0.67255	0.659	0.533	4.64976e-59	antig-Endo	GIMAP4
8.43864e-40	0.668896	0.55	0.441	4.61104e-35	antig-Endo	ENTPD1
3.45623e-81	0.656308	0.89	0.768	1.88855e-76	antig-Endo	CLU
3.23412e-33	0.654891	0.513	0.408	1.76719e-28	antig-Endo	CTSC
4.35467e-43	0.647714	0.843	0.788	2.37948e-38	antig-Endo	ID1
1.10054e-53	0.635677	0.706	0.596	6.01356e-49	antig-Endo	DAAM1
5.82747e-32	0.63322	0.471	0.355	3.18424e-27	antig-Endo	LIFR
6.54765e-38	0.628243	0.439	0.307	3.57777e-33	antig-Endo	CCL14
1.45156e-97	0.624639	0.963	0.906	7.93161e-93	antig-Endo	AQP1
5.97383e-49	0.61488	0.557	0.401	3.26422e-44	antig-Endo	IL1R1
3.32474e-44	0.61446	0.458	0.32	1.8167e-39	antig-Endo	PGM5
2.81613e-46	0.614204	0.555	0.418	1.53879e-41	antig-Endo	FAM110D
7.68617e-61	0.608163	0.621	0.466	4.19987e-56	antig-Endo	NOSTRIN
3.00957e-47	0.60031	0.481	0.329	1.64449e-42	antig-Endo	IL33
1.69586e-48	0.592003	0.601	0.483	9.26652e-44	antig-Endo	TSPAN7
1.66431e-107	0.588161	0.981	0.952	9.09413e-103	antig-Endo	CST3
1.3539e-11	0.587883	0.434	0.404	7.398e-07	antig-Endo	LRMDA
3.63325e-16	0.586924	0.227	0.154	1.98528e-11	antig-Endo	MIR99AHG
1.03401e-42	0.582048	0.286	0.156	5.65003e-38	antig-Endo	DOCK11
4.97437e-20	0.581427	0.165	0.092	2.7181e-15	antig-Endo	TPO
3.74434e-65	0.577227	0.72	0.558	2.04598e-60	antig-Endo	HLA-DPB1
1.96693e-17	0.573947	0.245	0.17	1.07477e-12	antig-Endo	ENSG00000293489
3.85443e-23	0.573229	0.515	0.449	2.10614e-18	antig-Endo	ITPR2
5.08754e-13	0.571999	0.394	0.351	2.77993e-08	antig-Endo	DIPK2B
7.77752e-46	0.564043	0.566	0.427	4.24979e-41	antig-Endo	HLA-DMA
2.87375e-98	0.563127	0.967	0.908	1.57028e-93	antig-Endo	IGFBP4
4.55361e-116	0.562577	0.994	0.961	2.48818e-111	antig-Endo	SPARCL1
8.66936e-06	0.561218	0.221	0.187	0.473711	antig-Endo	NALF1
3.99496e-31	0.559172	0.628	0.556	2.18293e-26	antig-Endo	ABLIM1
4.89357e-10	0.557645	0.328	0.286	2.67394e-05	antig-Endo	FTX
4.13108e-34	0.554463	0.659	0.566	2.2573e-29	antig-Endo	PKP4
1.37114e-29	0.552966	0.666	0.597	7.49217e-25	antig-Endo	PREX2
5.70784e-12	0.551883	0.229	0.172	3.11888e-07	antig-Endo	ZBTB16
4.10124e-13	0.55178	0.529	0.499	2.241e-08	antig-Endo	LDB2
1.05554e-36	0.551699	0.396	0.269	5.76769e-32	antig-Endo	TPD52L1
2.80335e-23	0.548642	0.489	0.413	1.53181e-18	antig-Endo	ATP8B1
3.77462e-29	0.547932	0.292	0.175	2.06253e-24	antig-Endo	CADM3
1.37586e-31	0.540991	0.654	0.582	7.51797e-27	antig-Endo	AKR1C3
7.48322e-20	0.534631	0.278	0.197	4.08898e-15	antig-Endo	PBX1
7.56826e-44	0.534235	0.519	0.383	4.13545e-39	antig-Endo	TESC
3.83014e-23	0.523972	0.259	0.167	2.09287e-18	antig-Endo	TACR1
1.43044e-18	0.523372	0.375	0.303	7.81619e-14	antig-Endo	LYST
4.43453e-28	0.523363	0.44	0.33	2.42312e-23	antig-Endo	OLFM1
1.01357e-12	0.516426	0.223	0.156	5.53836e-08	antig-Endo	PTGDS
3.91605e-20	0.514828	0.252	0.164	2.13981e-15	antig-Endo	HLA-DQA1
2.87078e-29	0.512381	0.454	0.35	1.56865e-24	antig-Endo	SEMA6A
1.97999e-74	0.508829	0.938	0.892	1.08191e-69	antig-Endo	NPDC1
3.83074e-18	0.508087	0.312	0.229	2.09319e-13	antig-Endo	AKR1C1
2.57819e-37	0.506933	0.248	0.13	1.40878e-32	antig-Endo	RAB3C
1.16956e-18	0.505174	0.134	0.07	6.39071e-14	antig-Endo	RYR3
1.41322e-16	0.504797	0.294	0.217	7.7221e-12	antig-Endo	STOX2
1.70035e-35	0.502847	0.498	0.374	9.29108e-31	antig-Endo	HLA-DQB1
1.19229e-55	0.502436	0.915	0.851	6.5149e-51	antig-Endo	RNASE1
7.36607e-24	0.490412	0.62	0.555	4.02497e-19	antig-Endo	ADGRL2
2.06219e-13	0.480625	0.633	0.63	1.12682e-08	antig-Endo	ZBTB20
1.55139e-32	0.478938	0.535	0.435	8.47712e-28	antig-Endo	TMEM273
8.48648e-16	0.476383	0.621	0.57	4.63718e-11	antig-Endo	POSTN
2.7798e-63	0.475272	0.852	0.743	1.51894e-58	antig-Endo	PRCP
5.54291e-10	0.473248	0.411	0.38	3.02876e-05	antig-Endo	UHRF2
5.27219e-17	0.472449	0.249	0.177	2.88083e-12	antig-Endo	SH3BGRL2
9.99318e-23	0.462573	0.247	0.159	5.46048e-18	antig-Endo	PLEKHA7
1.32808e-38	0.46135	0.756	0.682	7.25688e-34	antig-Endo	TNFSF10
4.56887e-26	0.459933	0.53	0.44	2.49652e-21	antig-Endo	CNTNAP3B
1.12456e-40	0.458289	0.709	0.64	6.1448e-36	antig-Endo	TNFRSF1A
1.61316e-09	0.456883	0.298	0.249	8.81462e-05	antig-Endo	ST6GALNAC3
1.04177e-13	0.454858	0.163	0.102	5.69244e-09	antig-Endo	CCSER1
1.76963e-18	0.453818	0.126	0.064	9.6696e-14	antig-Endo	LINC01876
1.63727e-16	0.453349	0.325	0.252	8.94638e-12	antig-Endo	SESN3
8.94455e-24	0.452594	0.428	0.34	4.88748e-19	antig-Endo	PDIA5
4.54292e-28	0.451183	0.463	0.367	2.48234e-23	antig-Endo	SYNGR2
3.42536e-34	0.448425	0.684	0.606	1.87169e-29	antig-Endo	PLSCR1
4.65698e-19	0.448315	0.447	0.363	2.54466e-14	antig-Endo	FBLN2
3.82981e-44	0.442096	0.788	0.724	2.09269e-39	antig-Endo	ACTN1
1.64356e-14	0.437654	0.433	0.368	8.98072e-10	antig-Endo	PLAT
2.9245e-12	0.433998	0.371	0.299	1.59801e-07	antig-Endo	CRTAC1
4.84581e-62	0.431068	0.99	0.966	2.64785e-57	antig-Endo	IFITM3
7.43857e-22	0.427272	0.36	0.271	4.06458e-17	antig-Endo	PLSCR4
1.52502e-17	0.425381	0.223	0.143	8.33301e-13	antig-Endo	TLL1
2.2382e-22	0.424475	0.542	0.474	1.223e-17	antig-Endo	GIMAP1
5.45424e-45	0.423369	0.188	0.076	2.98031e-40	antig-Endo	CADM3-AS1
2.89707e-27	0.421854	0.191	0.1	1.58302e-22	antig-Endo	INMT
2.32257e-32	0.414401	0.727	0.67	1.2691e-27	antig-Endo	NPC2
1.62813e-13	0.41322	0.362	0.309	8.89645e-09	antig-Endo	WWP1
1.32514e-38	0.412914	0.887	0.867	7.24082e-34	antig-Endo	CD59
2.19423e-14	0.411258	0.202	0.135	1.19897e-09	antig-Endo	GNA14
8.63795e-26	0.404993	0.664	0.585	4.71995e-21	antig-Endo	IFITM1
2.39279e-13	0.404647	0.283	0.221	1.30747e-08	antig-Endo	IRAK3
7.04083e-21	0.404179	0.257	0.168	3.84725e-16	antig-Endo	CYSLTR1
3.16218e-19	0.399405	0.126	0.064	1.72788e-14	antig-Endo	NR2F2-AS1
8.71426e-10	0.397264	0.451	0.421	4.76164e-05	antig-Endo	FLI1
2.07875e-27	0.397231	0.593	0.517	1.13587e-22	antig-Endo	ITGB4
9.11261e-06	0.397192	0.183	0.151	0.497931	antig-Endo	FKBP5
3.95346e-16	0.394689	0.171	0.103	2.16025e-11	antig-Endo	HLA-DQA2
5.49057e-15	0.392748	0.578	0.553	3.00016e-10	antig-Endo	NFIA
9.2898e-06	0.392744	0.35	0.328	0.507613	antig-Endo	EPHA4
4.80932e-12	0.391748	0.155	0.101	2.62791e-07	antig-Endo	ENTPD1-AS1
3.1204e-15	0.389984	0.346	0.275	1.70505e-10	antig-Endo	NEURL1B
5.23319e-12	0.388914	0.391	0.333	2.85952e-07	antig-Endo	ZNF608
2.84698e-30	0.387488	0.764	0.651	1.55565e-25	antig-Endo	ZNF385D
5.73547e-24	0.38741	0.786	0.775	3.13398e-19	antig-Endo	TACC1
0.000769359	0.386734	0.57	0.614	1	antig-Endo	ELMO1
3.37218e-73	0.386724	0.992	0.976	1.84263e-68	antig-Endo	ITM2B
3.03843e-07	0.38625	0.301	0.264	0.0166026	antig-Endo	DNM3
3.7331e-22	0.385517	0.2	0.115	2.03984e-17	antig-Endo	SCARB1
1.93851e-10	0.385467	0.358	0.315	1.05924e-05	antig-Endo	EBF3
2.67258e-16	0.383823	0.146	0.083	1.46035e-11	antig-Endo	PCDH19
1.05764e-29	0.383792	0.755	0.728	5.77918e-25	antig-Endo	NOP53
1.82259e-05	0.383746	0.249	0.22	0.995899	antig-Endo	IMMP2L
1.99377e-17	0.383014	0.36	0.288	1.08944e-12	antig-Endo	FZD4
8.91688e-18	0.382594	0.208	0.132	4.87236e-13	antig-Endo	MAOA
2.63563e-14	0.381963	0.448	0.401	1.44016e-09	antig-Endo	SPTLC2
8.39531e-12	0.381596	0.195	0.137	4.58736e-07	antig-Endo	DISC1
6.364e-10	0.380969	0.352	0.288	3.47742e-05	antig-Endo	DNASE1L3
7.11724e-32	0.380859	0.831	0.791	3.889e-27	antig-Endo	ECSCR
5.60533e-10	0.380247	0.549	0.527	3.06287e-05	antig-Endo	ZNF521
3.57337e-14	0.379366	0.317	0.247	1.95256e-09	antig-Endo	PERP
8.47737e-12	0.375305	0.317	0.26	4.63221e-07	antig-Endo	TSPAN12
8.20682e-18	0.370659	0.5	0.433	4.48437e-13	antig-Endo	PPP2R5A
1.84857e-10	0.369671	0.329	0.277	1.0101e-05	antig-Endo	EPB41L4A
1.23474e-17	0.369389	0.389	0.309	6.74686e-13	antig-Endo	C21orf91
3.87144e-12	0.369162	0.144	0.091	2.11543e-07	antig-Endo	SLC38A4-AS1
2.59551e-07	0.36838	0.161	0.121	0.0141824	antig-Endo	RAD51B
5.25166e-14	0.366872	0.481	0.435	2.86961e-09	antig-Endo	ATP11C
9.43637e-23	0.366043	0.673	0.604	5.15622e-18	antig-Endo	NR2F2
6.44991e-10	0.365105	0.321	0.273	3.52436e-05	antig-Endo	FRY
3.65021e-06	0.364538	0.295	0.265	0.199455	antig-Endo	RUNX1T1
0.00022779	0.360974	0.202	0.176	1	antig-Endo	PARD3B
8.87385e-11	0.360339	0.516	0.51	4.84885e-06	antig-Endo	HDGFL3
1.04306e-30	0.360089	0.592	0.478	5.69951e-26	antig-Endo	TFPI
7.13888e-16	0.357947	0.426	0.364	3.90082e-11	antig-Endo	CARD8
1.49921e-13	0.354121	0.689	0.658	8.19196e-09	antig-Endo	SOX18
1.96882e-21	0.353408	0.9	0.861	1.0758e-16	antig-Endo	ID3
2.73773e-17	0.353266	0.645	0.622	1.49595e-12	antig-Endo	CMIP
5.89902e-16	0.353051	0.523	0.467	3.22335e-11	antig-Endo	CPXM2
7.786e-09	0.352522	0.561	0.559	0.000425443	antig-Endo	LY6E
4.44583e-15	0.352076	0.293	0.219	2.42929e-10	antig-Endo	ANKRD29
1.2661e-17	0.351518	0.608	0.581	6.91822e-13	antig-Endo	GSTK1
6.91695e-19	0.350927	0.165	0.093	3.77956e-14	antig-Endo	OTULINL
2.72898e-49	0.350173	0.951	0.932	1.49117e-44	antig-Endo	PECAM1
1.96778e-16	0.348306	0.542	0.495	1.07523e-11	antig-Endo	FNBP1L
3.1034e-09	0.348218	0.179	0.132	0.000169576	antig-Endo	TMEM135
6.17013e-49	0.34772	0.997	0.986	3.37148e-44	antig-Endo	IGFBP7
4.28218e-32	0.346703	0.893	0.837	2.33987e-27	antig-Endo	EGFL7
6.31352e-11	0.346263	0.253	0.195	3.44984e-06	antig-Endo	ANKS1A
2.06842e-20	0.345629	0.608	0.556	1.13022e-15	antig-Endo	MMRN2
2.42445e-18	0.345017	0.784	0.746	1.32477e-13	antig-Endo	TSHZ2
2.03691e-07	0.344693	0.243	0.203	0.0111301	antig-Endo	KLHL2
1.58832e-07	0.343521	0.32	0.279	0.0086789	antig-Endo	MEOX2
1.42836e-16	0.34303	0.405	0.336	7.80484e-12	antig-Endo	CCDC69
4.42443e-20	0.341898	0.661	0.613	2.4176e-15	antig-Endo	TSC22D3
3.68195e-53	0.341817	0.988	0.97	2.01189e-48	antig-Endo	FAU
1.40572e-09	0.341049	0.326	0.282	7.68116e-05	antig-Endo	NHSL2
9.0821e-37	0.340933	0.401	0.256	4.96264e-32	antig-Endo	MMRN1
1.57114e-15	0.338538	0.193	0.125	8.58502e-11	antig-Endo	KLHL3
4.25634e-08	0.337629	0.336	0.288	0.00232575	antig-Endo	CXorf36
3.58952e-15	0.3362	0.524	0.455	1.96139e-10	antig-Endo	CAVIN2
0.000670062	0.335731	0.199	0.175	1	antig-Endo	WWOX
1.08726e-09	0.334415	0.637	0.633	5.94101e-05	antig-Endo	HIPK3
2.35262e-05	0.333456	0.168	0.135	1	antig-Endo	TMTC2
8.18986e-06	0.333132	0.346	0.329	0.44751	antig-Endo	GNB4
5.20903e-17	0.333056	0.597	0.566	2.84632e-12	antig-Endo	PSMB9
2.17482e-19	0.332078	0.686	0.647	1.18837e-14	antig-Endo	CYYR1
2.90115e-08	0.331745	0.324	0.283	0.00158525	antig-Endo	MAP3K1
7.06149e-13	0.33061	0.305	0.239	3.85854e-08	antig-Endo	CPLX1
1.9914e-07	0.329803	0.243	0.202	0.0108814	antig-Endo	FAR2
7.42402e-14	0.329649	0.277	0.211	4.05663e-09	antig-Endo	LPCAT4
3.18654e-21	0.32951	0.923	0.904	1.74119e-16	antig-Endo	IFITM2
7.30978e-14	0.328588	0.53	0.49	3.99421e-09	antig-Endo	MALL
6.5046e-10	0.328387	0.439	0.407	3.55425e-05	antig-Endo	ICA1
0.00109635	0.32813	0.223	0.203	1	antig-Endo	GSE1
0.000496114	0.328105	0.335	0.325	1	antig-Endo	LDLRAD4
3.14617e-12	0.327994	0.404	0.357	1.71913e-07	antig-Endo	ABCD4
0.00395949	0.327793	0.195	0.176	1	antig-Endo	ANO2
2.61845e-12	0.326872	0.577	0.546	1.43077e-07	antig-Endo	GNAQ
8.27594e-12	0.326436	0.202	0.142	4.52214e-07	antig-Endo	ACACB
7.776e-13	0.323755	0.608	0.604	4.24896e-08	antig-Endo	CHD9
1.46962e-17	0.323046	0.104	0.049	8.03028e-13	antig-Endo	PCED1B
8.6853e-12	0.322587	0.35	0.296	4.74582e-07	antig-Endo	SCN1B
3.53034e-09	0.320622	0.285	0.229	0.000192905	antig-Endo	MKL2
6.85023e-10	0.319854	0.473	0.451	3.7431e-05	antig-Endo	NKTR
1.178e-12	0.319838	0.566	0.527	6.43685e-08	antig-Endo	NRN1
1.75263e-18	0.319141	0.741	0.72	9.57673e-14	antig-Endo	HMGN3
1.35921e-12	0.318637	0.418	0.357	7.42699e-08	antig-Endo	HAPLN3
7.00563e-12	0.318549	0.17	0.115	3.82802e-07	antig-Endo	PTPN5
1.98067e-10	0.318037	0.316	0.267	1.08228e-05	antig-Endo	C1orf115
1.80394e-19	0.317843	0.654	0.6	9.85708e-15	antig-Endo	JAM2
5.2011e-08	0.315796	0.431	0.394	0.00284198	antig-Endo	PLXDC2
3.48031e-08	0.314291	0.569	0.569	0.00190171	antig-Endo	NUAK1
1.07092e-11	0.312445	0.428	0.383	5.85171e-07	antig-Endo	CFI
4.28247e-07	0.312413	0.363	0.338	0.0234003	antig-Endo	TBC1D5
1.01513e-06	0.312303	0.252	0.208	0.0554686	antig-Endo	ADAMTSL1
2.73524e-14	0.311942	0.217	0.148	1.49459e-09	antig-Endo	LHX6
1.35401e-07	0.31188	0.346	0.312	0.00739856	antig-Endo	OSMR
1.07743e-08	0.310606	0.428	0.407	0.000588728	antig-Endo	IMP3
1.18691e-11	0.30967	0.515	0.489	6.48552e-07	antig-Endo	POLE4
5.18497e-21	0.309054	0.809	0.777	2.83317e-16	antig-Endo	BCAM
5.07731e-07	0.308383	0.174	0.134	0.0277434	antig-Endo	LEF1
5.61233e-08	0.306384	0.225	0.179	0.00306669	antig-Endo	CSF2RB
2.87652e-08	0.306181	0.409	0.382	0.00157179	antig-Endo	SAMHD1
6.4285e-21	0.30562	0.72	0.69	3.51266e-16	antig-Endo	CNN3
5.08121e-09	0.305468	0.454	0.445	0.000277647	antig-Endo	PROS1
1.28513e-06	0.304989	0.344	0.31	0.0702221	antig-Endo	MET
2.34087e-06	0.303743	0.151	0.114	0.12791	antig-Endo	ENSG00000271774
0.000190273	0.303564	0.353	0.343	1	antig-Endo	EXOC4
0.00219562	0.303199	0.405	0.413	1	antig-Endo	ETV6
2.52389e-05	0.301913	0.5	0.49	1	antig-Endo	EBF1
0.000799411	0.30162	0.434	0.436	1	antig-Endo	CADPS2
6.56647e-27	0.30051	0.837	0.804	3.58805e-22	antig-Endo	SYNE2
6.18381e-18	0.298904	0.829	0.818	3.37896e-13	antig-Endo	EPAS1
1.99721e-05	0.298471	0.286	0.262	1	antig-Endo	TBC1D22A
6.61063e-10	0.298092	0.11	0.067	3.61218e-05	antig-Endo	MIR3667HG
3.39237e-13	0.297878	0.556	0.504	1.85366e-08	antig-Endo	GMFG
1.23771e-11	0.297553	0.352	0.293	6.7631e-07	antig-Endo	DOC2B
2.07986e-06	0.295245	0.404	0.394	0.113648	antig-Endo	TSPAN9
1.18572e-05	0.295168	0.158	0.123	0.647903	antig-Endo	PCAT1
1.0434e-21	0.295138	0.796	0.73	5.70136e-17	antig-Endo	ITM2A
4.15236e-11	0.294881	0.504	0.466	2.26893e-06	antig-Endo	SLFN5
1.91757e-06	0.294003	0.185	0.147	0.10478	antig-Endo	CARMIL1
8.61062e-19	0.292798	0.828	0.811	4.70501e-14	antig-Endo	ENG
0.000304395	0.291828	0.272	0.252	1	antig-Endo	RPGR
0.00010811	0.291357	0.546	0.55	1	antig-Endo	MED13L
1.37584e-05	0.291278	0.291	0.263	0.751788	antig-Endo	FBXO31
8.18556e-09	0.290955	0.158	0.111	0.000447276	antig-Endo	CRHBP
2.94804e-05	0.290175	0.394	0.387	1	antig-Endo	CEP112
6.62349e-08	0.289555	0.434	0.405	0.0036192	antig-Endo	CTSH
6.85672e-12	0.288956	0.159	0.104	3.74665e-07	antig-Endo	LAMA3
0.00240326	0.288923	0.345	0.35	1	antig-Endo	CHSY1
1.0638e-08	0.28876	0.196	0.15	0.00058128	antig-Endo	FANCL
3.54943e-05	0.288739	0.16	0.128	1	antig-Endo	GMDS-DT
2.41799e-10	0.288633	0.475	0.435	1.32124e-05	antig-Endo	SPHK1
4.80742e-08	0.28853	0.206	0.159	0.00262687	antig-Endo	CNTNAP3
0.000129791	0.288429	0.335	0.316	1	antig-Endo	FAM13C
4.83854e-11	0.285486	0.624	0.622	2.64388e-06	antig-Endo	DPYSL3
1.57606e-06	0.284949	0.244	0.209	0.0861193	antig-Endo	ENDOD1
6.91373e-08	0.28419	0.417	0.396	0.0037778	antig-Endo	GNS
0.00230351	0.284028	0.537	0.562	1	antig-Endo	PFDN5
0.000837589	0.282911	0.525	0.547	1	antig-Endo	PRKCH
2.46104e-10	0.282193	0.155	0.104	1.34476e-05	antig-Endo	FRMD3
1.02442e-14	0.281589	0.221	0.148	5.59761e-10	antig-Endo	RASA4
1.19614e-06	0.281501	0.396	0.377	0.0653594	antig-Endo	SLC44A2
2.17785e-10	0.281151	0.711	0.718	1.19002e-05	antig-Endo	BMPR2
6.33288e-10	0.28087	0.589	0.599	3.46041e-05	antig-Endo	DDT
1.98862e-07	0.280658	0.143	0.102	0.0108662	antig-Endo	PRKN
0.00100486	0.280033	0.246	0.229	1	antig-Endo	AFAP1
3.39098e-06	0.279561	0.31	0.278	0.18529	antig-Endo	GIMAP8
2.27704e-07	0.279341	0.145	0.105	0.0124422	antig-Endo	NR3C2
2.81702e-07	0.27728	0.39	0.367	0.0153927	antig-Endo	LY96
1.48705e-10	0.277231	0.31	0.247	8.12552e-06	antig-Endo	LTC4S
4.43906e-10	0.27711	0.457	0.419	2.42559e-05	antig-Endo	ADCY4
3.92233e-05	0.276441	0.291	0.266	1	antig-Endo	SDCCAG8
3.15266e-08	0.276328	0.333	0.293	0.00172268	antig-Endo	TPST2
1.61001e-08	0.275029	0.468	0.456	0.000879741	antig-Endo	MOB2
6.09742e-23	0.274866	0.89	0.845	3.33175e-18	antig-Endo	ZFP36L2
1.23169e-19	0.274151	0.813	0.779	6.7302e-15	antig-Endo	ITGA6
7.72751e-16	0.272499	0.847	0.849	4.22247e-11	antig-Endo	AHNAK
1.30556e-23	0.271301	0.945	0.924	7.13383e-19	antig-Endo	EEF1B2
1.63172e-13	0.271256	0.652	0.641	8.91603e-09	antig-Endo	N4BP2L2
0.00052891	0.270311	0.299	0.284	1	antig-Endo	FAM171A1
6.25062e-08	0.270196	0.629	0.639	0.00341546	antig-Endo	DDX17
1.56783e-06	0.270149	0.263	0.229	0.0856695	antig-Endo	NUDCD1
1.15516e-06	0.269502	0.253	0.214	0.0631201	antig-Endo	C1QTNF1
1.5502e-08	0.268064	0.642	0.64	0.000847062	antig-Endo	PDLIM5
0.00116739	0.267897	0.28	0.27	1	antig-Endo	COMMD10
0.00108135	0.267779	0.36	0.357	1	antig-Endo	MGAT4A
9.71232e-08	0.267614	0.282	0.239	0.00530701	antig-Endo	TNFRSF1B
1.77663e-09	0.26673	0.462	0.44	9.70787e-05	antig-Endo	PAXX
7.63094e-15	0.266031	0.797	0.793	4.1697e-10	antig-Endo	FXYD5
2.9177e-07	0.265849	0.635	0.646	0.0159429	antig-Endo	HEG1
0.00184849	0.2658	0.163	0.142	1	antig-Endo	BBS9
0.00536434	0.264622	0.253	0.239	1	antig-Endo	SFMBT2
3.52024e-06	0.264467	0.474	0.477	0.192353	antig-Endo	TMEM179B
1.91235e-08	0.26427	0.396	0.363	0.00104494	antig-Endo	ERICH1
2.82627e-10	0.264246	0.58	0.571	1.54433e-05	antig-Endo	NME3
4.33673e-09	0.264027	0.557	0.558	0.000236968	antig-Endo	SERINC1
3.5948e-09	0.264019	0.141	0.095	0.000196427	antig-Endo	ABCG2
1.20798e-09	0.263795	0.152	0.104	6.60062e-05	antig-Endo	GCHFR
1.9701e-09	0.263049	0.173	0.123	0.00010765	antig-Endo	ALDH1A3
3.33964e-10	0.262475	0.601	0.588	1.82485e-05	antig-Endo	ARHGDIB
1.23847e-21	0.262018	0.86	0.847	6.76724e-17	antig-Endo	COMMD6
5.26032e-07	0.261899	0.405	0.379	0.0287434	antig-Endo	FZD6
2.22588e-09	0.261094	0.766	0.739	0.000121626	antig-Endo	FABP5
1.72313e-10	0.260306	0.534	0.509	9.41555e-06	antig-Endo	SERPINB1
1.08764e-12	0.259589	0.132	0.079	5.94307e-08	antig-Endo	CIITA
0.00722865	0.259175	0.11	0.091	1	antig-Endo	PDE7B
6.46828e-44	0.258877	0.999	0.997	3.5344e-39	antig-Endo	B2M
1.0921e-10	0.258311	0.115	0.069	5.96745e-06	antig-Endo	DAPK1
2.09879e-05	0.258018	0.151	0.118	1	antig-Endo	MOB3B
2.62293e-07	0.257683	0.287	0.244	0.0143322	antig-Endo	GGT5
6.32871e-07	0.257561	0.252	0.21	0.0345814	antig-Endo	GBP4
6.9599e-08	0.256564	0.597	0.608	0.00380303	antig-Endo	BCAP31
3.12386e-08	0.256481	0.579	0.585	0.00170694	antig-Endo	PSME1
0.00300976	0.256262	0.236	0.218	1	antig-Endo	BNC2
9.66505e-07	0.255938	0.335	0.306	0.0528118	antig-Endo	SLC29A1
0.000172323	0.255548	0.357	0.349	1	antig-Endo	MYO9A
1.51313e-05	0.25517	0.181	0.147	0.826805	antig-Endo	BOC
0.00143991	0.254989	0.22	0.199	1	antig-Endo	RESF1
0.00262874	0.254089	0.244	0.228	1	antig-Endo	MMP28
3.17379e-12	0.25269	0.152	0.096	1.73422e-07	antig-Endo	TSPAN1
1.04334e-11	0.252516	0.686	0.693	5.70101e-07	antig-Endo	ARL2
0.000109751	0.252018	0.289	0.264	1	antig-Endo	ZNF462
2.38728e-06	0.251759	0.428	0.415	0.130445	antig-Endo	TEK
0.00609068	0.251684	0.202	0.182	1	antig-Endo	AKR1C2
1.19972e-11	0.25125	0.13	0.079	6.5555e-07	antig-Endo	SEMA3E
3.96144e-15	0.251128	0.776	0.749	2.16461e-10	antig-Endo	PALMD
1.38041e-06	0.251011	0.502	0.502	0.0754286	antig-Endo	CARHSP1
9.48594e-07	0.25021	0.191	0.152	0.0518331	antig-Endo	IL15
4.60726e-300	1.61441	0.887	0.636	2.5175e-295	Tip cell	COL4A1
2.91559e-35	1.51861	0.315	0.202	1.59314e-30	Tip cell	IGFBP5
1.24679e-282	1.31898	0.913	0.714	6.81269e-278	Tip cell	COL4A2
2.8551e-217	1.26152	0.713	0.364	1.56009e-212	Tip cell	RGCC
4.19568e-274	1.06033	0.951	0.738	2.2926e-269	Tip cell	COL15A1
3.63503e-195	1.04067	0.548	0.234	1.98625e-190	Tip cell	RFLNB
3.13953e-144	1.01547	0.766	0.515	1.7155e-139	Tip cell	CDH13
5.12446e-166	1.01275	0.705	0.426	2.80011e-161	Tip cell	CCND1
1.47755e-194	0.993876	0.42	0.132	8.0736e-190	Tip cell	RCAN2
3.20023e-101	0.973925	0.301	0.11	1.74867e-96	Tip cell	H19
6.66141e-175	0.965348	0.567	0.252	3.63993e-170	Tip cell	APLNR
1.74126e-83	0.929193	0.484	0.291	9.51457e-79	Tip cell	NHERF2
2.15002e-109	0.892958	0.477	0.241	1.17481e-104	Tip cell	HECW2
6.75043e-95	0.885458	0.713	0.51	3.68857e-90	Tip cell	PLCB1
7.49053e-158	0.870135	0.83	0.638	4.09297e-153	Tip cell	VWA1
1.61802e-169	0.867858	0.918	0.773	8.84119e-165	Tip cell	PLVAP
1.01625e-213	0.867072	0.963	0.841	5.553e-209	Tip cell	SPARC
2.72633e-136	0.82043	0.552	0.285	1.48972e-131	Tip cell	C1orf54
7.34131e-162	0.789722	0.74	0.44	4.01144e-157	Tip cell	PODXL
5.38629e-89	0.771874	0.859	0.733	2.94317e-84	Tip cell	LGALS1
1.46996e-108	0.771788	0.293	0.102	8.03213e-104	Tip cell	ITIH5
2.15651e-96	0.769909	0.548	0.325	1.17836e-91	Tip cell	SLC12A2
9.48106e-107	0.763114	0.765	0.564	5.18064e-102	Tip cell	PRSS23
8.17966e-86	0.760551	0.591	0.394	4.46953e-81	Tip cell	KDR
3.68335e-56	0.749511	0.553	0.38	2.01265e-51	Tip cell	PTPRG
1.88017e-205	0.736256	0.983	0.929	1.02736e-200	Tip cell	GSN
9.51734e-60	0.718964	0.247	0.111	5.20046e-55	Tip cell	EDNRB
1.49113e-111	0.708398	0.729	0.513	8.14785e-107	Tip cell	TM4SF18
7.57176e-108	0.702229	0.409	0.183	4.13736e-103	Tip cell	DYSF
4.79521e-95	0.696851	0.678	0.478	2.6202e-90	Tip cell	FSCN1
3.18873e-151	0.694313	0.251	0.055	1.74239e-146	Tip cell	GNG2
8.68033e-36	0.682276	0.295	0.175	4.74311e-31	Tip cell	IGF2
5.52845e-126	0.677762	0.896	0.753	3.02086e-121	Tip cell	ITGA6
4.32681e-119	0.677289	0.834	0.658	2.36426e-114	Tip cell	ETS1
1.42657e-74	0.668016	0.731	0.56	7.79505e-70	Tip cell	GRB10
8.99553e-98	0.664192	0.862	0.731	4.91534e-93	Tip cell	MEF2C
3.07172e-49	0.643928	0.573	0.408	1.67845e-44	Tip cell	SERPINE1
1.07053e-66	0.641917	0.578	0.404	5.84957e-62	Tip cell	MCAM
6.19949e-89	0.622275	0.791	0.631	3.38752e-84	Tip cell	LAMA4
1.44274e-77	0.617901	0.791	0.646	7.88341e-73	Tip cell	FLT1
2.26436e-61	0.609615	0.546	0.366	1.23729e-56	Tip cell	PTPN14
2.52859e-106	0.605377	0.843	0.706	1.38167e-101	Tip cell	COL18A1
1.83528e-61	0.601124	0.482	0.301	1.00283e-56	Tip cell	RASGRF2
1.00979e-56	0.600063	0.599	0.436	5.5177e-52	Tip cell	PXDN
2.6953e-96	0.599213	0.415	0.193	1.47277e-91	Tip cell	COL21A1
2.63006e-94	0.595127	0.346	0.146	1.43712e-89	Tip cell	NES
2.44035e-71	0.587826	0.47	0.284	1.33345e-66	Tip cell	MLEC
1.61959e-46	0.585321	0.517	0.362	8.84979e-42	Tip cell	IL32
8.58145e-25	0.583168	0.373	0.27	4.68907e-20	Tip cell	GAB1
1.82881e-69	0.563108	0.622	0.447	9.99297e-65	Tip cell	LAMB1
1.69061e-73	0.559825	0.396	0.21	9.23782e-69	Tip cell	FAM171B
7.51832e-60	0.556088	0.707	0.543	4.10816e-55	Tip cell	CSGALNACT1
4.75461e-74	0.551651	0.426	0.23	2.59801e-69	Tip cell	RASGRP3
4.86102e-99	0.551523	0.963	0.881	2.65616e-94	Tip cell	CALCRL
3.38772e-38	0.544092	0.677	0.548	1.85112e-33	Tip cell	CRIP1
5.13007e-71	0.542797	0.238	0.093	2.80317e-66	Tip cell	TP53I11
7.1477e-59	0.541578	0.478	0.31	3.90565e-54	Tip cell	MYO6
1.9595e-80	0.540712	0.625	0.414	1.07071e-75	Tip cell	ADGRF5
3.02292e-40	0.53744	0.637	0.501	1.65178e-35	Tip cell	RASAL2
1.88178e-43	0.532846	0.392	0.254	1.02824e-38	Tip cell	ARHGAP18
1.27461e-22	0.53046	0.241	0.151	6.96471e-18	Tip cell	NAV3
3.10231e-55	0.526713	0.409	0.245	1.69516e-50	Tip cell	NRGN
6.57247e-83	0.526236	0.881	0.783	3.59133e-78	Tip cell	ARHGAP29
1.69869e-89	0.522258	0.296	0.116	9.28198e-85	Tip cell	EXOC3L2
4.06979e-35	0.519894	0.579	0.439	2.22381e-30	Tip cell	EXT1
1.07728e-47	0.518592	0.344	0.195	5.88649e-43	Tip cell	TPPP3
6.54529e-77	0.51674	0.977	0.929	3.57648e-72	Tip cell	CALM1
1.40723e-54	0.509502	0.741	0.602	7.68939e-50	Tip cell	MEF2A
3.71653e-89	0.509234	0.968	0.922	2.03079e-84	Tip cell	A2M
1.6494e-120	0.507656	0.985	0.955	9.01267e-116	Tip cell	LMNA
1.40507e-13	0.502138	0.379	0.317	7.67759e-09	Tip cell	SLC9A3R2
1.80273e-84	0.495509	0.922	0.845	9.85047e-80	Tip cell	SPTBN1
2.3516e-41	0.49489	0.469	0.328	1.28496e-36	Tip cell	PLPP3
2.28803e-37	0.493033	0.486	0.358	1.25022e-32	Tip cell	IVNS1ABP
1.51432e-12	0.487976	0.321	0.254	8.27456e-08	Tip cell	GBE1
1.52324e-46	0.485816	0.68	0.534	8.32329e-42	Tip cell	ADGRL2
2.25355e-31	0.483271	0.683	0.569	1.23139e-26	Tip cell	DOCK4
4.66111e-14	0.483109	0.106	0.058	2.54692e-09	Tip cell	SPP1
2.83224e-46	0.483029	0.132	0.044	1.5476e-41	Tip cell	APLN
2.44326e-25	0.483016	0.396	0.293	1.33505e-20	Tip cell	PGF
3.06094e-76	0.476579	0.251	0.096	1.67256e-71	Tip cell	JUP
5.98587e-39	0.476108	0.374	0.236	3.2708e-34	Tip cell	MYO1B
4.28727e-37	0.474262	0.292	0.164	2.34265e-32	Tip cell	COL12A1
1.56226e-38	0.471826	0.164	0.07	8.53652e-34	Tip cell	TNFRSF4
6.10717e-39	0.466041	0.264	0.143	3.33708e-34	Tip cell	CACNA1C
1.19569e-54	0.465938	0.332	0.178	6.53351e-50	Tip cell	SPRY4
2.63045e-43	0.465337	0.413	0.261	1.43733e-38	Tip cell	MYO1D
2.59593e-85	0.461545	0.971	0.936	1.41847e-80	Tip cell	GNG11
4.47833e-42	0.460251	0.657	0.521	2.44705e-37	Tip cell	SVIL
4.98975e-32	0.451577	0.522	0.392	2.7265e-27	Tip cell	MAML2
4.19971e-74	0.44785	0.96	0.913	2.2948e-69	Tip cell	CD9
9.76755e-60	0.447532	0.499	0.316	5.33719e-55	Tip cell	SYNPO
2.72899e-42	0.446251	0.68	0.548	1.49117e-37	Tip cell	MAP4K4
5.8368e-77	0.44572	0.931	0.867	3.18935e-72	Tip cell	CCDC85B
3.90997e-50	0.445066	0.466	0.304	2.13649e-45	Tip cell	JCAD
6.01755e-58	0.445011	0.672	0.512	3.28811e-53	Tip cell	YWHAH
4.8223e-31	0.444099	0.554	0.432	2.635e-26	Tip cell	HERC1
3.23029e-38	0.444072	0.66	0.54	1.7651e-33	Tip cell	PTK2
1.16368e-55	0.443412	0.347	0.187	6.35856e-51	Tip cell	AFAP1L1
9.78617e-54	0.439998	0.172	0.063	5.34736e-49	Tip cell	NID2
1.14609e-27	0.435401	0.609	0.497	6.26248e-23	Tip cell	MAGI1
7.33848e-55	0.433477	0.759	0.612	4.00989e-50	Tip cell	CDH5
8.33336e-39	0.432448	0.648	0.514	4.55351e-34	Tip cell	PRKCH
3.66066e-42	0.431898	0.562	0.419	2.00026e-37	Tip cell	GYPC
2.97747e-25	0.431561	0.505	0.412	1.62695e-20	Tip cell	RNF19A
1.12524e-135	0.431442	0.159	0.02	6.14851e-131	Tip cell	GABRD
1.49849e-30	0.431124	0.48	0.359	8.18805e-26	Tip cell	RAPGEF2
6.89259e-30	0.429978	0.429	0.306	3.76625e-25	Tip cell	INSR
1.62031e-51	0.428334	0.381	0.221	8.85372e-47	Tip cell	KCNN3
3.83059e-39	0.426671	0.404	0.263	2.09311e-34	Tip cell	MAP1B
1.69423e-79	0.423665	0.268	0.102	9.25759e-75	Tip cell	PCDH12
4.69291e-45	0.421962	0.508	0.359	2.5643e-40	Tip cell	UBE2J1
2.9524e-55	0.418603	0.849	0.745	1.61325e-50	Tip cell	RHOC
9.42725e-36	0.416422	0.545	0.422	5.15124e-31	Tip cell	RALA
5.96787e-23	0.41366	0.478	0.372	3.26096e-18	Tip cell	NFATC2
5.07076e-42	0.412788	0.483	0.336	2.77077e-37	Tip cell	ASAP2
4.57632e-26	0.411762	0.599	0.489	2.50059e-21	Tip cell	TRIO
1.32124e-63	0.409772	0.165	0.051	7.2195e-59	Tip cell	ARHGAP20
3.15311e-48	0.409435	0.741	0.608	1.72293e-43	Tip cell	RDX
6.8781e-43	0.408845	0.581	0.437	3.75833e-38	Tip cell	F2R
8.20191e-34	0.407829	0.775	0.679	4.48169e-29	Tip cell	TIMP3
5.2777e-55	0.407151	0.859	0.762	2.88384e-50	Tip cell	JAK1
9.52928e-57	0.403761	0.813	0.696	5.20699e-52	Tip cell	ESAM
1.09846e-41	0.402694	0.406	0.263	6.00221e-37	Tip cell	KLHL5
1.66322e-55	0.401802	0.31	0.154	9.08815e-51	Tip cell	NOTCH4
2.88182e-25	0.400667	0.363	0.259	1.57468e-20	Tip cell	KITLG
1.90691e-23	0.400374	0.375	0.265	1.04197e-18	Tip cell	DACH1
4.04227e-18	0.392587	0.361	0.276	2.20878e-13	Tip cell	DLEU2
3.61825e-34	0.389472	0.503	0.372	1.97709e-29	Tip cell	RAPGEF1
1.65712e-41	0.389439	0.207	0.097	9.05482e-37	Tip cell	IL13RA2
3.39551e-43	0.388624	0.333	0.194	1.85537e-38	Tip cell	NDST1
5.94469e-27	0.384512	0.396	0.282	3.24829e-22	Tip cell	PDGFB
6.59407e-35	0.38283	0.597	0.481	3.60313e-30	Tip cell	TMEM204
1.53876e-19	0.38262	0.575	0.478	8.40807e-15	Tip cell	C11orf96
1.04239e-36	0.381963	0.885	0.811	5.69585e-32	Tip cell	EMCN
1.39479e-38	0.379335	0.664	0.537	7.62141e-34	Tip cell	UACA
1.9143e-60	0.379255	0.935	0.877	1.04601e-55	Tip cell	CLIC1
1.3799e-51	0.37904	0.835	0.706	7.54004e-47	Tip cell	CD34
1.53543e-34	0.378185	0.68	0.56	8.38989e-30	Tip cell	CTNNB1
6.55158e-48	0.376704	0.304	0.164	3.57992e-43	Tip cell	FMNL3
1.04807e-54	0.376319	0.958	0.905	5.72687e-50	Tip cell	RAMP2
1.04724e-20	0.375328	0.501	0.398	5.72233e-16	Tip cell	RAPGEF4
2.23461e-33	0.372631	0.185	0.09	1.22104e-28	Tip cell	PKD1L1
4.06124e-21	0.370761	0.456	0.357	2.21914e-16	Tip cell	KIF13A
3.44579e-31	0.369132	0.317	0.195	1.88285e-26	Tip cell	TCIM
1.77568e-32	0.368505	0.372	0.246	9.70268e-28	Tip cell	PDE8A
1.67924e-42	0.367714	0.308	0.173	9.17572e-38	Tip cell	OLFML2A
9.92616e-18	0.366543	0.305	0.217	5.42385e-13	Tip cell	ARHGAP24
1.60693e-29	0.366464	0.64	0.54	8.78057e-25	Tip cell	LAMC1
2.96692e-47	0.366094	0.877	0.791	1.62119e-42	Tip cell	MSN
1.14748e-43	0.361261	0.74	0.624	6.27004e-39	Tip cell	CAVIN3
1.88426e-31	0.361169	0.3	0.184	1.0296e-26	Tip cell	PTP4A3
5.71079e-19	0.360792	0.402	0.308	3.12049e-14	Tip cell	JARID2
1.299e-52	0.360256	0.213	0.089	7.09802e-48	Tip cell	CDYL2
1.04792e-33	0.360254	0.301	0.182	5.72607e-29	Tip cell	ST8SIA4
1.64909e-30	0.358272	0.695	0.595	9.01093e-26	Tip cell	NAA38
7.91342e-47	0.358009	0.402	0.246	4.32405e-42	Tip cell	DOCK6
9.86175e-35	0.357857	0.908	0.841	5.38865e-30	Tip cell	CRIP2
1.46708e-26	0.356517	0.729	0.648	8.0164e-22	Tip cell	CSTB
7.09393e-30	0.355605	0.265	0.157	3.87626e-25	Tip cell	ENSG00000289873
3.26409e-26	0.353969	0.442	0.327	1.78357e-21	Tip cell	MIR4435-2HG
3.31217e-21	0.351972	0.217	0.135	1.80984e-16	Tip cell	NCALD
2.39321e-43	0.351328	0.574	0.415	1.3077e-38	Tip cell	KANK3
3.00009e-21	0.348091	0.657	0.561	1.63931e-16	Tip cell	SGK1
1.64631e-17	0.346806	0.262	0.181	8.99578e-13	Tip cell	SORBS1
1.1018e-105	0.346741	0.998	0.995	6.02047e-101	Tip cell	PTMA
8.19748e-20	0.345959	0.356	0.257	4.47926e-15	Tip cell	PDE10A
2.62653e-39	0.345899	0.827	0.717	1.43519e-34	Tip cell	ITM2A
2.3742e-17	0.345683	0.339	0.25	1.29731e-12	Tip cell	FMNL2
5.41309e-28	0.345444	0.51	0.393	2.95782e-23	Tip cell	ROBO4
4.15697e-25	0.34499	0.577	0.492	2.27145e-20	Tip cell	LDHB
1.61942e-31	0.344438	0.389	0.262	8.84885e-27	Tip cell	JAM3
7.15783e-19	0.343878	0.148	0.082	3.91118e-14	Tip cell	HDAC9
3.20174e-43	0.343659	0.875	0.783	1.7495e-38	Tip cell	ADGRL4
1.28052e-28	0.34176	0.217	0.121	6.99703e-24	Tip cell	MIR181A1HG
9.43704e-12	0.340174	0.293	0.226	5.15659e-07	Tip cell	TALAM1
5.4341e-53	0.339971	0.921	0.858	2.9693e-48	Tip cell	GNAI2
1.35113e-42	0.338486	0.301	0.169	7.38283e-38	Tip cell	ACOT7
3.64397e-18	0.336642	0.386	0.293	1.99114e-13	Tip cell	CDK2AP1
1.27329e-54	0.33576	0.182	0.068	6.9575e-50	Tip cell	ADAMTS7
1.18947e-24	0.335587	0.5	0.382	6.49949e-20	Tip cell	FILIP1
2.94546e-33	0.335513	0.736	0.633	1.60946e-28	Tip cell	CLIC4
1.43116e-24	0.335137	0.568	0.464	7.82012e-20	Tip cell	ATP2B4
1.13446e-33	0.335081	0.708	0.605	6.19893e-29	Tip cell	YWHAQ
4.40328e-31	0.334911	0.225	0.123	2.40604e-26	Tip cell	CHST15
4.37474e-31	0.33309	0.807	0.725	2.39044e-26	Tip cell	RTN4
5.47553e-27	0.33299	0.299	0.19	2.99194e-22	Tip cell	LRRC8B
4.43466e-21	0.332147	0.57	0.467	2.42318e-16	Tip cell	PTPRK
2.70434e-31	0.330315	0.649	0.532	1.4777e-26	Tip cell	AFDN
4.86839e-31	0.330161	0.435	0.31	2.66019e-26	Tip cell	TGFB1
2.83612e-39	0.330121	0.83	0.728	1.54971e-34	Tip cell	NRP1
3.09616e-40	0.329706	0.193	0.088	1.69181e-35	Tip cell	DOK5
1.38245e-40	0.329048	0.221	0.108	7.55396e-36	Tip cell	TSPAN15
4.72501e-35	0.328053	0.994	0.974	2.58184e-30	Tip cell	ACTB
3.05083e-33	0.326729	0.692	0.579	1.66703e-28	Tip cell	PLS3
1.10788e-39	0.325442	0.301	0.171	6.05368e-35	Tip cell	TNFAIP8L1
1.33438e-33	0.324885	0.719	0.614	7.29132e-29	Tip cell	SERPINH1
1.21151e-28	0.321898	0.456	0.335	6.61994e-24	Tip cell	TBC1D1
6.16286e-30	0.321219	0.946	0.895	3.36751e-25	Tip cell	TCF4
5.6042e-39	0.32057	0.247	0.128	3.06224e-34	Tip cell	PREX1
1.29482e-35	0.318475	0.936	0.882	7.07514e-31	Tip cell	PFN1
1.11666e-21	0.318348	0.44	0.333	6.10167e-17	Tip cell	FBXW7
2.22186e-23	0.317924	0.716	0.634	1.21407e-18	Tip cell	ATP2B1
4.06368e-27	0.317641	0.711	0.605	2.22047e-22	Tip cell	ZEB1
4.2925e-31	0.31737	0.318	0.201	2.34551e-26	Tip cell	BCL6B
7.97839e-42	0.313295	0.22	0.106	4.35955e-37	Tip cell	CD276
2.73064e-12	0.313243	0.275	0.21	1.49207e-07	Tip cell	ATOSA
2.47411e-24	0.312928	0.174	0.095	1.3519e-19	Tip cell	PDGFD
5.87906e-43	0.311742	0.918	0.862	3.21244e-38	Tip cell	ITGB1
1.01187e-25	0.311	0.401	0.289	5.52907e-21	Tip cell	TSPAN18
1.69421e-19	0.310182	0.289	0.2	9.25749e-15	Tip cell	MCU
1.13244e-32	0.309949	0.359	0.234	6.18786e-28	Tip cell	LYN
1.63908e-20	0.309623	0.428	0.33	8.95626e-16	Tip cell	ARHGEF7
3.15427e-09	0.308895	0.507	0.456	0.000172356	Tip cell	ODC1
4.29254e-14	0.308497	0.336	0.263	2.34553e-09	Tip cell	LXN
9.60468e-42	0.308018	0.979	0.947	5.24819e-37	Tip cell	CAV1
1.71437e-27	0.307685	0.75	0.661	9.36764e-23	Tip cell	APLP2
1.07034e-20	0.306802	0.539	0.447	5.84856e-16	Tip cell	MYADM
1.4692e-25	0.305333	0.389	0.278	8.028e-21	Tip cell	PLXNA2
2.11548e-40	0.304833	0.981	0.96	1.15594e-35	Tip cell	MYL6
1.11164e-24	0.304219	0.537	0.426	6.07421e-20	Tip cell	FYN
4.0171e-35	0.30369	0.824	0.75	2.19502e-30	Tip cell	ARPC2
6.77566e-29	0.302347	0.703	0.603	3.70235e-24	Tip cell	GNB1
4.80591e-21	0.30225	0.55	0.454	2.62605e-16	Tip cell	DIAPH2
1.05439e-30	0.30182	0.575	0.448	5.76139e-26	Tip cell	TIE1
1.75823e-21	0.299523	0.572	0.481	9.60731e-17	Tip cell	BAX
1.77197e-21	0.295302	0.596	0.503	9.68238e-17	Tip cell	UBE2H
1.9372e-22	0.295192	0.469	0.365	1.05853e-17	Tip cell	MYO5A
2.70737e-23	0.2951	0.337	0.231	1.47936e-18	Tip cell	ADAMTS6
1.91553e-32	0.294926	0.71	0.601	1.04668e-27	Tip cell	ARPC5
4.8064e-19	0.294393	0.728	0.645	2.62631e-14	Tip cell	SOX18
6.4755e-12	0.293924	0.412	0.345	3.53834e-07	Tip cell	GASK1B
7.30912e-19	0.291844	0.342	0.25	3.99385e-14	Tip cell	PTBP2
4.92981e-44	0.291345	0.198	0.088	2.69375e-39	Tip cell	EFNB1
1.33268e-30	0.290635	0.824	0.75	7.28204e-26	Tip cell	VAMP5
3.84073e-27	0.289971	0.24	0.142	2.09865e-22	Tip cell	CDC14B
1.36093e-10	0.289733	0.395	0.329	7.4364e-06	Tip cell	FBXL7
3.31781e-30	0.289711	0.765	0.663	1.81292e-25	Tip cell	LUZP1
2.38892e-24	0.289222	0.309	0.208	1.30535e-19	Tip cell	TACC2
5.464e-18	0.287249	0.731	0.656	2.98564e-13	Tip cell	PTPRM
1.71189e-31	0.287234	0.628	0.503	9.3541e-27	Tip cell	PLXND1
8.76052e-45	0.285962	0.192	0.083	4.78693e-40	Tip cell	MMP15
1.2956e-21	0.28555	0.225	0.14	7.0794e-17	Tip cell	NQO1
6.55748e-16	0.285219	0.643	0.576	3.58314e-11	Tip cell	ARHGDIB
1.71339e-48	0.284441	0.147	0.05	9.36231e-44	Tip cell	VAV3
1.51371e-11	0.284319	0.412	0.341	8.2712e-07	Tip cell	UBE2E2
5.32172e-15	0.283227	0.398	0.317	2.90789e-10	Tip cell	FCHSD2
1.38588e-23	0.283081	0.619	0.514	7.57274e-19	Tip cell	EHD4
3.50778e-15	0.282263	0.387	0.302	1.91672e-10	Tip cell	LMBR1
4.91816e-28	0.28168	0.198	0.107	2.68738e-23	Tip cell	OSBPL3
6.68986e-14	0.281404	0.425	0.346	3.65547e-09	Tip cell	SEPTIN2
6.07422e-16	0.280754	0.574	0.485	3.31907e-11	Tip cell	LDB2
8.60713e-27	0.280715	0.178	0.094	4.70311e-22	Tip cell	DGKD
2.93042e-20	0.279999	0.253	0.165	1.60124e-15	Tip cell	PRDM1
9.38191e-23	0.279507	0.775	0.681	5.12646e-18	Tip cell	ASAP1
6.869e-27	0.278652	0.788	0.707	3.75336e-22	Tip cell	ACTN4
1.18628e-23	0.278213	0.51	0.402	6.48208e-19	Tip cell	ACVRL1
2.70509e-10	0.277079	0.505	0.444	1.47811e-05	Tip cell	COTL1
1.256e-25	0.274941	0.264	0.166	6.86301e-21	Tip cell	COLGALT1
1.31435e-15	0.27454	0.21	0.14	7.18186e-11	Tip cell	SLC6A6
6.76171e-29	0.273536	0.752	0.648	3.69474e-24	Tip cell	ATP1B3
9.01249e-14	0.272488	0.457	0.38	4.9246e-09	Tip cell	LBH
1.26138e-26	0.272361	0.308	0.201	6.89241e-22	Tip cell	CDC42EP1
1.72542e-13	0.272257	0.355	0.28	9.42804e-09	Tip cell	SPPL3
5.35469e-10	0.271154	0.271	0.21	2.92591e-05	Tip cell	BTBD9
4.4509e-14	0.270119	0.296	0.221	2.43206e-09	Tip cell	NR5A2
2.77464e-23	0.269709	0.222	0.135	1.51612e-18	Tip cell	CDA
7.70796e-22	0.269478	0.852	0.8	4.21179e-17	Tip cell	MACF1
9.65864e-19	0.26946	0.225	0.146	5.27768e-14	Tip cell	ST3GAL6
2.18487e-20	0.269214	0.511	0.414	1.19386e-15	Tip cell	CAPN2
5.74429e-43	0.268808	0.125	0.042	3.1388e-38	Tip cell	ADAMTSL2
5.49e-18	0.268718	0.857	0.803	2.99985e-13	Tip cell	AKAP13
5.76697e-12	0.268384	0.421	0.349	3.15119e-07	Tip cell	RIN2
1.76855e-22	0.268378	0.295	0.198	9.6637e-18	Tip cell	IQSEC1
3.64242e-19	0.268048	0.44	0.339	1.99029e-14	Tip cell	PCDH17
6.76476e-23	0.267926	0.213	0.127	3.6964e-18	Tip cell	INPP5A
9.62326e-23	0.267614	0.382	0.278	5.25834e-18	Tip cell	CPNE2
6.82789e-28	0.266525	0.212	0.119	3.73089e-23	Tip cell	EML1
2.46491e-15	0.266413	0.316	0.235	1.34688e-10	Tip cell	DGKH
1.30534e-22	0.265447	0.157	0.083	7.13264e-18	Tip cell	KCNN2
2.68003e-21	0.264434	0.749	0.663	1.46442e-16	Tip cell	QKI
6.39036e-30	0.264305	0.211	0.114	3.49182e-25	Tip cell	DUSP7
7.46052e-21	0.263635	0.728	0.655	4.07658e-16	Tip cell	DBI
9.90282e-15	0.262845	0.703	0.643	5.4111e-10	Tip cell	RNF7
4.88027e-20	0.262412	0.579	0.498	2.66668e-15	Tip cell	ABHD17A
1.81964e-16	0.262311	0.922	0.882	9.94287e-12	Tip cell	SH3BGRL3
1.09863e-13	0.260805	0.47	0.399	6.00315e-09	Tip cell	MRPL52
3.64123e-18	0.2606	0.31	0.221	1.98964e-13	Tip cell	MFSD6
5.7509e-23	0.260292	0.262	0.167	3.14241e-18	Tip cell	NTHL1
5.59648e-21	0.260253	0.426	0.325	3.05803e-16	Tip cell	VASP
9.11683e-23	0.258947	0.7	0.612	4.98162e-18	Tip cell	CTNNA1
1.07863e-16	0.25781	0.525	0.435	5.89388e-12	Tip cell	BIRC6
8.23582e-22	0.257543	0.849	0.797	4.50022e-17	Tip cell	APP
7.90638e-45	0.2575	0.13	0.043	4.3202e-40	Tip cell	TEX9
8.52394e-19	0.256898	0.334	0.24	4.65765e-14	Tip cell	NAV1
1.40211e-15	0.256226	0.343	0.26	7.66142e-11	Tip cell	STIM2
2.96607e-22	0.25608	0.489	0.388	1.62072e-17	Tip cell	TNFAIP1
9.47762e-15	0.25599	0.497	0.411	5.17876e-10	Tip cell	PLEKHG1
9.56557e-15	0.255852	0.734	0.675	5.22682e-10	Tip cell	TUBA1A
3.07817e-24	0.255578	0.224	0.134	1.68198e-19	Tip cell	ORAI2
3.12925e-18	0.25547	0.441	0.346	1.70988e-13	Tip cell	RSU1
8.81176e-18	0.255294	0.486	0.392	4.81492e-13	Tip cell	RB1
1.03571e-13	0.253725	0.32	0.246	5.65931e-09	Tip cell	TRAK1
3.07806e-18	0.253089	0.633	0.563	1.68192e-13	Tip cell	PSMB5
1.27096e-18	0.252561	0.171	0.101	6.9448e-14	Tip cell	DCLK2
8.23994e-19	0.252322	0.416	0.319	4.50247e-14	Tip cell	ADAM17
4.4131e-12	0.251876	0.334	0.261	2.41141e-07	Tip cell	GADD45G
2.86968e-22	0.251837	0.833	0.754	1.56805e-17	Tip cell	CD93
3.87833e-18	0.250694	0.327	0.238	2.11919e-13	Tip cell	ITPRIPL2
0	3.19034	0.779	0.121	0	arter-Endo	IGFBP3
0	2.46559	0.872	0.281	0	arter-Endo	SRGN
0	2.41597	0.728	0.032	0	arter-Endo	GJA4
0	2.36402	0.848	0.272	0	arter-Endo	CXCL12
5.35918e-230	2.34343	0.606	0.157	2.92837e-225	arter-Endo	FABP4
6.36217e-195	2.31283	0.795	0.337	3.47642e-190	arter-Endo	ARL15
4.29497e-106	2.17213	0.494	0.195	2.34686e-101	arter-Endo	CXCL2
1.89185e-252	2.07498	0.927	0.539	1.03374e-247	arter-Endo	CLDN5
1.04394e-155	1.87163	0.577	0.215	5.70432e-151	arter-Endo	ENPP2
7.18087e-155	1.77725	0.907	0.726	3.92377e-150	arter-Endo	SAT1
8.95583e-207	1.73317	0.799	0.376	4.89364e-202	arter-Endo	PLPP1
6.28944e-302	1.68633	0.85	0.316	3.43667e-297	arter-Endo	EFNB2
0	1.6793	0.663	0.13	0	arter-Endo	HEY1
3.35526e-197	1.67417	0.749	0.32	1.83338e-192	arter-Endo	BST2
2.10489e-291	1.64775	0.572	0.108	1.15016e-286	arter-Endo	SYT1
5.58763e-129	1.62925	0.673	0.304	3.05319e-124	arter-Endo	EDN1
0	1.59418	0.407	0.006	0	arter-Endo	GJA5
7.18588e-66	1.56885	0.529	0.31	3.92651e-61	arter-Endo	SLC9A3R2
1.42524e-221	1.55199	0.867	0.515	7.78781e-217	arter-Endo	PPA1
0	1.5343	0.586	0.011	0	arter-Endo	SEMA3G
0	1.51145	0.683	0.129	0	arter-Endo	ACE
6.0179e-180	1.50746	0.889	0.575	3.2883e-175	arter-Endo	RHOB
2.81924e-286	1.48358	0.491	0.077	1.54049e-281	arter-Endo	PCSK5
3.22698e-160	1.48267	0.628	0.233	1.76329e-155	arter-Endo	MSX1
1.69043e-194	1.47301	0.76	0.301	9.23686e-190	arter-Endo	SOX17
2.40576e-293	1.4544	0.993	0.964	1.31455e-288	arter-Endo	SRP14
2.37909e-69	1.43211	0.326	0.118	1.29998e-64	arter-Endo	CXCL3
8.4381e-182	1.42634	0.817	0.412	4.61075e-177	arter-Endo	RGS3
2.17697e-209	1.40041	0.805	0.359	1.18954e-204	arter-Endo	ICAM2
3.06807e-29	1.39574	0.434	0.323	1.67645e-24	arter-Endo	NHERF2
0	1.37257	0.432	0.025	0	arter-Endo	FBLN5
1.65678e-206	1.36899	0.898	0.466	9.05298e-202	arter-Endo	PODXL
1.67208e-76	1.30034	0.369	0.139	9.13656e-72	arter-Endo	SULF1
3.70568e-210	1.2696	0.641	0.189	2.02486e-205	arter-Endo	VEGFC
1.33997e-122	1.22555	0.741	0.355	7.32186e-118	arter-Endo	MECOM
0	1.20685	0.463	0.04	0	arter-Endo	PLLP
1.73012e-48	1.19958	0.119	0.024	9.45374e-44	arter-Endo	CCL8
1.9408e-222	1.17629	0.586	0.154	1.06049e-217	arter-Endo	FAM89A
1.13996e-104	1.17279	0.75	0.447	6.22898e-100	arter-Endo	GLUL
3.7773e-76	1.17042	0.535	0.255	2.06399e-71	arter-Endo	DEPP1
1.89935e-182	1.16345	0.706	0.265	1.03785e-177	arter-Endo	TSPAN2
2.89238e-108	1.16177	0.709	0.373	1.58045e-103	arter-Endo	THSD7A
3.68543e-122	1.15262	0.65	0.297	2.0138e-117	arter-Endo	SOS1
1.49541e-206	1.15026	0.423	0.076	8.17124e-202	arter-Endo	KCNJ2
2.91971e-36	1.14463	0.35	0.186	1.59539e-31	arter-Endo	IGF2
2.29767e-99	1.13252	0.639	0.322	1.2555e-94	arter-Endo	HBEGF
0	1.13181	0.46	0.05	0	arter-Endo	ATP2A3
8.23608e-127	1.11848	0.588	0.236	4.50036e-122	arter-Endo	HES4
1.95037e-218	1.11757	0.346	0.045	1.06572e-213	arter-Endo	NEBL
6.11511e-109	1.11525	0.729	0.37	3.34142e-104	arter-Endo	MAST4
3.25868e-258	1.09532	0.628	0.144	1.78061e-253	arter-Endo	NOTCH4
2.75471e-114	1.09216	0.694	0.367	1.50523e-109	arter-Endo	OCIAD2
6.21749e-110	1.08962	0.713	0.389	3.39736e-105	arter-Endo	EFNA1
2.93781e-159	1.07444	0.345	0.064	1.60528e-154	arter-Endo	IGF2.1
1.59873e-99	1.07284	0.701	0.366	8.73579e-95	arter-Endo	IL32
[truncated: 2,013 more rows]
