# Supplementary material for: Single cell atlas decodes the molecular dynamics of scar repair after human rotator cuff tear
Source: Bone Res. 2026 Feb 5;14:17. doi: 10.1038/s41413-025-00501-5 (PMC12877062; doi:10.1038/s41413-025-00501-5)
Supplement: Supplementary file 6 — Supplementary Table S5 [file 41413_2025_501_MOESM6_ESM.xlsx]

## Sheet: TSC
ONTOLOGY	ID	Description	GeneRatio	BgRatio	pvalue	p.adjust	qvalue	geneID	Count
BP	GO:0030198	extracellular matrix organization	14/66	314/18614	3.98219e-12	2.71865e-09	2.17092e-09	MMP13/MMP2/POSTN/MMP11/CTSK/AEBP1/MMP14/OLFML2B/NID2/SMOC2/GAS6/COL12A1/PDPN/FBLN1	14
BP	GO:0043062	extracellular structure organization	14/66	315/18614	4.15641e-12	2.71865e-09	2.17092e-09	MMP13/MMP2/POSTN/MMP11/CTSK/AEBP1/MMP14/OLFML2B/NID2/SMOC2/GAS6/COL12A1/PDPN/FBLN1	14
BP	GO:0045229	external encapsulating structure organization	14/66	317/18614	4.52605e-12	2.71865e-09	2.17092e-09	MMP13/MMP2/POSTN/MMP11/CTSK/AEBP1/MMP14/OLFML2B/NID2/SMOC2/GAS6/COL12A1/PDPN/FBLN1	14
BP	GO:0030574	collagen catabolic process	6/66	45/18614	1.1509e-08	5.18482e-06	4.14022e-06	MMP13/MMP2/MMP11/CTSK/MMP14/CTSB	6
BP	GO:0022617	extracellular matrix disassembly	6/66	62/18614	8.28739e-08	2.98677e-05	2.38502e-05	MMP13/MMP2/MMP11/CTSK/MMP14/PDPN	6
BP	GO:0048771	tissue remodeling	8/66	181/18614	2.43061e-07	7.29994e-05	5.82921e-05	MDK/MMP2/CTHRC1/CTSK/MMP14/IGFBP5/GJA1/GPNMB	8
BP	GO:0001503	ossification	11/66	429/18614	2.94636e-07	7.58478e-05	6.05666e-05	MDK/MMP13/MMP2/CTHRC1/CTSK/MMP14/CDH11/IGFBP5/RUNX2/TWIST1/ID3	11
BP	GO:0032963	collagen metabolic process	6/66	108/18614	2.27157e-06	0.000511672	0.000408584	MMP13/MMP2/MMP11/CTSK/MMP14/CTSB	6
BP	GO:0002691	regulation of cellular extravasation	4/66	41/18614	1.32254e-05	0.00242735	0.00193831	MDK/CD99/CXCL12/IL1R1	4
BP	GO:0002687	positive regulation of leukocyte migration	6/66	147/18614	1.34703e-05	0.00242735	0.00193831	MDK/CD99/MMP14/GAS6/CXCL12/IL1R1	6
BP	GO:0072672	neutrophil extravasation	3/66	14/18614	1.50714e-05	0.00246897	0.00197154	MDK/CD99/IL1R1	3
BP	GO:0045765	regulation of angiogenesis	8/66	349/18614	3.13989e-05	0.0045615	0.00364248	MDK/GADD45A/CHI3L1/SERPINF1/THBS2/SMOC2/TWIST1/GPNMB	8
BP	GO:0002693	positive regulation of cellular extravasation	3/66	18/18614	3.34451e-05	0.0045615	0.00364248	MDK/CD99/IL1R1	3
BP	GO:1901342	regulation of vasculature development	8/66	355/18614	3.5439e-05	0.0045615	0.00364248	MDK/GADD45A/CHI3L1/SERPINF1/THBS2/SMOC2/TWIST1/GPNMB	8
BP	GO:0031589	cell-substrate adhesion	8/66	359/18614	3.83672e-05	0.00460918	0.00368056	MDK/MMP14/CDH11/NID2/GAS6/PDPN/PLAU/FBLN1	8
BP	GO:2000146	negative regulation of cell motility	8/66	390/18614	6.87008e-05	0.00773743	0.00617855	GADD45A/SERPINF1/CDH11/IGFBP5/TPM1/GJA1/CXCL12/FBLN1	8
BP	GO:0009612	response to mechanical stimulus	6/66	215/18614	0.000112952	0.0119729	0.0095607	MDK/MMP2/GADD45A/CHI3L1/MMP14/CXCL12	6
BP	GO:0040013	negative regulation of locomotion	8/66	427/18614	0.000128781	0.0127091	0.0101486	GADD45A/SERPINF1/CDH11/IGFBP5/TPM1/GJA1/CXCL12/FBLN1	8
BP	GO:0045123	cellular extravasation	4/66	74/18614	0.000137642	0.0127091	0.0101486	MDK/CD99/CXCL12/IL1R1	4
BP	GO:0002685	regulation of leukocyte migration	6/66	227/18614	0.000151939	0.0127091	0.0101486	MDK/CD99/MMP14/GAS6/CXCL12/IL1R1	6
BP	GO:0007015	actin filament organization	8/66	442/18614	0.00016317	0.0127091	0.0101486	MARCKS/MARCKSL1/TMSB10/TPM1/ENAH/CALD1/CXCL12/COTL1	8
BP	GO:0051604	protein maturation	7/66	332/18614	0.000170283	0.0127091	0.0101486	MAFB/AEBP1/MMP14/CPXM1/SOX4/PLAU/FBLN1	7
BP	GO:0045667	regulation of osteoblast differentiation	5/66	147/18614	0.000174054	0.0127091	0.0101486	CTHRC1/IGFBP5/RUNX2/TWIST1/ID3	5
BP	GO:0001958	endochondral ossification	3/66	31/18614	0.000178262	0.0127091	0.0101486	MMP13/MMP14/RUNX2	3
BP	GO:0036075	replacement ossification	3/66	31/18614	0.000178262	0.0127091	0.0101486	MMP13/MMP14/RUNX2	3
BP	GO:0060348	bone development	6/66	235/18614	0.000183372	0.0127091	0.0101486	MMP13/LRRC17/MMP14/RUNX2/TWIST1/GJA1	6
BP	GO:0097529	myeloid leukocyte migration	6/66	241/18614	0.000210157	0.014026	0.0112002	MDK/MMP2/CD99/MMP14/CXCL12/IL1R1	6
BP	GO:0006026	aminoglycan catabolic process	3/66	34/18614	0.000235517	0.0146345	0.0116861	CHI3L2/CHI3L1/CEMIP	3
BP	GO:1902624	positive regulation of neutrophil migration	3/66	34/18614	0.000235517	0.0146345	0.0116861	MDK/CD99/IL1R1	3
BP	GO:0046849	bone remodeling	4/66	88/18614	0.000268774	0.0161443	0.0128917	MDK/CTHRC1/CTSK/GJA1	4
BP	GO:0014910	regulation of smooth muscle cell migration	4/66	90/18614	0.000292953	0.0170291	0.0135982	MDK/IGFBP5/TPM1/PLAU	4
BP	GO:0050673	epithelial cell proliferation	8/66	488/18614	0.000318856	0.0179556	0.014338	MDK/SERPINF1/MMP14/IGFBP5/RUNX2/TWIST1/IGFBP4/CXCL12	8
BP	GO:0030336	negative regulation of cell migration	7/66	375/18614	0.000357073	0.018991	0.0151649	GADD45A/SERPINF1/CDH11/IGFBP5/TPM1/GJA1/CXCL12	7
BP	GO:1904705	regulation of vascular associated smooth muscle cell proliferation	4/66	95/18614	0.000360185	0.018991	0.0151649	MMP2/IGFBP5/TPM1/GJA1	4
BP	GO:0048534	hematopoietic or lymphoid organ development	4/66	96/18614	0.00037485	0.018991	0.0151649	MAFB/LRRC17/SLC40A1/PDPN	4
BP	GO:0014909	smooth muscle cell migration	4/66	97/18614	0.000389937	0.018991	0.0151649	MDK/IGFBP5/TPM1/PLAU	4
BP	GO:1990874	vascular associated smooth muscle cell proliferation	4/66	97/18614	0.000389937	0.018991	0.0151649	MMP2/IGFBP5/TPM1/GJA1	4
BP	GO:0060349	bone morphogenesis	4/66	99/18614	0.000421407	0.0199836	0.0159574	MMP13/MMP14/RUNX2/TWIST1	4
BP	GO:0050900	leukocyte migration	7/66	393/18614	0.000472838	0.0218475	0.0174459	MDK/MMP2/CD99/MMP14/GAS6/CXCL12/IL1R1	7
BP	GO:0007565	female pregnancy	5/66	187/18614	0.000527849	0.023304	0.0186089	MMP2/CTSB/IGFBP5/GJA1/FBLN1	5
BP	GO:0048701	embryonic cranial skeleton morphogenesis	3/66	45/18614	0.000543156	0.023304	0.0186089	MMP14/RUNX2/TWIST1	3
BP	GO:1902622	regulation of neutrophil migration	3/66	45/18614	0.000543156	0.023304	0.0186089	MDK/CD99/IL1R1	3
BP	GO:0048562	embryonic organ morphogenesis	6/66	294/18614	0.000605388	0.02537	0.0202586	MAFB/CTHRC1/MFAP2/MMP14/RUNX2/TWIST1	6
BP	GO:0014812	muscle cell migration	4/66	110/18614	0.000627719	0.0255776	0.0204244	MDK/IGFBP5/TPM1/PLAU	4
BP	GO:0035987	endodermal cell differentiation	3/66	48/18614	0.000657044	0.0255776	0.0204244	MMP2/MMP14/COL12A1	3
BP	GO:0003183	mitral valve morphogenesis	2/66	11/18614	0.000667117	0.0255776	0.0204244	SOX4/TWIST1	2
BP	GO:0007614	short-term memory	2/66	11/18614	0.000667117	0.0255776	0.0204244	MDK/SERPINF1	2
BP	GO:0051216	cartilage development	5/66	203/18614	0.000765192	0.0276784	0.0221019	MDK/MMP13/CTSK/CHI3L1/RUNX2	5
BP	GO:1904707	positive regulation of vascular associated smooth muscle cell proliferation	3/66	51/18614	0.00078513	0.0276784	0.0221019	MMP2/IGFBP5/GJA1	3
BP	GO:0003174	mitral valve development	2/66	12/18614	0.00079871	0.0276784	0.0221019	SOX4/TWIST1	2
BP	GO:0097048	dendritic cell apoptotic process	2/66	12/18614	0.00079871	0.0276784	0.0221019	GAS6/CXCL12	2
BP	GO:2000668	regulation of dendritic cell apoptotic process	2/66	12/18614	0.00079871	0.0276784	0.0221019	GAS6/CXCL12	2
BP	GO:0007162	negative regulation of cell adhesion	6/66	312/18614	0.000825364	0.0278745	0.0222586	MDK/MMP2/MMP14/CXCL12/GPNMB/FBLN1	6
BP	GO:0044703	multi-organism reproductive process	5/66	207/18614	0.000835306	0.0278745	0.0222586	MMP2/CTSB/IGFBP5/GJA1/FBLN1	5
BP	GO:0060541	respiratory system development	5/66	211/18614	0.000910113	0.0287639	0.0229688	BASP1/CHI3L1/MMP14/IGFBP5/PDPN	5
BP	GO:1902105	regulation of leukocyte differentiation	6/66	319/18614	0.000925885	0.0287639	0.0229688	MDK/MAFB/LRRC17/MMP14/SOX4/GAS6	6
BP	GO:1904645	response to amyloid-beta	3/66	54/18614	0.000928085	0.0287639	0.0229688	MMP13/MMP2/GJA1	3
BP	GO:0043568	positive regulation of insulin-like growth factor receptor signaling pathway	2/66	13/18614	0.000941771	0.0287639	0.0229688	IGFBP5/IGFBP4	2
BP	GO:1901862	negative regulation of muscle tissue development	2/66	13/18614	0.000941771	0.0287639	0.0229688	IGFBP5/TWIST1	2
BP	GO:0044706	multi-multicellular organism process	5/66	216/18614	0.00101051	0.0302196	0.0241312	MMP2/CTSB/IGFBP5/GJA1/FBLN1	5
BP	GO:0001704	formation of primary germ layer	4/66	127/18614	0.00107424	0.0302196	0.0241312	MMP2/MMP14/GJA1/COL12A1	4
BP	GO:0001706	endoderm formation	3/66	57/18614	0.00108655	0.0302196	0.0241312	MMP2/MMP14/COL12A1	3
BP	GO:0006826	iron ion transport	3/66	57/18614	0.00108655	0.0302196	0.0241312	FTH1/STEAP4/SLC40A1	3
BP	GO:0007566	embryo implantation	3/66	57/18614	0.00108655	0.0302196	0.0241312	MMP2/GJA1/FBLN1	3
BP	GO:0048568	embryonic organ development	7/66	453/18614	0.00109005	0.0302196	0.0241312	MAFB/CTHRC1/MFAP2/MMP14/RUNX2/TWIST1/ID3	7
BP	GO:0010810	regulation of cell-substrate adhesion	5/66	222/18614	0.00114162	0.0305916	0.0244283	MDK/MMP14/PDPN/PLAU/FBLN1	5
BP	GO:0010718	positive regulation of epithelial to mesenchymal transition	3/66	58/18614	0.00114293	0.0305916	0.0244283	MDK/TWIST1/PDPN	3
BP	GO:0070482	response to oxygen levels	6/66	333/18614	0.00115509	0.0305916	0.0244283	MMP2/MMP14/TWIST1/CXCL12/PDPN/PLAU	6
BP	GO:0045621	positive regulation of lymphocyte differentiation	4/66	130/18614	0.00117138	0.0305916	0.0244283	MDK/MMP14/SOX4/GAS6	4
BP	GO:0003179	heart valve morphogenesis	3/66	60/18614	0.00126115	0.0309627	0.0247245	CDH11/SOX4/TWIST1	3
BP	GO:0060350	endochondral bone morphogenesis	3/66	60/18614	0.00126115	0.0309627	0.0247245	MMP13/MMP14/RUNX2	3
BP	GO:0035358	regulation of peroxisome proliferator activated receptor signaling pathway	2/66	15/18614	0.00126198	0.0309627	0.0247245	FABP5/TWIST1	2
BP	GO:0046348	amino sugar catabolic process	2/66	15/18614	0.00126198	0.0309627	0.0247245	CHI3L2/CHI3L1	2
BP	GO:0048705	skeletal system morphogenesis	5/66	229/18614	0.00131007	0.0309627	0.0247245	MMP13/MMP2/MMP14/RUNX2/TWIST1	5
BP	GO:0045668	negative regulation of osteoblast differentiation	3/66	61/18614	0.00132304	0.0309627	0.0247245	IGFBP5/TWIST1/ID3	3
BP	GO:1900024	regulation of substrate adhesion-dependent cell spreading	3/66	61/18614	0.00132304	0.0309627	0.0247245	MDK/PDPN/FBLN1	3
BP	GO:1905517	macrophage migration	3/66	61/18614	0.00132304	0.0309627	0.0247245	MDK/MMP2/MMP14	3
BP	GO:1903131	mononuclear cell differentiation	7/66	474/18614	0.00141518	0.0324627	0.0259224	MDK/MAFB/CTSK/MMP14/RUNX2/SOX4/GAS6	7
BP	GO:0003188	heart valve formation	2/66	16/18614	0.00143897	0.0324627	0.0259224	CDH11/TWIST1	2
BP	GO:0009743	response to carbohydrate	5/66	234/18614	0.00144119	0.0324627	0.0259224	SERPINF1/COLEC12/RUNX2/SOX4/GAS6	5
BP	GO:0030199	collagen fibril organization	3/66	64/18614	0.00152008	0.0338171	0.0270039	MMP11/AEBP1/COL12A1	3
BP	GO:0006879	intracellular iron ion homeostasis	3/66	65/18614	0.00158962	0.0349329	0.0278949	FTH1/STEAP4/SLC40A1	3
BP	GO:0050921	positive regulation of chemotaxis	4/66	143/18614	0.00166417	0.0361306	0.0288513	MDK/SMOC2/GAS6/CXCL12	4
BP	GO:0097094	craniofacial suture morphogenesis	2/66	18/18614	0.00182631	0.0391787	0.0312853	MMP14/TWIST1	2
BP	GO:0042593	glucose homeostasis	5/66	248/18614	0.00185987	0.0394293	0.0314854	FABP5/SERPINF1/IGFBP5/SOX4/GAS6	5
BP	GO:0033500	carbohydrate homeostasis	5/66	249/18614	0.00189285	0.0394444	0.0314975	FABP5/SERPINF1/IGFBP5/SOX4/GAS6	5
BP	GO:0001649	osteoblast differentiation	5/66	250/18614	0.00192625	0.0394444	0.0314975	CTHRC1/IGFBP5/RUNX2/TWIST1/ID3	5
BP	GO:0016485	protein processing	5/66	250/18614	0.00192625	0.0394444	0.0314975	MAFB/AEBP1/MMP14/CPXM1/PLAU	5
BP	GO:1903317	regulation of protein maturation	3/66	71/18614	0.00204879	0.0414822	0.0331247	MMP14/SOX4/PLAU	3
BP	GO:0071322	cellular response to carbohydrate stimulus	4/66	152/18614	0.00207971	0.0416403	0.033251	SERPINF1/COLEC12/SOX4/GAS6	4
BP	GO:1904888	cranial skeletal system development	3/66	72/18614	0.00213249	0.0422279	0.0337202	MMP14/RUNX2/TWIST1	3
BP	GO:0003170	heart valve development	3/66	73/18614	0.00221828	0.0429822	0.0343225	CDH11/SOX4/TWIST1	3
BP	GO:0061035	regulation of cartilage development	3/66	73/18614	0.00221828	0.0429822	0.0343225	MDK/CTSK/RUNX2	3
BP	GO:0055093	response to hyperoxia	2/66	20/18614	0.00225762	0.0432791	0.0345596	MMP2/PDPN	2
BP	GO:0042698	ovulation cycle	3/66	75/18614	0.00239625	0.045453	0.0362955	MDK/MMP2/SERPINF1	3
BP	GO:0032970	regulation of actin filament-based process	6/66	387/18614	0.00246882	0.0457777	0.0365547	MDK/TMSB10/TPM1/CXCL12/PDPN/COTL1	6
BP	GO:1903036	positive regulation of response to wounding	3/66	76/18614	0.00248845	0.0457777	0.0365547	MDK/SMOC2/PLAU	3
BP	GO:0006590	thyroid hormone generation	2/66	21/18614	0.00248957	0.0457777	0.0365547	CTSK/CTSB	2
BP	GO:0021915	neural tube development	4/66	163/18614	0.00267884	0.0482824	0.0385549	CTHRC1/MARCKS/SOX4/TWIST1	4
BP	GO:0032720	negative regulation of tumor necrosis factor production	3/66	78/18614	0.00267938	0.0482824	0.0385549	TWIST1/GAS6/GPNMB	3
BP	GO:1903556	negative regulation of tumor necrosis factor superfamily cytokine production	3/66	80/18614	0.00287913	0.0513682	0.041019	TWIST1/GAS6/GPNMB	3
BP	GO:0061448	connective tissue development	5/66	275/18614	0.00290992	0.0514086	0.0410512	MDK/MMP13/CTSK/CHI3L1/RUNX2	5
BP	GO:0007568	aging	4/66	169/18614	0.00305103	0.0533782	0.042624	MMP2/SERPINF1/CTSC/IGFBP5	4
BP	GO:0007492	endoderm development	3/66	83/18614	0.00319557	0.0553694	0.044214	MMP2/MMP14/COL12A1	3
BP	GO:0035357	peroxisome proliferator activated receptor signaling pathway	2/66	24/18614	0.00324967	0.0557705	0.0445343	FABP5/TWIST1	2
BP	GO:1903706	regulation of hemopoiesis	6/66	415/18614	0.00348547	0.0572785	0.0457385	MDK/MAFB/LRRC17/MMP14/SOX4/GAS6	6
BP	GO:0003181	atrioventricular valve morphogenesis	2/66	25/18614	0.0035242	0.0572785	0.0457385	SOX4/TWIST1	2
BP	GO:0043567	regulation of insulin-like growth factor receptor signaling pathway	2/66	25/18614	0.0035242	0.0572785	0.0457385	IGFBP5/IGFBP4	2
BP	GO:1901071	glucosamine-containing compound metabolic process	2/66	25/18614	0.0035242	0.0572785	0.0457385	CHI3L2/CHI3L1	2
BP	GO:0001764	neuron migration	4/66	176/18614	0.00352825	0.0572785	0.0457385	MDK/TWIST1/GAS6/CXCL12	4
BP	GO:0048660	regulation of smooth muscle cell proliferation	4/66	176/18614	0.00352825	0.0572785	0.0457385	MMP2/IGFBP5/TPM1/GJA1	4
BP	GO:0033273	response to vitamin	3/66	88/18614	0.00376887	0.0588742	0.0470127	POSTN/RUNX2/GAS6	3
BP	GO:0030098	lymphocyte differentiation	6/66	422/18614	0.00378238	0.0588742	0.0470127	MDK/MAFB/MMP14/RUNX2/SOX4/GAS6	6
BP	GO:0060343	trabecula formation	2/66	26/18614	0.00380918	0.0588742	0.0470127	MMP2/SLC40A1	2
BP	GO:1905523	positive regulation of macrophage migration	2/66	26/18614	0.00380918	0.0588742	0.0470127	MDK/MMP14	2
BP	GO:0001666	response to hypoxia	5/66	293/18614	0.00381414	0.0588742	0.0470127	MMP2/MMP14/TWIST1/CXCL12/PLAU	5
BP	GO:0048659	smooth muscle cell proliferation	4/66	180/18614	0.00382258	0.0588742	0.0470127	MMP2/IGFBP5/TPM1/GJA1	4
BP	GO:0055072	iron ion homeostasis	3/66	89/18614	0.00389056	0.0594134	0.0474433	FTH1/STEAP4/SLC40A1	3
BP	GO:0036296	response to increased oxygen levels	2/66	27/18614	0.00410454	0.0596733	0.0476508	MMP2/PDPN	2
BP	GO:0042403	thyroid hormone metabolic process	2/66	27/18614	0.00410454	0.0596733	0.0476508	CTSK/CTSB	2
BP	GO:1902107	positive regulation of leukocyte differentiation	4/66	184/18614	0.00413315	0.0596733	0.0476508	MDK/MMP14/SOX4/GAS6	4
BP	GO:1903708	positive regulation of hemopoiesis	4/66	184/18614	0.00413315	0.0596733	0.0476508	MDK/MMP14/SOX4/GAS6	4
BP	GO:0072091	regulation of stem cell proliferation	3/66	91/18614	0.00414105	0.0596733	0.0476508	RUNX2/GJA1/FBLN1	3
BP	GO:0032640	tumor necrosis factor production	4/66	185/18614	0.00421338	0.0596733	0.0476508	SPON2/TWIST1/GAS6/GPNMB	4
BP	GO:0032680	regulation of tumor necrosis factor production	4/66	185/18614	0.00421338	0.0596733	0.0476508	SPON2/TWIST1/GAS6/GPNMB	4
BP	GO:0045766	positive regulation of angiogenesis	4/66	185/18614	0.00421338	0.0596733	0.0476508	MDK/CHI3L1/SMOC2/TWIST1	4
BP	GO:1904018	positive regulation of vasculature development	4/66	185/18614	0.00421338	0.0596733	0.0476508	MDK/CHI3L1/SMOC2/TWIST1	4
BP	GO:0010720	positive regulation of cell development	6/66	432/18614	0.00423872	0.0596733	0.0476508	MDK/SERPINF1/MMP14/SOX4/GAS6/CXCL12	6
BP	GO:0030324	lung development	4/66	186/18614	0.00429466	0.0599748	0.0478916	CHI3L1/MMP14/IGFBP5/PDPN	4
BP	GO:0048511	rhythmic process	5/66	303/18614	0.00439571	0.0599748	0.0478916	MDK/MMP2/SERPINF1/TWIST1/ID3	5
BP	GO:0003171	atrioventricular valve development	2/66	28/18614	0.0044102	0.0599748	0.0478916	SOX4/TWIST1	2
BP	GO:1903319	positive regulation of protein maturation	2/66	28/18614	0.0044102	0.0599748	0.0478916	MMP14/SOX4	2
BP	GO:0042060	wound healing	6/66	439/18614	0.00458164	0.0599748	0.0478916	TPM1/SMOC2/GAS6/PDPN/PLAU/FBLN1	6
BP	GO:0036293	response to decreased oxygen levels	5/66	306/18614	0.0045819	0.0599748	0.0478916	MMP2/MMP14/TWIST1/CXCL12/PLAU	5
BP	GO:0030323	respiratory tube development	4/66	190/18614	0.00463039	0.0599748	0.0478916	CHI3L1/MMP14/IGFBP5/PDPN	4
BP	GO:0031099	regeneration	4/66	190/18614	0.00463039	0.0599748	0.0478916	MDK/MMP2/GAS6/CXCL12	4
BP	GO:0071706	tumor necrosis factor superfamily cytokine production	4/66	190/18614	0.00463039	0.0599748	0.0478916	SPON2/TWIST1/GAS6/GPNMB	4
BP	GO:1903555	regulation of tumor necrosis factor superfamily cytokine production	4/66	190/18614	0.00463039	0.0599748	0.0478916	SPON2/TWIST1/GAS6/GPNMB	4
BP	GO:0048704	embryonic skeletal system morphogenesis	3/66	95/18614	0.00467098	0.0599748	0.0478916	MMP14/RUNX2/TWIST1	3
BP	GO:0006910	phagocytosis, recognition	2/66	29/18614	0.0047261	0.0599748	0.0478916	SPON2/COLEC12	2
BP	GO:0010800	positive regulation of peptidyl-threonine phosphorylation	2/66	29/18614	0.0047261	0.0599748	0.0478916	CHI3L1/CEMIP	2
BP	GO:0044342	type B pancreatic cell proliferation	2/66	29/18614	0.0047261	0.0599748	0.0478916	IGFBP5/IGFBP4	2
BP	GO:0008154	actin polymerization or depolymerization	4/66	192/18614	0.00480471	0.0601863	0.0480605	TMSB10/ENAH/CXCL12/COTL1	4
BP	GO:0002690	positive regulation of leukocyte chemotaxis	3/66	96/18614	0.00480956	0.0601863	0.0480605	MDK/GAS6/CXCL12	3
BP	GO:0000041	transition metal ion transport	3/66	97/18614	0.00495062	0.0613551	0.0489938	FTH1/STEAP4/SLC40A1	3
BP	GO:0060326	cell chemotaxis	5/66	312/18614	0.00497106	0.0613551	0.0489938	MDK/MMP2/SMOC2/GAS6/CXCL12	5
BP	GO:0120162	positive regulation of cold-induced thermogenesis	3/66	98/18614	0.00509415	0.0624466	0.0498654	FABP5/MFAP2/GJA1	3
BP	GO:0007369	gastrulation	4/66	196/18614	0.00516651	0.0629057	0.050232	MMP2/MMP14/GJA1/COL12A1	4
BP	GO:0048661	positive regulation of smooth muscle cell proliferation	3/66	99/18614	0.00524017	0.0631869	0.0504565	MMP2/IGFBP5/GJA1	3
BP	GO:0002520	immune system development	4/66	197/18614	0.00525973	0.0631869	0.0504565	MAFB/LRRC17/SLC40A1/PDPN	4
BP	GO:0034446	substrate adhesion-dependent cell spreading	3/66	100/18614	0.0053887	0.0643075	0.0513513	MDK/PDPN/FBLN1	3
BP	GO:0035115	embryonic forelimb morphogenesis	2/66	32/18614	0.00573441	0.0667649	0.0533137	RUNX2/TWIST1	2
BP	GO:0045671	negative regulation of osteoclast differentiation	2/66	32/18614	0.00573441	0.0667649	0.0533137	MAFB/LRRC17	2
BP	GO:0071295	cellular response to vitamin	2/66	32/18614	0.00573441	0.0667649	0.0533137	POSTN/GAS6	2
BP	GO:0071674	mononuclear cell migration	4/66	202/18614	0.00574282	0.0667649	0.0533137	MDK/CD99/GAS6/CXCL12	4
BP	GO:0070252	actin-mediated cell contraction	3/66	104/18614	0.00600807	0.0694009	0.0554186	TPM1/GJA1/PDPN	3
BP	GO:0061036	positive regulation of cartilage development	2/66	33/18614	0.00609048	0.0694624	0.0554676	MDK/RUNX2	2
BP	GO:0071711	basement membrane organization	2/66	33/18614	0.00609048	0.0694624	0.0554676	MMP11/NID2	2
BP	GO:0001841	neural tube formation	3/66	105/18614	0.00616929	0.0699186	0.055832	CTHRC1/SOX4/TWIST1	3
BP	GO:0034284	response to monosaccharide	4/66	207/18614	0.00625473	0.0704439	0.0562514	SERPINF1/RUNX2/SOX4/GAS6	4
BP	GO:1901655	cellular response to ketone	3/66	107/18614	0.00649945	0.0727454	0.0580892	POSTN/SERPINF1/GAS6	3
BP	GO:0060562	epithelial tube morphogenesis	5/66	334/18614	0.00660006	0.0734155	0.0586243	MDK/CTHRC1/MMP14/SOX4/TWIST1	5
BP	GO:0045619	regulation of lymphocyte differentiation	4/66	212/18614	0.00679619	0.0747008	0.0596507	MDK/MMP14/SOX4/GAS6	4
BP	GO:0048048	embryonic eye morphogenesis	2/66	35/18614	0.00683215	0.0747008	0.0596507	MFAP2/TWIST1	2
BP	GO:1902106	negative regulation of leukocyte differentiation	3/66	109/18614	0.00683997	0.0747008	0.0596507	MDK/MAFB/LRRC17	3
BP	GO:0010717	regulation of epithelial to mesenchymal transition	3/66	110/18614	0.00701415	0.0761415	0.0608011	MDK/TWIST1/PDPN	3
BP	GO:1905332	positive regulation of morphogenesis of an epithelium	2/66	36/18614	0.00721759	0.0778808	0.06219	MDK/GJA1	2
BP	GO:0002683	negative regulation of immune system process	6/66	487/18614	0.00751172	0.0794891	0.0634742	MDK/MAFB/LRRC17/TWIST1/CXCL12/GPNMB	6
BP	GO:0022411	cellular component disassembly	6/66	488/18614	0.00758443	0.0794891	0.0634742	MMP13/MMP2/MMP11/CTSK/MMP14/PDPN	6
BP	GO:0010934	macrophage cytokine production	2/66	37/18614	0.00761268	0.0794891	0.0634742	SPON2/TWIST1	2
BP	GO:0010935	regulation of macrophage cytokine production	2/66	37/18614	0.00761268	0.0794891	0.0634742	SPON2/TWIST1	2
BP	GO:0043516	regulation of DNA damage response, signal transduction by p53 class mediator	2/66	37/18614	0.00761268	0.0794891	0.0634742	SOX4/TWIST1	2
BP	GO:0032956	regulation of actin cytoskeleton organization	5/66	346/18614	0.0076313	0.0794891	0.0634742	MDK/TMSB10/TPM1/CXCL12/COTL1	5
BP	GO:1903707	negative regulation of hemopoiesis	3/66	115/18614	0.00792453	0.082069	0.0655344	MDK/MAFB/LRRC17	3
BP	GO:0003180	aortic valve morphogenesis	2/66	38/18614	0.00801735	0.0820867	0.0655485	CDH11/TWIST1	2
BP	GO:0040036	regulation of fibroblast growth factor receptor signaling pathway	2/66	38/18614	0.00801735	0.0820867	0.0655485	RUNX2/SMOC2	2
BP	GO:0007596	blood coagulation	4/66	224/18614	0.00822049	0.0836911	0.0668297	GAS6/PDPN/PLAU/FBLN1	4
BP	GO:0050679	positive regulation of epithelial cell proliferation	4/66	225/18614	0.00834734	0.0845051	0.0674797	MDK/RUNX2/TWIST1/CXCL12	4
BP	GO:0051897	positive regulation of protein kinase B signaling	3/66	118/18614	0.0085027	0.085597	0.0683516	CHI3L1/IGFBP5/GAS6	3
BP	GO:0002718	regulation of cytokine production involved in immune response	3/66	119/18614	0.00870079	0.0861474	0.0687911	SPON2/TWIST1/IL1R1	3
BP	GO:0018210	peptidyl-threonine modification	3/66	119/18614	0.00870079	0.0861474	0.0687911	CHI3L1/CEMIP/GALNT1	3
BP	GO:0030278	regulation of ossification	3/66	119/18614	0.00870079	0.0861474	0.0687911	MDK/RUNX2/TWIST1	3
BP	GO:0035136	forelimb morphogenesis	2/66	40/18614	0.00885513	0.0863755	0.0689732	RUNX2/TWIST1	2
BP	GO:1904994	regulation of leukocyte adhesion to vascular endothelial cell	2/66	40/18614	0.00885513	0.0863755	0.0689732	MDK/CXCL12	2
BP	GO:0050817	coagulation	4/66	229/18614	0.00886763	0.0863755	0.0689732	GAS6/PDPN/PLAU/FBLN1	4
BP	GO:0007599	hemostasis	4/66	230/18614	0.00900094	0.0867363	0.0692614	GAS6/PDPN/PLAU/FBLN1	4
BP	GO:0050920	regulation of chemotaxis	4/66	230/18614	0.00900094	0.0867363	0.0692614	MDK/SMOC2/GAS6/CXCL12	4
BP	GO:0002367	cytokine production involved in immune response	3/66	121/18614	0.00910509	0.0868114	0.0693214	SPON2/TWIST1/IL1R1	3
BP	GO:0072089	stem cell proliferation	3/66	121/18614	0.00910509	0.0868114	0.0693214	RUNX2/GJA1/FBLN1	3
BP	GO:0048246	macrophage chemotaxis	2/66	41/18614	0.0092881	0.0873904	0.0697837	MDK/MMP2	2
BP	GO:0071675	regulation of mononuclear cell migration	3/66	122/18614	0.0093113	0.0873904	0.0697837	MDK/GAS6/CXCL12	3
BP	GO:0072676	lymphocyte migration	3/66	122/18614	0.0093113	0.0873904	0.0697837	CD99/GAS6/CXCL12	3
BP	GO:0022612	gland morphogenesis	3/66	123/18614	0.00952024	0.0884303	0.0706141	MDK/MMP2/IGFBP5	3
BP	GO:0042471	ear morphogenesis	3/66	123/18614	0.00952024	0.0884303	0.0706141	MAFB/CTHRC1/TWIST1	3
BP	GO:0006040	amino sugar metabolic process	2/66	42/18614	0.00973036	0.0890198	0.0710848	CHI3L2/CHI3L1	2
BP	GO:0014912	negative regulation of smooth muscle cell migration	2/66	42/18614	0.00973036	0.0890198	0.0710848	IGFBP5/TPM1	2
BP	GO:0007613	memory	3/66	124/18614	0.00973191	0.0890198	0.0710848	MDK/SERPINF1/CAMK2N1	3
BP	GO:0001838	embryonic epithelial tube formation	3/66	126/18614	0.0101635	0.0908302	0.0725305	CTHRC1/SOX4/TWIST1	3
BP	GO:0002688	regulation of leukocyte chemotaxis	3/66	126/18614	0.0101635	0.0908302	0.0725305	MDK/GAS6/CXCL12	3
BP	GO:0006022	aminoglycan metabolic process	3/66	126/18614	0.0101635	0.0908302	0.0725305	CHI3L2/CHI3L1/CEMIP	3
BP	GO:0003176	aortic valve development	2/66	43/18614	0.0101819	0.0908302	0.0725305	CDH11/TWIST1	2
BP	GO:0031670	cellular response to nutrient	2/66	43/18614	0.0101819	0.0908302	0.0725305	POSTN/GAS6	2
BP	GO:0007160	cell-matrix adhesion	4/66	239/18614	0.0102601	0.0910774	0.0727279	MMP14/CDH11/NID2/PLAU	4
BP	GO:0030595	leukocyte chemotaxis	4/66	241/18614	0.0105547	0.0930813	0.074328	MDK/MMP2/GAS6/CXCL12	4
BP	GO:1990266	neutrophil migration	3/66	128/18614	0.010606	0.0930813	0.074328	MDK/CD99/IL1R1	3
BP	GO:1905521	regulation of macrophage migration	2/66	44/18614	0.0106425	0.0930813	0.074328	MDK/MMP14	2
BP	GO:1902903	regulation of supramolecular fiber organization	5/66	376/18614	0.0106925	0.0930813	0.074328	AEBP1/TMSB10/TPM1/CXCL12/COTL1	5
BP	GO:0002696	positive regulation of leukocyte activation	5/66	377/18614	0.0108071	0.0933888	0.0745736	MDK/MMP14/CTSC/SOX4/GAS6	5
BP	GO:0048706	embryonic skeletal system development	3/66	129/18614	0.0108314	0.0933888	0.0745736	MMP14/RUNX2/TWIST1	3
BP	GO:0010799	regulation of peptidyl-threonine phosphorylation	2/66	45/18614	0.0111122	0.0953536	0.0761425	CHI3L1/CEMIP	2
BP	GO:0030048	actin filament-based movement	3/66	131/18614	0.0112906	0.096425	0.076998	TPM1/GJA1/PDPN	3
BP	GO:0014911	positive regulation of smooth muscle cell migration	2/66	46/18614	0.011591	0.0980609	0.0783044	MDK/IGFBP5	2
BP	GO:1901861	regulation of muscle tissue development	2/66	46/18614	0.011591	0.0980609	0.0783044	IGFBP5/TWIST1	2
BP	GO:0033002	muscle cell proliferation	4/66	249/18614	0.0117876	0.0992579	0.0792602	MMP2/IGFBP5/TPM1/GJA1	4
BP	GO:0061383	trabecula morphogenesis	2/66	47/18614	0.0120787	0.100768	0.0804659	MMP2/SLC40A1	2
BP	GO:1905314	semi-lunar valve development	2/66	47/18614	0.0120787	0.100768	0.0804659	CDH11/TWIST1	2
BP	GO:0042476	odontogenesis	3/66	135/18614	0.0122423	0.101662	0.0811801	RUNX2/TWIST1/ID3	3
BP	GO:0071333	cellular response to glucose stimulus	3/66	136/18614	0.0124873	0.10322	0.0824244	SERPINF1/SOX4/GAS6	3
BP	GO:0030850	prostate gland development	2/66	48/18614	0.0125753	0.103474	0.0826265	MMP2/SERPINF1	2
BP	GO:0050867	positive regulation of cell activation	5/66	394/18614	0.0128863	0.105405	0.084169	MDK/MMP14/CTSC/SOX4/GAS6	5
BP	GO:0071331	cellular response to hexose stimulus	3/66	138/18614	0.0129856	0.105405	0.084169	SERPINF1/SOX4/GAS6	3
BP	GO:0072175	epithelial tube formation	3/66	138/18614	0.0129856	0.105405	0.084169	CTHRC1/SOX4/TWIST1	3
BP	GO:1904752	regulation of vascular associated smooth muscle cell migration	2/66	49/18614	0.0130807	0.105702	0.0844057	IGFBP5/TPM1	2
BP	GO:0090090	negative regulation of canonical Wnt signaling pathway	3/66	139/18614	0.0132389	0.106502	0.0850451	MDK/CTHRC1/IGFBP4	3
BP	GO:0071326	cellular response to monosaccharide stimulus	3/66	140/18614	0.0134951	0.108081	0.0863056	SERPINF1/SOX4/GAS6	3
BP	GO:0048009	insulin-like growth factor receptor signaling pathway	2/66	50/18614	0.0135949	0.108192	0.0863942	IGFBP5/IGFBP4	2
BP	GO:0060828	regulation of canonical Wnt signaling pathway	4/66	260/18614	0.0136291	0.108192	0.0863942	MDK/CTHRC1/SOX4/IGFBP4	4
BP	GO:0070555	response to interleukin-1	3/66	141/18614	0.0137541	0.108706	0.0868047	MMP2/CHI3L1/IL1R1	3
BP	GO:0061082	myeloid leukocyte cytokine production	2/66	51/18614	0.0141177	0.11013	0.0879423	SPON2/TWIST1	2
BP	GO:0120009	intermembrane lipid transfer	2/66	51/18614	0.0141177	0.11013	0.0879423	PLTP/NPC2	2
BP	GO:1904738	vascular associated smooth muscle cell migration	2/66	51/18614	0.0141177	0.11013	0.0879423	IGFBP5/TPM1	2
BP	GO:0002762	negative regulation of myeloid leukocyte differentiation	2/66	52/18614	0.0146492	0.113784	0.0908595	MAFB/LRRC17	2
BP	GO:0110053	regulation of actin filament organization	4/66	268/18614	0.0150775	0.115725	0.0924095	TMSB10/TPM1/CXCL12/COTL1	4
BP	GO:0035107	appendage morphogenesis	3/66	146/18614	0.0150917	0.115725	0.0924095	RUNX2/SOX4/TWIST1	3
BP	GO:0035108	limb morphogenesis	3/66	146/18614	0.0150917	0.115725	0.0924095	RUNX2/SOX4/TWIST1	3
BP	GO:2000648	positive regulation of stem cell proliferation	2/66	53/18614	0.0151892	0.115979	0.0926122	RUNX2/GJA1	2
BP	GO:0090596	sensory organ morphogenesis	4/66	269/18614	0.0152651	0.116067	0.0926824	MAFB/CTHRC1/MFAP2/TWIST1	4
BP	GO:0120161	regulation of cold-induced thermogenesis	3/66	147/18614	0.0153678	0.116356	0.0929137	FABP5/MFAP2/GJA1	3
BP	GO:0106106	cold-induced thermogenesis	3/66	148/18614	0.0156467	0.117596	0.0939037	FABP5/MFAP2/GJA1	3
BP	GO:0050727	regulation of inflammatory response	5/66	414/18614	0.0156621	0.117596	0.0939037	MDK/SERPINF1/CAMK2N1/CTSC/IL1R1	5
BP	GO:0032330	regulation of chondrocyte differentiation	2/66	54/18614	0.0157377	0.117674	0.0939657	MDK/RUNX2	2
BP	GO:0008064	regulation of actin polymerization or depolymerization	3/66	149/18614	0.0159285	0.118608	0.0947118	TMSB10/CXCL12/COTL1	3
BP	GO:1903038	negative regulation of leukocyte cell-cell adhesion	3/66	150/18614	0.0162131	0.120231	0.0960074	MDK/CXCL12/GPNMB	3
BP	GO:0050678	regulation of epithelial cell proliferation	5/66	419/18614	0.016414	0.121221	0.0967986	MDK/SERPINF1/RUNX2/TWIST1/CXCL12	5
BP	GO:0016525	negative regulation of angiogenesis	3/66	151/18614	0.0165006	0.121358	0.096908	GADD45A/SERPINF1/THBS2	3
BP	GO:0001558	regulation of cell growth	5/66	420/18614	0.0165672	0.121358	0.096908	MMP14/IGFBP5/GJA1/IGFBP4/CXCL12	5
BP	GO:0016331	morphogenesis of embryonic epithelium	3/66	152/18614	0.016791	0.121526	0.0970422	CTHRC1/SOX4/TWIST1	3
BP	GO:0030832	regulation of actin filament length	3/66	152/18614	0.016791	0.121526	0.0970422	TMSB10/CXCL12/COTL1	3
BP	GO:0050832	defense response to fungus	2/66	56/18614	0.0168599	0.121526	0.0970422	SPON2/COTL1	2
BP	GO:2000107	negative regulation of leukocyte apoptotic process	2/66	56/18614	0.0168599	0.121526	0.0970422	GAS6/CXCL12	2
BP	GO:2000181	negative regulation of blood vessel morphogenesis	3/66	153/18614	0.0170842	0.121764	0.0972321	GADD45A/SERPINF1/THBS2	3
BP	GO:0052547	regulation of peptidase activity	5/66	425/18614	0.0173478	0.121764	0.0972321	CTSK/SERPINF1/CTSB/CTSD/GAS6	5
BP	GO:0035148	tube formation	3/66	154/18614	0.0173803	0.121764	0.0972321	CTHRC1/SOX4/TWIST1	3
BP	GO:0050729	positive regulation of inflammatory response	3/66	154/18614	0.0173803	0.121764	0.0972321	MDK/CAMK2N1/CTSC	3
BP	GO:1901343	negative regulation of vasculature development	3/66	154/18614	0.0173803	0.121764	0.0972321	GADD45A/SERPINF1/THBS2	3
BP	GO:0051962	positive regulation of nervous system development	4/66	280/18614	0.0174273	0.121764	0.0972321	MDK/SERPINF1/THBS2/CXCL12	4
BP	GO:0001541	ovarian follicle development	2/66	57/18614	0.0174335	0.121764	0.0972321	MMP2/MMP14	2
BP	GO:0061756	leukocyte adhesion to vascular endothelial cell	2/66	57/18614	0.0174335	0.121764	0.0972321	MDK/CXCL12	2
BP	GO:0007584	response to nutrient	3/66	156/18614	0.0179811	0.124623	0.0995146	POSTN/RUNX2/GAS6	3
BP	GO:0097530	granulocyte migration	3/66	156/18614	0.0179811	0.124623	0.0995146	MDK/CD99/IL1R1	3
BP	GO:0001678	intracellular glucose homeostasis	3/66	157/18614	0.0182858	0.126249	0.100813	SERPINF1/SOX4/GAS6	3
BP	GO:0001961	positive regulation of cytokine-mediated signaling pathway	2/66	59/18614	0.0186053	0.127478	0.101795	GAS6/IL1R1	2
BP	GO:1903053	regulation of extracellular matrix organization	2/66	59/18614	0.0186053	0.127478	0.101795	AEBP1/PDPN	2
BP	GO:0051017	actin filament bundle assembly	3/66	161/18614	0.0195334	0.132827	0.106066	MARCKS/TPM1/CALD1	3
BP	GO:1990845	adaptive thermogenesis	3/66	161/18614	0.0195334	0.132827	0.106066	FABP5/MFAP2/GJA1	3
BP	GO:0048732	gland development	5/66	441/18614	0.0200092	0.135551	0.108241	MDK/MAFB/MMP2/SERPINF1/IGFBP5	5
BP	GO:0090303	positive regulation of wound healing	2/66	62/18614	0.0204236	0.136815	0.109251	SMOC2/PLAU	2
BP	GO:1904036	negative regulation of epithelial cell apoptotic process	2/66	62/18614	0.0204236	0.136815	0.109251	MDK/GAS6	2
BP	GO:2000756	regulation of peptidyl-lysine acetylation	2/66	62/18614	0.0204236	0.136815	0.109251	SOX4/TWIST1	2
BP	GO:0061572	actin filament bundle organization	3/66	165/18614	0.0208272	0.139003	0.110997	MARCKS/TPM1/CALD1	3
BP	GO:0031638	zymogen activation	2/66	63/18614	0.0210456	0.139941	0.111747	MMP14/PLAU	2
BP	GO:0050918	positive chemotaxis	2/66	64/18614	0.0216754	0.1436	0.114668	CXCL12/GPNMB	2
BP	GO:0030217	T cell differentiation	4/66	300/18614	0.02183	0.144094	0.115063	MDK/MAFB/RUNX2/SOX4	4
BP	GO:0048608	reproductive structure development	4/66	301/18614	0.0220664	0.145123	0.115885	MMP2/BASP1/SERPINF1/MMP14	4
BP	GO:1905330	regulation of morphogenesis of an epithelium	2/66	65/18614	0.0223131	0.146211	0.116754	MDK/GJA1	2
BP	GO:1903034	regulation of response to wounding	3/66	170/18614	0.0225095	0.146964	0.117355	MDK/SMOC2/PLAU	3
BP	GO:0001655	urogenital system development	2/66	66/18614	0.0229584	0.147674	0.117921	MMP2/SERPINF1	2
BP	GO:0010812	negative regulation of cell-substrate adhesion	2/66	66/18614	0.0229584	0.147674	0.117921	MMP14/FBLN1	2
BP	GO:0031100	animal organ regeneration	2/66	66/18614	0.0229584	0.147674	0.117921	GAS6/CXCL12	2
BP	GO:0060760	positive regulation of response to cytokine stimulus	2/66	66/18614	0.0229584	0.147674	0.117921	GAS6/IL1R1	2
BP	GO:0061458	reproductive system development	4/66	305/18614	0.0230279	0.147674	0.117921	MMP2/BASP1/SERPINF1/MMP14	4
BP	GO:0001837	epithelial to mesenchymal transition	3/66	172/18614	0.0232026	0.148266	0.118395	MDK/TWIST1/PDPN	3
BP	GO:0031214	biomineral tissue development	3/66	173/18614	0.0235535	0.149291	0.119213	MMP13/TWIST1/GAS6	3
BP	GO:0009620	response to fungus	2/66	67/18614	0.0236115	0.149291	0.119213	SPON2/COTL1	2
BP	GO:0070613	regulation of protein processing	2/66	67/18614	0.0236115	0.149291	0.119213	MMP14/PLAU	2
BP	GO:0051960	regulation of nervous system development	5/66	461/18614	0.0236976	0.149311	0.119229	MDK/SERPINF1/THBS2/CTSC/CXCL12	5
BP	GO:0030178	negative regulation of Wnt signaling pathway	3/66	174/18614	0.0239073	0.150108	0.119865	MDK/CTHRC1/IGFBP4	3
BP	GO:1901136	carbohydrate derivative catabolic process	3/66	175/18614	0.024264	0.150822	0.120435	CHI3L2/CHI3L1/CEMIP	3
BP	GO:0001822	kidney development	4/66	310/18614	0.0242653	0.150822	0.120435	BASP1/SERPINF1/SOX4/ID3	4
BP	GO:0045670	regulation of osteoclast differentiation	2/66	68/18614	0.0242721	0.150822	0.120435	MAFB/LRRC17	2
BP	GO:0060070	canonical Wnt signaling pathway	4/66	313/18614	0.0250269	0.154978	0.123754	MDK/CTHRC1/SOX4/IGFBP4	4
BP	GO:0032635	interleukin-6 production	3/66	178/18614	0.0253514	0.155916	0.124503	SPON2/TWIST1/GAS6	3
BP	GO:0032675	regulation of interleukin-6 production	3/66	178/18614	0.0253514	0.155916	0.124503	SPON2/TWIST1/GAS6	3
BP	GO:0070372	regulation of ERK1 and ERK2 cascade	4/66	315/18614	0.0255426	0.156475	0.124949	CHI3L1/GAS6/GPNMB/FBLN1	4
BP	GO:0043627	response to estrogen	2/66	70/18614	0.025616	0.156475	0.124949	MMP2/MMP14	2
BP	GO:0001659	temperature homeostasis	3/66	179/18614	0.0257197	0.156577	0.125031	FABP5/MFAP2/GJA1	3
BP	GO:0003208	cardiac ventricle morphogenesis	2/66	71/18614	0.0262991	0.158498	0.126565	TPM1/SOX4	2
BP	GO:0033344	cholesterol efflux	2/66	71/18614	0.0262991	0.158498	0.126565	PLTP/NPC2	2
BP	GO:0072678	T cell migration	2/66	71/18614	0.0262991	0.158498	0.126565	CD99/CXCL12	2
BP	GO:0048736	appendage development	3/66	182/18614	0.0268418	0.15946	0.127333	RUNX2/SOX4/TWIST1	3
BP	GO:0060173	limb development	3/66	182/18614	0.0268418	0.15946	0.127333	RUNX2/SOX4/TWIST1	3
BP	GO:0060485	mesenchyme development	4/66	320/18614	0.0268599	0.15946	0.127333	MDK/BASP1/TWIST1/PDPN	4
BP	GO:0072001	renal system development	4/66	320/18614	0.0268599	0.15946	0.127333	BASP1/SERPINF1/SOX4/ID3	4
BP	GO:0030330	DNA damage response, signal transduction by p53 class mediator	2/66	72/18614	0.0269896	0.15946	0.127333	SOX4/TWIST1	2
BP	GO:0071677	positive regulation of mononuclear cell migration	2/66	72/18614	0.0269896	0.15946	0.127333	GAS6/CXCL12	2
BP	GO:0042770	signal transduction in response to DNA damage	3/66	184/18614	0.0276042	0.162558	0.129807	GADD45A/SOX4/TWIST1	3
BP	GO:0045785	positive regulation of cell adhesion	5/66	482/18614	0.0280188	0.164462	0.131328	MDK/TPM1/SOX4/CXCL12/PDPN	5
BP	GO:0051896	regulation of protein kinase B signaling	3/66	186/18614	0.0283782	0.165576	0.132217	CHI3L1/IGFBP5/GAS6	3
BP	GO:0045661	regulation of myoblast differentiation	2/66	74/18614	0.0283924	0.165576	0.132217	SOX4/ID3	2
BP	GO:0051251	positive regulation of lymphocyte activation	4/66	327/18614	0.0287718	0.16671	0.133123	MDK/MMP14/SOX4/GAS6	4
BP	GO:0071496	cellular response to external stimulus	4/66	327/18614	0.0287718	0.16671	0.133123	POSTN/CTSK/GADD45A/GAS6	4
BP	GO:0045669	positive regulation of osteoblast differentiation	2/66	75/18614	0.0291046	0.167027	0.133376	CTHRC1/RUNX2	2
BP	GO:0048662	negative regulation of smooth muscle cell proliferation	2/66	75/18614	0.0291046	0.167027	0.133376	IGFBP5/TPM1	2
BP	GO:2000242	negative regulation of reproductive process	2/66	75/18614	0.0291046	0.167027	0.133376	SERPINF1/GJA1	2
BP	GO:0002700	regulation of production of molecular mediator of immune response	3/66	189/18614	0.0295608	0.168351	0.134433	SPON2/TWIST1/IL1R1	3
BP	GO:0001819	positive regulation of cytokine production	5/66	489/18614	0.029564	0.168351	0.134433	MDK/SPON2/CHI3L1/TWIST1/IL1R1	5
BP	GO:0045861	negative regulation of proteolysis	4/66	330/18614	0.0296155	0.168351	0.134433	SERPINF1/CTSB/GAS6/PLAU	4
BP	GO:0022407	regulation of cell-cell adhesion	5/66	491/18614	0.0300152	0.170086	0.135819	MDK/SOX4/CXCL12/GPNMB/PDPN	5
BP	GO:1901983	regulation of protein acetylation	2/66	77/18614	0.0305504	0.172576	0.137807	SOX4/TWIST1	2
BP	GO:0016049	cell growth	5/66	495/18614	0.0309308	0.173636	0.138654	MMP14/IGFBP5/GJA1/IGFBP4/CXCL12	5
BP	GO:0043410	positive regulation of MAPK cascade	5/66	495/18614	0.0309308	0.173636	0.138654	GADD45A/CHI3L1/GAS6/IGFBP4/GPNMB	5
BP	GO:0001667	ameboidal-type cell migration	5/66	496/18614	0.0311624	0.174393	0.139258	GADD45A/SERPINF1/SMOC2/TWIST1/GJA1	5
BP	GO:0009749	response to glucose	3/66	194/18614	0.0315893	0.175691	0.140294	SERPINF1/SOX4/GAS6	3
BP	GO:0043433	negative regulation of DNA-binding transcription factor activity	3/66	194/18614	0.0315893	0.175691	0.140294	TWIST1/GAS6/ID3	3
BP	GO:0030111	regulation of Wnt signaling pathway	4/66	338/18614	0.0319371	0.177079	0.141403	MDK/CTHRC1/SOX4/IGFBP4	4
BP	GO:0002720	positive regulation of cytokine production involved in immune response	2/66	80/18614	0.0327716	0.179199	0.143096	SPON2/IL1R1	2
BP	GO:0048844	artery morphogenesis	2/66	80/18614	0.0327716	0.179199	0.143096	MDK/SOX4	2
BP	GO:0140115	export across plasma membrane	2/66	80/18614	0.0327716	0.179199	0.143096	SLC40A1/GJA1	2
BP	GO:1901264	carbohydrate derivative transport	2/66	80/18614	0.0327716	0.179199	0.143096	PLTP/NPC2	2
BP	GO:0070371	ERK1 and ERK2 cascade	4/66	341/18614	0.0328347	0.179199	0.143096	CHI3L1/GAS6/GPNMB/FBLN1	4
BP	GO:0009746	response to hexose	3/66	199/18614	0.0336894	0.179199	0.143096	SERPINF1/SOX4/GAS6	3
BP	GO:2001021	negative regulation of response to DNA damage stimulus	2/66	82/18614	0.0342867	0.179199	0.143096	TWIST1/CXCL12	2
BP	GO:0001935	endothelial cell proliferation	3/66	201/18614	0.0345494	0.179199	0.143096	MDK/MMP14/CXCL12	3
BP	GO:0003093	regulation of glomerular filtration	1/66	10/18614	0.0349051	0.179199	0.143096	GAS6	1
BP	GO:0003211	cardiac ventricle formation	1/66	10/18614	0.0349051	0.179199	0.143096	SOX4	1
BP	GO:0003253	cardiac neural crest cell migration involved in outflow tract morphogenesis	1/66	10/18614	0.0349051	0.179199	0.143096	TWIST1	1
BP	GO:0014012	peripheral nervous system axon regeneration	1/66	10/18614	0.0349051	0.179199	0.143096	MMP2	1
BP	GO:0018242	protein O-linked glycosylation via serine	1/66	10/18614	0.0349051	0.179199	0.143096	GALNT1	1
BP	GO:0018243	protein O-linked glycosylation via threonine	1/66	10/18614	0.0349051	0.179199	0.143096	GALNT1	1
BP	GO:0019062	virion attachment to host cell	1/66	10/18614	0.0349051	0.179199	0.143096	GAS6	1
BP	GO:0031642	negative regulation of myelination	1/66	10/18614	0.0349051	0.179199	0.143096	CTSC	1
BP	GO:0032025	response to cobalt ion	1/66	10/18614	0.0349051	0.179199	0.143096	SERPINF1	1
BP	GO:0033212	iron import into cell	1/66	10/18614	0.0349051	0.179199	0.143096	STEAP4	1
BP	GO:0060346	bone trabecula formation	1/66	10/18614	0.0349051	0.179199	0.143096	MMP2	1
BP	GO:0060768	regulation of epithelial cell proliferation involved in prostate gland development	1/66	10/18614	0.0349051	0.179199	0.143096	SERPINF1	1
BP	GO:0062042	regulation of cardiac epithelial to mesenchymal transition	1/66	10/18614	0.0349051	0.179199	0.143096	TWIST1	1
BP	GO:0098917	retrograde trans-synaptic signaling	1/66	10/18614	0.0349051	0.179199	0.143096	FABP5	1
BP	GO:1903980	positive regulation of microglial cell activation	1/66	10/18614	0.0349051	0.179199	0.143096	CTSC	1
BP	GO:2000347	positive regulation of hepatocyte proliferation	1/66	10/18614	0.0349051	0.179199	0.143096	MDK	1
BP	GO:2000510	positive regulation of dendritic cell chemotaxis	1/66	10/18614	0.0349051	0.179199	0.143096	GAS6	1
BP	GO:2000659	regulation of interleukin-1-mediated signaling pathway	1/66	10/18614	0.0349051	0.179199	0.143096	IL1R1	1
BP	GO:0007517	muscle organ development	4/66	351/18614	0.0359334	0.183954	0.146893	BASP1/TPM1/TWIST1/ID3	4
BP	GO:0022408	negative regulation of cell-cell adhesion	3/66	205/18614	0.0363035	0.184183	0.147075	MDK/CXCL12/GPNMB	3
BP	GO:0008543	fibroblast growth factor receptor signaling pathway	2/66	86/18614	0.0373972	0.184183	0.147075	RUNX2/SMOC2	2
BP	GO:0034103	regulation of tissue remodeling	2/66	86/18614	0.0373972	0.184183	0.147075	MDK/GPNMB	2
BP	GO:0048041	focal adhesion assembly	2/66	86/18614	0.0373972	0.184183	0.147075	MMP14/CDH11	2
BP	GO:1901654	response to ketone	3/66	208/18614	0.0376488	0.184183	0.147075	POSTN/SERPINF1/GAS6	3
BP	GO:0048145	regulation of fibroblast proliferation	2/66	87/18614	0.0381913	0.184183	0.147075	FTH1/GAS6	2
BP	GO:0003357	noradrenergic neuron differentiation	1/66	11/18614	0.0383289	0.184183	0.147075	SOX4	1
BP	GO:0014745	negative regulation of muscle adaptation	1/66	11/18614	0.0383289	0.184183	0.147075	IGFBP5	1
BP	GO:0021603	cranial nerve formation	1/66	11/18614	0.0383289	0.184183	0.147075	MAFB	1
BP	GO:0032000	positive regulation of fatty acid beta-oxidation	1/66	11/18614	0.0383289	0.184183	0.147075	TWIST1	1
BP	GO:0032276	regulation of gonadotropin secretion	1/66	11/18614	0.0383289	0.184183	0.147075	GJA1	1
BP	GO:0034350	regulation of glial cell apoptotic process	1/66	11/18614	0.0383289	0.184183	0.147075	GAS6	1
BP	GO:0042487	regulation of odontogenesis of dentin-containing tooth	1/66	11/18614	0.0383289	0.184183	0.147075	RUNX2	1
BP	GO:0042989	sequestering of actin monomers	1/66	11/18614	0.0383289	0.184183	0.147075	TMSB10	1
BP	GO:0044857	plasma membrane raft organization	1/66	11/18614	0.0383289	0.184183	0.147075	COLEC12	1
BP	GO:0046643	regulation of gamma-delta T cell activation	1/66	11/18614	0.0383289	0.184183	0.147075	SOX4	1
BP	GO:0048563	post-embryonic animal organ morphogenesis	1/66	11/18614	0.0383289	0.184183	0.147075	MFAP2	1
BP	GO:0060174	limb bud formation	1/66	11/18614	0.0383289	0.184183	0.147075	SOX4	1
BP	GO:0060767	epithelial cell proliferation involved in prostate gland development	1/66	11/18614	0.0383289	0.184183	0.147075	SERPINF1	1
BP	GO:0060900	embryonic camera-type eye formation	1/66	11/18614	0.0383289	0.184183	0.147075	TWIST1	1
BP	GO:0071492	cellular response to UV-A	1/66	11/18614	0.0383289	0.184183	0.147075	MMP2	1
BP	GO:1905651	regulation of artery morphogenesis	1/66	11/18614	0.0383289	0.184183	0.147075	MDK	1
BP	GO:2000392	regulation of lamellipodium morphogenesis	1/66	11/18614	0.0383289	0.184183	0.147075	PDPN	1
BP	GO:0050878	regulation of body fluid levels	4/66	361/18614	0.0391969	0.187853	0.150006	GAS6/PDPN/PLAU/FBLN1	4
BP	GO:0045862	positive regulation of proteolysis	4/66	365/18614	0.0405486	0.193605	0.154599	CTSK/MMP14/CTSC/CTSD	4
BP	GO:2000106	regulation of leukocyte apoptotic process	2/66	90/18614	0.040612	0.193605	0.154599	GAS6/CXCL12	2
BP	GO:0043491	protein kinase B signaling	3/66	215/18614	0.0408865	0.193858	0.154801	CHI3L1/IGFBP5/GAS6	3
BP	GO:0001843	neural tube closure	2/66	91/18614	0.0414316	0.193858	0.154801	CTHRC1/TWIST1	2
BP	GO:0001553	luteinization	1/66	12/18614	0.0417407	0.193858	0.154801	MMP2	1
BP	GO:0002328	pro-B cell differentiation	1/66	12/18614	0.0417407	0.193858	0.154801	SOX4	1
BP	GO:0010936	negative regulation of macrophage cytokine production	1/66	12/18614	0.0417407	0.193858	0.154801	TWIST1	1
BP	GO:0044650	adhesion of symbiont to host cell	1/66	12/18614	0.0417407	0.193858	0.154801	GAS6	1
BP	GO:0061309	cardiac neural crest cell development involved in outflow tract morphogenesis	1/66	12/18614	0.0417407	0.193858	0.154801	TWIST1	1
BP	GO:0072683	T cell extravasation	1/66	12/18614	0.0417407	0.193858	0.154801	CD99	1
BP	GO:1901731	positive regulation of platelet aggregation	1/66	12/18614	0.0417407	0.193858	0.154801	PDPN	1
BP	GO:2000508	regulation of dendritic cell chemotaxis	1/66	12/18614	0.0417407	0.193858	0.154801	GAS6	1
BP	GO:0001656	metanephros development	2/66	92/18614	0.0422574	0.195251	0.155913	BASP1/ID3	2
BP	GO:0060606	tube closure	2/66	92/18614	0.0422574	0.195251	0.155913	CTHRC1/TWIST1	2
BP	GO:1901215	negative regulation of neuron death	3/66	219/18614	0.0427982	0.197244	0.157505	MDK/SERPINF1/GPNMB	3
BP	GO:1903035	negative regulation of response to wounding	2/66	93/18614	0.0430894	0.197916	0.158041	MDK/PLAU	2
BP	GO:0043583	ear development	3/66	221/18614	0.0437707	0.197916	0.158041	MAFB/CTHRC1/TWIST1	3
BP	GO:0003073	regulation of systemic arterial blood pressure	2/66	94/18614	0.0439276	0.197916	0.158041	TPM1/GAS6	2
BP	GO:0008544	epidermis development	4/66	375/18614	0.0440437	0.197916	0.158041	MAFB/FABP5/KAZN/IGFBP5	4
BP	GO:0070374	positive regulation of ERK1 and ERK2 cascade	3/66	222/18614	0.0442612	0.197916	0.158041	CHI3L1/GAS6/GPNMB	3
BP	GO:0019217	regulation of fatty acid metabolic process	2/66	95/18614	0.0447718	0.197916	0.158041	FABP5/TWIST1	2
BP	GO:0045638	negative regulation of myeloid cell differentiation	2/66	95/18614	0.0447718	0.197916	0.158041	MAFB/LRRC17	2
BP	GO:1903037	regulation of leukocyte cell-cell adhesion	4/66	378/18614	0.0451245	0.197916	0.158041	MDK/SOX4/CXCL12/GPNMB	4
BP	GO:0021681	cerebellar granular layer development	1/66	13/18614	0.0451406	0.197916	0.158041	MDK	1
BP	GO:0031392	regulation of prostaglandin biosynthetic process	1/66	13/18614	0.0451406	0.197916	0.158041	FABP5	1
BP	GO:0032823	regulation of natural killer cell differentiation	1/66	13/18614	0.0451406	0.197916	0.158041	GAS6	1
BP	GO:0033605	positive regulation of catecholamine secretion	1/66	13/18614	0.0451406	0.197916	0.158041	CXCL12	1
BP	GO:0033690	positive regulation of osteoblast proliferation	1/66	13/18614	0.0451406	0.197916	0.158041	CTHRC1	1
BP	GO:0042362	fat-soluble vitamin biosynthetic process	1/66	13/18614	0.0451406	0.197916	0.158041	PLTP	1
BP	GO:0042492	gamma-delta T cell differentiation	1/66	13/18614	0.0451406	0.197916	0.158041	SOX4	1
BP	GO:0051918	negative regulation of fibrinolysis	1/66	13/18614	0.0451406	0.197916	0.158041	PLAU	1
BP	GO:0061430	bone trabecula morphogenesis	1/66	13/18614	0.0451406	0.197916	0.158041	MMP2	1
BP	GO:0090177	establishment of planar polarity involved in neural tube closure	1/66	13/18614	0.0451406	0.197916	0.158041	CTHRC1	1
BP	GO:1900025	negative regulation of substrate adhesion-dependent cell spreading	1/66	13/18614	0.0451406	0.197916	0.158041	FBLN1	1
BP	GO:1904995	negative regulation of leukocyte adhesion to vascular endothelial cell	1/66	13/18614	0.0451406	0.197916	0.158041	CXCL12	1
BP	GO:0007044	cell-substrate junction assembly	2/66	96/18614	0.045622	0.199541	0.159339	MMP14/CDH11	2
BP	GO:0008593	regulation of Notch signaling pathway	2/66	97/18614	0.0464783	0.201331	0.160769	POSTN/MMP14	2
BP	GO:0014020	primary neural tube formation	2/66	97/18614	0.0464783	0.201331	0.160769	CTHRC1/TWIST1	2
BP	GO:0034109	homotypic cell-cell adhesion	2/66	97/18614	0.0464783	0.201331	0.160769	CD99/PDPN	2
BP	GO:0060993	kidney morphogenesis	2/66	97/18614	0.0464783	0.201331	0.160769	BASP1/SOX4	2
BP	GO:0008406	gonad development	3/66	228/18614	0.0472615	0.202014	0.161314	MMP2/BASP1/MMP14	3
BP	GO:0010596	negative regulation of endothelial cell migration	2/66	99/18614	0.0482085	0.202014	0.161314	GADD45A/SERPINF1	2
BP	GO:0031669	cellular response to nutrient levels	3/66	230/18614	0.0482835	0.202014	0.161314	POSTN/CTSK/GAS6	3
BP	GO:0003207	cardiac chamber formation	1/66	14/18614	0.0485286	0.202014	0.161314	SOX4	1
BP	GO:0014733	regulation of skeletal muscle adaptation	1/66	14/18614	0.0485286	0.202014	0.161314	IGFBP5	1
BP	GO:0030049	muscle filament sliding	1/66	14/18614	0.0485286	0.202014	0.161314	TPM1	1
BP	GO:0030213	hyaluronan biosynthetic process	1/66	14/18614	0.0485286	0.202014	0.161314	CEMIP	1
BP	GO:0050930	induction of positive chemotaxis	1/66	14/18614	0.0485286	0.202014	0.161314	CXCL12	1
BP	GO:0051764	actin crosslink formation	1/66	14/18614	0.0485286	0.202014	0.161314	MARCKS	1
BP	GO:0061029	eyelid development in camera-type eye	1/66	14/18614	0.0485286	0.202014	0.161314	TWIST1	1
BP	GO:0061043	regulation of vascular wound healing	1/66	14/18614	0.0485286	0.202014	0.161314	SMOC2	1
BP	GO:0070141	response to UV-A	1/66	14/18614	0.0485286	0.202014	0.161314	MMP2	1
BP	GO:0032755	positive regulation of interleukin-6 production	2/66	100/18614	0.0490824	0.202014	0.161314	SPON2/TWIST1	2
BP	GO:0035282	segmentation	2/66	100/18614	0.0490824	0.202014	0.161314	MAFB/BASP1	2
BP	GO:0010594	regulation of endothelial cell migration	3/66	232/18614	0.0493165	0.202014	0.161314	GADD45A/SERPINF1/SMOC2	3
BP	GO:0050769	positive regulation of neurogenesis	3/66	232/18614	0.0493165	0.202014	0.161314	MDK/SERPINF1/CXCL12	3
BP	GO:0045137	development of primary sexual characteristics	3/66	233/18614	0.049837	0.202014	0.161314	MMP2/BASP1/MMP14	3
BP	GO:0051651	maintenance of location in cell	3/66	233/18614	0.049837	0.202014	0.161314	FTH1/CEMIP/TMSB10	3
BP	GO:0070167	regulation of biomineral tissue development	2/66	101/18614	0.049962	0.202014	0.161314	TWIST1/GAS6	2
BP	GO:0008585	female gonad development	2/66	102/18614	0.0508474	0.202014	0.161314	MMP2/MMP14	2
BP	GO:0030316	osteoclast differentiation	2/66	102/18614	0.0508474	0.202014	0.161314	MAFB/LRRC17	2
BP	GO:0042472	inner ear morphogenesis	2/66	102/18614	0.0508474	0.202014	0.161314	MAFB/CTHRC1	2
BP	GO:0071356	cellular response to tumor necrosis factor	3/66	235/18614	0.0508862	0.202014	0.161314	CTSK/CHI3L1/GAS6	3
BP	GO:0006909	phagocytosis	3/66	236/18614	0.0514148	0.202014	0.161314	SPON2/COLEC12/GAS6	3
BP	GO:0010466	negative regulation of peptidase activity	3/66	236/18614	0.0514148	0.202014	0.161314	SERPINF1/CTSB/GAS6	3
BP	GO:0019233	sensory perception of pain	2/66	103/18614	0.0517384	0.202014	0.161314	FABP5/CXCL12	2
BP	GO:0048144	fibroblast proliferation	2/66	103/18614	0.0517384	0.202014	0.161314	FTH1/GAS6	2
BP	GO:0150115	cell-substrate junction organization	2/66	103/18614	0.0517384	0.202014	0.161314	MMP14/CDH11	2
BP	GO:0001977	renal system process involved in regulation of blood volume	1/66	15/18614	0.0519048	0.202014	0.161314	GAS6	1
BP	GO:0007567	parturition	1/66	15/18614	0.0519048	0.202014	0.161314	MMP2	1
BP	GO:0010838	positive regulation of keratinocyte proliferation	1/66	15/18614	0.0519048	0.202014	0.161314	MDK	1
BP	GO:0035067	negative regulation of histone acetylation	1/66	15/18614	0.0519048	0.202014	0.161314	TWIST1	1
BP	GO:0043518	negative regulation of DNA damage response, signal transduction by p53 class mediator	1/66	15/18614	0.0519048	0.202014	0.161314	TWIST1	1
BP	GO:0044406	adhesion of symbiont to host	1/66	15/18614	0.0519048	0.202014	0.161314	GAS6	1
BP	GO:0050966	detection of mechanical stimulus involved in sensory perception of pain	1/66	15/18614	0.0519048	0.202014	0.161314	CXCL12	1
BP	GO:0060413	atrial septum morphogenesis	1/66	15/18614	0.0519048	0.202014	0.161314	SOX4	1
BP	GO:0061307	cardiac neural crest cell differentiation involved in heart development	1/66	15/18614	0.0519048	0.202014	0.161314	TWIST1	1
BP	GO:0061308	cardiac neural crest cell development involved in heart development	1/66	15/18614	0.0519048	0.202014	0.161314	TWIST1	1
BP	GO:0070207	protein homotrimerization	1/66	15/18614	0.0519048	0.202014	0.161314	STEAP4	1
BP	GO:0071639	positive regulation of monocyte chemotactic protein-1 production	1/66	15/18614	0.0519048	0.202014	0.161314	TWIST1	1
BP	GO:0072075	metanephric mesenchyme development	1/66	15/18614	0.0519048	0.202014	0.161314	BASP1	1
BP	GO:0072148	epithelial cell fate commitment	1/66	15/18614	0.0519048	0.202014	0.161314	PDPN	1
BP	GO:0072378	blood coagulation, fibrin clot formation	1/66	15/18614	0.0519048	0.202014	0.161314	FBLN1	1
BP	GO:0090280	positive regulation of calcium ion import	1/66	15/18614	0.0519048	0.202014	0.161314	CXCL12	1
BP	GO:1901142	insulin metabolic process	1/66	15/18614	0.0519048	0.202014	0.161314	CTSD	1
BP	GO:2001028	positive regulation of endothelial cell chemotaxis	1/66	15/18614	0.0519048	0.202014	0.161314	SMOC2	1
BP	GO:2001279	regulation of unsaturated fatty acid biosynthetic process	1/66	15/18614	0.0519048	0.202014	0.161314	FABP5	1
BP	GO:0015914	phospholipid transport	2/66	104/18614	0.0526351	0.204415	0.163231	PLTP/NPC2	2
BP	GO:0032760	positive regulation of tumor necrosis factor production	2/66	105/18614	0.0535374	0.206534	0.164923	SPON2/TWIST1	2
BP	GO:0046545	development of primary female sexual characteristics	2/66	106/18614	0.0544451	0.206534	0.164923	MMP2/MMP14	2
BP	GO:1901796	regulation of signal transduction by p53 class mediator	2/66	106/18614	0.0544451	0.206534	0.164923	SOX4/TWIST1	2
BP	GO:0006825	copper ion transport	1/66	16/18614	0.0552692	0.206534	0.164923	STEAP4	1
BP	GO:0007351	tripartite regional subdivision	1/66	16/18614	0.0552692	0.206534	0.164923	BASP1	1
BP	GO:0008595	anterior/posterior axis specification, embryo	1/66	16/18614	0.0552692	0.206534	0.164923	BASP1	1
BP	GO:0009886	post-embryonic animal morphogenesis	1/66	16/18614	0.0552692	0.206534	0.164923	MFAP2	1
BP	GO:0010715	regulation of extracellular matrix disassembly	1/66	16/18614	0.0552692	0.206534	0.164923	PDPN	1
BP	GO:0030214	hyaluronan catabolic process	1/66	16/18614	0.0552692	0.206534	0.164923	CEMIP	1
BP	GO:0033275	actin-myosin filament sliding	1/66	16/18614	0.0552692	0.206534	0.164923	TPM1	1
BP	GO:0034349	glial cell apoptotic process	1/66	16/18614	0.0552692	0.206534	0.164923	GAS6	1
BP	GO:0034375	high-density lipoprotein particle remodeling	1/66	16/18614	0.0552692	0.206534	0.164923	PLTP	1
BP	GO:0042159	lipoprotein catabolic process	1/66	16/18614	0.0552692	0.206534	0.164923	CTSD	1
BP	GO:0042249	establishment of planar polarity of embryonic epithelium	1/66	16/18614	0.0552692	0.206534	0.164923	CTHRC1	1
BP	GO:0044849	estrous cycle	1/66	16/18614	0.0552692	0.206534	0.164923	MDK	1
BP	GO:0045579	positive regulation of B cell differentiation	1/66	16/18614	0.0552692	0.206534	0.164923	MMP14	1
BP	GO:0046321	positive regulation of fatty acid oxidation	1/66	16/18614	0.0552692	0.206534	0.164923	TWIST1	1
BP	GO:2000345	regulation of hepatocyte proliferation	1/66	16/18614	0.0552692	0.206534	0.164923	MDK	1
BP	GO:0032526	response to retinoic acid	2/66	107/18614	0.0553584	0.206534	0.164923	MMP2/SERPINF1	2
BP	GO:0045444	fat cell differentiation	3/66	246/18614	0.0568483	0.20713	0.165399	MAFB/MMP11/STEAP4	3
BP	GO:0018107	peptidyl-threonine phosphorylation	2/66	109/18614	0.0572011	0.20713	0.165399	CHI3L1/CEMIP	2
BP	GO:0032147	activation of protein kinase activity	2/66	109/18614	0.0572011	0.20713	0.165399	CHI3L1/GAS6	2
BP	GO:0060840	artery development	2/66	109/18614	0.0572011	0.20713	0.165399	MDK/SOX4	2
BP	GO:1903557	positive regulation of tumor necrosis factor superfamily cytokine production	2/66	109/18614	0.0572011	0.20713	0.165399	SPON2/TWIST1	2
BP	GO:1904035	regulation of epithelial cell apoptotic process	2/66	109/18614	0.0572011	0.20713	0.165399	MDK/GAS6	2
BP	GO:0045445	myoblast differentiation	2/66	110/18614	0.0581305	0.20713	0.165399	SOX4/ID3	2
BP	GO:0002076	osteoblast development	1/66	17/18614	0.0586218	0.20713	0.165399	RUNX2	1
BP	GO:0006474	N-terminal protein amino acid acetylation	1/66	17/18614	0.0586218	0.20713	0.165399	SOX4	1
BP	GO:0007379	segment specification	1/66	17/18614	0.0586218	0.20713	0.165399	MAFB	1
BP	GO:0008228	opsonization	1/66	17/18614	0.0586218	0.20713	0.165399	SPON2	1
BP	GO:0010831	positive regulation of myotube differentiation	1/66	17/18614	0.0586218	0.20713	0.165399	MMP14	1
BP	GO:0014067	negative regulation of phosphatidylinositol 3-kinase signaling	1/66	17/18614	0.0586218	0.20713	0.165399	TWIST1	1
BP	GO:0016202	regulation of striated muscle tissue development	1/66	17/18614	0.0586218	0.20713	0.165399	TWIST1	1
BP	GO:0021542	dentate gyrus development	1/66	17/18614	0.0586218	0.20713	0.165399	MDK	1
BP	GO:0032274	gonadotropin secretion	1/66	17/18614	0.0586218	0.20713	0.165399	GJA1	1
BP	GO:0034112	positive regulation of homotypic cell-cell adhesion	1/66	17/18614	0.0586218	0.20713	0.165399	PDPN	1
BP	GO:0034138	toll-like receptor 3 signaling pathway	1/66	17/18614	0.0586218	0.20713	0.165399	COLEC12	1
BP	GO:0035627	ceramide transport	1/66	17/18614	0.0586218	0.20713	0.165399	PLTP	1
BP	GO:0042481	regulation of odontogenesis	1/66	17/18614	0.0586218	0.20713	0.165399	RUNX2	1
BP	GO:0046827	positive regulation of protein export from nucleus	1/66	17/18614	0.0586218	0.20713	0.165399	GAS6	1
BP	GO:0051895	negative regulation of focal adhesion assembly	1/66	17/18614	0.0586218	0.20713	0.165399	MMP14	1
BP	GO:0070206	protein trimerization	1/66	17/18614	0.0586218	0.20713	0.165399	STEAP4	1
BP	GO:0071360	cellular response to exogenous dsRNA	1/66	17/18614	0.0586218	0.20713	0.165399	COLEC12	1
BP	GO:0150118	negative regulation of cell-substrate junction organization	1/66	17/18614	0.0586218	0.20713	0.165399	MMP14	1
BP	GO:1901163	regulation of trophoblast cell migration	1/66	17/18614	0.0586218	0.20713	0.165399	GJA1	1
BP	GO:1903236	regulation of leukocyte tethering or rolling	1/66	17/18614	0.0586218	0.20713	0.165399	CXCL12	1
BP	GO:0018958	phenol-containing compound metabolic process	2/66	111/18614	0.0590652	0.207882	0.165999	CTSK/CTSB	2
BP	GO:0071347	cellular response to interleukin-1	2/66	111/18614	0.0590652	0.207882	0.165999	MMP2/IL1R1	2
BP	GO:0007159	leukocyte cell-cell adhesion	4/66	415/18614	0.0596753	0.208317	0.166347	MDK/SOX4/CXCL12/GPNMB	4
BP	GO:0002062	chondrocyte differentiation	2/66	113/18614	0.0609502	0.208317	0.166347	MDK/RUNX2	2
BP	GO:0044344	cellular response to fibroblast growth factor stimulus	2/66	113/18614	0.0609502	0.208317	0.166347	RUNX2/SMOC2	2
BP	GO:0001946	lymphangiogenesis	1/66	18/18614	0.0619627	0.208317	0.166347	PDPN	1
BP	GO:0002827	positive regulation of T-helper 1 type immune response	1/66	18/18614	0.0619627	0.208317	0.166347	IL1R1	1
BP	GO:0007250	activation of NF-kappaB-inducing kinase activity	1/66	18/18614	0.0619627	0.208317	0.166347	CHI3L1	1
BP	GO:0010755	regulation of plasminogen activation	1/66	18/18614	0.0619627	0.208317	0.166347	PLAU	1
BP	GO:0016264	gap junction assembly	1/66	18/18614	0.0619627	0.208317	0.166347	GJA1	1
BP	GO:0031645	negative regulation of nervous system process	1/66	18/18614	0.0619627	0.208317	0.166347	CTSC	1
BP	GO:0033033	negative regulation of myeloid cell apoptotic process	1/66	18/18614	0.0619627	0.208317	0.166347	GAS6	1
BP	GO:0035455	response to interferon-alpha	1/66	18/18614	0.0619627	0.208317	0.166347	GAS6	1
BP	GO:0048535	lymph node development	1/66	18/18614	0.0619627	0.208317	0.166347	PDPN	1
BP	GO:0048569	post-embryonic animal organ development	1/66	18/18614	0.0619627	0.208317	0.166347	MFAP2	1
BP	GO:0050965	detection of temperature stimulus involved in sensory perception of pain	1/66	18/18614	0.0619627	0.208317	0.166347	CXCL12	1
BP	GO:0051917	regulation of fibrinolysis	1/66	18/18614	0.0619627	0.208317	0.166347	PLAU	1
BP	GO:0061450	trophoblast cell migration	1/66	18/18614	0.0619627	0.208317	0.166347	GJA1	1
BP	GO:0072376	protein activation cascade	1/66	18/18614	0.0619627	0.208317	0.166347	FBLN1	1
BP	GO:0072673	lamellipodium morphogenesis	1/66	18/18614	0.0619627	0.208317	0.166347	PDPN	1
BP	GO:0090594	inflammatory response to wounding	1/66	18/18614	0.0619627	0.208317	0.166347	MDK	1
BP	GO:0097067	cellular response to thyroid hormone stimulus	1/66	18/18614	0.0619627	0.208317	0.166347	CTSB	1
BP	GO:0150078	positive regulation of neuroinflammatory response	1/66	18/18614	0.0619627	0.208317	0.166347	CTSC	1
BP	GO:2000757	negative regulation of peptidyl-lysine acetylation	1/66	18/18614	0.0619627	0.208317	0.166347	TWIST1	1
BP	GO:2001224	positive regulation of neuron migration	1/66	18/18614	0.0619627	0.208317	0.166347	MDK	1
BP	GO:0048762	mesenchymal cell differentiation	3/66	255/18614	0.0619635	0.208317	0.166347	MDK/TWIST1/PDPN	3
BP	GO:0001938	positive regulation of endothelial cell proliferation	2/66	115/18614	0.0628558	0.210924	0.168429	MDK/CXCL12	2
BP	GO:0034612	response to tumor necrosis factor	3/66	257/18614	0.0631287	0.211446	0.168845	CTSK/CHI3L1/GAS6	3
BP	GO:0045927	positive regulation of growth	3/66	258/18614	0.0637151	0.212253	0.16949	BASP1/MMP14/CXCL12	3
BP	GO:0010633	negative regulation of epithelial cell migration	2/66	116/18614	0.0638161	0.212253	0.16949	GADD45A/SERPINF1	2
BP	GO:0045582	positive regulation of T cell differentiation	2/66	116/18614	0.0638161	0.212253	0.16949	MDK/SOX4	2
BP	GO:0014706	striated muscle tissue development	3/66	259/18614	0.0643041	0.212253	0.16949	TPM1/TWIST1/GJA1	3
BP	GO:0060537	muscle tissue development	4/66	426/18614	0.0644332	0.212253	0.16949	IGFBP5/TPM1/TWIST1/GJA1	4
BP	GO:0071887	leukocyte apoptotic process	2/66	117/18614	0.0647815	0.212253	0.16949	GAS6/CXCL12	2
BP	GO:0043434	response to peptide hormone	4/66	427/18614	0.0648754	0.212253	0.16949	CTSK/IGFBP5/CTSD/CXCL12	4
BP	GO:0002523	leukocyte migration involved in inflammatory response	1/66	19/18614	0.065292	0.212253	0.16949	MDK	1
BP	GO:0010759	positive regulation of macrophage chemotaxis	1/66	19/18614	0.065292	0.212253	0.16949	MDK	1
BP	GO:0030903	notochord development	1/66	19/18614	0.065292	0.212253	0.16949	ID3	1
BP	GO:0035743	CD4-positive, alpha-beta T cell cytokine production	1/66	19/18614	0.065292	0.212253	0.16949	IL1R1	1
BP	GO:0072074	kidney mesenchyme development	1/66	19/18614	0.065292	0.212253	0.16949	BASP1	1
BP	GO:0086014	atrial cardiac muscle cell action potential	1/66	19/18614	0.065292	0.212253	0.16949	GJA1	1
BP	GO:0086026	atrial cardiac muscle cell to AV node cell signaling	1/66	19/18614	0.065292	0.212253	0.16949	GJA1	1
BP	GO:0086066	atrial cardiac muscle cell to AV node cell communication	1/66	19/18614	0.065292	0.212253	0.16949	GJA1	1
BP	GO:1901522	positive regulation of transcription from RNA polymerase II promoter involved in cellular response to chemical stimulus	1/66	19/18614	0.065292	0.212253	0.16949	RUNX2	1
BP	GO:0031668	cellular response to extracellular stimulus	3/66	261/18614	0.0654897	0.212253	0.16949	POSTN/CTSK/GAS6	3
BP	GO:1903522	regulation of blood circulation	3/66	261/18614	0.0654897	0.212253	0.16949	MMP2/TPM1/GJA1	3
BP	GO:0032609	type II interferon production	2/66	118/18614	0.0657518	0.212338	0.169558	GAS6/IL1R1	2
BP	GO:0032649	regulation of type II interferon production	2/66	118/18614	0.0657518	0.212338	0.169558	GAS6/IL1R1	2
BP	GO:0003007	heart morphogenesis	3/66	262/18614	0.0660863	0.213037	0.170116	TPM1/SOX4/TWIST1	3
BP	GO:0021782	glial cell development	2/66	119/18614	0.0667271	0.214718	0.171458	MDK/SOX4	2
BP	GO:0030326	embryonic limb morphogenesis	2/66	120/18614	0.0677071	0.216404	0.172805	RUNX2/TWIST1	2
BP	GO:0035113	embryonic appendage morphogenesis	2/66	120/18614	0.0677071	0.216404	0.172805	RUNX2/TWIST1	2
BP	GO:0071774	response to fibroblast growth factor	2/66	120/18614	0.0677071	0.216404	0.172805	RUNX2/SMOC2	2
BP	GO:0003215	cardiac right ventricle morphogenesis	1/66	20/18614	0.0686096	0.216404	0.172805	SOX4	1
BP	GO:0003417	growth plate cartilage development	1/66	20/18614	0.0686096	0.216404	0.172805	MMP13	1
BP	GO:0009110	vitamin biosynthetic process	1/66	20/18614	0.0686096	0.216404	0.172805	PLTP	1
BP	GO:0031998	regulation of fatty acid beta-oxidation	1/66	20/18614	0.0686096	0.216404	0.172805	TWIST1	1
BP	GO:0034755	iron ion transmembrane transport	1/66	20/18614	0.0686096	0.216404	0.172805	SLC40A1	1
BP	GO:0060231	mesenchymal to epithelial transition	1/66	20/18614	0.0686096	0.216404	0.172805	BASP1	1
BP	GO:1903978	regulation of microglial cell activation	1/66	20/18614	0.0686096	0.216404	0.172805	CTSC	1
BP	GO:2000269	regulation of fibroblast apoptotic process	1/66	20/18614	0.0686096	0.216404	0.172805	GAS6	1
BP	GO:0030282	bone mineralization	2/66	121/18614	0.0686921	0.216404	0.172805	MMP13/TWIST1	2
BP	GO:0046660	female sex differentiation	2/66	122/18614	0.0696817	0.219139	0.174988	MMP2/MMP14	2
BP	GO:0002761	regulation of myeloid leukocyte differentiation	2/66	123/18614	0.0706761	0.221147	0.176592	MAFB/LRRC17	2
BP	GO:0031349	positive regulation of defense response	4/66	441/18614	0.0712351	0.221147	0.176592	MDK/CAMK2N1/CTSC/COLEC12	4
BP	GO:0006575	cellular modified amino acid metabolic process	2/66	124/18614	0.0716752	0.221147	0.176592	CTSK/CTSB	2
BP	GO:0030301	cholesterol transport	2/66	124/18614	0.0716752	0.221147	0.176592	PLTP/NPC2	2
BP	GO:0007350	blastoderm segmentation	1/66	21/18614	0.0719156	0.221147	0.176592	BASP1	1
BP	GO:0010829	negative regulation of glucose transmembrane transport	1/66	21/18614	0.0719156	0.221147	0.176592	FABP5	1
BP	GO:0030728	ovulation	1/66	21/18614	0.0719156	0.221147	0.176592	MMP2	1
BP	GO:0032332	positive regulation of chondrocyte differentiation	1/66	21/18614	0.0719156	0.221147	0.176592	RUNX2	1
BP	GO:0060973	cell migration involved in heart development	1/66	21/18614	0.0719156	0.221147	0.176592	TWIST1	1
BP	GO:0071498	cellular response to fluid shear stress	1/66	21/18614	0.0719156	0.221147	0.176592	MMP2	1
BP	GO:0071605	monocyte chemotactic protein-1 production	1/66	21/18614	0.0719156	0.221147	0.176592	TWIST1	1
BP	GO:0071637	regulation of monocyte chemotactic protein-1 production	1/66	21/18614	0.0719156	0.221147	0.176592	TWIST1	1
BP	GO:0090026	positive regulation of monocyte chemotaxis	1/66	21/18614	0.0719156	0.221147	0.176592	CXCL12	1
BP	GO:0034329	cell junction assembly	4/66	444/18614	0.0726385	0.222356	0.177557	THBS2/MMP14/CDH11/GJA1	4
BP	GO:0001952	regulation of cell-matrix adhesion	2/66	125/18614	0.0726789	0.222356	0.177557	MMP14/PLAU	2
BP	GO:0002456	T cell mediated immunity	2/66	125/18614	0.0726789	0.222356	0.177557	CTSC/IL1R1	2
BP	GO:0003206	cardiac chamber morphogenesis	2/66	126/18614	0.0736873	0.224678	0.179411	TPM1/SOX4	2
BP	GO:0003231	cardiac ventricle development	2/66	126/18614	0.0736873	0.224678	0.179411	TPM1/SOX4	2
BP	GO:0007611	learning or memory	3/66	276/18614	0.0747008	0.226636	0.180975	MDK/SERPINF1/CAMK2N1	3
BP	GO:0048485	sympathetic nervous system development	1/66	22/18614	0.07521	0.226636	0.180975	SOX4	1
BP	GO:0048634	regulation of muscle organ development	1/66	22/18614	0.07521	0.226636	0.180975	TWIST1	1
BP	GO:0050961	detection of temperature stimulus involved in sensory perception	1/66	22/18614	0.07521	0.226636	0.180975	CXCL12	1
BP	GO:0061318	renal filtration cell differentiation	1/66	22/18614	0.07521	0.226636	0.180975	BASP1	1
BP	GO:0071359	cellular response to dsRNA	1/66	22/18614	0.07521	0.226636	0.180975	COLEC12	1
BP	GO:0072112	podocyte differentiation	1/66	22/18614	0.07521	0.226636	0.180975	BASP1	1
BP	GO:0003012	muscle system process	4/66	452/18614	0.0764504	0.229989	0.183653	IGFBP5/TPM1/GJA1/CALD1	4
BP	GO:0051928	positive regulation of calcium ion transport	2/66	129/18614	0.0767393	0.23009	0.183734	CEMIP/CXCL12	2
BP	GO:2000027	regulation of animal organ morphogenesis	2/66	129/18614	0.0767393	0.23009	0.183734	CTHRC1/RUNX2	2
BP	GO:0030833	regulation of actin filament polymerization	2/66	130/18614	0.0777656	0.231118	0.184554	TMSB10/COTL1	2
BP	GO:0003283	atrial septum development	1/66	23/18614	0.0784929	0.231118	0.184554	SOX4	1
BP	GO:0033139	regulation of peptidyl-serine phosphorylation of STAT protein	1/66	23/18614	0.0784929	0.231118	0.184554	GADD45A	1
BP	GO:0035988	chondrocyte proliferation	1/66	23/18614	0.0784929	0.231118	0.184554	MMP14	1
BP	GO:0036303	lymph vessel morphogenesis	1/66	23/18614	0.0784929	0.231118	0.184554	PDPN	1
BP	GO:0061042	vascular wound healing	1/66	23/18614	0.0784929	0.231118	0.184554	SMOC2	1
BP	GO:0072311	glomerular epithelial cell differentiation	1/66	23/18614	0.0784929	0.231118	0.184554	BASP1	1
BP	GO:0072574	hepatocyte proliferation	1/66	23/18614	0.0784929	0.231118	0.184554	MDK	1
BP	GO:0072575	epithelial cell proliferation involved in liver morphogenesis	1/66	23/18614	0.0784929	0.231118	0.184554	MDK	1
BP	GO:1901984	negative regulation of protein acetylation	1/66	23/18614	0.0784929	0.231118	0.184554	TWIST1	1
BP	GO:1904754	positive regulation of vascular associated smooth muscle cell migration	1/66	23/18614	0.0784929	0.231118	0.184554	IGFBP5	1
BP	GO:0050868	negative regulation of T cell activation	2/66	131/18614	0.0787962	0.231632	0.184965	MDK/GPNMB	2
BP	GO:0007548	sex differentiation	3/66	283/18614	0.0791874	0.232025	0.185279	MMP2/BASP1/MMP14	3
BP	GO:0043542	endothelial cell migration	3/66	283/18614	0.0791874	0.232025	0.185279	GADD45A/SERPINF1/SMOC2	3
BP	GO:0016055	Wnt signaling pathway	4/66	461/18614	0.0808583	0.235797	0.18829	MDK/CTHRC1/SOX4/IGFBP4	4
BP	GO:0010721	negative regulation of cell development	3/66	286/18614	0.0811459	0.235797	0.18829	MDK/MAFB/LRRC17	3
BP	GO:0002320	lymphoid progenitor cell differentiation	1/66	24/18614	0.0817644	0.235797	0.18829	SOX4	1
BP	GO:0010155	regulation of proton transport	1/66	24/18614	0.0817644	0.235797	0.18829	TWIST1	1
BP	GO:0060907	positive regulation of macrophage cytokine production	1/66	24/18614	0.0817644	0.235797	0.18829	SPON2	1
BP	GO:0061484	hematopoietic stem cell homeostasis	1/66	24/18614	0.0817644	0.235797	0.18829	SOX4	1
BP	GO:0072576	liver morphogenesis	1/66	24/18614	0.0817644	0.235797	0.18829	MDK	1
BP	GO:0090103	cochlea morphogenesis	1/66	24/18614	0.0817644	0.235797	0.18829	CTHRC1	1
BP	GO:2001026	regulation of endothelial cell chemotaxis	1/66	24/18614	0.0817644	0.235797	0.18829	SMOC2	1
BP	GO:0198738	cell-cell signaling by wnt	4/66	463/18614	0.0818548	0.235797	0.18829	MDK/CTHRC1/SOX4/IGFBP4	4
BP	GO:0002702	positive regulation of production of molecular mediator of immune response	2/66	134/18614	0.0819139	0.235797	0.18829	SPON2/IL1R1	2
BP	GO:0010565	regulation of cellular ketone metabolic process	2/66	135/18614	0.0829615	0.237667	0.189784	FABP5/TWIST1	2
BP	GO:0001779	natural killer cell differentiation	1/66	25/18614	0.0850244	0.237667	0.189784	GAS6	1
BP	GO:0003071	renal system process involved in regulation of systemic arterial blood pressure	1/66	25/18614	0.0850244	0.237667	0.189784	GAS6	1
BP	GO:0014047	glutamate secretion	1/66	25/18614	0.0850244	0.237667	0.189784	GJA1	1
BP	GO:0016048	detection of temperature stimulus	1/66	25/18614	0.0850244	0.237667	0.189784	CXCL12	1
BP	GO:0031579	membrane raft organization	1/66	25/18614	0.0850244	0.237667	0.189784	COLEC12	1
BP	GO:0043501	skeletal muscle adaptation	1/66	25/18614	0.0850244	0.237667	0.189784	IGFBP5	1
BP	GO:0045662	negative regulation of myoblast differentiation	1/66	25/18614	0.0850244	0.237667	0.189784	ID3	1
BP	GO:0046628	positive regulation of insulin receptor signaling pathway	1/66	25/18614	0.0850244	0.237667	0.189784	CTSD	1
BP	GO:0046697	decidualization	1/66	25/18614	0.0850244	0.237667	0.189784	CTSB	1
BP	GO:0048714	positive regulation of oligodendrocyte differentiation	1/66	25/18614	0.0850244	0.237667	0.189784	MDK	1
BP	GO:0050927	positive regulation of positive chemotaxis	1/66	25/18614	0.0850244	0.237667	0.189784	CXCL12	1
BP	GO:0086064	cell communication by electrical coupling involved in cardiac conduction	1/66	25/18614	0.0850244	0.237667	0.189784	GJA1	1
BP	GO:0090023	positive regulation of neutrophil chemotaxis	1/66	25/18614	0.0850244	0.237667	0.189784	MDK	1
BP	GO:1904996	positive regulation of leukocyte adhesion to vascular endothelial cell	1/66	25/18614	0.0850244	0.237667	0.189784	MDK	1
BP	GO:2000679	positive regulation of transcription regulatory region DNA binding	1/66	25/18614	0.0850244	0.237667	0.189784	TWIST1	1
BP	GO:0003158	endothelium development	2/66	137/18614	0.0850694	0.237667	0.189784	SLC40A1/PDPN	2
BP	GO:0035270	endocrine system development	2/66	137/18614	0.0850694	0.237667	0.189784	MDK/SOX4	2
BP	GO:0061041	regulation of wound healing	2/66	137/18614	0.0850694	0.237667	0.189784	SMOC2/PLAU	2
BP	GO:0008360	regulation of cell shape	2/66	138/18614	0.0861294	0.238126	0.19015	TPM1/PDPN	2
BP	GO:0015918	sterol transport	2/66	138/18614	0.0861294	0.238126	0.19015	PLTP/NPC2	2
BP	GO:0060048	cardiac muscle contraction	2/66	138/18614	0.0861294	0.238126	0.19015	TPM1/GJA1	2
BP	GO:0010632	regulation of epithelial cell migration	3/66	295/18614	0.0871473	0.238126	0.19015	GADD45A/SERPINF1/SMOC2	3
BP	GO:0015850	organic hydroxy compound transport	3/66	296/18614	0.0878256	0.238126	0.19015	PLTP/CXCL12/NPC2	3
BP	GO:1904019	epithelial cell apoptotic process	2/66	140/18614	0.0882616	0.238126	0.19015	MDK/GAS6	2
BP	GO:2001235	positive regulation of apoptotic signaling pathway	2/66	140/18614	0.0882616	0.238126	0.19015	CTSK/CTSC	2
BP	GO:0002407	dendritic cell chemotaxis	1/66	26/18614	0.088273	0.238126	0.19015	GAS6	1
BP	GO:0002726	positive regulation of T cell cytokine production	1/66	26/18614	0.088273	0.238126	0.19015	IL1R1	1
BP	GO:0010460	positive regulation of heart rate	1/66	26/18614	0.088273	0.238126	0.19015	TPM1	1
BP	GO:0010954	positive regulation of protein processing	1/66	26/18614	0.088273	0.238126	0.19015	MMP14	1
BP	GO:0031639	plasminogen activation	1/66	26/18614	0.088273	0.238126	0.19015	PLAU	1
BP	GO:0032816	positive regulation of natural killer cell activation	1/66	26/18614	0.088273	0.238126	0.19015	GAS6	1
BP	GO:0033622	integrin activation	1/66	26/18614	0.088273	0.238126	0.19015	CXCL12	1
BP	GO:0044346	fibroblast apoptotic process	1/66	26/18614	0.088273	0.238126	0.19015	GAS6	1
BP	GO:0046629	gamma-delta T cell activation	1/66	26/18614	0.088273	0.238126	0.19015	SOX4	1
BP	GO:0048596	embryonic camera-type eye morphogenesis	1/66	26/18614	0.088273	0.238126	0.19015	TWIST1	1
BP	GO:0050926	regulation of positive chemotaxis	1/66	26/18614	0.088273	0.238126	0.19015	CXCL12	1
BP	GO:0051238	sequestering of metal ion	1/66	26/18614	0.088273	0.238126	0.19015	FTH1	1
BP	GO:0060740	prostate gland epithelium morphogenesis	1/66	26/18614	0.088273	0.238126	0.19015	MMP2	1
BP	GO:0072010	glomerular epithelium development	1/66	26/18614	0.088273	0.238126	0.19015	BASP1	1
BP	GO:2000647	negative regulation of stem cell proliferation	1/66	26/18614	0.088273	0.238126	0.19015	FBLN1	1
BP	GO:2000773	negative regulation of cellular senescence	1/66	26/18614	0.088273	0.238126	0.19015	TWIST1	1
BP	GO:0051146	striated muscle cell differentiation	3/66	297/18614	0.0885062	0.238398	0.190367	MMP14/IGFBP5/TPM1	3
BP	GO:0031667	response to nutrient levels	4/66	477/18614	0.0890021	0.239376	0.191148	POSTN/CTSK/RUNX2/GAS6	4
BP	GO:0030522	intracellular receptor signaling pathway	3/66	299/18614	0.0898741	0.240732	0.192231	FABP5/COLEC12/TWIST1	3
BP	GO:0061564	axon development	4/66	479/18614	0.0900473	0.240732	0.192231	MMP2/CDH11/ENAH/CXCL12	4
BP	GO:0051384	response to glucocorticoid	2/66	142/18614	0.0904096	0.240732	0.192231	MDK/SERPINF1	2
BP	GO:0033135	regulation of peptidyl-serine phosphorylation	2/66	143/18614	0.0914895	0.240732	0.192231	GADD45A/GAS6	2
BP	GO:0010804	negative regulation of tumor necrosis factor-mediated signaling pathway	1/66	27/18614	0.0915103	0.240732	0.192231	GAS6	1
BP	GO:0010875	positive regulation of cholesterol efflux	1/66	27/18614	0.0915103	0.240732	0.192231	PLTP	1
BP	GO:0031954	positive regulation of protein autophosphorylation	1/66	27/18614	0.0915103	0.240732	0.192231	GPNMB	1
BP	GO:0042501	serine phosphorylation of STAT protein	1/66	27/18614	0.0915103	0.240732	0.192231	GADD45A	1
BP	GO:0042730	fibrinolysis	1/66	27/18614	0.0915103	0.240732	0.192231	PLAU	1
BP	GO:0048641	regulation of skeletal muscle tissue development	1/66	27/18614	0.0915103	0.240732	0.192231	TWIST1	1
BP	GO:0050996	positive regulation of lipid catabolic process	1/66	27/18614	0.0915103	0.240732	0.192231	TWIST1	1
BP	GO:0062149	detection of stimulus involved in sensory perception of pain	1/66	27/18614	0.0915103	0.240732	0.192231	CXCL12	1
BP	GO:0071549	cellular response to dexamethasone stimulus	1/66	27/18614	0.0915103	0.240732	0.192231	SERPINF1	1
BP	GO:1904753	negative regulation of vascular associated smooth muscle cell migration	1/66	27/18614	0.0915103	0.240732	0.192231	TPM1	1
BP	GO:1905564	positive regulation of vascular endothelial cell proliferation	1/66	27/18614	0.0915103	0.240732	0.192231	MDK	1
BP	GO:0048872	homeostasis of number of cells	3/66	304/18614	0.0933329	0.244227	0.195022	MAFB/SLC40A1/SOX4	3
BP	GO:0006027	glycosaminoglycan catabolic process	1/66	28/18614	0.0947362	0.244227	0.195022	CEMIP	1
BP	GO:0010758	regulation of macrophage chemotaxis	1/66	28/18614	0.0947362	0.244227	0.195022	MDK	1
BP	GO:0030194	positive regulation of blood coagulation	1/66	28/18614	0.0947362	0.244227	0.195022	PLAU	1
BP	GO:0030325	adrenal gland development	1/66	28/18614	0.0947362	0.244227	0.195022	MDK	1
BP	GO:0035116	embryonic hindlimb morphogenesis	1/66	28/18614	0.0947362	0.244227	0.195022	TWIST1	1
BP	GO:0050951	sensory perception of temperature stimulus	1/66	28/18614	0.0947362	0.244227	0.195022	CXCL12	1
BP	GO:0060512	prostate gland morphogenesis	1/66	28/18614	0.0947362	0.244227	0.195022	MMP2	1
BP	GO:0071624	positive regulation of granulocyte chemotaxis	1/66	28/18614	0.0947362	0.244227	0.195022	MDK	1
BP	GO:0090314	positive regulation of protein targeting to membrane	1/66	28/18614	0.0947362	0.244227	0.195022	CEMIP	1
BP	GO:1900048	positive regulation of hemostasis	1/66	28/18614	0.0947362	0.244227	0.195022	PLAU	1
BP	GO:1900078	positive regulation of cellular response to insulin stimulus	1/66	28/18614	0.0947362	0.244227	0.195022	CTSD	1
BP	GO:1900746	regulation of vascular endothelial growth factor signaling pathway	1/66	28/18614	0.0947362	0.244227	0.195022	SMOC2	1
BP	GO:1903055	positive regulation of extracellular matrix organization	1/66	28/18614	0.0947362	0.244227	0.195022	PDPN	1
BP	GO:0043588	skin development	3/66	308/18614	0.0961396	0.247491	0.197628	MAFB/KAZN/IGFBP5	3
BP	GO:0051222	positive regulation of protein transport	3/66	309/18614	0.0968467	0.248149	0.198154	CEMIP/SOX4/GAS6	3
BP	GO:0090066	regulation of anatomical structure size	4/66	492/18614	0.0969866	0.248149	0.198154	MMP2/TMSB10/CXCL12/COTL1	4
BP	GO:0003094	glomerular filtration	1/66	29/18614	0.0979508	0.248149	0.198154	GAS6	1
BP	GO:0003209	cardiac atrium morphogenesis	1/66	29/18614	0.0979508	0.248149	0.198154	SOX4	1
BP	GO:0003416	endochondral bone growth	1/66	29/18614	0.0979508	0.248149	0.198154	MMP13	1
BP	GO:0006656	phosphatidylcholine biosynthetic process	1/66	29/18614	0.0979508	0.248149	0.198154	FABP5	1
BP	GO:0010955	negative regulation of protein processing	1/66	29/18614	0.0979508	0.248149	0.198154	PLAU	1
BP	GO:0010996	response to auditory stimulus	1/66	29/18614	0.0979508	0.248149	0.198154	MDK	1
BP	GO:0021952	central nervous system projection neuron axonogenesis	1/66	29/18614	0.0979508	0.248149	0.198154	CDH11	1
BP	GO:0090025	regulation of monocyte chemotaxis	1/66	29/18614	0.0979508	0.248149	0.198154	CXCL12	1
BP	GO:1903318	negative regulation of protein maturation	1/66	29/18614	0.0979508	0.248149	0.198154	PLAU	1
BP	GO:0015748	organophosphate ester transport	2/66	149/18614	0.0980477	0.248149	0.198154	PLTP/NPC2	2
BP	GO:2001020	regulation of response to DNA damage stimulus	3/66	311/18614	0.0982674	0.248356	0.198319	SOX4/TWIST1/CXCL12	3
BP	GO:0031644	regulation of nervous system process	2/66	150/18614	0.0991536	0.250041	0.199665	FABP5/CTSC	2
BP	GO:0002825	regulation of T-helper 1 type immune response	1/66	30/18614	0.101154	0.250041	0.199665	IL1R1	1
BP	GO:0010447	response to acidic pH	1/66	30/18614	0.101154	0.250041	0.199665	SERPINF1	1
BP	GO:0021522	spinal cord motor neuron differentiation	1/66	30/18614	0.101154	0.250041	0.199665	SOX4	1
BP	GO:0021602	cranial nerve morphogenesis	1/66	30/18614	0.101154	0.250041	0.199665	MAFB	1
BP	GO:0031365	N-terminal protein amino acid modification	1/66	30/18614	0.101154	0.250041	0.199665	SOX4	1
BP	GO:0034368	protein-lipid complex remodeling	1/66	30/18614	0.101154	0.250041	0.199665	PLTP	1
BP	GO:0034369	plasma lipoprotein particle remodeling	1/66	30/18614	0.101154	0.250041	0.199665	PLTP	1
BP	GO:0043032	positive regulation of macrophage activation	1/66	30/18614	0.101154	0.250041	0.199665	CTSC	1
BP	GO:0050820	positive regulation of coagulation	1/66	30/18614	0.101154	0.250041	0.199665	PLAU	1
BP	GO:0070168	negative regulation of biomineral tissue development	1/66	30/18614	0.101154	0.250041	0.199665	GAS6	1
BP	GO:0070498	interleukin-1-mediated signaling pathway	1/66	30/18614	0.101154	0.250041	0.199665	IL1R1	1
BP	GO:0090330	regulation of platelet aggregation	1/66	30/18614	0.101154	0.250041	0.199665	PDPN	1
BP	GO:0097066	response to thyroid hormone	1/66	30/18614	0.101154	0.250041	0.199665	CTSB	1
BP	GO:1902230	negative regulation of intrinsic apoptotic signaling pathway in response to DNA damage	1/66	30/18614	0.101154	0.250041	0.199665	CXCL12	1
BP	GO:1902547	regulation of cellular response to vascular endothelial growth factor stimulus	1/66	30/18614	0.101154	0.250041	0.199665	SMOC2	1
BP	GO:0034614	cellular response to reactive oxygen species	2/66	152/18614	0.101376	0.250246	0.199828	MMP2/TPM1	2
BP	GO:0007292	female gamete generation	2/66	153/18614	0.102492	0.251642	0.200943	MDK/MMP2	2
BP	GO:0034763	negative regulation of transmembrane transport	2/66	153/18614	0.102492	0.251642	0.200943	FABP5/TWIST1	2
BP	GO:0046718	viral entry into host cell	2/66	153/18614	0.102492	0.251642	0.200943	CTSB/GAS6	2
BP	GO:0050890	cognition	3/66	317/18614	0.10258	0.251642	0.200943	MDK/SERPINF1/CAMK2N1	3
BP	GO:0001945	lymph vessel development	1/66	31/18614	0.104346	0.251642	0.200943	PDPN	1
BP	GO:0010039	response to iron ion	1/66	31/18614	0.104346	0.251642	0.200943	SLC40A1	1
BP	GO:0010667	negative regulation of cardiac muscle cell apoptotic process	1/66	31/18614	0.104346	0.251642	0.200943	MDK	1
BP	GO:0019886	antigen processing and presentation of exogenous peptide antigen via MHC class II	1/66	31/18614	0.104346	0.251642	0.200943	CTSD	1
BP	GO:0032148	activation of protein kinase B activity	1/66	31/18614	0.104346	0.251642	0.200943	GAS6	1
BP	GO:0033137	negative regulation of peptidyl-serine phosphorylation	1/66	31/18614	0.104346	0.251642	0.200943	GADD45A	1
BP	GO:0033688	regulation of osteoblast proliferation	1/66	31/18614	0.104346	0.251642	0.200943	CTHRC1	1
BP	GO:0035767	endothelial cell chemotaxis	1/66	31/18614	0.104346	0.251642	0.200943	SMOC2	1
BP	GO:0060325	face morphogenesis	1/66	31/18614	0.104346	0.251642	0.200943	MMP2	1
BP	GO:0070293	renal absorption	1/66	31/18614	0.104346	0.251642	0.200943	GAS6	1
BP	GO:0097205	renal filtration	1/66	31/18614	0.104346	0.251642	0.200943	GAS6	1
BP	GO:1900745	positive regulation of p38MAPK cascade	1/66	31/18614	0.104346	0.251642	0.200943	GADD45A	1
BP	GO:0008037	cell recognition	2/66	155/18614	0.104736	0.251642	0.200943	SPON2/COLEC12	2
BP	GO:0090316	positive regulation of intracellular protein transport	2/66	155/18614	0.104736	0.251642	0.200943	CEMIP/GAS6	2
BP	GO:0042063	gliogenesis	3/66	320/18614	0.104765	0.251642	0.200943	MDK/MMP14/SOX4	3
BP	GO:0022409	positive regulation of cell-cell adhesion	3/66	321/18614	0.105498	0.251642	0.200943	MDK/SOX4/PDPN	3
BP	GO:0007043	cell-cell junction assembly	2/66	157/18614	0.106992	0.251642	0.200943	CDH11/GJA1	2
BP	GO:0010976	positive regulation of neuron projection development	2/66	157/18614	0.106992	0.251642	0.200943	MDK/SERPINF1	2
BP	GO:0030902	hindbrain development	2/66	157/18614	0.106992	0.251642	0.200943	MDK/MAFB	2
BP	GO:0048592	eye morphogenesis	2/66	157/18614	0.106992	0.251642	0.200943	MFAP2/TWIST1	2
BP	GO:0048754	branching morphogenesis of an epithelial tube	2/66	157/18614	0.106992	0.251642	0.200943	MDK/MMP14	2
BP	GO:0001516	prostaglandin biosynthetic process	1/66	32/18614	0.107527	0.251642	0.200943	FABP5	1
BP	GO:0003338	metanephros morphogenesis	1/66	32/18614	0.107527	0.251642	0.200943	BASP1	1
BP	GO:0010644	cell communication by electrical coupling	1/66	32/18614	0.107527	0.251642	0.200943	GJA1	1
BP	GO:0019082	viral protein processing	1/66	32/18614	0.107527	0.251642	0.200943	GALNT1	1
BP	GO:0031057	negative regulation of histone modification	1/66	32/18614	0.107527	0.251642	0.200943	TWIST1	1
BP	GO:0031069	hair follicle morphogenesis	1/66	32/18614	0.107527	0.251642	0.200943	IGFBP5	1
BP	GO:0032367	intracellular cholesterol transport	1/66	32/18614	0.107527	0.251642	0.200943	NPC2	1
BP	GO:0033032	regulation of myeloid cell apoptotic process	1/66	32/18614	0.107527	0.251642	0.200943	GAS6	1
BP	GO:0034367	protein-containing complex remodeling	1/66	32/18614	0.107527	0.251642	0.200943	PLTP	1
BP	GO:0046457	prostanoid biosynthetic process	1/66	32/18614	0.107527	0.251642	0.200943	FABP5	1
BP	GO:0046685	response to arsenic-containing substance	1/66	32/18614	0.107527	0.251642	0.200943	SERPINF1	1
BP	GO:0046825	regulation of protein export from nucleus	1/66	32/18614	0.107527	0.251642	0.200943	GAS6	1
BP	GO:0060055	angiogenesis involved in wound healing	1/66	32/18614	0.107527	0.251642	0.200943	SMOC2	1
BP	GO:0061037	negative regulation of cartilage development	1/66	32/18614	0.107527	0.251642	0.200943	CTSK	1
BP	GO:0098868	bone growth	1/66	32/18614	0.107527	0.251642	0.200943	MMP13	1
BP	GO:1904951	positive regulation of establishment of protein localization	3/66	325/18614	0.108448	0.253467	0.202401	CEMIP/SOX4/GAS6	3
BP	GO:0018209	peptidyl-serine modification	3/66	327/18614	0.109935	0.25411	0.202914	GADD45A/GALNT1/GAS6	3
BP	GO:1901214	regulation of neuron death	3/66	327/18614	0.109935	0.25411	0.202914	MDK/SERPINF1/GPNMB	3
BP	GO:0010951	negative regulation of endopeptidase activity	2/66	160/18614	0.110402	0.25411	0.202914	SERPINF1/GAS6	2
BP	GO:0044409	entry into host	2/66	160/18614	0.110402	0.25411	0.202914	CTSB/GAS6	2
BP	GO:0002440	production of molecular mediator of immune response	3/66	328/18614	0.110682	0.25411	0.202914	SPON2/TWIST1/IL1R1	3
BP	GO:0002063	chondrocyte development	1/66	33/18614	0.110697	0.25411	0.202914	RUNX2	1
BP	GO:0010664	negative regulation of striated muscle cell apoptotic process	1/66	33/18614	0.110697	0.25411	0.202914	MDK	1
BP	GO:0036336	dendritic cell migration	1/66	33/18614	0.110697	0.25411	0.202914	GAS6	1
BP	GO:0048147	negative regulation of fibroblast proliferation	1/66	33/18614	0.110697	0.25411	0.202914	FTH1	1
BP	GO:0050901	leukocyte tethering or rolling	1/66	33/18614	0.110697	0.25411	0.202914	CXCL12	1
BP	GO:0060122	inner ear receptor cell stereocilium organization	1/66	33/18614	0.110697	0.25411	0.202914	CTHRC1	1
BP	GO:0090183	regulation of kidney development	1/66	33/18614	0.110697	0.25411	0.202914	BASP1	1
BP	GO:0090279	regulation of calcium ion import	1/66	33/18614	0.110697	0.25411	0.202914	CXCL12	1
BP	GO:1901889	negative regulation of cell junction assembly	1/66	33/18614	0.110697	0.25411	0.202914	MMP14	1
BP	GO:0030041	actin filament polymerization	2/66	162/18614	0.112691	0.256461	0.204791	TMSB10/COTL1	2
BP	GO:0062012	regulation of small molecule metabolic process	3/66	331/18614	0.112934	0.256461	0.204791	FABP5/TWIST1/IGFBP4	3
BP	GO:0000132	establishment of mitotic spindle orientation	1/66	34/18614	0.113856	0.256461	0.204791	GJA1	1
BP	GO:0034405	response to fluid shear stress	1/66	34/18614	0.113856	0.256461	0.204791	MMP2	1
BP	GO:0045577	regulation of B cell differentiation	1/66	34/18614	0.113856	0.256461	0.204791	MMP14	1
BP	GO:0048841	regulation of axon extension involved in axon guidance	1/66	34/18614	0.113856	0.256461	0.204791	CXCL12	1
BP	GO:0060317	cardiac epithelial to mesenchymal transition	1/66	34/18614	0.113856	0.256461	0.204791	TWIST1	1
BP	GO:0060351	cartilage development involved in endochondral bone morphogenesis	1/66	34/18614	0.113856	0.256461	0.204791	MMP13	1
BP	GO:0060563	neuroepithelial cell differentiation	1/66	34/18614	0.113856	0.256461	0.204791	SOX4	1
BP	GO:0090022	regulation of neutrophil chemotaxis	1/66	34/18614	0.113856	0.256461	0.204791	MDK	1
BP	GO:0090313	regulation of protein targeting to membrane	1/66	34/18614	0.113856	0.256461	0.204791	CEMIP	1
BP	GO:0098801	regulation of renal system process	1/66	34/18614	0.113856	0.256461	0.204791	GAS6	1
BP	GO:1901797	negative regulation of signal transduction by p53 class mediator	1/66	34/18614	0.113856	0.256461	0.204791	TWIST1	1
BP	GO:2000406	positive regulation of T cell migration	1/66	34/18614	0.113856	0.256461	0.204791	CXCL12	1
BP	GO:2000780	negative regulation of double-strand break repair	1/66	34/18614	0.113856	0.256461	0.204791	TWIST1	1
BP	GO:0030307	positive regulation of cell growth	2/66	164/18614	0.114993	0.257123	0.20532	MMP14/CXCL12	2
BP	GO:0001959	regulation of cytokine-mediated signaling pathway	2/66	165/18614	0.116148	0.257123	0.20532	GAS6/IL1R1	2
BP	GO:0048639	positive regulation of developmental growth	2/66	165/18614	0.116148	0.257123	0.20532	BASP1/CXCL12	2
BP	GO:0052548	regulation of endopeptidase activity	3/66	336/18614	0.116726	0.257123	0.20532	SERPINF1/CTSD/GAS6	3
BP	GO:0001893	maternal placenta development	1/66	35/18614	0.117004	0.257123	0.20532	CTSB	1
BP	GO:0002495	antigen processing and presentation of peptide antigen via MHC class II	1/66	35/18614	0.117004	0.257123	0.20532	CTSD	1
BP	GO:0002719	negative regulation of cytokine production involved in immune response	1/66	35/18614	0.117004	0.257123	0.20532	TWIST1	1
BP	GO:0030212	hyaluronan metabolic process	1/66	35/18614	0.117004	0.257123	0.20532	CEMIP	1
BP	GO:0032366	intracellular sterol transport	1/66	35/18614	0.117004	0.257123	0.20532	NPC2	1
BP	GO:0035137	hindlimb morphogenesis	1/66	35/18614	0.117004	0.257123	0.20532	TWIST1	1
BP	GO:0035633	maintenance of blood-brain barrier	1/66	35/18614	0.117004	0.257123	0.20532	GJA1	1
BP	GO:0045773	positive regulation of axon extension	1/66	35/18614	0.117004	0.257123	0.20532	CXCL12	1
BP	GO:0045777	positive regulation of blood pressure	1/66	35/18614	0.117004	0.257123	0.20532	TPM1	1
BP	GO:0045879	negative regulation of smoothened signaling pathway	1/66	35/18614	0.117004	0.257123	0.20532	RUNX2	1
BP	GO:0048333	mesodermal cell differentiation	1/66	35/18614	0.117004	0.257123	0.20532	GJA1	1
BP	GO:0050974	detection of mechanical stimulus involved in sensory perception	1/66	35/18614	0.117004	0.257123	0.20532	CXCL12	1
BP	GO:0060416	response to growth hormone	1/66	35/18614	0.117004	0.257123	0.20532	IGFBP5	1
BP	GO:0061081	positive regulation of myeloid leukocyte cytokine production involved in immune response	1/66	35/18614	0.117004	0.257123	0.20532	SPON2	1
BP	GO:0071398	cellular response to fatty acid	1/66	35/18614	0.117004	0.257123	0.20532	ID3	1
BP	GO:2000352	negative regulation of endothelial cell apoptotic process	1/66	35/18614	0.117004	0.257123	0.20532	GAS6	1
BP	GO:0003205	cardiac chamber development	2/66	166/18614	0.117307	0.257161	0.205351	TPM1/SOX4	2
BP	GO:0031960	response to corticosteroid	2/66	166/18614	0.117307	0.257161	0.205351	MDK/SERPINF1	2
BP	GO:0051250	negative regulation of lymphocyte activation	2/66	168/18614	0.119632	0.259896	0.207534	MDK/GPNMB	2
BP	GO:0001569	branching involved in blood vessel morphogenesis	1/66	36/18614	0.120141	0.259896	0.207534	MDK	1
BP	GO:0003161	cardiac conduction system development	1/66	36/18614	0.120141	0.259896	0.207534	GJA1	1
BP	GO:0033687	osteoblast proliferation	1/66	36/18614	0.120141	0.259896	0.207534	CTHRC1	1
BP	GO:0045589	regulation of regulatory T cell differentiation	1/66	36/18614	0.120141	0.259896	0.207534	MDK	1
BP	GO:0045738	negative regulation of DNA repair	1/66	36/18614	0.120141	0.259896	0.207534	TWIST1	1
BP	GO:0046320	regulation of fatty acid oxidation	1/66	36/18614	0.120141	0.259896	0.207534	TWIST1	1
BP	GO:0048730	epidermis morphogenesis	1/66	36/18614	0.120141	0.259896	0.207534	IGFBP5	1
BP	GO:0051930	regulation of sensory perception of pain	1/66	36/18614	0.120141	0.259896	0.207534	FABP5	1
BP	GO:0051931	regulation of sensory perception	1/66	36/18614	0.120141	0.259896	0.207534	FABP5	1
BP	GO:2000758	positive regulation of peptidyl-lysine acetylation	1/66	36/18614	0.120141	0.259896	0.207534	SOX4	1
BP	GO:0001933	negative regulation of protein phosphorylation	3/66	341/18614	0.120566	0.260503	0.208019	GADD45A/CAMK2N1/FBLN1	3
BP	GO:0007009	plasma membrane organization	2/66	170/18614	0.12197	0.261325	0.208675	MAFB/COLEC12	2
BP	GO:0009267	cellular response to starvation	2/66	170/18614	0.12197	0.261325	0.208675	CTSK/GAS6	2
BP	GO:0019216	regulation of lipid metabolic process	3/66	344/18614	0.122893	0.261325	0.208675	FABP5/TWIST1/NPC2	3
BP	GO:0002504	antigen processing and presentation of peptide or polysaccharide antigen via MHC class II	1/66	37/18614	0.123266	0.261325	0.208675	CTSD	1
BP	GO:0003230	cardiac atrium development	1/66	37/18614	0.123266	0.261325	0.208675	SOX4	1
BP	GO:0007616	long-term memory	1/66	37/18614	0.123266	0.261325	0.208675	CAMK2N1	1
BP	GO:0014059	regulation of dopamine secretion	1/66	37/18614	0.123266	0.261325	0.208675	CXCL12	1
BP	GO:0031076	embryonic camera-type eye development	1/66	37/18614	0.123266	0.261325	0.208675	TWIST1	1
BP	GO:0034110	regulation of homotypic cell-cell adhesion	1/66	37/18614	0.123266	0.261325	0.208675	PDPN	1
BP	GO:0035909	aorta morphogenesis	1/66	37/18614	0.123266	0.261325	0.208675	SOX4	1
BP	GO:0044319	wound healing, spreading of cells	1/66	37/18614	0.123266	0.261325	0.208675	PDPN	1
BP	GO:0045746	negative regulation of Notch signaling pathway	1/66	37/18614	0.123266	0.261325	0.208675	MMP14	1
BP	GO:0048536	spleen development	1/66	37/18614	0.123266	0.261325	0.208675	SLC40A1	1
BP	GO:0060323	head morphogenesis	1/66	37/18614	0.123266	0.261325	0.208675	MMP2	1
BP	GO:0086019	cell-cell signaling involved in cardiac conduction	1/66	37/18614	0.123266	0.261325	0.208675	GJA1	1
BP	GO:0090505	epiboly involved in wound healing	1/66	37/18614	0.123266	0.261325	0.208675	PDPN	1
BP	GO:0051346	negative regulation of hydrolase activity	3/66	345/18614	0.123672	0.261749	0.209014	SERPINF1/CTSB/GAS6	3
BP	GO:0018394	peptidyl-lysine acetylation	2/66	172/18614	0.124319	0.261749	0.209014	SOX4/TWIST1	2
BP	GO:0051235	maintenance of location	3/66	347/18614	0.125236	0.261749	0.209014	FTH1/CEMIP/TMSB10	3
BP	GO:0072331	signal transduction by p53 class mediator	2/66	173/18614	0.125497	0.261749	0.209014	SOX4/TWIST1	2
BP	GO:0000578	embryonic axis specification	1/66	38/18614	0.126381	0.261749	0.209014	BASP1	1
BP	GO:0001662	behavioral fear response	1/66	38/18614	0.126381	0.261749	0.209014	MDK	1
BP	GO:0002369	T cell cytokine production	1/66	38/18614	0.126381	0.261749	0.209014	IL1R1	1
BP	GO:0002724	regulation of T cell cytokine production	1/66	38/18614	0.126381	0.261749	0.209014	IL1R1	1
BP	GO:0014046	dopamine secretion	1/66	38/18614	0.126381	0.261749	0.209014	CXCL12	1
BP	GO:0014741	negative regulation of muscle hypertrophy	1/66	38/18614	0.126381	0.261749	0.209014	IGFBP5	1
BP	GO:0021955	central nervous system neuron axonogenesis	1/66	38/18614	0.126381	0.261749	0.209014	CDH11	1
BP	GO:0032373	positive regulation of sterol transport	1/66	38/18614	0.126381	0.261749	0.209014	PLTP	1
BP	GO:0032376	positive regulation of cholesterol transport	1/66	38/18614	0.126381	0.261749	0.209014	PLTP	1
BP	GO:0033028	myeloid cell apoptotic process	1/66	38/18614	0.126381	0.261749	0.209014	GAS6	1
BP	GO:0045923	positive regulation of fatty acid metabolic process	1/66	38/18614	0.126381	0.261749	0.209014	TWIST1	1
BP	GO:0048846	axon extension involved in axon guidance	1/66	38/18614	0.126381	0.261749	0.209014	CXCL12	1
BP	GO:0090504	epiboly	1/66	38/18614	0.126381	0.261749	0.209014	PDPN	1
BP	GO:0140894	endolysosomal toll-like receptor signaling pathway	1/66	38/18614	0.126381	0.261749	0.209014	COLEC12	1
BP	GO:1902229	regulation of intrinsic apoptotic signaling pathway in response to DNA damage	1/66	38/18614	0.126381	0.261749	0.209014	CXCL12	1
BP	GO:1902284	neuron projection extension involved in neuron projection guidance	1/66	38/18614	0.126381	0.261749	0.209014	CXCL12	1
BP	GO:0030216	keratinocyte differentiation	2/66	174/18614	0.126678	0.261749	0.209014	MAFB/KAZN	2
BP	GO:0006936	muscle contraction	3/66	349/18614	0.126807	0.261749	0.209014	TPM1/GJA1/CALD1	3
BP	GO:0042886	amide transport	3/66	349/18614	0.126807	0.261749	0.209014	PLTP/SOX4/GJA1	3
BP	GO:1905475	regulation of protein localization to membrane	2/66	175/18614	0.127862	0.263625	0.210512	CEMIP/MMP14	2
BP	GO:0051099	positive regulation of binding	2/66	176/18614	0.129049	0.264549	0.21125	CTHRC1/TWIST1	2
BP	GO:0002209	behavioral defense response	1/66	39/18614	0.129485	0.264549	0.21125	MDK	1
BP	GO:0007588	excretion	1/66	39/18614	0.129485	0.264549	0.21125	MDK	1
BP	GO:0030279	negative regulation of ossification	1/66	39/18614	0.129485	0.264549	0.21125	MDK	1
BP	GO:0040001	establishment of mitotic spindle localization	1/66	39/18614	0.129485	0.264549	0.21125	GJA1	1
BP	GO:0044060	regulation of endocrine process	1/66	39/18614	0.129485	0.264549	0.21125	GJA1	1
BP	GO:0045066	regulatory T cell differentiation	1/66	39/18614	0.129485	0.264549	0.21125	MDK	1
BP	GO:0045823	positive regulation of heart contraction	1/66	39/18614	0.129485	0.264549	0.21125	TPM1	1
BP	GO:0031346	positive regulation of cell projection organization	3/66	353/18614	0.129972	0.265186	0.211758	MDK/SERPINF1/CXCL12	3
BP	GO:0021953	central nervous system neuron differentiation	2/66	177/18614	0.130238	0.265186	0.211758	CDH11/SOX4	2
BP	GO:0060759	regulation of response to cytokine stimulus	2/66	177/18614	0.130238	0.265186	0.211758	GAS6/IL1R1	2
BP	GO:0032535	regulation of cellular component size	3/66	354/18614	0.130767	0.265962	0.212378	TMSB10/CXCL12/COTL1	3
BP	GO:0060538	skeletal muscle organ development	2/66	178/18614	0.13143	0.267009	0.213214	BASP1/TWIST1	2
BP	GO:0001953	negative regulation of cell-matrix adhesion	1/66	40/18614	0.132578	0.267326	0.213467	MMP14	1
BP	GO:0002478	antigen processing and presentation of exogenous peptide antigen	1/66	40/18614	0.132578	0.267326	0.213467	CTSD	1
BP	GO:0071392	cellular response to estradiol stimulus	1/66	40/18614	0.132578	0.267326	0.213467	MMP2	1
BP	GO:1903115	regulation of actin filament-based movement	1/66	40/18614	0.132578	0.267326	0.213467	PDPN	1
BP	GO:1903524	positive regulation of blood circulation	1/66	40/18614	0.132578	0.267326	0.213467	TPM1	1
BP	GO:0007219	Notch signaling pathway	2/66	179/18614	0.132625	0.267326	0.213467	POSTN/MMP14	2
BP	GO:0050954	sensory perception of mechanical stimulus	2/66	179/18614	0.132625	0.267326	0.213467	CEMIP/CXCL12	2
BP	GO:0035265	organ growth	2/66	180/18614	0.133822	0.269137	0.214913	MMP13/BASP1	2
BP	GO:0045580	regulation of T cell differentiation	2/66	180/18614	0.133822	0.269137	0.214913	MDK/SOX4	2
BP	GO:0003203	endocardial cushion morphogenesis	1/66	41/18614	0.135661	0.27072	0.216178	TWIST1	1
BP	GO:0051281	positive regulation of release of sequestered calcium ion into cytosol	1/66	41/18614	0.135661	0.27072	0.216178	CEMIP	1
BP	GO:0051294	establishment of spindle orientation	1/66	41/18614	0.135661	0.27072	0.216178	GJA1	1
BP	GO:0060421	positive regulation of heart growth	1/66	41/18614	0.135661	0.27072	0.216178	BASP1	1
BP	GO:0140467	integrated stress response signaling	1/66	41/18614	0.135661	0.27072	0.216178	MAFB	1
BP	GO:0150077	regulation of neuroinflammatory response	1/66	41/18614	0.135661	0.27072	0.216178	CTSC	1
BP	GO:2000403	positive regulation of lymphocyte migration	1/66	41/18614	0.135661	0.27072	0.216178	CXCL12	1
BP	GO:0006941	striated muscle contraction	2/66	182/18614	0.136223	0.271542	0.216834	TPM1/GJA1	2
BP	GO:0085029	extracellular matrix assembly	1/66	42/18614	0.138732	0.276238	0.220584	GAS6	1
BP	GO:0001936	regulation of endothelial cell proliferation	2/66	185/18614	0.139844	0.277427	0.221534	MDK/CXCL12	2
BP	GO:0010952	positive regulation of peptidase activity	2/66	185/18614	0.139844	0.277427	0.221534	CTSK/CTSD	2
BP	GO:0044000	movement in host	2/66	185/18614	0.139844	0.277427	0.221534	CTSB/GAS6	2
BP	GO:0045860	positive regulation of protein kinase activity	3/66	366/18614	0.140448	0.277427	0.221534	CHI3L1/CEMIP/GAS6	3
BP	GO:0006775	fat-soluble vitamin metabolic process	1/66	43/18614	0.141793	0.277427	0.221534	PLTP	1
BP	GO:0016266	O-glycan processing	1/66	43/18614	0.141793	0.277427	0.221534	GALNT1	1
BP	GO:0031952	regulation of protein autophosphorylation	1/66	43/18614	0.141793	0.277427	0.221534	GPNMB	1
BP	GO:0032689	negative regulation of type II interferon production	1/66	43/18614	0.141793	0.277427	0.221534	GAS6	1
BP	GO:0032735	positive regulation of interleukin-12 production	1/66	43/18614	0.141793	0.277427	0.221534	MDK	1
BP	GO:0032814	regulation of natural killer cell activation	1/66	43/18614	0.141793	0.277427	0.221534	GAS6	1
BP	GO:0045663	positive regulation of myoblast differentiation	1/66	43/18614	0.141793	0.277427	0.221534	SOX4	1
BP	GO:0045687	positive regulation of glial cell differentiation	1/66	43/18614	0.141793	0.277427	0.221534	MDK	1
BP	GO:0048713	regulation of oligodendrocyte differentiation	1/66	43/18614	0.141793	0.277427	0.221534	MDK	1
BP	GO:0051954	positive regulation of amine transport	1/66	43/18614	0.141793	0.277427	0.221534	CXCL12	1
BP	GO:0060412	ventricular septum morphogenesis	1/66	43/18614	0.141793	0.277427	0.221534	SOX4	1
BP	GO:0071548	response to dexamethasone	1/66	43/18614	0.141793	0.277427	0.221534	SERPINF1	1
BP	GO:0006006	glucose metabolic process	2/66	187/18614	0.142269	0.277456	0.221556	FABP5/IGFBP4	2
BP	GO:0008217	regulation of blood pressure	2/66	187/18614	0.142269	0.277456	0.221556	TPM1/GAS6	2
BP	GO:0050728	negative regulation of inflammatory response	2/66	187/18614	0.142269	0.277456	0.221556	MDK/SERPINF1	2
BP	GO:0061138	morphogenesis of a branching epithelium	2/66	188/18614	0.143485	0.278853	0.222672	MDK/MMP14	2
BP	GO:0001818	negative regulation of cytokine production	3/66	371/18614	0.144553	0.278853	0.222672	TWIST1/GAS6/GPNMB	3
BP	GO:0010631	epithelial cell migration	3/66	371/18614	0.144553	0.278853	0.222672	GADD45A/SERPINF1/SMOC2	3
BP	GO:0001881	receptor recycling	1/66	44/18614	0.144843	0.278853	0.222672	CTSD	1
BP	GO:0021762	substantia nigra development	1/66	44/18614	0.144843	0.278853	0.222672	BASP1	1
BP	GO:0042596	fear response	1/66	44/18614	0.144843	0.278853	0.222672	MDK	1
BP	GO:0045214	sarcomere organization	1/66	44/18614	0.144843	0.278853	0.222672	TPM1	1
BP	GO:0051602	response to electrical stimulus	1/66	44/18614	0.144843	0.278853	0.222672	MMP2	1
BP	GO:0060119	inner ear receptor cell development	1/66	44/18614	0.144843	0.278853	0.222672	CTHRC1	1
BP	GO:1900026	positive regulation of substrate adhesion-dependent cell spreading	1/66	44/18614	0.144843	0.278853	0.222672	MDK	1
BP	GO:1904646	cellular response to amyloid-beta	1/66	44/18614	0.144843	0.278853	0.222672	GJA1	1
BP	GO:2000249	regulation of actin cytoskeleton reorganization	1/66	44/18614	0.144843	0.278853	0.222672	MDK	1
BP	GO:0070997	neuron death	3/66	373/18614	0.146206	0.280805	0.22423	MDK/SERPINF1/GPNMB	3
BP	GO:0090132	epithelium migration	3/66	374/18614	0.147035	0.280805	0.22423	GADD45A/SERPINF1/SMOC2	3
BP	GO:0032271	regulation of protein polymerization	2/66	191/18614	0.147147	0.280805	0.22423	TMSB10/COTL1	2
BP	GO:0071478	cellular response to radiation	2/66	191/18614	0.147147	0.280805	0.22423	MMP2/GADD45A	2
BP	GO:0009268	response to pH	1/66	45/18614	0.147882	0.280805	0.22423	SERPINF1	1
BP	GO:0032781	positive regulation of ATP-dependent activity	1/66	45/18614	0.147882	0.280805	0.22423	TPM1	1
BP	GO:0048483	autonomic nervous system development	1/66	45/18614	0.147882	0.280805	0.22423	SOX4	1
BP	GO:0060443	mammary gland morphogenesis	1/66	45/18614	0.147882	0.280805	0.22423	IGFBP5	1
BP	GO:0061098	positive regulation of protein tyrosine kinase activity	1/66	45/18614	0.147882	0.280805	0.22423	GAS6	1
BP	GO:0070741	response to interleukin-6	1/66	45/18614	0.147882	0.280805	0.22423	CHI3L1	1
BP	GO:0097028	dendritic cell differentiation	1/66	45/18614	0.147882	0.280805	0.22423	GAS6	1
BP	GO:1900744	regulation of p38MAPK cascade	1/66	45/18614	0.147882	0.280805	0.22423	GADD45A	1
BP	GO:1904706	negative regulation of vascular associated smooth muscle cell proliferation	1/66	45/18614	0.147882	0.280805	0.22423	TPM1	1
BP	GO:0050863	regulation of T cell activation	3/66	377/18614	0.149532	0.283468	0.226357	MDK/SOX4/GPNMB	3
BP	GO:0048839	inner ear development	2/66	193/18614	0.1496	0.283468	0.226357	MAFB/CTHRC1	2
BP	GO:0010830	regulation of myotube differentiation	1/66	46/18614	0.150911	0.284457	0.227147	MMP14	1
BP	GO:0042088	T-helper 1 type immune response	1/66	46/18614	0.150911	0.284457	0.227147	IL1R1	1
BP	GO:0055010	ventricular cardiac muscle tissue morphogenesis	1/66	46/18614	0.150911	0.284457	0.227147	TPM1	1
BP	GO:0071827	plasma lipoprotein particle organization	1/66	46/18614	0.150911	0.284457	0.227147	PLTP	1
BP	GO:2001222	regulation of neuron migration	1/66	46/18614	0.150911	0.284457	0.227147	MDK	1
BP	GO:0090130	tissue migration	3/66	379/18614	0.151204	0.284712	0.22735	GADD45A/SERPINF1/SMOC2	3
BP	GO:0050767	regulation of neurogenesis	3/66	381/18614	0.152882	0.286254	0.228582	MDK/SERPINF1/CXCL12	3
BP	GO:2001233	regulation of apoptotic signaling pathway	3/66	381/18614	0.152882	0.286254	0.228582	CTSK/CTSC/CXCL12	3
BP	GO:0001774	microglial cell activation	1/66	47/18614	0.153929	0.286254	0.228582	CTSC	1
BP	GO:0002701	negative regulation of production of molecular mediator of immune response	1/66	47/18614	0.153929	0.286254	0.228582	TWIST1	1
BP	GO:0010837	regulation of keratinocyte proliferation	1/66	47/18614	0.153929	0.286254	0.228582	MDK	1
BP	GO:0016339	calcium-dependent cell-cell adhesion via plasma membrane cell adhesion molecules	1/66	47/18614	0.153929	0.286254	0.228582	CDH11	1
BP	GO:0021517	ventral spinal cord development	1/66	47/18614	0.153929	0.286254	0.228582	SOX4	1
BP	GO:0031018	endocrine pancreas development	1/66	47/18614	0.153929	0.286254	0.228582	SOX4	1
BP	GO:0043277	apoptotic cell clearance	1/66	47/18614	0.153929	0.286254	0.228582	GAS6	1
BP	GO:0045646	regulation of erythrocyte differentiation	1/66	47/18614	0.153929	0.286254	0.228582	MAFB	1
BP	GO:0048286	lung alveolus development	1/66	47/18614	0.153929	0.286254	0.228582	IGFBP5	1
BP	GO:1901985	positive regulation of protein acetylation	1/66	47/18614	0.153929	0.286254	0.228582	SOX4	1
BP	GO:0032388	positive regulation of intracellular transport	2/66	197/18614	0.154529	0.286847	0.229055	CEMIP/GAS6	2
BP	GO:0042326	negative regulation of phosphorylation	3/66	383/18614	0.154566	0.286847	0.229055	GADD45A/CAMK2N1/FBLN1	3
BP	GO:0002697	regulation of immune effector process	3/66	384/18614	0.155411	0.287983	0.229963	SPON2/TWIST1/IL1R1	3
BP	GO:0001654	eye development	3/66	385/18614	0.156256	0.287983	0.229963	MFAP2/SERPINF1/TWIST1	3
BP	GO:0003044	regulation of systemic arterial blood pressure mediated by a chemical signal	1/66	48/18614	0.156936	0.287983	0.229963	TPM1	1
BP	GO:0031641	regulation of myelination	1/66	48/18614	0.156936	0.287983	0.229963	CTSC	1
BP	GO:0032008	positive regulation of TOR signaling	1/66	48/18614	0.156936	0.287983	0.229963	GAS6	1
BP	GO:0035094	response to nicotine	1/66	48/18614	0.156936	0.287983	0.229963	MMP2	1
BP	GO:0035850	epithelial cell differentiation involved in kidney development	1/66	48/18614	0.156936	0.287983	0.229963	BASP1	1
BP	GO:0044331	cell-cell adhesion mediated by cadherin	1/66	48/18614	0.156936	0.287983	0.229963	CDH11	1
BP	GO:0048538	thymus development	1/66	48/18614	0.156936	0.287983	0.229963	MAFB	1
BP	GO:0070509	calcium ion import	1/66	48/18614	0.156936	0.287983	0.229963	CXCL12	1
BP	GO:2000404	regulation of T cell migration	1/66	48/18614	0.156936	0.287983	0.229963	CXCL12	1
BP	GO:0071248	cellular response to metal ion	2/66	200/18614	0.158247	0.290093	0.231647	SERPINF1/SLC40A1	2
BP	GO:0150063	visual system development	3/66	389/18614	0.159655	0.290817	0.232226	MFAP2/SERPINF1/TWIST1	3
BP	GO:0010171	body morphogenesis	1/66	49/18614	0.159933	0.290817	0.232226	MMP2	1
BP	GO:0010665	regulation of cardiac muscle cell apoptotic process	1/66	49/18614	0.159933	0.290817	0.232226	MDK	1
BP	GO:0019884	antigen processing and presentation of exogenous antigen	1/66	49/18614	0.159933	0.290817	0.232226	CTSD	1
BP	GO:0033628	regulation of cell adhesion mediated by integrin	1/66	49/18614	0.159933	0.290817	0.232226	PLAU	1
BP	GO:0043330	response to exogenous dsRNA	1/66	49/18614	0.159933	0.290817	0.232226	COLEC12	1
BP	GO:0046850	regulation of bone remodeling	1/66	49/18614	0.159933	0.290817	0.232226	MDK	1
BP	GO:0071825	protein-lipid complex subunit organization	1/66	49/18614	0.159933	0.290817	0.232226	PLTP	1
BP	GO:0002695	negative regulation of leukocyte activation	2/66	202/18614	0.160735	0.291981	0.233155	MDK/GPNMB	2
BP	GO:0001763	morphogenesis of a branching structure	2/66	203/18614	0.161982	0.293288	0.234199	MDK/MMP14	2
BP	GO:0002269	leukocyte activation involved in inflammatory response	1/66	50/18614	0.16292	0.293288	0.234199	CTSC	1
BP	GO:0006692	prostanoid metabolic process	1/66	50/18614	0.16292	0.293288	0.234199	FABP5	1
BP	GO:0006693	prostaglandin metabolic process	1/66	50/18614	0.16292	0.293288	0.234199	FABP5	1
BP	GO:0030195	negative regulation of blood coagulation	1/66	50/18614	0.16292	0.293288	0.234199	PLAU	1
BP	GO:0038084	vascular endothelial growth factor signaling pathway	1/66	50/18614	0.16292	0.293288	0.234199	SMOC2	1
BP	GO:0042304	regulation of fatty acid biosynthetic process	1/66	50/18614	0.16292	0.293288	0.234199	FABP5	1
BP	GO:0045581	negative regulation of T cell differentiation	1/66	50/18614	0.16292	0.293288	0.234199	MDK	1
BP	GO:0090102	cochlea development	1/66	50/18614	0.16292	0.293288	0.234199	CTHRC1	1
BP	GO:0043281	regulation of cysteine-type endopeptidase activity involved in apoptotic process	2/66	204/18614	0.163231	0.293555	0.234412	CTSD/GAS6	2
BP	GO:0000302	response to reactive oxygen species	2/66	205/18614	0.164481	0.2954	0.235885	MMP2/TPM1	2
BP	GO:0048880	sensory system development	3/66	395/18614	0.164795	0.2954	0.235885	MFAP2/SERPINF1/TWIST1	3
BP	GO:0051701	biological process involved in interaction with host	2/66	206/18614	0.165734	0.2954	0.235885	CTSB/GAS6	2
BP	GO:2000241	regulation of reproductive process	2/66	206/18614	0.165734	0.2954	0.235885	SERPINF1/GJA1	2
BP	GO:0010662	regulation of striated muscle cell apoptotic process	1/66	51/18614	0.165896	0.2954	0.235885	MDK	1
BP	GO:0015872	dopamine transport	1/66	51/18614	0.165896	0.2954	0.235885	CXCL12	1
BP	GO:0021515	cell differentiation in spinal cord	1/66	51/18614	0.165896	0.2954	0.235885	SOX4	1
BP	GO:0032365	intracellular lipid transport	1/66	51/18614	0.165896	0.2954	0.235885	NPC2	1
BP	GO:0060688	regulation of morphogenesis of a branching structure	1/66	51/18614	0.165896	0.2954	0.235885	MDK	1
BP	GO:1900047	negative regulation of hemostasis	1/66	51/18614	0.165896	0.2954	0.235885	PLAU	1
BP	GO:0042594	response to starvation	2/66	207/18614	0.166988	0.295713	0.236135	CTSK/GAS6	2
BP	GO:0006473	protein acetylation	2/66	208/18614	0.168243	0.295713	0.236135	SOX4/TWIST1	2
BP	GO:0003197	endocardial cushion development	1/66	52/18614	0.168862	0.295713	0.236135	TWIST1	1
BP	GO:0006636	unsaturated fatty acid biosynthetic process	1/66	52/18614	0.168862	0.295713	0.236135	FABP5	1
BP	GO:0010543	regulation of platelet activation	1/66	52/18614	0.168862	0.295713	0.236135	PDPN	1
BP	GO:0010656	negative regulation of muscle cell apoptotic process	1/66	52/18614	0.168862	0.295713	0.236135	MDK	1
BP	GO:0021695	cerebellar cortex development	1/66	52/18614	0.168862	0.295713	0.236135	MDK	1
BP	GO:0022602	ovulation cycle process	1/66	52/18614	0.168862	0.295713	0.236135	MMP2	1
BP	GO:0031103	axon regeneration	1/66	52/18614	0.168862	0.295713	0.236135	MMP2	1
BP	GO:0032692	negative regulation of interleukin-1 production	1/66	52/18614	0.168862	0.295713	0.236135	GAS6	1
BP	GO:0046622	positive regulation of organ growth	1/66	52/18614	0.168862	0.295713	0.236135	BASP1	1
BP	GO:0048013	ephrin receptor signaling pathway	1/66	52/18614	0.168862	0.295713	0.236135	MMP2	1
BP	GO:0051496	positive regulation of stress fiber assembly	1/66	52/18614	0.168862	0.295713	0.236135	TPM1	1
BP	GO:0060324	face development	1/66	52/18614	0.168862	0.295713	0.236135	MMP2	1
BP	GO:0101023	vascular endothelial cell proliferation	1/66	52/18614	0.168862	0.295713	0.236135	MDK	1
BP	GO:1905562	regulation of vascular endothelial cell proliferation	1/66	52/18614	0.168862	0.295713	0.236135	MDK	1
BP	GO:2000677	regulation of transcription regulatory region DNA binding	1/66	52/18614	0.168862	0.295713	0.236135	TWIST1	1
BP	GO:0002443	leukocyte mediated immunity	3/66	401/18614	0.169985	0.297391	0.237475	SPON2/CTSC/IL1R1	3
BP	GO:0009948	anterior/posterior axis specification	1/66	53/18614	0.171817	0.297992	0.237955	BASP1	1
BP	GO:0010659	cardiac muscle cell apoptotic process	1/66	53/18614	0.171817	0.297992	0.237955	MDK	1
BP	GO:0010874	regulation of cholesterol efflux	1/66	53/18614	0.171817	0.297992	0.237955	PLTP	1
BP	GO:0035065	regulation of histone acetylation	1/66	53/18614	0.171817	0.297992	0.237955	TWIST1	1
BP	GO:0048146	positive regulation of fibroblast proliferation	1/66	53/18614	0.171817	0.297992	0.237955	GAS6	1
BP	GO:0050982	detection of mechanical stimulus	1/66	53/18614	0.171817	0.297992	0.237955	CXCL12	1
BP	GO:0051155	positive regulation of striated muscle cell differentiation	1/66	53/18614	0.171817	0.297992	0.237955	MMP14	1
BP	GO:0060071	Wnt signaling pathway, planar cell polarity pathway	1/66	53/18614	0.171817	0.297992	0.237955	CTHRC1	1
BP	GO:0071622	regulation of granulocyte chemotaxis	1/66	53/18614	0.171817	0.297992	0.237955	MDK	1
BP	GO:0008016	regulation of heart contraction	2/66	213/18614	0.174547	0.300784	0.240184	TPM1/GJA1	2
BP	GO:0014009	glial cell proliferation	1/66	54/18614	0.174762	0.300784	0.240184	SOX4	1
BP	GO:0050819	negative regulation of coagulation	1/66	54/18614	0.174762	0.300784	0.240184	PLAU	1
BP	GO:0071320	cellular response to cAMP	1/66	54/18614	0.174762	0.300784	0.240184	IGFBP5	1
BP	GO:0071385	cellular response to glucocorticoid stimulus	1/66	54/18614	0.174762	0.300784	0.240184	SERPINF1	1
BP	GO:0086002	cardiac muscle cell action potential involved in contraction	1/66	54/18614	0.174762	0.300784	0.240184	GJA1	1
BP	GO:1902743	regulation of lamellipodium organization	1/66	54/18614	0.174762	0.300784	0.240184	PDPN	1
BP	GO:2000179	positive regulation of neural precursor cell proliferation	1/66	54/18614	0.174762	0.300784	0.240184	MDK	1
BP	GO:0045216	cell-cell junction organization	2/66	214/18614	0.175812	0.301727	0.240937	CDH11/GJA1	2
BP	GO:0045637	regulation of myeloid cell differentiation	2/66	214/18614	0.175812	0.301727	0.240937	MAFB/LRRC17	2
BP	GO:1901888	regulation of cell junction assembly	2/66	214/18614	0.175812	0.301727	0.240937	THBS2/MMP14	2
BP	GO:0009615	response to virus	3/66	408/18614	0.176101	0.301935	0.241104	SPON2/CXCL12/NPC2	3
BP	GO:0002686	negative regulation of leukocyte migration	1/66	55/18614	0.177696	0.302647	0.241672	CXCL12	1
BP	GO:0003229	ventricular cardiac muscle tissue development	1/66	55/18614	0.177696	0.302647	0.241672	TPM1	1
BP	GO:0010658	striated muscle cell apoptotic process	1/66	55/18614	0.177696	0.302647	0.241672	MDK	1
BP	GO:0014888	striated muscle adaptation	1/66	55/18614	0.177696	0.302647	0.241672	IGFBP5	1
BP	GO:0031529	ruffle organization	1/66	55/18614	0.177696	0.302647	0.241672	TPM1	1
BP	GO:0061900	glial cell activation	1/66	55/18614	0.177696	0.302647	0.241672	CTSC	1
BP	GO:2000772	regulation of cellular senescence	1/66	55/18614	0.177696	0.302647	0.241672	TWIST1	1
BP	GO:0042692	muscle cell differentiation	3/66	410/18614	0.17786	0.302647	0.241672	MMP14/IGFBP5/TPM1	3
BP	GO:0042180	cellular ketone metabolic process	2/66	216/18614	0.178347	0.30319	0.242106	FABP5/TWIST1	2
BP	GO:0006469	negative regulation of protein kinase activity	2/66	217/18614	0.179617	0.304755	0.243355	GADD45A/CAMK2N1	2
BP	GO:0010803	regulation of tumor necrosis factor-mediated signaling pathway	1/66	56/18614	0.180621	0.304755	0.243355	GAS6	1
BP	GO:0038066	p38MAPK cascade	1/66	56/18614	0.180621	0.304755	0.243355	GADD45A	1
BP	GO:0042908	xenobiotic transport	1/66	56/18614	0.180621	0.304755	0.243355	GJA1	1
BP	GO:0043331	response to dsRNA	1/66	56/18614	0.180621	0.304755	0.243355	COLEC12	1
BP	GO:0051293	establishment of spindle localization	1/66	56/18614	0.180621	0.304755	0.243355	GJA1	1
BP	GO:0060986	endocrine hormone secretion	1/66	56/18614	0.180621	0.304755	0.243355	GJA1	1
BP	GO:0140962	multicellular organismal-level chemical homeostasis	1/66	56/18614	0.180621	0.304755	0.243355	SLC40A1	1
BP	GO:0002448	mast cell mediated immunity	1/66	57/18614	0.183535	0.307942	0.2459	SPON2	1
BP	GO:0034332	adherens junction organization	1/66	57/18614	0.183535	0.307942	0.2459	CDH11	1
BP	GO:0043388	positive regulation of DNA binding	1/66	57/18614	0.183535	0.307942	0.2459	TWIST1	1
BP	GO:0050433	regulation of catecholamine secretion	1/66	57/18614	0.183535	0.307942	0.2459	CXCL12	1
BP	GO:0072132	mesenchyme morphogenesis	1/66	57/18614	0.183535	0.307942	0.2459	TWIST1	1
BP	GO:0090175	regulation of establishment of planar polarity	1/66	57/18614	0.183535	0.307942	0.2459	CTHRC1	1
BP	GO:0001755	neural crest cell migration	1/66	58/18614	0.186439	0.311653	0.248864	TWIST1	1
BP	GO:0042733	embryonic digit morphogenesis	1/66	58/18614	0.186439	0.311653	0.248864	TWIST1	1
BP	GO:0043616	keratinocyte proliferation	1/66	58/18614	0.186439	0.311653	0.248864	MDK	1
BP	GO:0061005	cell differentiation involved in kidney development	1/66	58/18614	0.186439	0.311653	0.248864	BASP1	1
BP	GO:0033157	regulation of intracellular protein transport	2/66	224/18614	0.188545	0.314399	0.251056	CEMIP/GAS6	2
BP	GO:0001913	T cell mediated cytotoxicity	1/66	59/18614	0.189332	0.314399	0.251056	CTSC	1
BP	GO:0006611	protein export from nucleus	1/66	59/18614	0.189332	0.314399	0.251056	GAS6	1
BP	GO:0008347	glial cell migration	1/66	59/18614	0.189332	0.314399	0.251056	MMP14	1
BP	GO:0031102	neuron projection regeneration	1/66	59/18614	0.189332	0.314399	0.251056	MMP2	1
BP	GO:0050432	catecholamine secretion	1/66	59/18614	0.189332	0.314399	0.251056	CXCL12	1
BP	GO:2000351	regulation of endothelial cell apoptotic process	1/66	59/18614	0.189332	0.314399	0.251056	GAS6	1
BP	GO:0007411	axon guidance	2/66	225/18614	0.189826	0.314399	0.251056	ENAH/CXCL12	2
BP	GO:0050866	negative regulation of cell activation	2/66	225/18614	0.189826	0.314399	0.251056	MDK/GPNMB	2
BP	GO:0097485	neuron projection guidance	2/66	225/18614	0.189826	0.314399	0.251056	ENAH/CXCL12	2
BP	GO:0016032	viral process	3/66	426/18614	0.192106	0.316033	0.252361	CTSB/GALNT1/GAS6	3
BP	GO:0002011	morphogenesis of an epithelial sheet	1/66	60/18614	0.192216	0.316033	0.252361	PDPN	1
BP	GO:0021545	cranial nerve development	1/66	60/18614	0.192216	0.316033	0.252361	MAFB	1
BP	GO:0045620	negative regulation of lymphocyte differentiation	1/66	60/18614	0.192216	0.316033	0.252361	MDK	1
BP	GO:0046824	positive regulation of nucleocytoplasmic transport	1/66	60/18614	0.192216	0.316033	0.252361	GAS6	1
BP	GO:0055008	cardiac muscle tissue morphogenesis	1/66	60/18614	0.192216	0.316033	0.252361	TPM1	1
BP	GO:0071709	membrane assembly	1/66	60/18614	0.192216	0.316033	0.252361	MAFB	1
BP	GO:0090497	mesenchymal cell migration	1/66	60/18614	0.192216	0.316033	0.252361	TWIST1	1
BP	GO:0002573	myeloid leukocyte differentiation	2/66	227/18614	0.192391	0.316033	0.252361	MAFB/LRRC17	2
BP	GO:0007409	axonogenesis	3/66	427/18614	0.193006	0.316755	0.252938	CDH11/ENAH/CXCL12	3
BP	GO:0019318	hexose metabolic process	2/66	228/18614	0.193675	0.317284	0.25336	FABP5/IGFBP4	2
BP	GO:0015800	acidic amino acid transport	1/66	61/18614	0.195089	0.317284	0.25336	GJA1	1
BP	GO:0019229	regulation of vasoconstriction	1/66	61/18614	0.195089	0.317284	0.25336	MMP2	1
BP	GO:0022029	telencephalon cell migration	1/66	61/18614	0.195089	0.317284	0.25336	CXCL12	1
BP	GO:0045599	negative regulation of fat cell differentiation	1/66	61/18614	0.195089	0.317284	0.25336	MMP11	1
BP	GO:0046456	icosanoid biosynthetic process	1/66	61/18614	0.195089	0.317284	0.25336	FABP5	1
BP	GO:0050994	regulation of lipid catabolic process	1/66	61/18614	0.195089	0.317284	0.25336	TWIST1	1
BP	GO:0051653	spindle localization	1/66	61/18614	0.195089	0.317284	0.25336	GJA1	1
BP	GO:0060135	maternal process involved in female pregnancy	1/66	61/18614	0.195089	0.317284	0.25336	CTSB	1
BP	GO:0086065	cell communication involved in cardiac conduction	1/66	61/18614	0.195089	0.317284	0.25336	GJA1	1
BP	GO:0033674	positive regulation of kinase activity	3/66	430/18614	0.195714	0.318013	0.253942	CHI3L1/CEMIP/GAS6	3
BP	GO:0043270	positive regulation of monoatomic ion transport	2/66	231/18614	0.197535	0.320207	0.255694	CEMIP/CXCL12	2
BP	GO:0071241	cellular response to inorganic substance	2/66	231/18614	0.197535	0.320207	0.255694	SERPINF1/SLC40A1	2
BP	GO:0032233	positive regulation of actin filament bundle assembly	1/66	62/18614	0.197953	0.320207	0.255694	TPM1	1
BP	GO:0043030	regulation of macrophage activation	1/66	62/18614	0.197953	0.320207	0.255694	CTSC	1
BP	GO:0060113	inner ear receptor cell differentiation	1/66	62/18614	0.197953	0.320207	0.255694	CTHRC1	1
BP	GO:0006979	response to oxidative stress	3/66	434/18614	0.199338	0.322159	0.257253	MMP2/MMP14/TPM1	3
BP	GO:0032757	positive regulation of interleukin-8 production	1/66	63/18614	0.200806	0.323371	0.258221	CHI3L1	1
BP	GO:0035904	aorta development	1/66	63/18614	0.200806	0.323371	0.258221	SOX4	1
BP	GO:0051965	positive regulation of synapse assembly	1/66	63/18614	0.200806	0.323371	0.258221	THBS2	1
BP	GO:0070542	response to fatty acid	1/66	63/18614	0.200806	0.323371	0.258221	ID3	1
BP	GO:2000116	regulation of cysteine-type endopeptidase activity	2/66	234/18614	0.201405	0.324046	0.25876	CTSD/GAS6	2
BP	GO:0010001	glial cell differentiation	2/66	235/18614	0.202697	0.324184	0.25887	MDK/SOX4	2
BP	GO:0019731	antibacterial humoral response	1/66	64/18614	0.203649	0.324184	0.25887	SPON2	1
BP	GO:0021885	forebrain cell migration	1/66	64/18614	0.203649	0.324184	0.25887	CXCL12	1
BP	GO:0032615	interleukin-12 production	1/66	64/18614	0.203649	0.324184	0.25887	MDK	1
BP	GO:0032655	regulation of interleukin-12 production	1/66	64/18614	0.203649	0.324184	0.25887	MDK	1
BP	GO:0044091	membrane biogenesis	1/66	64/18614	0.203649	0.324184	0.25887	MAFB	1
BP	GO:0045453	bone resorption	1/66	64/18614	0.203649	0.324184	0.25887	CTSK	1
BP	GO:0048247	lymphocyte chemotaxis	1/66	64/18614	0.203649	0.324184	0.25887	GAS6	1
BP	GO:0051893	regulation of focal adhesion assembly	1/66	64/18614	0.203649	0.324184	0.25887	MMP14	1
BP	GO:0071300	cellular response to retinoic acid	1/66	64/18614	0.203649	0.324184	0.25887	SERPINF1	1
BP	GO:0071384	cellular response to corticosteroid stimulus	1/66	64/18614	0.203649	0.324184	0.25887	SERPINF1	1
BP	GO:0090109	regulation of cell-substrate junction assembly	1/66	64/18614	0.203649	0.324184	0.25887	MMP14	1
BP	GO:0045936	negative regulation of phosphate metabolic process	3/66	439/18614	0.203893	0.324285	0.25895	GADD45A/CAMK2N1/FBLN1	3
BP	GO:0009410	response to xenobiotic stimulus	3/66	440/18614	0.204806	0.325164	0.259653	MDK/MMP2/GAS6	3
BP	GO:0010563	negative regulation of phosphorus metabolic process	3/66	440/18614	0.204806	0.325164	0.259653	GADD45A/CAMK2N1/FBLN1	3
BP	GO:0030837	negative regulation of actin filament polymerization	1/66	65/18614	0.206483	0.326387	0.260629	TMSB10	1
BP	GO:0032507	maintenance of protein location in cell	1/66	65/18614	0.206483	0.326387	0.260629	TMSB10	1
BP	GO:0046888	negative regulation of hormone secretion	1/66	65/18614	0.206483	0.326387	0.260629	GJA1	1
BP	GO:0048857	neural nucleus development	1/66	65/18614	0.206483	0.326387	0.260629	BASP1	1
BP	GO:0072577	endothelial cell apoptotic process	1/66	65/18614	0.206483	0.326387	0.260629	GAS6	1
BP	GO:0033673	negative regulation of kinase activity	2/66	239/18614	0.207875	0.3283	0.262157	GADD45A/CAMK2N1	2
BP	GO:0009913	epidermal cell differentiation	2/66	240/18614	0.209172	0.330059	0.263561	MAFB/KAZN	2
BP	GO:0032102	negative regulation of response to external stimulus	3/66	446/18614	0.21031	0.331526	0.264733	MDK/SERPINF1/PLAU	3
BP	GO:0042445	hormone metabolic process	2/66	241/18614	0.210469	0.331526	0.264733	CTSK/CTSB	2
BP	GO:0006869	lipid transport	3/66	447/18614	0.211231	0.332435	0.265459	FABP5/PLTP/NPC2	3
BP	GO:0042490	mechanoreceptor differentiation	1/66	67/18614	0.21212	0.333542	0.266343	CTHRC1	1
BP	GO:0048738	cardiac muscle tissue development	2/66	243/18614	0.213067	0.33474	0.267299	TPM1/GJA1	2
BP	GO:0015909	long-chain fatty acid transport	1/66	68/18614	0.214923	0.336483	0.268691	FABP5	1
BP	GO:0035019	somatic stem cell population maintenance	1/66	68/18614	0.214923	0.336483	0.268691	SOX4	1
BP	GO:2000144	positive regulation of DNA-templated transcription initiation	1/66	68/18614	0.214923	0.336483	0.268691	TWIST1	1
BP	GO:2000401	regulation of lymphocyte migration	1/66	68/18614	0.214923	0.336483	0.268691	CXCL12	1
BP	GO:0022604	regulation of cell morphogenesis	2/66	245/18614	0.215668	0.337052	0.269145	TPM1/PDPN	2
BP	GO:0009314	response to radiation	3/66	452/18614	0.215848	0.337052	0.269145	MMP2/GADD45A/CXCL12	3
BP	GO:0010975	regulation of neuron projection development	3/66	452/18614	0.215848	0.337052	0.269145	MDK/SERPINF1/CXCL12	3
BP	GO:0002711	positive regulation of T cell mediated immunity	1/66	69/18614	0.217717	0.338492	0.270295	IL1R1	1
BP	GO:0014015	positive regulation of gliogenesis	1/66	69/18614	0.217717	0.338492	0.270295	MDK	1
BP	GO:0032835	glomerulus development	1/66	69/18614	0.217717	0.338492	0.270295	BASP1	1
BP	GO:0150116	regulation of cell-substrate junction organization	1/66	69/18614	0.217717	0.338492	0.270295	MMP14	1
BP	GO:0046883	regulation of hormone secretion	2/66	247/18614	0.218273	0.338492	0.270295	SOX4/GJA1	2
BP	GO:0048863	stem cell differentiation	2/66	247/18614	0.218273	0.338492	0.270295	RUNX2/TWIST1	2
BP	GO:0060047	heart contraction	2/66	247/18614	0.218273	0.338492	0.270295	TPM1/GJA1	2
BP	GO:0071695	anatomical structure maturation	2/66	247/18614	0.218273	0.338492	0.270295	MMP2/RUNX2	2
BP	GO:0006816	calcium ion transport	3/66	455/18614	0.218629	0.338752	0.270503	CEMIP/GAS6/CXCL12	3
BP	GO:0009880	embryonic pattern specification	1/66	70/18614	0.220501	0.33961	0.271188	BASP1	1
BP	GO:0014823	response to activity	1/66	70/18614	0.220501	0.33961	0.271188	MMP2	1
BP	GO:0030193	regulation of blood coagulation	1/66	70/18614	0.220501	0.33961	0.271188	PLAU	1
BP	GO:0030239	myofibril assembly	1/66	70/18614	0.220501	0.33961	0.271188	TPM1	1
BP	GO:0032722	positive regulation of chemokine production	1/66	70/18614	0.220501	0.33961	0.271188	TWIST1	1
BP	GO:0043112	receptor metabolic process	1/66	70/18614	0.220501	0.33961	0.271188	CTSD	1
BP	GO:2000379	positive regulation of reactive oxygen species metabolic process	1/66	70/18614	0.220501	0.33961	0.271188	GADD45A	1
BP	GO:0050870	positive regulation of T cell activation	2/66	249/18614	0.22088	0.339903	0.271422	MDK/SOX4	2
BP	GO:0043543	protein acylation	2/66	250/18614	0.222185	0.341619	0.272792	SOX4/TWIST1	2
BP	GO:0002548	monocyte chemotaxis	1/66	71/18614	0.223276	0.342128	0.273199	CXCL12	1
BP	GO:0032922	circadian regulation of gene expression	1/66	71/18614	0.223276	0.342128	0.273199	ID3	1
BP	GO:0048002	antigen processing and presentation of peptide antigen	1/66	71/18614	0.223276	0.342128	0.273199	CTSD	1
BP	GO:0055002	striated muscle cell development	1/66	71/18614	0.223276	0.342128	0.273199	TPM1	1
BP	GO:0045926	negative regulation of growth	2/66	252/18614	0.224796	0.343734	0.274481	IGFBP5/GJA1	2
BP	GO:0002260	lymphocyte homeostasis	1/66	72/18614	0.22604	0.343734	0.274481	SLC40A1	1
BP	GO:0006024	glycosaminoglycan biosynthetic process	1/66	72/18614	0.22604	0.343734	0.274481	CEMIP	1
BP	GO:0014743	regulation of muscle hypertrophy	1/66	72/18614	0.22604	0.343734	0.274481	IGFBP5	1
BP	GO:0032715	negative regulation of interleukin-6 production	1/66	72/18614	0.22604	0.343734	0.274481	GAS6	1
BP	GO:0042130	negative regulation of T cell proliferation	1/66	72/18614	0.22604	0.343734	0.274481	GPNMB	1
BP	GO:0046626	regulation of insulin receptor signaling pathway	1/66	72/18614	0.22604	0.343734	0.274481	CTSD	1
BP	GO:0060411	cardiac septum morphogenesis	1/66	72/18614	0.22604	0.343734	0.274481	SOX4	1
BP	GO:1900046	regulation of hemostasis	1/66	72/18614	0.22604	0.343734	0.274481	PLAU	1
BP	GO:0090257	regulation of muscle system process	2/66	254/18614	0.22741	0.344435	0.275041	IGFBP5/TPM1	2
BP	GO:0051090	regulation of DNA-binding transcription factor activity	3/66	465/18614	0.227953	0.344435	0.275041	TWIST1/GAS6/ID3	3
BP	GO:0035567	non-canonical Wnt signaling pathway	1/66	73/18614	0.228795	0.344435	0.275041	CTHRC1	1
BP	GO:0042246	tissue regeneration	1/66	73/18614	0.228795	0.344435	0.275041	MDK	1
BP	GO:0043462	regulation of ATP-dependent activity	1/66	73/18614	0.228795	0.344435	0.275041	TPM1	1
BP	GO:0050766	positive regulation of phagocytosis	1/66	73/18614	0.228795	0.344435	0.275041	GAS6	1
BP	GO:0050795	regulation of behavior	1/66	73/18614	0.228795	0.344435	0.275041	MDK	1
BP	GO:0051937	catecholamine transport	1/66	73/18614	0.228795	0.344435	0.275041	CXCL12	1
BP	GO:0060415	muscle tissue morphogenesis	1/66	73/18614	0.228795	0.344435	0.275041	TPM1	1
BP	GO:0070527	platelet aggregation	1/66	73/18614	0.228795	0.344435	0.275041	PDPN	1
BP	GO:0071260	cellular response to mechanical stimulus	1/66	73/18614	0.228795	0.344435	0.275041	GADD45A	1
BP	GO:1900076	regulation of cellular response to insulin stimulus	1/66	73/18614	0.228795	0.344435	0.275041	CTSD	1
BP	GO:0005996	monosaccharide metabolic process	2/66	256/18614	0.230027	0.34568	0.276035	FABP5/IGFBP4	2
BP	GO:1903829	positive regulation of protein localization	3/66	468/18614	0.230766	0.34568	0.276035	CEMIP/SOX4/GAS6	3
BP	GO:0001736	establishment of planar polarity	1/66	74/18614	0.23154	0.34568	0.276035	CTHRC1	1
BP	GO:0003281	ventricular septum development	1/66	74/18614	0.23154	0.34568	0.276035	SOX4	1
BP	GO:0006023	aminoglycan biosynthetic process	1/66	74/18614	0.23154	0.34568	0.276035	CEMIP	1
BP	GO:0007164	establishment of tissue polarity	1/66	74/18614	0.23154	0.34568	0.276035	CTHRC1	1
BP	GO:0007585	respiratory gaseous exchange by respiratory system	1/66	74/18614	0.23154	0.34568	0.276035	MAFB	1
BP	GO:0035924	cellular response to vascular endothelial growth factor stimulus	1/66	74/18614	0.23154	0.34568	0.276035	SMOC2	1
BP	GO:0060420	regulation of heart growth	1/66	74/18614	0.23154	0.34568	0.276035	BASP1	1
BP	GO:2000573	positive regulation of DNA biosynthetic process	1/66	74/18614	0.23154	0.34568	0.276035	SMOC2	1
BP	GO:0003015	heart process	2/66	259/18614	0.233955	0.348609	0.278374	TPM1/GJA1	2
BP	GO:0001707	mesoderm formation	1/66	75/18614	0.234276	0.348609	0.278374	GJA1	1
BP	GO:0050818	regulation of coagulation	1/66	75/18614	0.234276	0.348609	0.278374	PLAU	1
BP	GO:0071479	cellular response to ionizing radiation	1/66	75/18614	0.234276	0.348609	0.278374	GADD45A	1
BP	GO:0006635	fatty acid beta-oxidation	1/66	76/18614	0.237002	0.351215	0.280455	TWIST1	1
BP	GO:0046470	phosphatidylcholine metabolic process	1/66	76/18614	0.237002	0.351215	0.280455	FABP5	1
BP	GO:0050772	positive regulation of axonogenesis	1/66	76/18614	0.237002	0.351215	0.280455	CXCL12	1
BP	GO:0086003	cardiac muscle cell contraction	1/66	76/18614	0.237002	0.351215	0.280455	GJA1	1
BP	GO:0150076	neuroinflammatory response	1/66	76/18614	0.237002	0.351215	0.280455	CTSC	1
BP	GO:0001894	tissue homeostasis	2/66	263/18614	0.2392	0.353496	0.282277	CTSK/GJA1	2
BP	GO:0060249	anatomical structure homeostasis	2/66	263/18614	0.2392	0.353496	0.282277	CTSK/GJA1	2
BP	GO:0010827	regulation of glucose transmembrane transport	1/66	77/18614	0.239718	0.353496	0.282277	FABP5	1
BP	GO:0032729	positive regulation of type II interferon production	1/66	77/18614	0.239718	0.353496	0.282277	IL1R1	1
BP	GO:0045685	regulation of glial cell differentiation	1/66	77/18614	0.239718	0.353496	0.282277	MDK	1
BP	GO:0048332	mesoderm morphogenesis	1/66	77/18614	0.239718	0.353496	0.282277	GJA1	1
BP	GO:0003018	vascular process in circulatory system	2/66	265/18614	0.241825	0.356031	0.284301	MMP2/FABP5	2
BP	GO:0043154	negative regulation of cysteine-type endopeptidase activity involved in apoptotic process	1/66	78/18614	0.242425	0.356031	0.284301	GAS6	1
BP	GO:0061045	negative regulation of wound healing	1/66	78/18614	0.242425	0.356031	0.284301	PLAU	1
BP	GO:0070373	negative regulation of ERK1 and ERK2 cascade	1/66	78/18614	0.242425	0.356031	0.284301	FBLN1	1
BP	GO:1903533	regulation of protein targeting	1/66	78/18614	0.242425	0.356031	0.284301	CEMIP	1
BP	GO:0051924	regulation of calcium ion transport	2/66	266/18614	0.243138	0.356787	0.284905	CEMIP/CXCL12	2
BP	GO:0002699	positive regulation of immune effector process	2/66	267/18614	0.244452	0.357661	0.285602	SPON2/IL1R1	2
BP	GO:0023061	signal release	3/66	483/18614	0.244929	0.357661	0.285602	SOX4/GJA1/CXCL12	3
BP	GO:0051051	negative regulation of transport	3/66	483/18614	0.244929	0.357661	0.285602	FABP5/TWIST1/GJA1	3
BP	GO:0032371	regulation of sterol transport	1/66	79/18614	0.245123	0.357661	0.285602	PLTP	1
BP	GO:0032374	regulation of cholesterol transport	1/66	79/18614	0.245123	0.357661	0.285602	PLTP	1
BP	GO:0042310	vasoconstriction	1/66	79/18614	0.245123	0.357661	0.285602	MMP2	1
BP	GO:0086001	cardiac muscle cell action potential	1/66	79/18614	0.245123	0.357661	0.285602	GJA1	1
BP	GO:0030500	regulation of bone mineralization	1/66	80/18614	0.247811	0.359835	0.287338	TWIST1	1
BP	GO:0032272	negative regulation of protein polymerization	1/66	80/18614	0.247811	0.359835	0.287338	TMSB10	1
BP	GO:0043537	negative regulation of blood vessel endothelial cell migration	1/66	80/18614	0.247811	0.359835	0.287338	GADD45A	1
BP	GO:0048644	muscle organ morphogenesis	1/66	80/18614	0.247811	0.359835	0.287338	TPM1	1
BP	GO:0071230	cellular response to amino acid stimulus	1/66	80/18614	0.247811	0.359835	0.287338	MMP2	1
BP	GO:2000142	regulation of DNA-templated transcription initiation	1/66	80/18614	0.247811	0.359835	0.287338	TWIST1	1
BP	GO:0021537	telencephalon development	2/66	270/18614	0.248394	0.360391	0.287782	MDK/CXCL12	2
BP	GO:0008344	adult locomotory behavior	1/66	81/18614	0.250489	0.362847	0.289744	CXCL12	1
BP	GO:0031016	pancreas development	1/66	81/18614	0.250489	0.362847	0.289744	SOX4	1
BP	GO:0032868	response to insulin	2/66	272/18614	0.251024	0.363329	0.290128	CTSK/CTSD	2
BP	GO:1903039	positive regulation of leukocyte cell-cell adhesion	2/66	273/18614	0.252339	0.364662	0.291192	MDK/SOX4	2
BP	GO:0003151	outflow tract morphogenesis	1/66	82/18614	0.253158	0.364662	0.291192	TWIST1	1
BP	GO:0014032	neural crest cell development	1/66	82/18614	0.253158	0.364662	0.291192	TWIST1	1
BP	GO:0051149	positive regulation of muscle cell differentiation	1/66	82/18614	0.253158	0.364662	0.291192	MMP14	1
BP	GO:0051279	regulation of release of sequestered calcium ion into cytosol	1/66	82/18614	0.253158	0.364662	0.291192	CEMIP	1
BP	GO:0061097	regulation of protein tyrosine kinase activity	1/66	82/18614	0.253158	0.364662	0.291192	GAS6	1
BP	GO:0019221	cytokine-mediated signaling pathway	3/66	492/18614	0.253496	0.364856	0.291348	GAS6/CXCL12/IL1R1	3
BP	GO:0031424	keratinization	1/66	83/18614	0.255818	0.367318	0.293314	KAZN	1
BP	GO:0032024	positive regulation of insulin secretion	1/66	83/18614	0.255818	0.367318	0.293314	SOX4	1
BP	GO:0050871	positive regulation of B cell activation	1/66	83/18614	0.255818	0.367318	0.293314	MMP14	1
BP	GO:0051258	protein polymerization	2/66	276/18614	0.256286	0.367696	0.293616	TMSB10/COTL1	2
BP	GO:0010876	lipid localization	3/66	497/18614	0.258276	0.370258	0.295661	FABP5/PLTP/NPC2	3
BP	GO:0051348	negative regulation of transferase activity	2/66	279/18614	0.260234	0.372768	0.297665	GADD45A/CAMK2N1	2
BP	GO:0010660	regulation of muscle cell apoptotic process	1/66	85/18614	0.26111	0.373429	0.298193	MDK	1
BP	GO:0031397	negative regulation of protein ubiquitination	1/66	85/18614	0.26111	0.373429	0.298193	SOX4	1
BP	GO:0045165	cell fate commitment	2/66	281/18614	0.262867	0.375405	0.299771	RUNX2/PDPN	2
BP	GO:0015844	monoamine transport	1/66	86/18614	0.263742	0.375405	0.299771	CXCL12	1
BP	GO:0021766	hippocampus development	1/66	86/18614	0.263742	0.375405	0.299771	MDK	1
BP	GO:0021954	central nervous system neuron development	1/66	86/18614	0.263742	0.375405	0.299771	CDH11	1
BP	GO:0033077	T cell differentiation in thymus	1/66	86/18614	0.263742	0.375405	0.299771	MAFB	1
BP	GO:2000134	negative regulation of G1/S transition of mitotic cell cycle	1/66	86/18614	0.263742	0.375405	0.299771	GPNMB	1
BP	GO:0001960	negative regulation of cytokine-mediated signaling pathway	1/66	87/18614	0.266365	0.376167	0.30038	GAS6	1
BP	GO:0008589	regulation of smoothened signaling pathway	1/66	87/18614	0.266365	0.376167	0.30038	RUNX2	1
BP	GO:0010232	vascular transport	1/66	87/18614	0.266365	0.376167	0.30038	FABP5	1
BP	GO:0032092	positive regulation of protein binding	1/66	87/18614	0.266365	0.376167	0.30038	CTHRC1	1
BP	GO:0032370	positive regulation of lipid transport	1/66	87/18614	0.266365	0.376167	0.30038	PLTP	1
BP	GO:0032456	endocytic recycling	1/66	87/18614	0.266365	0.376167	0.30038	ARL4C	1
BP	GO:0033627	cell adhesion mediated by integrin	1/66	87/18614	0.266365	0.376167	0.30038	PLAU	1
BP	GO:0048678	response to axon injury	1/66	87/18614	0.266365	0.376167	0.30038	MMP2	1
BP	GO:0097006	regulation of plasma lipoprotein particle levels	1/66	87/18614	0.266365	0.376167	0.30038	PLTP	1
BP	GO:0150104	transport across blood-brain barrier	1/66	87/18614	0.266365	0.376167	0.30038	FABP5	1
BP	GO:0031348	negative regulation of defense response	2/66	284/18614	0.266817	0.376511	0.300655	MDK/SERPINF1	2
BP	GO:0072659	protein localization to plasma membrane	2/66	285/18614	0.268134	0.378073	0.301902	MMP14/GAS6	2
BP	GO:0021675	nerve development	1/66	88/18614	0.268978	0.378375	0.302143	MAFB	1
BP	GO:0048864	stem cell development	1/66	88/18614	0.268978	0.378375	0.302143	TWIST1	1
BP	GO:0050672	negative regulation of lymphocyte proliferation	1/66	88/18614	0.268978	0.378375	0.302143	GPNMB	1
BP	GO:0032945	negative regulation of mononuclear cell proliferation	1/66	89/18614	0.271582	0.380849	0.304119	GPNMB	1
BP	GO:0051591	response to cAMP	1/66	89/18614	0.271582	0.380849	0.304119	IGFBP5	1
BP	GO:0071229	cellular response to acid chemical	1/66	89/18614	0.271582	0.380849	0.304119	MMP2	1
BP	GO:2000177	regulation of neural precursor cell proliferation	1/66	89/18614	0.271582	0.380849	0.304119	MDK	1
BP	GO:1903532	positive regulation of secretion by cell	2/66	289/18614	0.273401	0.382998	0.305835	SOX4/CXCL12	2
BP	GO:0010657	muscle cell apoptotic process	1/66	90/18614	0.274178	0.382998	0.305835	MDK	1
BP	GO:0030516	regulation of axon extension	1/66	90/18614	0.274178	0.382998	0.305835	CXCL12	1
BP	GO:0033555	multicellular organismal response to stress	1/66	90/18614	0.274178	0.382998	0.305835	MDK	1
BP	GO:0060395	SMAD protein signal transduction	1/66	90/18614	0.274178	0.382998	0.305835	RUNX2	1
BP	GO:0034599	cellular response to oxidative stress	2/66	290/18614	0.274718	0.383456	0.3062	MMP2/TPM1	2
BP	GO:0001942	hair follicle development	1/66	91/18614	0.276764	0.384228	0.306817	IGFBP5	1
BP	GO:0030901	midbrain development	1/66	91/18614	0.276764	0.384228	0.306817	BASP1	1
BP	GO:0042475	odontogenesis of dentin-containing tooth	1/66	91/18614	0.276764	0.384228	0.306817	RUNX2	1
BP	GO:0060021	roof of mouth development	1/66	91/18614	0.276764	0.384228	0.306817	TWIST1	1
BP	GO:0070098	chemokine-mediated signaling pathway	1/66	91/18614	0.276764	0.384228	0.306817	CXCL12	1
BP	GO:0097581	lamellipodium organization	1/66	91/18614	0.276764	0.384228	0.306817	PDPN	1
BP	GO:2000117	negative regulation of cysteine-type endopeptidase activity	1/66	91/18614	0.276764	0.384228	0.306817	GAS6	1
BP	GO:0000422	autophagy of mitochondrion	1/66	92/18614	0.279341	0.385725	0.308013	CTSK	1
BP	GO:0009791	post-embryonic development	1/66	92/18614	0.279341	0.385725	0.308013	MFAP2	1
BP	GO:0009798	axis specification	1/66	92/18614	0.279341	0.385725	0.308013	BASP1	1
BP	GO:0045185	maintenance of protein location	1/66	92/18614	0.279341	0.385725	0.308013	TMSB10	1
BP	GO:0045666	positive regulation of neuron differentiation	1/66	92/18614	0.279341	0.385725	0.308013	CXCL12	1
BP	GO:0060761	negative regulation of response to cytokine stimulus	1/66	92/18614	0.279341	0.385725	0.308013	GAS6	1
BP	GO:0061726	mitochondrion disassembly	1/66	92/18614	0.279341	0.385725	0.308013	CTSK	1
BP	GO:0034644	cellular response to UV	1/66	93/18614	0.281909	0.388082	0.309894	MMP2	1
BP	GO:0050886	endocrine process	1/66	93/18614	0.281909	0.388082	0.309894	GJA1	1
BP	GO:0051781	positive regulation of cell division	1/66	93/18614	0.281909	0.388082	0.309894	MDK	1
BP	GO:1904427	positive regulation of calcium ion transmembrane transport	1/66	93/18614	0.281909	0.388082	0.309894	CEMIP	1
BP	GO:0001738	morphogenesis of a polarized epithelium	1/66	94/18614	0.284467	0.390114	0.311517	CTHRC1	1
BP	GO:0006835	dicarboxylic acid transport	1/66	94/18614	0.284467	0.390114	0.311517	GJA1	1
BP	GO:0022404	molting cycle process	1/66	94/18614	0.284467	0.390114	0.311517	IGFBP5	1
BP	GO:0022405	hair cycle process	1/66	94/18614	0.284467	0.390114	0.311517	IGFBP5	1
BP	GO:0051492	regulation of stress fiber assembly	1/66	94/18614	0.284467	0.390114	0.311517	TPM1	1
BP	GO:0002753	cytosolic pattern recognition receptor signaling pathway	1/66	95/18614	0.287017	0.392715	0.313594	COLEC12	1
BP	GO:0014033	neural crest cell differentiation	1/66	95/18614	0.287017	0.392715	0.313594	TWIST1	1
BP	GO:0046330	positive regulation of JNK cascade	1/66	95/18614	0.287017	0.392715	0.313594	GADD45A	1
BP	GO:0002449	lymphocyte mediated immunity	2/66	300/18614	0.28788	0.393596	0.314297	CTSC/IL1R1	2
BP	GO:0043502	regulation of muscle adaptation	1/66	96/18614	0.289558	0.394693	0.315173	IGFBP5	1
BP	GO:0048477	oogenesis	1/66	96/18614	0.289558	0.394693	0.315173	MDK	1
BP	GO:0070664	negative regulation of leukocyte proliferation	1/66	96/18614	0.289558	0.394693	0.315173	GPNMB	1
BP	GO:1903510	mucopolysaccharide metabolic process	1/66	96/18614	0.289558	0.394693	0.315173	CEMIP	1
BP	GO:0006874	intracellular calcium ion homeostasis	2/66	303/18614	0.291825	0.396346	0.316493	CEMIP/CXCL12	2
BP	GO:0001657	ureteric bud development	1/66	97/18614	0.292091	0.396346	0.316493	BASP1	1
BP	GO:0002709	regulation of T cell mediated immunity	1/66	97/18614	0.292091	0.396346	0.316493	IL1R1	1
BP	GO:0051153	regulation of striated muscle cell differentiation	1/66	97/18614	0.292091	0.396346	0.316493	MMP14	1
BP	GO:1902807	negative regulation of cell cycle G1/S phase transition	1/66	97/18614	0.292091	0.396346	0.316493	GPNMB	1
BP	GO:1903321	negative regulation of protein modification by small protein conjugation or removal	1/66	97/18614	0.292091	0.396346	0.316493	SOX4	1
BP	GO:0046879	hormone secretion	2/66	305/18614	0.294453	0.39827	0.31803	SOX4/GJA1	2
BP	GO:0032642	regulation of chemokine production	1/66	98/18614	0.294614	0.39827	0.31803	TWIST1	1
BP	GO:0051952	regulation of amine transport	1/66	98/18614	0.294614	0.39827	0.31803	CXCL12	1
BP	GO:0072163	mesonephric epithelium development	1/66	98/18614	0.294614	0.39827	0.31803	BASP1	1
BP	GO:0072164	mesonephric tubule development	1/66	98/18614	0.294614	0.39827	0.31803	BASP1	1
BP	GO:0006493	protein O-linked glycosylation	1/66	99/18614	0.297128	0.399869	0.319307	GALNT1	1
BP	GO:0032602	chemokine production	1/66	99/18614	0.297128	0.399869	0.319307	TWIST1	1
BP	GO:0042632	cholesterol homeostasis	1/66	99/18614	0.297128	0.399869	0.319307	NPC2	1
BP	GO:1990868	response to chemokine	1/66	99/18614	0.297128	0.399869	0.319307	CXCL12	1
BP	GO:1990869	cellular response to chemokine	1/66	99/18614	0.297128	0.399869	0.319307	CXCL12	1
BP	GO:2001243	negative regulation of intrinsic apoptotic signaling pathway	1/66	99/18614	0.297128	0.399869	0.319307	CXCL12	1
BP	GO:0019080	viral gene expression	1/66	100/18614	0.299634	0.40184	0.32088	GALNT1	1
BP	GO:0030101	natural killer cell activation	1/66	100/18614	0.299634	0.40184	0.32088	GAS6	1
BP	GO:0055092	sterol homeostasis	1/66	100/18614	0.299634	0.40184	0.32088	NPC2	1
BP	GO:0060419	heart growth	1/66	100/18614	0.299634	0.40184	0.32088	BASP1	1
BP	GO:0018105	peptidyl-serine phosphorylation	2/66	309/18614	0.299707	0.40184	0.32088	GADD45A/GAS6	2
BP	GO:0048709	oligodendrocyte differentiation	1/66	101/18614	0.30213	0.404156	0.32273	MDK	1
BP	GO:0050764	regulation of phagocytosis	1/66	101/18614	0.30213	0.404156	0.32273	GAS6	1
BP	GO:0061337	cardiac conduction	1/66	101/18614	0.30213	0.404156	0.32273	GJA1	1
BP	GO:0002460	adaptive immune response based on somatic recombination of immune receptors built from immunoglobulin superfamily domains	2/66	311/18614	0.302332	0.404156	0.32273	CTSC/IL1R1	2
BP	GO:0001823	mesonephros development	1/66	102/18614	0.304618	0.405408	0.323729	BASP1	1
BP	GO:0014897	striated muscle hypertrophy	1/66	102/18614	0.304618	0.405408	0.323729	IGFBP5	1
BP	GO:0021510	spinal cord development	1/66	102/18614	0.304618	0.405408	0.323729	SOX4	1
BP	GO:0046620	regulation of organ growth	1/66	102/18614	0.304618	0.405408	0.323729	BASP1	1
BP	GO:1904063	negative regulation of cation transmembrane transport	1/66	102/18614	0.304618	0.405408	0.323729	TWIST1	1
BP	GO:1905477	positive regulation of protein localization to membrane	1/66	102/18614	0.304618	0.405408	0.323729	CEMIP	1
BP	GO:0044403	biological process involved in symbiotic interaction	2/66	313/18614	0.304956	0.405557	0.323849	CTSB/GAS6	2
BP	GO:0042742	defense response to bacterium	2/66	314/18614	0.306267	0.406605	0.324686	SPON2/COLEC12	2
BP	GO:0001776	leukocyte homeostasis	1/66	103/18614	0.307097	0.406605	0.324686	SLC40A1	1
BP	GO:0008630	intrinsic apoptotic signaling pathway in response to DNA damage	1/66	103/18614	0.307097	0.406605	0.324686	CXCL12	1
BP	GO:0010906	regulation of glucose metabolic process	1/66	103/18614	0.307097	0.406605	0.324686	IGFBP4	1
BP	GO:0032677	regulation of interleukin-8 production	1/66	103/18614	0.307097	0.406605	0.324686	CHI3L1	1
BP	GO:1903076	regulation of protein localization to plasma membrane	1/66	103/18614	0.307097	0.406605	0.324686	MMP14	1
BP	GO:0009914	hormone transport	2/66	315/18614	0.307578	0.406942	0.324955	SOX4/GJA1	2
BP	GO:0014896	muscle hypertrophy	1/66	104/18614	0.309568	0.408675	0.326338	IGFBP5	1
BP	GO:0032637	interleukin-8 production	1/66	104/18614	0.309568	0.408675	0.326338	CHI3L1	1
BP	GO:0110020	regulation of actomyosin structure organization	1/66	104/18614	0.309568	0.408675	0.326338	TPM1	1
BP	GO:0051047	positive regulation of secretion	2/66	317/18614	0.310198	0.409207	0.326763	SOX4/CXCL12	2
BP	GO:0006766	vitamin metabolic process	1/66	105/18614	0.31203	0.410122	0.327494	PLTP	1
BP	GO:0009062	fatty acid catabolic process	1/66	105/18614	0.31203	0.410122	0.327494	TWIST1	1
BP	GO:0021549	cerebellum development	1/66	105/18614	0.31203	0.410122	0.327494	MDK	1
BP	GO:0046425	regulation of receptor signaling pathway via JAK-STAT	1/66	105/18614	0.31203	0.410122	0.327494	GADD45A	1
BP	GO:0061387	regulation of extent of cell growth	1/66	105/18614	0.31203	0.410122	0.327494	CXCL12	1
BP	GO:0021700	developmental maturation	2/66	319/18614	0.312816	0.410856	0.32808	MMP2/RUNX2	2
BP	GO:0019058	viral life cycle	2/66	320/18614	0.314125	0.412144	0.329109	CTSB/GAS6	2
BP	GO:0002027	regulation of heart rate	1/66	106/18614	0.314483	0.412144	0.329109	TPM1	1
BP	GO:1901890	positive regulation of cell junction assembly	1/66	106/18614	0.314483	0.412144	0.329109	THBS2	1
BP	GO:0003279	cardiac septum development	1/66	107/18614	0.316928	0.413543	0.330226	SOX4	1
BP	GO:0015837	amine transport	1/66	107/18614	0.316928	0.413543	0.330226	CXCL12	1
BP	GO:0022600	digestive system process	1/66	107/18614	0.316928	0.413543	0.330226	MDK	1
BP	GO:0030593	neutrophil chemotaxis	1/66	107/18614	0.316928	0.413543	0.330226	MDK	1
BP	GO:0046822	regulation of nucleocytoplasmic transport	1/66	107/18614	0.316928	0.413543	0.330226	GAS6	1
BP	GO:0090277	positive regulation of peptide hormone secretion	1/66	107/18614	0.316928	0.413543	0.330226	SOX4	1
BP	GO:0014013	regulation of gliogenesis	1/66	108/18614	0.319364	0.415518	0.331803	MDK	1
BP	GO:0032231	regulation of actin filament bundle assembly	1/66	108/18614	0.319364	0.415518	0.331803	TPM1	1
BP	GO:0033138	positive regulation of peptidyl-serine phosphorylation	1/66	108/18614	0.319364	0.415518	0.331803	GAS6	1
BP	GO:0090398	cellular senescence	1/66	108/18614	0.319364	0.415518	0.331803	TWIST1	1
BP	GO:0000045	autophagosome assembly	1/66	109/18614	0.321791	0.416272	0.332405	CTSD	1
BP	GO:0002793	positive regulation of peptide secretion	1/66	109/18614	0.321791	0.416272	0.332405	SOX4	1
BP	GO:0019395	fatty acid oxidation	1/66	109/18614	0.321791	0.416272	0.332405	TWIST1	1
BP	GO:0030038	contractile actin filament bundle assembly	1/66	109/18614	0.321791	0.416272	0.332405	TPM1	1
BP	GO:0033209	tumor necrosis factor-mediated signaling pathway	1/66	109/18614	0.321791	0.416272	0.332405	GAS6	1
BP	GO:0034766	negative regulation of monoatomic ion transmembrane transport	1/66	109/18614	0.321791	0.416272	0.332405	TWIST1	1
BP	GO:0042116	macrophage activation	1/66	109/18614	0.321791	0.416272	0.332405	CTSC	1
BP	GO:0043149	stress fiber assembly	1/66	109/18614	0.321791	0.416272	0.332405	TPM1	1
BP	GO:0055074	calcium ion homeostasis	2/66	327/18614	0.32327	0.417885	0.333693	CEMIP/CXCL12	2
BP	GO:0002444	myeloid leukocyte mediated immunity	1/66	110/18614	0.32421	0.418201	0.333945	SPON2	1
BP	GO:0009408	response to heat	1/66	110/18614	0.32421	0.418201	0.333945	CXCL12	1
BP	GO:0090263	positive regulation of canonical Wnt signaling pathway	1/66	110/18614	0.32421	0.418201	0.333945	SOX4	1
BP	GO:0048638	regulation of developmental growth	2/66	328/18614	0.324574	0.418371	0.334081	BASP1/CXCL12	2
BP	GO:0000079	regulation of cyclin-dependent protein serine/threonine kinase activity	1/66	112/18614	0.329022	0.423196	0.337934	GADD45A	1
BP	GO:0014066	regulation of phosphatidylinositol 3-kinase signaling	1/66	112/18614	0.329022	0.423196	0.337934	TWIST1	1
BP	GO:1905954	positive regulation of lipid localization	1/66	112/18614	0.329022	0.423196	0.337934	PLTP	1
BP	GO:0032386	regulation of intracellular transport	2/66	332/18614	0.329785	0.423875	0.338476	CEMIP/GAS6	2
BP	GO:0019882	antigen processing and presentation	1/66	114/18614	0.333801	0.427208	0.341138	CTSD	1
BP	GO:0031532	actin cytoskeleton reorganization	1/66	114/18614	0.333801	0.427208	0.341138	MDK	1
BP	GO:0032410	negative regulation of transporter activity	1/66	114/18614	0.333801	0.427208	0.341138	TWIST1	1
BP	GO:0033559	unsaturated fatty acid metabolic process	1/66	114/18614	0.333801	0.427208	0.341138	FABP5	1
BP	GO:0051963	regulation of synapse assembly	1/66	114/18614	0.333801	0.427208	0.341138	THBS2	1
BP	GO:1904659	glucose transmembrane transport	1/66	114/18614	0.333801	0.427208	0.341138	FABP5	1
BP	GO:0021761	limbic system development	1/66	115/18614	0.336177	0.428727	0.342351	MDK	1
BP	GO:0022037	metencephalon development	1/66	115/18614	0.336177	0.428727	0.342351	MDK	1
BP	GO:0042303	molting cycle	1/66	115/18614	0.336177	0.428727	0.342351	IGFBP5	1
BP	GO:0042633	hair cycle	1/66	115/18614	0.336177	0.428727	0.342351	IGFBP5	1
BP	GO:1905037	autophagosome organization	1/66	115/18614	0.336177	0.428727	0.342351	CTSD	1
BP	GO:0043010	camera-type eye development	2/66	338/18614	0.337582	0.429136	0.342677	SERPINF1/TWIST1	2
BP	GO:0015908	fatty acid transport	1/66	116/18614	0.338546	0.429136	0.342677	FABP5	1
BP	GO:0032006	regulation of TOR signaling	1/66	116/18614	0.338546	0.429136	0.342677	GAS6	1
BP	GO:0034440	lipid oxidation	1/66	116/18614	0.338546	0.429136	0.342677	TWIST1	1
BP	GO:0072009	nephron epithelium development	1/66	116/18614	0.338546	0.429136	0.342677	BASP1	1
BP	GO:1904029	regulation of cyclin-dependent protein kinase activity	1/66	116/18614	0.338546	0.429136	0.342677	GADD45A	1
BP	GO:1904892	regulation of receptor signaling pathway via STAT	1/66	116/18614	0.338546	0.429136	0.342677	GADD45A	1
BP	GO:0048545	response to steroid hormone	2/66	339/18614	0.338879	0.429136	0.342677	MDK/SERPINF1	2
BP	GO:0071214	cellular response to abiotic stimulus	2/66	339/18614	0.338879	0.429136	0.342677	MMP2/GADD45A	2
BP	GO:0104004	cellular response to environmental stimulus	2/66	339/18614	0.338879	0.429136	0.342677	MMP2/GADD45A	2
BP	GO:0008645	hexose transmembrane transport	1/66	117/18614	0.340906	0.431096	0.344243	FABP5	1
BP	GO:0030203	glycosaminoglycan metabolic process	1/66	117/18614	0.340906	0.431096	0.344243	CEMIP	1
BP	GO:0002065	columnar/cuboidal epithelial cell differentiation	1/66	118/18614	0.343258	0.433766	0.346374	SOX4	1
BP	GO:0002286	T cell activation involved in immune response	1/66	119/18614	0.345601	0.435506	0.347764	MDK	1
BP	GO:0006720	isoprenoid metabolic process	1/66	119/18614	0.345601	0.435506	0.347764	NPC2	1
BP	GO:0045446	endothelial cell differentiation	1/66	119/18614	0.345601	0.435506	0.347764	PDPN	1
BP	GO:0048675	axon extension	1/66	119/18614	0.345601	0.435506	0.347764	CXCL12	1
BP	GO:0090287	regulation of cellular response to growth factor stimulus	2/66	345/18614	0.346646	0.436212	0.348328	RUNX2/SMOC2	2
BP	GO:1990778	protein localization to cell periphery	2/66	345/18614	0.346646	0.436212	0.348328	MMP14/GAS6	2
BP	GO:0015749	monosaccharide transmembrane transport	1/66	120/18614	0.347936	0.436314	0.348409	FABP5	1
BP	GO:0032355	response to estradiol	1/66	120/18614	0.347936	0.436314	0.348409	MMP2	1
BP	GO:0043200	response to amino acid	1/66	120/18614	0.347936	0.436314	0.348409	MMP2	1
BP	GO:0051101	regulation of DNA binding	1/66	120/18614	0.347936	0.436314	0.348409	TWIST1	1
BP	GO:1904062	regulation of monoatomic cation transmembrane transport	2/66	346/18614	0.347938	0.436314	0.348409	CEMIP/TWIST1	2
BP	GO:0043500	muscle adaptation	1/66	121/18614	0.350263	0.438316	0.350007	IGFBP5	1
BP	GO:0098773	skin epidermis development	1/66	121/18614	0.350263	0.438316	0.350007	IGFBP5	1
BP	GO:2000278	regulation of DNA biosynthetic process	1/66	121/18614	0.350263	0.438316	0.350007	SMOC2	1
BP	GO:0062197	cellular response to chemical stress	2/66	349/18614	0.351808	0.439944	0.351307	MMP2/TPM1	2
BP	GO:0002698	negative regulation of immune effector process	1/66	122/18614	0.352582	0.440606	0.351836	TWIST1	1
BP	GO:0002824	positive regulation of adaptive immune response based on somatic recombination of immune receptors built from immunoglobulin superfamily domains	1/66	123/18614	0.354893	0.442879	0.353651	IL1R1	1
BP	GO:0071901	negative regulation of protein serine/threonine kinase activity	1/66	123/18614	0.354893	0.442879	0.353651	GADD45A	1
BP	GO:0046942	carboxylic acid transport	2/66	352/18614	0.355672	0.443543	0.354182	FABP5/GJA1	2
BP	GO:0015849	organic acid transport	2/66	353/18614	0.356958	0.444828	0.355208	FABP5/GJA1	2
BP	GO:0043280	positive regulation of cysteine-type endopeptidase activity involved in apoptotic process	1/66	124/18614	0.357196	0.444828	0.355208	CTSD	1
BP	GO:0006690	icosanoid metabolic process	1/66	125/18614	0.35949	0.447068	0.356996	FABP5	1
BP	GO:0010811	positive regulation of cell-substrate adhesion	1/66	125/18614	0.35949	0.447068	0.356996	MDK	1
BP	GO:0002708	positive regulation of lymphocyte mediated immunity	1/66	126/18614	0.361776	0.448364	0.358031	IL1R1	1
BP	GO:0010927	cellular component assembly involved in morphogenesis	1/66	126/18614	0.361776	0.448364	0.358031	TPM1	1
BP	GO:0019730	antimicrobial humoral response	1/66	126/18614	0.361776	0.448364	0.358031	SPON2	1
BP	GO:0021987	cerebral cortex development	1/66	126/18614	0.361776	0.448364	0.358031	MDK	1
BP	GO:0045471	response to ethanol	1/66	126/18614	0.361776	0.448364	0.358031	CTSK	1
BP	GO:0003014	renal system process	1/66	127/18614	0.364055	0.44995	0.359297	GAS6	1
BP	GO:0014902	myotube differentiation	1/66	127/18614	0.364055	0.44995	0.359297	MMP14	1
BP	GO:0048593	camera-type eye morphogenesis	1/66	127/18614	0.364055	0.44995	0.359297	TWIST1	1
BP	GO:0071482	cellular response to light stimulus	1/66	127/18614	0.364055	0.44995	0.359297	MMP2	1
BP	GO:0070588	calcium ion transmembrane transport	2/66	360/18614	0.365935	0.451826	0.360796	CEMIP/GAS6	2
BP	GO:0008286	insulin receptor signaling pathway	1/66	128/18614	0.366325	0.451826	0.360796	CTSD	1
BP	GO:1904375	regulation of protein localization to cell periphery	1/66	128/18614	0.366325	0.451826	0.360796	MMP14	1
BP	GO:0002821	positive regulation of adaptive immune response	1/66	129/18614	0.368588	0.452757	0.361539	IL1R1	1
BP	GO:0019079	viral genome replication	1/66	129/18614	0.368588	0.452757	0.361539	GAS6	1
BP	GO:0032874	positive regulation of stress-activated MAPK cascade	1/66	129/18614	0.368588	0.452757	0.361539	GADD45A	1
BP	GO:0042542	response to hydrogen peroxide	1/66	129/18614	0.368588	0.452757	0.361539	MMP2	1
BP	GO:0045931	positive regulation of mitotic cell cycle	1/66	129/18614	0.368588	0.452757	0.361539	SMOC2	1
BP	GO:0046683	response to organophosphorus	1/66	129/18614	0.368588	0.452757	0.361539	IGFBP5	1
BP	GO:0007266	Rho protein signal transduction	1/66	130/18614	0.370842	0.45426	0.36274	PDPN	1
BP	GO:0030218	erythrocyte differentiation	1/66	130/18614	0.370842	0.45426	0.36274	MAFB	1
BP	GO:0050864	regulation of B cell activation	1/66	130/18614	0.370842	0.45426	0.36274	MMP14	1
BP	GO:0051209	release of sequestered calcium ion into cytosol	1/66	130/18614	0.370842	0.45426	0.36274	CEMIP	1
BP	GO:0010595	positive regulation of endothelial cell migration	1/66	131/18614	0.373089	0.45426	0.36274	SMOC2	1
BP	GO:0030317	flagellated sperm motility	1/66	131/18614	0.373089	0.45426	0.36274	PLTP	1
BP	GO:0032612	interleukin-1 production	1/66	131/18614	0.373089	0.45426	0.36274	GAS6	1
BP	GO:0032652	regulation of interleukin-1 production	1/66	131/18614	0.373089	0.45426	0.36274	GAS6	1
BP	GO:0051283	negative regulation of sequestering of calcium ion	1/66	131/18614	0.373089	0.45426	0.36274	CEMIP	1
BP	GO:0070304	positive regulation of stress-activated protein kinase signaling cascade	1/66	131/18614	0.373089	0.45426	0.36274	GADD45A	1
BP	GO:0071621	granulocyte chemotaxis	1/66	131/18614	0.373089	0.45426	0.36274	MDK	1
BP	GO:0072329	monocarboxylic acid catabolic process	1/66	131/18614	0.373089	0.45426	0.36274	TWIST1	1
BP	GO:0097722	sperm motility	1/66	131/18614	0.373089	0.45426	0.36274	PLTP	1
BP	GO:0010038	response to metal ion	2/66	367/18614	0.374867	0.456118	0.364223	SERPINF1/SLC40A1	2
BP	GO:0002244	hematopoietic progenitor cell differentiation	1/66	132/18614	0.375327	0.456369	0.364424	SOX4	1
BP	GO:0051098	regulation of binding	2/66	369/18614	0.37741	0.457231	0.365111	CTHRC1/TWIST1	2
BP	GO:0071900	regulation of protein serine/threonine kinase activity	2/66	369/18614	0.37741	0.457231	0.365111	GADD45A/CEMIP	2
BP	GO:0030168	platelet activation	1/66	133/18614	0.377558	0.457231	0.365111	PDPN	1
BP	GO:0034219	carbohydrate transmembrane transport	1/66	133/18614	0.377558	0.457231	0.365111	FABP5	1
BP	GO:0051282	regulation of sequestering of calcium ion	1/66	133/18614	0.377558	0.457231	0.365111	CEMIP	1
BP	GO:2000779	regulation of double-strand break repair	1/66	133/18614	0.377558	0.457231	0.365111	TWIST1	1
BP	GO:0006612	protein targeting to membrane	1/66	135/18614	0.381996	0.462294	0.369155	CEMIP	1
BP	GO:0018205	peptidyl-lysine modification	2/66	374/18614	0.38375	0.46341	0.370046	SOX4/TWIST1	2
BP	GO:0001101	response to acid chemical	1/66	136/18614	0.384203	0.46341	0.370046	MMP2	1
BP	GO:0006275	regulation of DNA replication	1/66	136/18614	0.384203	0.46341	0.370046	ID3	1
BP	GO:0007098	centrosome cycle	1/66	136/18614	0.384203	0.46341	0.370046	GADD45A	1
BP	GO:0030879	mammary gland development	1/66	136/18614	0.384203	0.46341	0.370046	IGFBP5	1
BP	GO:1901653	cellular response to peptide	2/66	375/18614	0.385014	0.464078	0.370579	CTSD/GJA1	2
BP	GO:0007498	mesoderm development	1/66	137/18614	0.386403	0.464198	0.370675	GJA1	1
BP	GO:0008277	regulation of G protein-coupled receptor signaling pathway	1/66	137/18614	0.386403	0.464198	0.370675	RGS3	1
BP	GO:0031929	TOR signaling	1/66	137/18614	0.386403	0.464198	0.370675	GAS6	1
BP	GO:0051208	sequestering of calcium ion	1/66	137/18614	0.386403	0.464198	0.370675	CEMIP	1
BP	GO:1903052	positive regulation of proteolysis involved in protein catabolic process	1/66	137/18614	0.386403	0.464198	0.370675	CTSC	1
BP	GO:0046887	positive regulation of hormone secretion	1/66	138/18614	0.388594	0.46652	0.37253	SOX4	1
BP	GO:0001909	leukocyte mediated cytotoxicity	1/66	139/18614	0.390778	0.467275	0.373132	CTSC	1
BP	GO:0007586	digestion	1/66	139/18614	0.390778	0.467275	0.373132	MDK	1
BP	GO:0009581	detection of external stimulus	1/66	139/18614	0.390778	0.467275	0.373132	CXCL12	1
BP	GO:0034101	erythrocyte homeostasis	1/66	139/18614	0.390778	0.467275	0.373132	MAFB	1
BP	GO:0042157	lipoprotein metabolic process	1/66	139/18614	0.390778	0.467275	0.373132	CTSD	1
BP	GO:0046328	regulation of JNK cascade	1/66	139/18614	0.390778	0.467275	0.373132	GADD45A	1
BP	GO:0008203	cholesterol metabolic process	1/66	140/18614	0.392955	0.468943	0.374464	NPC2	1
BP	GO:0043271	negative regulation of monoatomic ion transport	1/66	140/18614	0.392955	0.468943	0.374464	TWIST1	1
BP	GO:1903008	organelle disassembly	1/66	140/18614	0.392955	0.468943	0.374464	CTSK	1
BP	GO:0031056	regulation of histone modification	1/66	141/18614	0.395124	0.470908	0.376033	TWIST1	1
BP	GO:0045727	positive regulation of translation	1/66	141/18614	0.395124	0.470908	0.376033	SOX4	1
BP	GO:0001508	action potential	1/66	142/18614	0.397285	0.471301	0.376347	GJA1	1
BP	GO:0001889	liver development	1/66	142/18614	0.397285	0.471301	0.376347	MDK	1
BP	GO:0009582	detection of abiotic stimulus	1/66	142/18614	0.397285	0.471301	0.376347	CXCL12	1
BP	GO:0035296	regulation of tube diameter	1/66	142/18614	0.397285	0.471301	0.376347	MMP2	1
BP	GO:0038061	NIK/NF-kappaB signaling	1/66	142/18614	0.397285	0.471301	0.376347	CHI3L1	1
BP	GO:0097746	blood vessel diameter maintenance	1/66	142/18614	0.397285	0.471301	0.376347	MMP2	1
BP	GO:2001056	positive regulation of cysteine-type endopeptidase activity	1/66	142/18614	0.397285	0.471301	0.376347	CTSD	1
BP	GO:0010212	response to ionizing radiation	1/66	143/18614	0.399438	0.472302	0.377146	GADD45A	1
BP	GO:0014074	response to purine-containing compound	1/66	143/18614	0.399438	0.472302	0.377146	IGFBP5	1
BP	GO:0030534	adult behavior	1/66	143/18614	0.399438	0.472302	0.377146	CXCL12	1
BP	GO:0035150	regulation of tube size	1/66	143/18614	0.399438	0.472302	0.377146	MMP2	1
BP	GO:1902600	proton transmembrane transport	1/66	143/18614	0.399438	0.472302	0.377146	TWIST1	1
BP	GO:0008584	male gonad development	1/66	144/18614	0.401584	0.473906	0.378427	MMP14	1
BP	GO:0014065	phosphatidylinositol 3-kinase signaling	1/66	144/18614	0.401584	0.473906	0.378427	TWIST1	1
BP	GO:0042552	myelination	1/66	144/18614	0.401584	0.473906	0.378427	CTSC	1
BP	GO:0046546	development of primary male sexual characteristics	1/66	145/18614	0.403722	0.475519	0.379715	MMP14	1
BP	GO:0061008	hepaticobiliary system development	1/66	145/18614	0.403722	0.475519	0.379715	MDK	1
BP	GO:0007224	smoothened signaling pathway	1/66	146/18614	0.405853	0.475519	0.379715	RUNX2	1
BP	GO:0007272	ensheathment of neurons	1/66	146/18614	0.405853	0.475519	0.379715	CTSC	1
BP	GO:0008366	axon ensheathment	1/66	146/18614	0.405853	0.475519	0.379715	CTSC	1
BP	GO:0030177	positive regulation of Wnt signaling pathway	1/66	146/18614	0.405853	0.475519	0.379715	SOX4	1
BP	GO:0045598	regulation of fat cell differentiation	1/66	146/18614	0.405853	0.475519	0.379715	MMP11	1
BP	GO:0050714	positive regulation of protein secretion	1/66	146/18614	0.405853	0.475519	0.379715	SOX4	1
BP	GO:0060294	cilium movement involved in cell motility	1/66	146/18614	0.405853	0.475519	0.379715	PLTP	1
BP	GO:0062013	positive regulation of small molecule metabolic process	1/66	146/18614	0.405853	0.475519	0.379715	TWIST1	1
BP	GO:0072073	kidney epithelium development	1/66	146/18614	0.405853	0.475519	0.379715	BASP1	1
BP	GO:0006865	amino acid transport	1/66	147/18614	0.407977	0.477696	0.381453	GJA1	1
BP	GO:0006631	fatty acid metabolic process	2/66	394/18614	0.408833	0.478388	0.382006	FABP5/TWIST1	2
BP	GO:0002705	positive regulation of leukocyte mediated immunity	1/66	148/18614	0.410092	0.478928	0.382438	IL1R1	1
BP	GO:0031333	negative regulation of protein-containing complex assembly	1/66	148/18614	0.410092	0.478928	0.382438	TMSB10	1
BP	GO:0051053	negative regulation of DNA metabolic process	1/66	148/18614	0.410092	0.478928	0.382438	TWIST1	1
BP	GO:0071456	cellular response to hypoxia	1/66	149/18614	0.412201	0.480768	0.383906	TWIST1	1
BP	GO:0098876	vesicle-mediated transport to the plasma membrane	1/66	149/18614	0.412201	0.480768	0.383906	ARL4C	1
BP	GO:0030900	forebrain development	2/66	397/18614	0.412555	0.48087	0.383988	MDK/CXCL12	2
BP	GO:0061351	neural precursor cell proliferation	1/66	150/18614	0.414302	0.48197	0.384867	MDK	1
BP	GO:1902652	secondary alcohol metabolic process	1/66	150/18614	0.414302	0.48197	0.384867	NPC2	1
BP	GO:2000377	regulation of reactive oxygen species metabolic process	1/66	150/18614	0.414302	0.48197	0.384867	GADD45A	1
BP	GO:0045834	positive regulation of lipid metabolic process	1/66	151/18614	0.416395	0.484093	0.386562	TWIST1	1
BP	GO:0001890	placenta development	1/66	152/18614	0.418482	0.484643	0.387001	CTSB	1
BP	GO:0010675	regulation of cellular carbohydrate metabolic process	1/66	152/18614	0.418482	0.484643	0.387001	IGFBP4	1
BP	GO:0031023	microtubule organizing center organization	1/66	152/18614	0.418482	0.484643	0.387001	GADD45A	1
BP	GO:0043535	regulation of blood vessel endothelial cell migration	1/66	152/18614	0.418482	0.484643	0.387001	GADD45A	1
BP	GO:0072006	nephron development	1/66	152/18614	0.418482	0.484643	0.387001	BASP1	1
BP	GO:1904064	positive regulation of cation transmembrane transport	1/66	152/18614	0.418482	0.484643	0.387001	CEMIP	1
BP	GO:0006352	DNA-templated transcription initiation	1/66	153/18614	0.420561	0.485801	0.387926	TWIST1	1
BP	GO:0016573	histone acetylation	1/66	153/18614	0.420561	0.485801	0.387926	TWIST1	1
BP	GO:0030183	B cell differentiation	1/66	153/18614	0.420561	0.485801	0.387926	MMP14	1
BP	GO:0032368	regulation of lipid transport	1/66	153/18614	0.420561	0.485801	0.387926	PLTP	1
BP	GO:0009411	response to UV	1/66	154/18614	0.422632	0.487881	0.389587	MMP2	1
BP	GO:0016125	sterol metabolic process	1/66	155/18614	0.424696	0.488699	0.39024	NPC2	1
BP	GO:0030010	establishment of cell polarity	1/66	155/18614	0.424696	0.488699	0.39024	GJA1	1
BP	GO:0043524	negative regulation of neuron apoptotic process	1/66	155/18614	0.424696	0.488699	0.39024	MDK	1
BP	GO:0050770	regulation of axonogenesis	1/66	155/18614	0.424696	0.488699	0.39024	CXCL12	1
BP	GO:0060041	retina development in camera-type eye	1/66	155/18614	0.424696	0.488699	0.39024	SERPINF1	1
BP	GO:0001539	cilium or flagellum-dependent cell motility	1/66	156/18614	0.426753	0.489503	0.390882	PLTP	1
BP	GO:0007605	sensory perception of sound	1/66	156/18614	0.426753	0.489503	0.390882	CEMIP	1
BP	GO:0008643	carbohydrate transport	1/66	156/18614	0.426753	0.489503	0.390882	FABP5	1
BP	GO:0060285	cilium-dependent cell motility	1/66	156/18614	0.426753	0.489503	0.390882	PLTP	1
BP	GO:1903531	negative regulation of secretion by cell	1/66	156/18614	0.426753	0.489503	0.390882	GJA1	1
BP	GO:0043254	regulation of protein-containing complex assembly	2/66	409/18614	0.427331	0.489854	0.391162	TMSB10/COTL1	2
BP	GO:0036294	cellular response to decreased oxygen levels	1/66	157/18614	0.428803	0.491229	0.39226	TWIST1	1
BP	GO:0006633	fatty acid biosynthetic process	1/66	161/18614	0.43693	0.498953	0.398428	FABP5	1
BP	GO:0018393	internal peptidyl-lysine acetylation	1/66	161/18614	0.43693	0.498953	0.398428	TWIST1	1
BP	GO:0035051	cardiocyte differentiation	1/66	161/18614	0.43693	0.498953	0.398428	TWIST1	1
BP	GO:0051147	regulation of muscle cell differentiation	1/66	161/18614	0.43693	0.498953	0.398428	MMP14	1
BP	GO:1902850	microtubule cytoskeleton organization involved in mitosis	1/66	161/18614	0.43693	0.498953	0.398428	GJA1	1
BP	GO:0006475	internal protein amino acid acetylation	1/66	163/18614	0.440951	0.502907	0.401585	TWIST1	1
BP	GO:0050796	regulation of insulin secretion	1/66	163/18614	0.440951	0.502907	0.401585	SOX4	1
BP	GO:0030099	myeloid cell differentiation	2/66	421/18614	0.441917	0.503691	0.402211	MAFB/LRRC17	2
BP	GO:0051494	negative regulation of cytoskeleton organization	1/66	164/18614	0.442951	0.504428	0.4028	TMSB10	1
BP	GO:0003002	regionalization	2/66	422/18614	0.443124	0.504428	0.4028	MAFB/BASP1	2
BP	GO:0010959	regulation of metal ion transport	2/66	423/18614	0.444329	0.505481	0.40364	CEMIP/CXCL12	2
BP	GO:0007519	skeletal muscle tissue development	1/66	165/18614	0.444943	0.50586	0.403943	TWIST1	1
BP	GO:0051168	nuclear export	1/66	166/18614	0.446929	0.507797	0.40549	GAS6	1
BP	GO:1902904	negative regulation of supramolecular fiber organization	1/66	167/18614	0.448908	0.509724	0.407029	TMSB10	1
BP	GO:0007156	homophilic cell adhesion via plasma membrane adhesion molecules	1/66	168/18614	0.450879	0.511318	0.408302	CDH11	1
BP	GO:0046661	male sex differentiation	1/66	168/18614	0.450879	0.511318	0.408302	MMP14	1
BP	GO:0034250	positive regulation of amide metabolic process	1/66	169/18614	0.452844	0.513223	0.409823	SOX4	1
BP	GO:0007254	JNK cascade	1/66	170/18614	0.454802	0.515118	0.411336	GADD45A	1
BP	GO:0015711	organic anion transport	2/66	433/18614	0.456304	0.516031	0.412065	FABP5/GJA1	2
BP	GO:0002262	myeloid cell homeostasis	1/66	171/18614	0.456753	0.516031	0.412065	MAFB	1
BP	GO:0010950	positive regulation of endopeptidase activity	1/66	171/18614	0.456753	0.516031	0.412065	CTSD	1
BP	GO:1902905	positive regulation of supramolecular fiber organization	1/66	171/18614	0.456753	0.516031	0.412065	TPM1	1
BP	GO:0048015	phosphatidylinositol-mediated signaling	1/66	172/18614	0.458697	0.516931	0.412783	TWIST1	1
BP	GO:0055088	lipid homeostasis	1/66	172/18614	0.458697	0.516931	0.412783	NPC2	1
BP	GO:0071453	cellular response to oxygen levels	1/66	172/18614	0.458697	0.516931	0.412783	TWIST1	1
BP	GO:1990138	neuron projection extension	1/66	172/18614	0.458697	0.516931	0.412783	CXCL12	1
BP	GO:0006937	regulation of muscle contraction	1/66	173/18614	0.460634	0.518142	0.413751	TPM1	1
BP	GO:0007259	receptor signaling pathway via JAK-STAT	1/66	173/18614	0.460634	0.518142	0.413751	GADD45A	1
BP	GO:2001242	regulation of intrinsic apoptotic signaling pathway	1/66	173/18614	0.460634	0.518142	0.413751	CXCL12	1
BP	GO:0034767	positive regulation of monoatomic ion transmembrane transport	1/66	175/18614	0.464488	0.522151	0.416952	CEMIP	1
BP	GO:0010634	positive regulation of epithelial cell migration	1/66	176/18614	0.466405	0.523326	0.41789	SMOC2	1
BP	GO:0030509	BMP signaling pathway	1/66	176/18614	0.466405	0.523326	0.41789	RUNX2	1
BP	GO:0048017	inositol lipid-mediated signaling	1/66	176/18614	0.466405	0.523326	0.41789	TWIST1	1
BP	GO:0010469	regulation of signaling receptor activity	1/66	177/18614	0.468315	0.523838	0.4183	PLAU	1
BP	GO:0015718	monocarboxylic acid transport	1/66	177/18614	0.468315	0.523838	0.4183	FABP5	1
BP	GO:0019827	stem cell population maintenance	1/66	177/18614	0.468315	0.523838	0.4183	SOX4	1
BP	GO:0022900	electron transport chain	1/66	177/18614	0.468315	0.523838	0.4183	STEAP4	1
BP	GO:0050680	negative regulation of epithelial cell proliferation	1/66	177/18614	0.468315	0.523838	0.4183	SERPINF1	1
BP	GO:0008361	regulation of cell size	1/66	178/18614	0.470218	0.525641	0.419739	CXCL12	1
BP	GO:0043534	blood vessel endothelial cell migration	1/66	179/18614	0.472115	0.527434	0.421171	GADD45A	1
BP	GO:0051048	negative regulation of secretion	1/66	180/18614	0.474005	0.529217	0.422595	GJA1	1
BP	GO:0050731	positive regulation of peptidyl-tyrosine phosphorylation	1/66	181/18614	0.475888	0.530662	0.423749	GAS6	1
BP	GO:0098727	maintenance of cell number	1/66	181/18614	0.475888	0.530662	0.423749	SOX4	1
BP	GO:0046890	regulation of lipid biosynthetic process	1/66	182/18614	0.477765	0.532096	0.424894	FABP5	1
BP	GO:1905952	regulation of lipid localization	1/66	182/18614	0.477765	0.532096	0.424894	PLTP	1
BP	GO:0006109	regulation of carbohydrate metabolic process	1/66	183/18614	0.479635	0.532533	0.425243	IGFBP4	1
BP	GO:0009266	response to temperature stimulus	1/66	183/18614	0.479635	0.532533	0.425243	CXCL12	1
BP	GO:0042129	regulation of T cell proliferation	1/66	183/18614	0.479635	0.532533	0.425243	GPNMB	1
BP	GO:0043409	negative regulation of MAPK cascade	1/66	183/18614	0.479635	0.532533	0.425243	FBLN1	1
BP	GO:0061025	membrane fusion	1/66	183/18614	0.479635	0.532533	0.425243	GAS6	1
BP	GO:0002706	regulation of lymphocyte mediated immunity	1/66	184/18614	0.481498	0.533288	0.425845	IL1R1	1
BP	GO:0021543	pallium development	1/66	184/18614	0.481498	0.533288	0.425845	MDK	1
BP	GO:0048469	cell maturation	1/66	184/18614	0.481498	0.533288	0.425845	RUNX2	1
BP	GO:0097696	receptor signaling pathway via STAT	1/66	184/18614	0.481498	0.533288	0.425845	GADD45A	1
BP	GO:1903169	regulation of calcium ion transmembrane transport	1/66	186/18614	0.485205	0.536734	0.428597	CEMIP	1
BP	GO:2000045	regulation of G1/S transition of mitotic cell cycle	1/66	186/18614	0.485205	0.536734	0.428597	GPNMB	1
BP	GO:0051302	regulation of cell division	1/66	187/18614	0.487049	0.537783	0.429435	MDK	1
BP	GO:0071772	response to BMP	1/66	187/18614	0.487049	0.537783	0.429435	RUNX2	1
BP	GO:0071773	cellular response to BMP stimulus	1/66	187/18614	0.487049	0.537783	0.429435	RUNX2	1
BP	GO:0002221	pattern recognition receptor signaling pathway	1/66	189/18614	0.490717	0.54117	0.432139	COLEC12	1
BP	GO:0071466	cellular response to xenobiotic stimulus	1/66	189/18614	0.490717	0.54117	0.432139	GAS6	1
BP	GO:0002822	regulation of adaptive immune response based on somatic recombination of immune receptors built from immunoglobulin superfamily domains	1/66	190/18614	0.492541	0.542518	0.433216	IL1R1	1
BP	GO:0051495	positive regulation of cytoskeleton organization	1/66	190/18614	0.492541	0.542518	0.433216	TPM1	1
BP	GO:0030308	negative regulation of cell growth	1/66	191/18614	0.494359	0.543855	0.434284	GJA1	1
BP	GO:0051260	protein homooligomerization	1/66	191/18614	0.494359	0.543855	0.434284	STEAP4	1
BP	GO:0007389	pattern specification process	2/66	467/18614	0.495913	0.544518	0.434813	MAFB/BASP1	2
BP	GO:0043123	positive regulation of I-kappaB kinase/NF-kappaB signaling	1/66	192/18614	0.49617	0.544518	0.434813	GJA1	1
BP	GO:0055001	muscle cell development	1/66	192/18614	0.49617	0.544518	0.434813	TPM1	1
BP	GO:0090276	regulation of peptide hormone secretion	1/66	192/18614	0.49617	0.544518	0.434813	SOX4	1
BP	GO:0003341	cilium movement	1/66	193/18614	0.497975	0.545834	0.435864	PLTP	1
BP	GO:0032872	regulation of stress-activated MAPK cascade	1/66	193/18614	0.497975	0.545834	0.435864	GADD45A	1
BP	GO:0045664	regulation of neuron differentiation	1/66	194/18614	0.499774	0.54714	0.436907	CXCL12	1
BP	GO:1901991	negative regulation of mitotic cell cycle phase transition	1/66	194/18614	0.499774	0.54714	0.436907	GPNMB	1
BP	GO:0002791	regulation of peptide secretion	1/66	195/18614	0.501566	0.548436	0.437942	SOX4	1
BP	GO:0071902	positive regulation of protein serine/threonine kinase activity	1/66	195/18614	0.501566	0.548436	0.437942	CEMIP	1
BP	GO:0070302	regulation of stress-activated protein kinase signaling cascade	1/66	196/18614	0.503352	0.550055	0.439235	GADD45A	1
BP	GO:0001906	cell killing	1/66	197/18614	0.505132	0.550331	0.439455	CTSC	1
BP	GO:0007416	synapse assembly	1/66	197/18614	0.505132	0.550331	0.439455	THBS2	1
BP	GO:0030073	insulin secretion	1/66	197/18614	0.505132	0.550331	0.439455	SOX4	1
BP	GO:0030258	lipid modification	1/66	197/18614	0.505132	0.550331	0.439455	TWIST1	1
BP	GO:0090087	regulation of peptide transport	1/66	197/18614	0.505132	0.550331	0.439455	SOX4	1
BP	GO:0071897	DNA biosynthetic process	1/66	198/18614	0.506906	0.55193	0.440731	SMOC2	1
BP	GO:0034765	regulation of monoatomic ion transmembrane transport	2/66	478/18614	0.508343	0.553161	0.441714	CEMIP/TWIST1	2
BP	GO:0007626	locomotory behavior	1/66	201/18614	0.512188	0.556337	0.444251	CXCL12	1
BP	GO:0043393	regulation of protein binding	1/66	201/18614	0.512188	0.556337	0.444251	CTHRC1	1
BP	GO:0097553	calcium ion transmembrane import into cytosol	1/66	201/18614	0.512188	0.556337	0.444251	CEMIP	1
BP	GO:0031032	actomyosin structure organization	1/66	202/18614	0.513937	0.5579	0.445499	TPM1	1
BP	GO:0002819	regulation of adaptive immune response	1/66	205/18614	0.519146	0.563215	0.449743	IL1R1	1
BP	GO:0099177	regulation of trans-synaptic signaling	2/66	488/18614	0.519473	0.563232	0.449756	FABP5/CDH11	2
BP	GO:0007623	circadian rhythm	1/66	207/18614	0.522587	0.566267	0.45218	ID3	1
BP	GO:0002285	lymphocyte activation involved in immune response	1/66	208/18614	0.524299	0.567781	0.453389	MDK	1
BP	GO:0002758	innate immune response-activating signaling pathway	1/66	209/18614	0.526005	0.568603	0.454045	COLEC12	1
BP	GO:0009952	anterior/posterior pattern specification	1/66	209/18614	0.526005	0.568603	0.454045	BASP1	1
BP	GO:0071383	cellular response to steroid hormone stimulus	1/66	209/18614	0.526005	0.568603	0.454045	SERPINF1	1
BP	GO:0046474	glycerophospholipid biosynthetic process	1/66	210/18614	0.527705	0.570098	0.455239	FABP5	1
BP	GO:0032869	cellular response to insulin stimulus	1/66	211/18614	0.529398	0.571585	0.456427	CTSD	1
BP	GO:0031396	regulation of protein ubiquitination	1/66	213/18614	0.532768	0.574191	0.458508	SOX4	1
BP	GO:0042098	T cell proliferation	1/66	213/18614	0.532768	0.574191	0.458508	GPNMB	1
BP	GO:0050821	protein stabilization	1/66	213/18614	0.532768	0.574191	0.458508	SOX4	1
BP	GO:0006282	regulation of DNA repair	1/66	214/18614	0.534444	0.575309	0.459401	TWIST1	1
BP	GO:1902806	regulation of cell cycle G1/S phase transition	1/66	214/18614	0.534444	0.575309	0.459401	GPNMB	1
BP	GO:0007033	vacuole organization	1/66	217/18614	0.539436	0.580336	0.463415	CTSD	1
BP	GO:0043523	regulation of neuron apoptotic process	1/66	219/18614	0.542735	0.583537	0.465971	MDK	1
BP	GO:0072330	monocarboxylic acid biosynthetic process	1/66	220/18614	0.544375	0.584952	0.4671	FABP5	1
BP	GO:0044242	cellular lipid catabolic process	1/66	222/18614	0.547639	0.588108	0.469621	TWIST1	1
BP	GO:0071222	cellular response to lipopolysaccharide	1/66	224/18614	0.55088	0.591236	0.472119	SPON2	1
BP	GO:0006486	protein glycosylation	1/66	226/18614	0.554098	0.59363	0.47403	GALNT1	1
BP	GO:0007163	establishment or maintenance of cell polarity	1/66	226/18614	0.554098	0.59363	0.47403	GJA1	1
BP	GO:0043413	macromolecule glycosylation	1/66	226/18614	0.554098	0.59363	0.47403	GALNT1	1
BP	GO:0046777	protein autophosphorylation	1/66	227/18614	0.555699	0.59499	0.475116	GPNMB	1
BP	GO:1903050	regulation of proteolysis involved in protein catabolic process	1/66	230/18614	0.560466	0.599739	0.478908	CTSC	1
BP	GO:0048588	developmental cell growth	1/66	231/18614	0.562044	0.60107	0.479971	CXCL12	1
BP	GO:0002218	activation of innate immune response	1/66	233/18614	0.565183	0.603711	0.48208	COLEC12	1
BP	GO:2001234	negative regulation of apoptotic signaling pathway	1/66	233/18614	0.565183	0.603711	0.48208	CXCL12	1
BP	GO:0050807	regulation of synapse organization	1/66	234/18614	0.566745	0.604662	0.482839	THBS2	1
BP	GO:0060560	developmental growth involved in morphogenesis	1/66	234/18614	0.566745	0.604662	0.482839	CXCL12	1
BP	GO:0034764	positive regulation of transmembrane transport	1/66	235/18614	0.5683	0.605963	0.483878	CEMIP	1
BP	GO:0051403	stress-activated MAPK cascade	1/66	237/18614	0.571395	0.608183	0.485651	GADD45A	1
BP	GO:0071219	cellular response to molecule of bacterial origin	1/66	237/18614	0.571395	0.608183	0.485651	SPON2	1
BP	GO:0072593	reactive oxygen species metabolic process	1/66	237/18614	0.571395	0.608183	0.485651	GADD45A	1
BP	GO:0030072	peptide hormone secretion	1/66	238/18614	0.572935	0.609462	0.486672	SOX4	1
BP	GO:0050670	regulation of lymphocyte proliferation	1/66	239/18614	0.574469	0.610733	0.487687	GPNMB	1
BP	GO:0002274	myeloid leukocyte activation	1/66	240/18614	0.575997	0.611636	0.488409	CTSC	1
BP	GO:0050803	regulation of synapse structure or activity	1/66	240/18614	0.575997	0.611636	0.488409	THBS2	1
BP	GO:1901617	organic hydroxy compound biosynthetic process	1/66	242/18614	0.579038	0.614503	0.490698	PLTP	1
BP	GO:0002790	peptide secretion	1/66	243/18614	0.58055	0.615021	0.491112	SOX4	1
BP	GO:0032944	regulation of mononuclear cell proliferation	1/66	243/18614	0.58055	0.615021	0.491112	GPNMB	1
BP	GO:0045930	negative regulation of mitotic cell cycle	1/66	243/18614	0.58055	0.615021	0.491112	GPNMB	1
BP	GO:0031098	stress-activated protein kinase signaling cascade	1/66	245/18614	0.583558	0.617482	0.493077	GADD45A	1
BP	GO:0070085	glycosylation	1/66	245/18614	0.583558	0.617482	0.493077	GALNT1	1
BP	GO:0002703	regulation of leukocyte mediated immunity	1/66	246/18614	0.585055	0.618702	0.494051	IL1R1	1
BP	GO:0016197	endosomal transport	1/66	248/18614	0.588031	0.621121	0.495983	ARL4C	1
BP	GO:0051259	protein complex oligomerization	1/66	248/18614	0.588031	0.621121	0.495983	STEAP4	1
BP	GO:0006959	humoral immune response	1/66	250/18614	0.590987	0.622783	0.49731	SPON2	1
BP	GO:0016054	organic acid catabolic process	1/66	250/18614	0.590987	0.622783	0.49731	TWIST1	1
BP	GO:0045017	glycerolipid biosynthetic process	1/66	250/18614	0.590987	0.622783	0.49731	FABP5	1
BP	GO:0046395	carboxylic acid catabolic process	1/66	250/18614	0.590987	0.622783	0.49731	TWIST1	1
BP	GO:0000082	G1/S transition of mitotic cell cycle	1/66	251/18614	0.592457	0.623967	0.498255	GPNMB	1
BP	GO:0097305	response to alcohol	1/66	252/18614	0.593922	0.625144	0.499195	CTSK	1
BP	GO:0008654	phospholipid biosynthetic process	1/66	255/18614	0.598285	0.628636	0.501983	FABP5	1
BP	GO:0050730	regulation of peptidyl-tyrosine phosphorylation	1/66	255/18614	0.598285	0.628636	0.501983	GAS6	1
BP	GO:1903320	regulation of protein modification by small protein conjugation or removal	1/66	255/18614	0.598285	0.628636	0.501983	SOX4	1
BP	GO:0043122	regulation of I-kappaB kinase/NF-kappaB signaling	1/66	258/18614	0.602602	0.632803	0.505311	GJA1	1
BP	GO:0015833	peptide transport	1/66	259/18614	0.604031	0.633196	0.505625	SOX4	1
BP	GO:0034976	response to endoplasmic reticulum stress	1/66	259/18614	0.604031	0.633196	0.505625	MARCKS	1
BP	GO:0051402	neuron apoptotic process	1/66	259/18614	0.604031	0.633196	0.505625	MDK	1
BP	GO:0071216	cellular response to biotic stimulus	1/66	264/18614	0.6111	0.640234	0.511245	SPON2	1
BP	GO:0098657	import into cell	1/66	265/18614	0.612499	0.641326	0.512117	STEAP4	1
BP	GO:0070663	regulation of leukocyte proliferation	1/66	268/18614	0.616665	0.645314	0.515301	GPNMB	1
BP	GO:0090150	establishment of protein localization to membrane	1/66	271/18614	0.620788	0.649251	0.518445	CEMIP	1
BP	GO:0071560	cellular response to transforming growth factor beta stimulus	1/66	274/18614	0.624867	0.652759	0.521247	CTSK	1
BP	GO:1901988	negative regulation of cell cycle phase transition	1/66	274/18614	0.624867	0.652759	0.521247	GPNMB	1
BP	GO:0050708	regulation of protein secretion	1/66	275/18614	0.626217	0.653791	0.52207	SOX4	1
BP	GO:0017148	negative regulation of translation	1/66	276/18614	0.627562	0.654437	0.522586	IGFBP5	1
BP	GO:0042113	B cell activation	1/66	276/18614	0.627562	0.654437	0.522586	MMP14	1
BP	GO:0006260	DNA replication	1/66	278/18614	0.630238	0.656468	0.524208	ID3	1
BP	GO:0098742	cell-cell adhesion via plasma-membrane adhesion molecules	1/66	278/18614	0.630238	0.656468	0.524208	CDH11	1
BP	GO:0071559	response to transforming growth factor beta	1/66	280/18614	0.632895	0.658855	0.526114	CTSK	1
BP	GO:0044843	cell cycle G1/S phase transition	1/66	281/18614	0.634217	0.659849	0.526908	GPNMB	1
BP	GO:0022898	regulation of transmembrane transporter activity	1/66	289/18614	0.644622	0.670288	0.535243	TWIST1	1
BP	GO:0044262	cellular carbohydrate metabolic process	1/66	290/18614	0.645902	0.671231	0.535997	IGFBP4	1
BP	GO:0007249	I-kappaB kinase/NF-kappaB signaling	1/66	293/18614	0.649714	0.674804	0.53885	GJA1	1
BP	GO:0002366	leukocyte activation involved in immune response	1/66	296/18614	0.653486	0.678331	0.541666	MDK	1
BP	GO:0006650	glycerophospholipid metabolic process	1/66	297/18614	0.654735	0.679236	0.542389	FABP5	1
BP	GO:0002263	cell activation involved in immune response	1/66	300/18614	0.658454	0.682308	0.544842	MDK	1
BP	GO:0045089	positive regulation of innate immune response	1/66	300/18614	0.658454	0.682308	0.544842	COLEC12	1
BP	GO:0097193	intrinsic apoptotic signaling pathway	1/66	301/18614	0.659685	0.682798	0.545234	CXCL12	1
BP	GO:2000113	negative regulation of cellular macromolecule biosynthetic process	1/66	301/18614	0.659685	0.682798	0.545234	IGFBP5	1
BP	GO:0006302	double-strand break repair	1/66	303/18614	0.662133	0.684154	0.546316	TWIST1	1
BP	GO:0051054	positive regulation of DNA metabolic process	1/66	303/18614	0.662133	0.684154	0.546316	SMOC2	1
BP	GO:0051607	defense response to virus	1/66	303/18614	0.662133	0.684154	0.546316	SPON2	1
BP	GO:0034249	negative regulation of amide metabolic process	1/66	304/18614	0.663351	0.684627	0.546694	IGFBP5	1
BP	GO:0140546	defense response to symbiont	1/66	304/18614	0.663351	0.684627	0.546694	SPON2	1
BP	GO:0046651	lymphocyte proliferation	1/66	306/18614	0.665774	0.686734	0.548376	GPNMB	1
BP	GO:0071375	cellular response to peptide hormone stimulus	1/66	308/18614	0.668179	0.688821	0.550043	CTSD	1
BP	GO:0032943	mononuclear cell proliferation	1/66	313/18614	0.674119	0.694547	0.554615	GPNMB	1
BP	GO:0010948	negative regulation of cell cycle process	1/66	317/18614	0.678795	0.698965	0.558143	GPNMB	1
BP	GO:0007281	germ cell development	1/66	319/18614	0.681108	0.700946	0.559725	MDK	1
BP	GO:0016236	macroautophagy	1/66	322/18614	0.684547	0.703681	0.561909	CTSD	1
BP	GO:0031647	regulation of protein stability	1/66	322/18614	0.684547	0.703681	0.561909	SOX4	1
BP	GO:0008202	steroid metabolic process	1/66	323/18614	0.685685	0.704048	0.562202	NPC2	1
BP	GO:0009416	response to light stimulus	1/66	323/18614	0.685685	0.704048	0.562202	MMP2	1
BP	GO:0009101	glycoprotein biosynthetic process	1/66	324/18614	0.686819	0.70441	0.562491	GALNT1	1
BP	GO:0032409	regulation of transporter activity	1/66	324/18614	0.686819	0.70441	0.562491	TWIST1	1
BP	GO:0002833	positive regulation of response to biotic stimulus	1/66	327/18614	0.690198	0.707411	0.564887	COLEC12	1
BP	GO:0006913	nucleocytoplasmic transport	1/66	328/18614	0.691316	0.707411	0.564887	GAS6	1
BP	GO:0046394	carboxylic acid biosynthetic process	1/66	328/18614	0.691316	0.707411	0.564887	FABP5	1
BP	GO:0051169	nuclear transport	1/66	328/18614	0.691316	0.707411	0.564887	GAS6	1
BP	GO:0016042	lipid catabolic process	1/66	330/18614	0.69354	0.709284	0.566383	TWIST1	1
BP	GO:0016053	organic acid biosynthetic process	1/66	331/18614	0.694646	0.710013	0.566965	FABP5	1
BP	GO:0006605	protein targeting	1/66	333/18614	0.696847	0.711455	0.568117	CEMIP	1
BP	GO:0007265	Ras protein signal transduction	1/66	333/18614	0.696847	0.711455	0.568117	PDPN	1
BP	GO:0032496	response to lipopolysaccharide	1/66	345/18614	0.709727	0.724195	0.57829	SPON2	1
BP	GO:0070661	leukocyte proliferation	1/66	348/18614	0.712862	0.726982	0.580515	GPNMB	1
BP	GO:0045787	positive regulation of cell cycle	1/66	354/18614	0.719031	0.732859	0.585208	SMOC2	1
BP	GO:1901990	regulation of mitotic cell cycle phase transition	1/66	357/18614	0.722067	0.735537	0.587347	GPNMB	1
BP	GO:0010639	negative regulation of organelle organization	1/66	362/18614	0.727055	0.7402	0.59107	TMSB10	1
BP	GO:0002237	response to molecule of bacterial origin	1/66	366/18614	0.730982	0.743358	0.593592	SPON2	1
BP	GO:0006066	alcohol metabolic process	1/66	366/18614	0.730982	0.743358	0.593592	NPC2	1
BP	GO:0018108	peptidyl-tyrosine phosphorylation	1/66	370/18614	0.734853	0.746873	0.596399	GAS6	1
BP	GO:0018212	peptidyl-tyrosine modification	1/66	372/18614	0.736768	0.748397	0.597616	GAS6	1
BP	GO:0009306	protein secretion	1/66	373/18614	0.737721	0.748521	0.597715	SOX4	1
BP	GO:0045088	regulation of innate immune response	1/66	373/18614	0.737721	0.748521	0.597715	COLEC12	1
BP	GO:0035592	establishment of protein localization to extracellular region	1/66	374/18614	0.73867	0.749062	0.598147	SOX4	1
BP	GO:0006644	phospholipid metabolic process	1/66	375/18614	0.739615	0.749599	0.598576	FABP5	1
BP	GO:0071692	protein localization to extracellular region	1/66	382/18614	0.746141	0.755787	0.603517	SOX4	1
BP	GO:1902074	response to salt	1/66	383/18614	0.74706	0.756293	0.603921	RUNX2	1
BP	GO:0046486	glycerolipid metabolic process	1/66	385/18614	0.748888	0.757718	0.605059	FABP5	1
BP	GO:0044282	small molecule catabolic process	1/66	388/18614	0.751606	0.760041	0.606914	TWIST1	1
BP	GO:0140694	non-membrane-bounded organelle assembly	1/66	390/18614	0.753402	0.76143	0.608023	TPM1	1
BP	GO:0001701	in utero embryonic development	1/66	398/18614	0.760458	0.7677	0.61303	TWIST1	1
BP	GO:0007178	transmembrane receptor protein serine/threonine kinase signaling pathway	1/66	398/18614	0.760458	0.7677	0.61303	RUNX2	1
BP	GO:0009100	glycoprotein metabolic process	1/66	401/18614	0.763052	0.769888	0.614777	GALNT1	1
BP	GO:0045786	negative regulation of cell cycle	1/66	404/18614	0.765619	0.772045	0.6165	GPNMB	1
BP	GO:0007018	microtubule-based movement	1/66	417/18614	0.776429	0.782508	0.624855	PLTP	1
BP	GO:0002757	immune response-activating signaling pathway	1/66	423/18614	0.781251	0.786928	0.628384	COLEC12	1
BP	GO:0042391	regulation of membrane potential	1/66	433/18614	0.789061	0.794351	0.634311	GJA1	1
BP	GO:0022412	cellular process involved in reproduction in multicellular organism	1/66	438/18614	0.792862	0.797732	0.637011	MDK	1
BP	GO:0051656	establishment of organelle localization	1/66	445/18614	0.798071	0.802525	0.640838	GJA1	1
BP	GO:0002764	immune response-regulating signaling pathway	1/66	450/18614	0.801713	0.805288	0.643045	COLEC12	1
BP	GO:0031331	positive regulation of cellular catabolic process	1/66	450/18614	0.801713	0.805288	0.643045	TWIST1	1
BP	GO:1901987	regulation of cell cycle phase transition	1/66	457/18614	0.806702	0.809848	0.646686	GPNMB	1
BP	GO:0002831	regulation of response to biotic stimulus	1/66	463/18614	0.810881	0.813589	0.649674	COLEC12	1
BP	GO:0050808	synapse organization	1/66	466/18614	0.812936	0.815198	0.650958	THBS2	1
BP	GO:0044772	mitotic cell cycle phase transition	1/66	467/18614	0.813616	0.815426	0.651141	GPNMB	1
BP	GO:0016570	histone modification	1/66	475/18614	0.818972	0.820338	0.655063	TWIST1	1
BP	GO:0007264	small GTPase mediated signal transduction	1/66	483/18614	0.824176	0.825091	0.658859	PDPN	1
BP	GO:0050804	modulation of chemical synaptic transmission	1/66	487/18614	0.826722	0.827181	0.660527	CDH11	1
BP	GO:0002253	activation of immune response	1/66	495/18614	0.831706	0.831706	0.664141	COLEC12	1
CC	GO:0062023	collagen-containing extracellular matrix	16/68	415/19518	7.00876e-13	9.74217e-11	7.30386e-11	MDK/MMP2/POSTN/CTHRC1/MFAP2/SERPINF1/AEBP1/THBS2/CTSB/CTSC/NID2/SMOC2/CTSD/CXCL12/COL12A1/FBLN1	16
CC	GO:0005604	basement membrane	5/68	84/19518	1.10287e-05	0.000766492	0.000574651	SERPINF1/THBS2/NID2/SMOC2/FBLN1	5
CC	GO:0005775	vacuolar lumen	6/68	176/19518	3.40022e-05	0.00123581	0.000926508	FABP5/CTSK/CTSB/CTSC/CTSD/NPC2	6
CC	GO:0042470	melanosome	5/68	112/19518	4.44537e-05	0.00123581	0.000926508	SERPINF1/MMP14/CTSB/CTSD/GPNMB	5
CC	GO:0048770	pigment granule	5/68	112/19518	4.44537e-05	0.00123581	0.000926508	SERPINF1/MMP14/CTSB/CTSD/GPNMB	5
CC	GO:0034774	secretory granule lumen	7/68	322/19518	0.000127562	0.00243772	0.0018276	FABP5/CHI3L1/CTSC/CTSD/GAS6/NPC2/COTL1	7
CC	GO:0060205	cytoplasmic vesicle lumen	7/68	325/19518	0.000135087	0.00243772	0.0018276	FABP5/CHI3L1/CTSC/CTSD/GAS6/NPC2/COTL1	7
CC	GO:0031983	vesicle lumen	7/68	327/19518	0.000140301	0.00243772	0.0018276	FABP5/CHI3L1/CTSC/CTSD/GAS6/NPC2/COTL1	7
CC	GO:0031904	endosome lumen	3/68	39/19518	0.000337885	0.00521845	0.00391235	CTSK/CTSB/CTSD	3
CC	GO:0043202	lysosomal lumen	4/68	98/19518	0.00038046	0.0052884	0.0039648	CTSK/CTSB/CTSD/NPC2	4
CC	GO:1904090	peptidase inhibitor complex	2/68	11/19518	0.000644591	0.00814529	0.00610665	CTSB/PLAU	2
CC	GO:1904813	ficolin-1-rich granule lumen	4/68	124/19518	0.000923313	0.010695	0.00801825	FTH1/CTSB/CTSD/COTL1	4
CC	GO:0005581	collagen trimer	3/68	85/19518	0.00325767	0.032443	0.0243231	CTHRC1/COLEC12/COL12A1	3
CC	GO:0005925	focal adhesion	6/68	422/19518	0.00348665	0.032443	0.0243231	CD99/MMP14/MARCKS/ENAH/GJA1/PLAU	6
CC	GO:0030055	cell-substrate junction	6/68	432/19518	0.00390892	0.032443	0.0243231	CD99/MMP14/MARCKS/ENAH/GJA1/PLAU	6
CC	GO:0035578	azurophil granule lumen	3/68	91/19518	0.00394784	0.032443	0.0243231	FABP5/CTSC/NPC2	3
CC	GO:0101002	ficolin-1-rich granule	4/68	185/19518	0.00396785	0.032443	0.0243231	FTH1/CTSB/CTSD/COTL1	4
CC	GO:0036019	endolysosome	2/68	29/19518	0.00456961	0.0338907	0.0254084	CTSK/CTSB	2
CC	GO:0005788	endoplasmic reticulum lumen	5/68	312/19518	0.00463254	0.0338907	0.0254084	CTSC/IGFBP5/GAS6/IGFBP4/COL12A1	5
CC	GO:0030863	cortical cytoskeleton	3/68	104/19518	0.00573074	0.0398286	0.0298601	GYPC/CALD1/COTL1	3
CC	GO:0005796	Golgi lumen	3/68	106/19518	0.00604122	0.0399871	0.029979	MMP11/MMP14/GAS6	3
CC	GO:0030175	filopodium	3/68	108/19518	0.00636161	0.0401938	0.0301339	ARL4C/ENAH/PDPN	3
CC	GO:1904724	tertiary granule lumen	2/68	55/19518	0.0157704	0.0939496	0.0704355	FTH1/CTSD	2
CC	GO:0005766	primary lysosome	3/68	155/19518	0.0168974	0.0939496	0.0704355	FABP5/CTSC/NPC2	3
CC	GO:0042582	azurophil granule	3/68	155/19518	0.0168974	0.0939496	0.0704355	FABP5/CTSC/NPC2	3
CC	GO:0042581	specific granule	3/68	160/19518	0.018371	0.0981519	0.073586	CHI3L1/CTSD/PLAU	3
CC	GO:0070820	tertiary granule	3/68	164/19518	0.0195999	0.0981519	0.073586	FTH1/CTSD/PLAU	3
CC	GO:0035580	specific granule lumen	2/68	62/19518	0.0197716	0.0981519	0.073586	CHI3L1/CTSD	2
CC	GO:0005938	cell cortex	4/68	302/19518	0.0211051	0.101159	0.0758403	GYPC/MARCKS/CALD1/COTL1	4
CC	GO:0030864	cortical actin cytoskeleton	2/68	73/19518	0.0268144	0.12424	0.0931448	CALD1/COTL1	2
CC	GO:0032432	actin filament bundle	2/68	78/19518	0.0303031	0.135875	0.101868	MARCKS/TPM1	2
CC	GO:0033116	endoplasmic reticulum-Golgi intermediate compartment membrane	2/68	80/19518	0.0317465	0.137899	0.103385	CTSC/GALNT1	2
CC	GO:0097197	tetraspanin-enriched microdomain	1/68	10/19518	0.0343063	0.144502	0.108336	PDPN	1
CC	GO:0031091	platelet alpha granule	2/68	91/19518	0.0401518	0.162301	0.12168	THBS2/GAS6	2
CC	GO:0044754	autolysosome	1/68	12/19518	0.041027	0.162301	0.12168	FTH1	1
CC	GO:0098858	actin-based cell projection	3/68	225/19518	0.043846	0.162301	0.12168	ARL4C/ENAH/PDPN	3
CC	GO:0016324	apical plasma membrane	4/68	381/19518	0.043874	0.162301	0.12168	CTSK/CTSB/GJA1/PDPN	4
CC	GO:0001527	microfibril	1/68	13/19518	0.0443701	0.162301	0.12168	MFAP2	1
CC	GO:0030016	myofibril	3/68	233/19518	0.0477788	0.168316	0.126189	MMP2/TPM1/CALD1	3
CC	GO:0032587	ruffle membrane	2/68	101/19518	0.0484363	0.168316	0.126189	TPM1/PDPN	2
CC	GO:0005884	actin filament	2/68	105/19518	0.05191	0.170336	0.127704	TPM1/COTL1	2
CC	GO:0043292	contractile fiber	3/68	243/19518	0.0529316	0.170336	0.127704	MMP2/TPM1/CALD1	3
CC	GO:0001674	female germ cell nucleus	1/68	16/19518	0.0543306	0.170336	0.127704	MARCKS	1
CC	GO:0016607	nuclear speck	4/68	415/19518	0.0567228	0.170336	0.127704	BASP1/KAZN/GADD45A/FNDC1	4
CC	GO:0098637	protein complex involved in cell-matrix adhesion	1/68	17/19518	0.057628	0.170336	0.127704	PLAU	1
CC	GO:1905370	serine-type endopeptidase complex	1/68	17/19518	0.057628	0.170336	0.127704	PLAU	1
CC	GO:0005767	secondary lysosome	1/68	18/19518	0.060914	0.170336	0.127704	FTH1	1
CC	GO:0031527	filopodium membrane	1/68	18/19518	0.060914	0.170336	0.127704	PDPN	1
CC	GO:1905286	serine-type peptidase complex	1/68	18/19518	0.060914	0.170336	0.127704	PLAU	1
CC	GO:0009897	external side of plasma membrane	4/68	426/19518	0.061272	0.170336	0.127704	CTSK/CTSB/CXCL12/IL1R1	4
CC	GO:0045177	apical part of cell	4/68	446/19518	0.0700273	0.17869	0.133967	CTSK/CTSB/GJA1/PDPN	4
CC	GO:0005922	connexin complex	1/68	21/19518	0.0707046	0.17869	0.133967	GJA1	1
CC	GO:0033162	melanosome membrane	1/68	21/19518	0.0707046	0.17869	0.133967	GPNMB	1
CC	GO:0045009	chitosome	1/68	21/19518	0.0707046	0.17869	0.133967	GPNMB	1
CC	GO:0090741	pigment granule membrane	1/68	21/19518	0.0707046	0.17869	0.133967	GPNMB	1
CC	GO:0005865	striated muscle thin filament	1/68	22/19518	0.0739457	0.180324	0.135192	TPM1	1
CC	GO:0031258	lamellipodium membrane	1/68	22/19518	0.0739457	0.180324	0.135192	PDPN	1
CC	GO:0005793	endoplasmic reticulum-Golgi intermediate compartment	2/68	132/19518	0.0774796	0.185684	0.13921	CTSC/GALNT1	2
CC	GO:0036379	myofilament	1/68	26/19518	0.0867992	0.203813	0.152802	TPM1	1
CC	GO:0030057	desmosome	1/68	27/19518	0.089985	0.203813	0.152802	KAZN	1
CC	GO:0034364	high-density lipoprotein particle	1/68	27/19518	0.089985	0.203813	0.152802	PLTP	1
CC	GO:0015629	actin cytoskeleton	4/68	489/19518	0.0909094	0.203813	0.152802	MARCKS/TPM1/CALD1/COTL1	4
CC	GO:0031528	microvillus membrane	1/68	30/19518	0.0994768	0.218228	0.163609	PDPN	1
CC	GO:0016342	catenin complex	1/68	31/19518	0.102619	0.218228	0.163609	CDH11	1
CC	GO:0045121	membrane raft	3/68	323/19518	0.102905	0.218228	0.163609	CTSD/GJA1/PDPN	3
CC	GO:0098857	membrane microdomain	3/68	324/19518	0.103619	0.218228	0.163609	CTSD/GJA1/PDPN	3
CC	GO:0005921	gap junction	1/68	32/19518	0.10575	0.219393	0.164482	GJA1	1
CC	GO:0034358	plasma lipoprotein particle	1/68	36/19518	0.118169	0.23805	0.17847	PLTP	1
CC	GO:1990777	lipoprotein particle	1/68	36/19518	0.118169	0.23805	0.17847	PLTP	1
CC	GO:0030427	site of polarized growth	2/68	172/19518	0.120827	0.239928	0.179878	BASP1/COTL1	2
CC	GO:0032994	protein-lipid complex	1/68	39/19518	0.127371	0.24936	0.186949	PLTP	1
CC	GO:0031256	leading edge membrane	2/68	180/19518	0.1301	0.249953	0.187394	TPM1/PDPN	2
CC	GO:0001726	ruffle	2/68	181/19518	0.13127	0.249953	0.187394	TPM1/PDPN	2
CC	GO:0031901	early endosome membrane	2/68	187/19518	0.138346	0.259866	0.194826	STEAP4/GPNMB	2
CC	GO:0030027	lamellipodium	2/68	202/19518	0.156384	0.289831	0.217291	ENAH/PDPN	2
CC	GO:0014704	intercalated disc	1/68	50/19518	0.16031	0.293198	0.219815	GJA1	1
CC	GO:0030017	sarcomere	2/68	213/19518	0.169885	0.306675	0.229919	MMP2/TPM1	2
CC	GO:0098636	protein complex involved in cell adhesion	1/68	57/19518	0.18063	0.318819	0.239023	PLAU	1
CC	GO:0031252	cell leading edge	3/68	422/19518	0.182019	0.318819	0.239023	TPM1/ENAH/PDPN	3
CC	GO:0030660	Golgi-associated vesicle membrane	1/68	58/19518	0.183493	0.318819	0.239023	GJA1	1
CC	GO:0001533	cornified envelope	1/68	59/19518	0.186346	0.319779	0.239743	KAZN	1
CC	GO:0016323	basolateral plasma membrane	2/68	234/19518	0.196165	0.332524	0.249299	SLC40A1/PDPN	2
CC	GO:0031093	platelet alpha granule lumen	1/68	67/19518	0.20882	0.345548	0.259063	GAS6	1
CC	GO:0043073	germ cell nucleus	1/68	67/19518	0.20882	0.345548	0.259063	MARCKS	1
CC	GO:0001725	stress fiber	1/68	69/19518	0.214343	0.346437	0.25973	TPM1	1
CC	GO:0097517	contractile actin filament bundle	1/68	69/19518	0.214343	0.346437	0.25973	TPM1	1
CC	GO:0044291	cell-cell contact zone	1/68	72/19518	0.222555	0.351832	0.263774	GJA1	1
CC	GO:0005905	clathrin-coated pit	1/68	73/19518	0.225274	0.351832	0.263774	CEMIP	1
CC	GO:0070821	tertiary granule membrane	1/68	73/19518	0.225274	0.351832	0.263774	PLAU	1
CC	GO:0042641	actomyosin	1/68	76/19518	0.233373	0.360432	0.270222	TPM1	1
CC	GO:0009925	basal plasma membrane	2/68	266/19518	0.237066	0.362111	0.27148	SLC40A1/PDPN	2
CC	GO:0045178	basal part of cell	2/68	285/19518	0.2616	0.385689	0.289157	SLC40A1/PDPN	2
CC	GO:0016528	sarcoplasm	1/68	90/19518	0.270083	0.385689	0.289157	CTHRC1	1
CC	GO:1905369	endopeptidase complex	1/68	90/19518	0.270083	0.385689	0.289157	PLAU	1
CC	GO:0005798	Golgi-associated vesicle	1/68	91/19518	0.272637	0.385689	0.289157	GJA1	1
CC	GO:0035579	specific granule membrane	1/68	91/19518	0.272637	0.385689	0.289157	PLAU	1
CC	GO:0045334	clathrin-coated endocytic vesicle	1/68	92/19518	0.275183	0.385689	0.289157	CEMIP	1
CC	GO:0030134	COPII-coated ER to Golgi transport vesicle	1/68	93/19518	0.27772	0.385689	0.289157	CTSC	1
CC	GO:0032580	Golgi cisterna membrane	1/68	93/19518	0.27772	0.385689	0.289157	GALNT1	1
CC	GO:0005902	microvillus	1/68	94/19518	0.280249	0.385689	0.289157	PDPN	1
CC	GO:0098685	Schaffer collateral - CA1 synapse	1/68	94/19518	0.280249	0.385689	0.289157	CDH11	1
CC	GO:0030135	coated vesicle	2/68	312/19518	0.296503	0.404058	0.302929	CEMIP/CTSC	2
CC	GO:0030667	secretory granule membrane	2/68	319/19518	0.305527	0.410976	0.308115	FABP5/PLAU	2
CC	GO:0016605	PML body	1/68	105/19518	0.307493	0.410976	0.308115	BASP1	1
CC	GO:0014069	postsynaptic density	2/68	339/19518	0.331192	0.438435	0.328702	FABP5/CAMK2N1	2
CC	GO:0005776	autophagosome	1/68	117/19518	0.336055	0.438597	0.328823	FTH1	1
CC	GO:0031985	Golgi cisterna	1/68	118/19518	0.338382	0.438597	0.328823	GALNT1	1
CC	GO:0030139	endocytic vesicle	2/68	347/19518	0.341392	0.438597	0.328823	CEMIP/COLEC12	2
CC	GO:0031253	cell projection membrane	2/68	349/19518	0.343935	0.438597	0.328823	TPM1/PDPN	2
CC	GO:0032279	asymmetric synapse	2/68	353/19518	0.349013	0.441025	0.330644	FABP5/CAMK2N1	2
CC	GO:1905368	peptidase complex	1/68	125/19518	0.354448	0.443859	0.332768	PLAU	1
CC	GO:0016363	nuclear matrix	1/68	127/19518	0.358968	0.445504	0.334002	BASP1	1
CC	GO:0099572	postsynaptic specialization	2/68	364/19518	0.36291	0.446411	0.334682	FABP5/CAMK2N1	2
CC	GO:0070160	tight junction	1/68	131/19518	0.367913	0.448596	0.336319	GJA1	1
CC	GO:0030665	clathrin-coated vesicle membrane	1/68	136/19518	0.378922	0.455873	0.341775	CEMIP	1
CC	GO:0098791	Golgi apparatus subcompartment	2/68	378/19518	0.380441	0.455873	0.341775	POSTN/GALNT1	2
CC	GO:0098984	neuron to neuron synapse	2/68	382/19518	0.385415	0.457886	0.343284	FABP5/CAMK2N1	2
CC	GO:0019897	extrinsic component of plasma membrane	1/68	147/19518	0.402481	0.470125	0.35246	CDH11	1
CC	GO:0034399	nuclear periphery	1/68	147/19518	0.402481	0.470125	0.35246	BASP1	1
CC	GO:0005795	Golgi stack	1/68	151/19518	0.410827	0.475875	0.356771	GALNT1	1
CC	GO:0005769	early endosome	2/68	423/19518	0.435359	0.500123	0.37495	STEAP4/GPNMB	2
CC	GO:0030426	growth cone	1/68	167/19518	0.443081	0.504821	0.378473	BASP1	1
CC	GO:0005912	adherens junction	1/68	185/19518	0.477289	0.539375	0.404378	CDH11	1
CC	GO:0030666	endocytic vesicle membrane	1/68	196/19518	0.497166	0.557307	0.417822	COLEC12	1
CC	GO:0030662	coated vesicle membrane	1/68	202/19518	0.507692	0.564554	0.423255	CEMIP	1
CC	GO:0008021	synaptic vesicle	1/68	210/19518	0.52139	0.575184	0.431225	SLC40A1	1
CC	GO:0030136	clathrin-coated vesicle	1/68	215/19518	0.52976	0.579816	0.434697	CEMIP	1
CC	GO:0070382	exocytic vesicle	1/68	225/19518	0.546069	0.592996	0.444579	SLC40A1	1
CC	GO:0045111	intermediate filament cytoskeleton	1/68	253/19518	0.588827	0.627861	0.470717	MMP14	1
CC	GO:0090575	RNA polymerase II transcription regulator complex	1/68	254/19518	0.590279	0.627861	0.470717	MAFB	1
CC	GO:0005802	trans-Golgi network	1/68	255/19518	0.591725	0.627861	0.470717	POSTN	1
CC	GO:0150034	distal axon	1/68	277/19518	0.6223	0.655301	0.49129	BASP1	1
CC	GO:0019898	extrinsic component of membrane	1/68	288/19518	0.63673	0.665455	0.498902	CDH11	1
CC	GO:0098978	glutamatergic synapse	1/68	410/19518	0.764525	0.785642	0.589009	CDH11	1
CC	GO:0005765	lysosomal membrane	1/68	415/19518	0.768686	0.785642	0.589009	CTSD	1
CC	GO:0098852	lytic vacuole membrane	1/68	415/19518	0.768686	0.785642	0.589009	CTSD	1
CC	GO:0030133	transport vesicle	1/68	425/19518	0.776791	0.788131	0.590875	SLC40A1	1
CC	GO:0005774	vacuolar membrane	1/68	460/19518	0.803016	0.808835	0.606397	CTSD	1
CC	GO:0043025	neuronal cell body	1/68	500/19518	0.829285	0.829285	0.621728	SERPINF1	1
MF	GO:0005201	extracellular matrix structural constituent	9/66	167/18369	8.11601e-09	1.60697e-06	1.1875e-06	POSTN/CTHRC1/CHI3L1/MFAP2/AEBP1/THBS2/NID2/COL12A1/FBLN1	9
MF	GO:0004252	serine-type endopeptidase activity	7/66	170/18369	2.52799e-06	0.000199621	0.000147514	MMP13/MMP2/MMP11/CTSK/MMP14/CTSC/PLAU	7
MF	GO:0005518	collagen binding	5/66	66/18369	3.87264e-06	0.000199621	0.000147514	MMP13/CTSK/AEBP1/CTSB/NID2	5
MF	GO:0001968	fibronectin binding	4/66	31/18369	4.44551e-06	0.000199621	0.000147514	MMP2/CTSK/IGFBP5/FBLN1	4
MF	GO:0008236	serine-type peptidase activity	7/66	190/18369	5.27516e-06	0.000199621	0.000147514	MMP13/MMP2/MMP11/CTSK/MMP14/CTSC/PLAU	7
MF	GO:0017171	serine hydrolase activity	7/66	194/18369	6.04913e-06	0.000199621	0.000147514	MMP13/MMP2/MMP11/CTSK/MMP14/CTSC/PLAU	7
MF	GO:0005539	glycosaminoglycan binding	7/66	232/18369	1.93593e-05	0.000526098	0.00038877	CCN5/MDK/POSTN/THBS2/CEMIP/SMOC2/GPNMB	7
MF	GO:0004175	endopeptidase activity	9/66	428/18369	2.12565e-05	0.000526098	0.00038877	MMP13/MMP2/MMP11/CTSK/MMP14/CTSB/CTSC/CTSD/PLAU	9
MF	GO:0008201	heparin binding	6/66	168/18369	3.0885e-05	0.00067947	0.000502107	CCN5/MDK/POSTN/THBS2/SMOC2/GPNMB	6
MF	GO:1901681	sulfur compound binding	7/66	269/18369	4.97739e-05	0.000985523	0.000728271	CCN5/MDK/POSTN/FTH1/THBS2/SMOC2/GPNMB	7
MF	GO:0008237	metallopeptidase activity	6/66	197/18369	7.50384e-05	0.00135069	0.000998119	MMP13/MMP2/MMP11/AEBP1/MMP14/CPXM1	6
MF	GO:0043425	bHLH transcription factor binding	3/66	31/18369	0.000185315	0.0030577	0.00225955	RUNX2/TWIST1/ID3	3
MF	GO:0005178	integrin binding	5/66	151/18369	0.000209664	0.00319335	0.00235978	CCN5/MMP14/CXCL12/GPNMB/FBLN1	5
MF	GO:0043394	proteoglycan binding	3/66	36/18369	0.000290608	0.00411003	0.00303718	CTSK/CTSB/GPNMB	3
MF	GO:0008238	exopeptidase activity	4/66	102/18369	0.000495921	0.00654616	0.00483741	AEBP1/MMP14/CPXM1/CTSC	4
MF	GO:0016504	peptidase activator activity	3/66	50/18369	0.000769635	0.00952423	0.00703811	CTSK/CTSC/FBLN1	3
MF	GO:0004197	cysteine-type endopeptidase activity	4/66	118/18369	0.000857888	0.00961738	0.00710695	CTSK/CTSB/CTSC/CTSD	4
MF	GO:0003779	actin binding	7/66	434/18369	0.000917492	0.00961738	0.00710695	MARCKS/MARCKSL1/TMSB10/TPM1/ENAH/CALD1/COTL1	7
MF	GO:0031994	insulin-like growth factor I binding	2/66	13/18369	0.000966736	0.00961738	0.00710695	IGFBP5/IGFBP4	2
MF	GO:0004222	metalloendopeptidase activity	4/66	122/18369	0.000971453	0.00961738	0.00710695	MMP13/MMP2/MMP11/MMP14	4
MF	GO:0061134	peptidase regulator activity	5/66	230/18369	0.00141546	0.0132928	0.00982296	CTSK/SERPINF1/CTSC/GAS6/FBLN1	5
MF	GO:0016722	oxidoreductase activity, acting on metal ions	2/66	16/18369	0.00147698	0.0132928	0.00982296	FTH1/STEAP4	2
MF	GO:0030169	low-density lipoprotein particle binding	2/66	17/18369	0.00167003	0.0143768	0.010624	PLTP/COLEC12	2
MF	GO:0008235	metalloexopeptidase activity	3/66	68/18369	0.00187938	0.0155049	0.0114576	AEBP1/MMP14/CPXM1	3
MF	GO:0005520	insulin-like growth factor binding	2/66	19/18369	0.00209011	0.0165537	0.0122327	IGFBP5/IGFBP4	2
MF	GO:0120020	cholesterol transfer activity	2/66	22/18369	0.00280394	0.0213531	0.0157793	PLTP/NPC2	2
MF	GO:0120015	sterol transfer activity	2/66	23/18369	0.00306389	0.0224685	0.0166035	PLTP/NPC2	2
MF	GO:0016505	peptidase activator activity involved in apoptotic process	2/66	24/18369	0.0033347	0.0235811	0.0174257	CTSK/CTSC	2
MF	GO:0008234	cysteine-type peptidase activity	4/66	185/18369	0.00441454	0.0301406	0.022273	CTSK/CTSB/CTSC/CTSD	4
MF	GO:0071813	lipoprotein particle binding	2/66	30/18369	0.00518339	0.0331068	0.0244649	PLTP/COLEC12	2
MF	GO:0071814	protein-lipid complex binding	2/66	30/18369	0.00518339	0.0331068	0.0244649	PLTP/COLEC12	2
MF	GO:0004181	metallocarboxypeptidase activity	2/66	31/18369	0.00552809	0.0342051	0.0252765	AEBP1/CPXM1	2
MF	GO:0005516	calmodulin binding	4/66	200/18369	0.00580794	0.0348476	0.0257513	AEBP1/MARCKS/MARCKSL1/CALD1	4
MF	GO:0051015	actin filament binding	4/66	202/18369	0.00601346	0.0350195	0.0258783	MARCKS/MARCKSL1/TPM1/COTL1	4
MF	GO:0015248	sterol transporter activity	2/66	36/18369	0.00740376	0.0418841	0.030951	PLTP/NPC2	2
MF	GO:0043028	cysteine-type endopeptidase regulator activity involved in apoptotic process	2/66	43/18369	0.0104423	0.0574326	0.0424409	CTSK/GAS6	2
MF	GO:0019838	growth factor binding	3/66	132/18369	0.0119402	0.0638961	0.0472172	IGFBP5/IGFBP4/IL1R1	3
MF	GO:0004180	carboxypeptidase activity	2/66	47/18369	0.0123862	0.0645384	0.0476919	AEBP1/CPXM1	2
MF	GO:0005504	fatty acid binding	2/66	49/18369	0.0134129	0.0680961	0.0503209	FABP5/ID3	2
MF	GO:0120013	lipid transfer activity	2/66	51/18369	0.0144754	0.071653	0.0529493	PLTP/NPC2	2
MF	GO:0050840	extracellular matrix binding	2/66	55/18369	0.0167054	0.0789414	0.0583352	OLFML2B/SMOC2	2
MF	GO:0030246	carbohydrate binding	4/66	273/18369	0.0167451	0.0789414	0.0583352	CHI3L2/CHI3L1/COLEC12/GALNT1	4
MF	GO:0005319	lipid transporter activity	3/66	169/18369	0.0229395	0.105628	0.078056	FABP5/PLTP/NPC2	3
MF	GO:0033293	monocarboxylic acid binding	2/66	80/18369	0.0335728	0.140038	0.103484	FABP5/ID3	2
MF	GO:0031406	carboxylic acid binding	3/66	200/18369	0.0352713	0.140038	0.103484	MDK/FABP5/ID3	3
MF	GO:0005522	profilin binding	1/66	10/18369	0.0353632	0.140038	0.103484	ENAH	1
MF	GO:0008239	dipeptidyl-peptidase activity	1/66	10/18369	0.0353632	0.140038	0.103484	CTSC	1
MF	GO:0008526	phosphatidylinositol transfer activity	1/66	10/18369	0.0353632	0.140038	0.103484	PLTP	1
MF	GO:0032050	clathrin heavy chain binding	1/66	10/18369	0.0353632	0.140038	0.103484	CEMIP	1
MF	GO:0035374	chondroitin sulfate binding	1/66	10/18369	0.0353632	0.140038	0.103484	MDK	1
MF	GO:0008199	ferric iron binding	1/66	11/18369	0.0388311	0.150756	0.111404	FTH1	1
MF	GO:0043177	organic acid binding	3/66	212/18369	0.0408012	0.155051	0.114578	MDK/FABP5/ID3	3
MF	GO:0005243	gap junction channel activity	1/66	12/18369	0.0422866	0.155051	0.114578	GJA1	1
MF	GO:0008035	high-density lipoprotein particle binding	1/66	12/18369	0.0422866	0.155051	0.114578	PLTP	1
MF	GO:0008253	5'-nucleotidase activity	1/66	13/18369	0.0457299	0.161688	0.119482	NT5DC2	1
MF	GO:0140537	transcription regulator activator activity	1/66	13/18369	0.0457299	0.161688	0.119482	RUNX2	1
MF	GO:0005161	platelet-derived growth factor receptor binding	1/66	14/18369	0.0491611	0.164981	0.121916	IL1R1	1
MF	GO:0019992	diacylglycerol binding	1/66	14/18369	0.0491611	0.164981	0.121916	PLTP	1
[truncated: 140 more rows]

## Sheet: Teno_prog
ONTOLOGY	ID	Description	GeneRatio	BgRatio	pvalue	p.adjust	qvalue	geneID	Count
BP	GO:0030199	collagen fibril organization	4/14	64/18614	1.23949e-07	5.92478e-05	4.08381e-05	COL14A1/COL12A1/COL1A1/COL1A2	4
BP	GO:0030198	extracellular matrix organization	5/14	314/18614	2.33811e-06	0.00029274	0.000201779	COL14A1/COL12A1/COL1A1/COL1A2/CCN2	5
BP	GO:0043062	extracellular structure organization	5/14	315/18614	2.37485e-06	0.00029274	0.000201779	COL14A1/COL12A1/COL1A1/COL1A2/CCN2	5
BP	GO:0045229	external encapsulating structure organization	5/14	317/18614	2.44971e-06	0.00029274	0.000201779	COL14A1/COL12A1/COL1A1/COL1A2/CCN2	5
BP	GO:0051216	cartilage development	4/14	203/18614	1.26192e-05	0.00120639	0.000831536	CCN3/COL1A1/CCN2/BGN	4
BP	GO:0043589	skin morphogenesis	2/14	12/18614	3.45217e-05	0.00275023	0.00189567	COL1A1/COL1A2	2
BP	GO:0061448	connective tissue development	4/14	275/18614	4.15186e-05	0.00283513	0.00195418	CCN3/COL1A1/CCN2/BGN	4
BP	GO:0032963	collagen metabolic process	3/14	108/18614	6.59983e-05	0.0039434	0.00271809	COL1A1/COL1A2/CCN2	3
BP	GO:0043200	response to amino acid	3/14	120/18614	9.03058e-05	0.00479624	0.00330593	COL1A1/COL1A2/CCN2	3
BP	GO:0042476	odontogenesis	3/14	135/18614	0.000128086	0.00524641	0.00361622	ASPN/COL1A1/COL1A2	3
BP	GO:0001101	response to acid chemical	3/14	136/18614	0.000130917	0.00524641	0.00361622	COL1A1/COL1A2/CCN2	3
BP	GO:0035988	chondrocyte proliferation	2/14	23/18614	0.000131709	0.00524641	0.00361622	CCN3/CCN2	2
BP	GO:0034505	tooth mineralization	2/14	30/18614	0.000225776	0.00791488	0.00545553	ASPN/COL1A1	2
BP	GO:0001503	ossification	4/14	429/18614	0.000231817	0.00791488	0.00545553	ASPN/COL1A1/COL1A2/CCN2	4
BP	GO:0031214	biomineral tissue development	3/14	173/18614	0.000266349	0.00848766	0.00585034	ASPN/COL1A1/COL1A2	3
BP	GO:1901223	negative regulation of NIK/NF-kappaB signaling	2/14	41/18614	0.000423593	0.0126549	0.00872268	C1QTNF3/CCN3	2
BP	GO:0032964	collagen biosynthetic process	2/14	51/18614	0.000655812	0.0184399	0.0127102	COL1A1/CCN2	2
BP	GO:0071560	cellular response to transforming growth factor beta stimulus	3/14	274/18614	0.00101826	0.0270405	0.0186384	ASPN/COL1A1/COL1A2	3
BP	GO:0071559	response to transforming growth factor beta	3/14	280/18614	0.00108399	0.0272709	0.0187972	ASPN/COL1A1/COL1A2	3
BP	GO:0071230	cellular response to amino acid stimulus	2/14	80/18614	0.00160526	0.0383658	0.0264446	COL1A1/COL1A2	2
BP	GO:0071229	cellular response to acid chemical	2/14	89/18614	0.00198163	0.0451058	0.0310903	COL1A1/COL1A2	2
BP	GO:0007178	transmembrane receptor protein serine/threonine kinase signaling pathway	3/14	398/18614	0.00296326	0.0597284	0.0411694	ASPN/CCN3/COL1A2	3
BP	GO:1901222	regulation of NIK/NF-kappaB signaling	2/14	110/18614	0.00300645	0.0597284	0.0411694	C1QTNF3/CCN3	2
BP	GO:0002062	chondrocyte differentiation	2/14	113/18614	0.00316937	0.0597284	0.0411694	CCN3/CCN2	2
BP	GO:0044344	cellular response to fibroblast growth factor stimulus	2/14	113/18614	0.00316937	0.0597284	0.0411694	COL1A1/CCN2	2
BP	GO:0050727	regulation of inflammatory response	3/14	414/18614	0.00331248	0.0597284	0.0411694	C1QTNF3/CCN3/LGALS1	3
BP	GO:0032355	response to estradiol	2/14	120/18614	0.00356533	0.0597284	0.0411694	COL1A1/CCN2	2
BP	GO:0071774	response to fibroblast growth factor	2/14	120/18614	0.00356533	0.0597284	0.0411694	COL1A1/CCN2	2
BP	GO:0030282	bone mineralization	2/14	121/18614	0.00362369	0.0597284	0.0411694	ASPN/COL1A2	2
BP	GO:0038061	NIK/NF-kappaB signaling	2/14	142/18614	0.00495197	0.0789015	0.0543848	C1QTNF3/CCN3	2
BP	GO:0031960	response to corticosteroid	2/14	166/18614	0.00670489	0.0995518	0.0686186	COL1A1/CCN2	2
BP	GO:0090101	negative regulation of transmembrane receptor protein serine/threonine kinase signaling pathway	2/14	169/18614	0.00694123	0.0995518	0.0686186	ASPN/CCN3	2
BP	GO:0033197	response to vitamin E	1/14	10/18614	0.00749762	0.0995518	0.0686186	COL1A1	1
BP	GO:0038130	ERBB4 signaling pathway	1/14	10/18614	0.00749762	0.0995518	0.0686186	CADM1	1
BP	GO:0060346	bone trabecula formation	1/14	10/18614	0.00749762	0.0995518	0.0686186	COL1A1	1
BP	GO:0060452	positive regulation of cardiac muscle contraction	1/14	10/18614	0.00749762	0.0995518	0.0686186	CCN2	1
BP	GO:0038063	collagen-activated tyrosine kinase receptor signaling pathway	1/14	11/18614	0.00824451	0.106142	0.0731611	COL1A1	1
BP	GO:0050728	negative regulation of inflammatory response	2/14	187/18614	0.00843807	0.106142	0.0731611	C1QTNF3/CCN3	2
BP	GO:0070170	regulation of tooth mineralization	1/14	12/18614	0.00899087	0.110196	0.0759552	ASPN	1
BP	GO:0061430	bone trabecula morphogenesis	1/14	13/18614	0.00973671	0.114444	0.0788833	COL1A1	1
BP	GO:0046598	positive regulation of viral entry into host cell	1/14	14/18614	0.010482	0.114444	0.0788833	LGALS1	1
BP	GO:0075294	positive regulation by symbiont of entry into host	1/14	14/18614	0.010482	0.114444	0.0788833	LGALS1	1
BP	GO:0010832	negative regulation of myotube differentiation	1/14	15/18614	0.0112268	0.114444	0.0788833	CCN3	1
BP	GO:0045989	positive regulation of striated muscle contraction	1/14	15/18614	0.0112268	0.114444	0.0788833	CCN2	1
BP	GO:0070278	extracellular matrix constituent secretion	1/14	15/18614	0.0112268	0.114444	0.0788833	CCN2	1
BP	GO:0007179	transforming growth factor beta receptor signaling pathway	2/14	218/18614	0.0113249	0.114444	0.0788833	ASPN/COL1A2	2
BP	GO:0038065	collagen-activated signaling pathway	1/14	16/18614	0.0119711	0.114444	0.0788833	COL1A1	1
BP	GO:0045721	negative regulation of gluconeogenesis	1/14	16/18614	0.0119711	0.114444	0.0788833	C1QTNF3	1
BP	GO:0060392	negative regulation of SMAD protein signal transduction	1/14	16/18614	0.0119711	0.114444	0.0788833	CCN3	1
BP	GO:0090136	epithelial cell-cell adhesion	1/14	16/18614	0.0119711	0.114444	0.0788833	CCN3	1
BP	GO:0048705	skeletal system morphogenesis	2/14	229/18614	0.0124406	0.1166	0.0803695	COL1A1/CCN2	2
BP	GO:0070206	protein trimerization	1/14	17/18614	0.0127149	0.116879	0.0805618	COL1A2	1
BP	GO:0060348	bone development	2/14	235/18614	0.0130689	0.117866	0.0812423	COL1A1/BGN	2
BP	GO:0031645	negative regulation of nervous system process	1/14	18/18614	0.0134581	0.119129	0.0821128	CCN3	1
BP	GO:0046883	regulation of hormone secretion	2/14	247/18614	0.0143666	0.124825	0.086039	C1QTNF3/CCN3	2
BP	GO:0001502	cartilage condensation	1/14	20/18614	0.014943	0.124825	0.086039	CCN2	1
BP	GO:0055093	response to hyperoxia	1/14	20/18614	0.014943	0.124825	0.086039	COL1A1	1
BP	GO:0071605	monocyte chemotactic protein-1 production	1/14	21/18614	0.0156847	0.124825	0.086039	C1QTNF3	1
BP	GO:0071637	regulation of monocyte chemotactic protein-1 production	1/14	21/18614	0.0156847	0.124825	0.086039	C1QTNF3	1
BP	GO:0002689	negative regulation of leukocyte chemotaxis	1/14	23/18614	0.0171665	0.124825	0.086039	CCN3	1
BP	GO:0050708	regulation of protein secretion	2/14	275/18614	0.0176034	0.124825	0.086039	C1QTNF3/CCN3	2
BP	GO:0061484	hematopoietic stem cell homeostasis	1/14	24/18614	0.0179066	0.124825	0.086039	CCN3	1
BP	GO:0071676	negative regulation of mononuclear cell migration	1/14	24/18614	0.0179066	0.124825	0.086039	CCN3	1
BP	GO:0098743	cell aggregation	1/14	24/18614	0.0179066	0.124825	0.086039	CCN2	1
BP	GO:1903902	positive regulation of viral life cycle	1/14	24/18614	0.0179066	0.124825	0.086039	LGALS1	1
BP	GO:0043542	endothelial cell migration	2/14	283/18614	0.0185807	0.124825	0.086039	CCN3/SPARC	2
BP	GO:0031348	negative regulation of defense response	2/14	284/18614	0.0187044	0.124825	0.086039	C1QTNF3/CCN3	2
BP	GO:0060343	trabecula formation	1/14	26/18614	0.0193853	0.124825	0.086039	COL1A1	1
BP	GO:0032682	negative regulation of chemokine production	1/14	27/18614	0.0201239	0.124825	0.086039	C1QTNF3	1
BP	GO:0032967	positive regulation of collagen biosynthetic process	1/14	27/18614	0.0201239	0.124825	0.086039	CCN2	1
BP	GO:0036296	response to increased oxygen levels	1/14	27/18614	0.0201239	0.124825	0.086039	COL1A1	1
BP	GO:0045954	positive regulation of natural killer cell mediated cytotoxicity	1/14	27/18614	0.0201239	0.124825	0.086039	CADM1	1
BP	GO:0051291	protein heterooligomerization	1/14	27/18614	0.0201239	0.124825	0.086039	COL1A2	1
BP	GO:0010714	positive regulation of collagen metabolic process	1/14	28/18614	0.020862	0.124825	0.086039	CCN2	1
BP	GO:0090092	regulation of transmembrane receptor protein serine/threonine kinase signaling pathway	2/14	301/18614	0.0208626	0.124825	0.086039	ASPN/CCN3	2
BP	GO:0046879	hormone secretion	2/14	305/18614	0.021385	0.124825	0.086039	C1QTNF3/CCN3	2
BP	GO:0044342	type B pancreatic cell proliferation	1/14	29/18614	0.0215995	0.124825	0.086039	CCN3	1
BP	GO:0090025	regulation of monocyte chemotaxis	1/14	29/18614	0.0215995	0.124825	0.086039	CCN3	1
BP	GO:0043588	skin development	2/14	308/18614	0.0217805	0.124825	0.086039	COL1A1/COL1A2	2
BP	GO:0070168	negative regulation of biomineral tissue development	1/14	30/18614	0.0223365	0.124825	0.086039	ASPN	1
BP	GO:0009914	hormone transport	2/14	315/18614	0.0227153	0.124825	0.086039	C1QTNF3/CCN3	2
BP	GO:0001958	endochondral ossification	1/14	31/18614	0.023073	0.124825	0.086039	COL1A1	1
BP	GO:0035767	endothelial cell chemotaxis	1/14	31/18614	0.023073	0.124825	0.086039	CCN3	1
BP	GO:0036075	replacement ossification	1/14	31/18614	0.023073	0.124825	0.086039	COL1A1	1
BP	GO:0060325	face morphogenesis	1/14	31/18614	0.023073	0.124825	0.086039	COL1A1	1
BP	GO:0002313	mature B cell differentiation involved in immune response	1/14	32/18614	0.023809	0.124825	0.086039	LGALS1	1
BP	GO:0002717	positive regulation of natural killer cell mediated immunity	1/14	32/18614	0.023809	0.124825	0.086039	CADM1	1
BP	GO:0030204	chondroitin sulfate metabolic process	1/14	32/18614	0.023809	0.124825	0.086039	BGN	1
BP	GO:0071295	cellular response to vitamin	1/14	32/18614	0.023809	0.124825	0.086039	COL1A1	1
BP	GO:1901185	negative regulation of ERBB signaling pathway	1/14	33/18614	0.0245445	0.124825	0.086039	CADM1	1
BP	GO:0070482	response to oxygen levels	2/14	333/18614	0.0251951	0.124825	0.086039	COL1A1/CCN2	2
BP	GO:0060351	cartilage development involved in endochondral bone morphogenesis	1/14	34/18614	0.0252795	0.124825	0.086039	COL1A1	1
BP	GO:0018149	peptide cross-linking	1/14	35/18614	0.0260139	0.124825	0.086039	BGN	1
BP	GO:0048545	response to steroid hormone	2/14	339/18614	0.0260457	0.124825	0.086039	COL1A1/CCN2	2
BP	GO:0051930	regulation of sensory perception of pain	1/14	36/18614	0.0267479	0.124825	0.086039	CCN3	1
BP	GO:0051931	regulation of sensory perception	1/14	36/18614	0.0267479	0.124825	0.086039	CCN3	1
BP	GO:0050654	chondroitin sulfate proteoglycan metabolic process	1/14	37/18614	0.0274813	0.124825	0.086039	BGN	1
BP	GO:0060323	head morphogenesis	1/14	37/18614	0.0274813	0.124825	0.086039	COL1A1	1
BP	GO:0002335	mature B cell differentiation	1/14	38/18614	0.0282142	0.124825	0.086039	LGALS1	1
BP	GO:0046676	negative regulation of insulin secretion	1/14	38/18614	0.0282142	0.124825	0.086039	CCN3	1
BP	GO:0051385	response to mineralocorticoid	1/14	38/18614	0.0282142	0.124825	0.086039	CCN2	1
BP	GO:0045823	positive regulation of heart contraction	1/14	39/18614	0.0289466	0.124825	0.086039	CCN2	1
BP	GO:0060390	regulation of SMAD protein signal transduction	1/14	39/18614	0.0289466	0.124825	0.086039	CCN3	1
BP	GO:0070316	regulation of G0 to G1 transition	1/14	39/18614	0.0289466	0.124825	0.086039	CCN2	1
BP	GO:0031589	cell-substrate adhesion	2/14	359/18614	0.0289656	0.124825	0.086039	COL1A1/CCN2	2
BP	GO:1903524	positive regulation of blood circulation	1/14	40/18614	0.0296785	0.124825	0.086039	CCN2	1
BP	GO:0032965	regulation of collagen biosynthetic process	1/14	41/18614	0.0304098	0.124825	0.086039	CCN2	1
BP	GO:0045023	G0 to G1 transition	1/14	41/18614	0.0304098	0.124825	0.086039	CCN2	1
BP	GO:0051154	negative regulation of striated muscle cell differentiation	1/14	41/18614	0.0304098	0.124825	0.086039	CCN3	1
BP	GO:0010631	epithelial cell migration	2/14	371/18614	0.0307789	0.124825	0.086039	CCN3/SPARC	2
BP	GO:0009306	protein secretion	2/14	373/18614	0.0310855	0.124825	0.086039	C1QTNF3/CCN3	2
BP	GO:0055090	acylglycerol homeostasis	1/14	42/18614	0.0311407	0.124825	0.086039	C1QTNF3	1
BP	GO:0070328	triglyceride homeostasis	1/14	42/18614	0.0311407	0.124825	0.086039	C1QTNF3	1
BP	GO:0085029	extracellular matrix assembly	1/14	42/18614	0.0311407	0.124825	0.086039	COL1A2	1
BP	GO:0035592	establishment of protein localization to extracellular region	2/14	374/18614	0.0312393	0.124825	0.086039	C1QTNF3/CCN3	2
BP	GO:0090132	epithelium migration	2/14	374/18614	0.0312393	0.124825	0.086039	CCN3/SPARC	2
BP	GO:0014002	astrocyte development	1/14	43/18614	0.031871	0.124825	0.086039	TSPAN2	1
BP	GO:0031670	cellular response to nutrient	1/14	43/18614	0.031871	0.124825	0.086039	COL1A1	1
BP	GO:0071364	cellular response to epidermal growth factor stimulus	1/14	43/18614	0.031871	0.124825	0.086039	COL1A1	1
BP	GO:0090278	negative regulation of peptide hormone secretion	1/14	43/18614	0.031871	0.124825	0.086039	CCN3	1
BP	GO:0090130	tissue migration	2/14	379/18614	0.0320128	0.124825	0.086039	CCN3/SPARC	2
BP	GO:0071692	protein localization to extracellular region	2/14	382/18614	0.0324806	0.124825	0.086039	C1QTNF3/CCN3	2
BP	GO:0002792	negative regulation of peptide secretion	1/14	44/18614	0.0326009	0.124825	0.086039	CCN3	1
BP	GO:1902074	response to salt	2/14	383/18614	0.0326371	0.124825	0.086039	ASPN/COL1A1	2
BP	GO:0010677	negative regulation of cellular carbohydrate metabolic process	1/14	45/18614	0.0333302	0.124825	0.086039	C1QTNF3	1
BP	GO:0031295	T cell costimulation	1/14	45/18614	0.0333302	0.124825	0.086039	LGALS1	1
BP	GO:0010712	regulation of collagen metabolic process	1/14	46/18614	0.034059	0.124825	0.086039	CCN2	1
BP	GO:0010830	regulation of myotube differentiation	1/14	46/18614	0.034059	0.124825	0.086039	CCN3	1
BP	GO:0050867	positive regulation of cell activation	2/14	394/18614	0.0343793	0.124825	0.086039	CCN2/LGALS1	2
BP	GO:0031294	lymphocyte costimulation	1/14	47/18614	0.0347873	0.124825	0.086039	LGALS1	1
BP	GO:0061383	trabecula morphogenesis	1/14	47/18614	0.0347873	0.124825	0.086039	COL1A1	1
BP	GO:0070849	response to epidermal growth factor	1/14	47/18614	0.0347873	0.124825	0.086039	COL1A1	1
BP	GO:0035987	endodermal cell differentiation	1/14	48/18614	0.0355151	0.124825	0.086039	COL12A1	1
BP	GO:0042269	regulation of natural killer cell mediated cytotoxicity	1/14	48/18614	0.0355151	0.124825	0.086039	CADM1	1
BP	GO:0045747	positive regulation of Notch signaling pathway	1/14	48/18614	0.0355151	0.124825	0.086039	CCN3	1
BP	GO:0046596	regulation of viral entry into host cell	1/14	48/18614	0.0355151	0.124825	0.086039	LGALS1	1
BP	GO:0010171	body morphogenesis	1/14	49/18614	0.0362424	0.125535	0.0865284	COL1A1	1
BP	GO:0045933	positive regulation of muscle contraction	1/14	49/18614	0.0362424	0.125535	0.0865284	CCN2	1
BP	GO:0006111	regulation of gluconeogenesis	1/14	51/18614	0.0376955	0.127537	0.0879082	C1QTNF3	1
BP	GO:0045912	negative regulation of carbohydrate metabolic process	1/14	51/18614	0.0376955	0.127537	0.0879082	C1QTNF3	1
BP	GO:0002715	regulation of natural killer cell mediated immunity	1/14	52/18614	0.0384212	0.127537	0.0879082	CADM1	1
BP	GO:0007157	heterophilic cell-cell adhesion via plasma membrane cell adhesion molecules	1/14	52/18614	0.0384212	0.127537	0.0879082	CADM1	1
BP	GO:0051496	positive regulation of stress fiber assembly	1/14	52/18614	0.0384212	0.127537	0.0879082	CCN2	1
BP	GO:0060324	face development	1/14	52/18614	0.0384212	0.127537	0.0879082	COL1A1	1
BP	GO:0043434	response to peptide hormone	2/14	427/18614	0.0398221	0.130232	0.089766	COL1A1/CCN2	2
BP	GO:0032330	regulation of chondrocyte differentiation	1/14	54/18614	0.0398712	0.130232	0.089766	CCN2	1
BP	GO:0002686	negative regulation of leukocyte migration	1/14	55/18614	0.0405954	0.130232	0.089766	CCN3	1
BP	GO:0010761	fibroblast migration	1/14	55/18614	0.0405954	0.130232	0.089766	CCN3	1
BP	GO:0052372	modulation by symbiont of entry into host	1/14	55/18614	0.0405954	0.130232	0.089766	LGALS1	1
BP	GO:0060986	endocrine hormone secretion	1/14	56/18614	0.0413192	0.13167	0.0907572	C1QTNF3	1
BP	GO:0001706	endoderm formation	1/14	57/18614	0.0420424	0.132738	0.0914934	COL12A1	1
BP	GO:0031349	positive regulation of defense response	2/14	441/18614	0.0422262	0.132738	0.0914934	CADM1/LGALS1	2
BP	GO:0010718	positive regulation of epithelial to mesenchymal transition	1/14	58/18614	0.0427651	0.132738	0.0914934	COL1A1	1
BP	GO:0030225	macrophage differentiation	1/14	58/18614	0.0427651	0.132738	0.0914934	TSPAN2	1
BP	GO:0032102	negative regulation of response to external stimulus	2/14	446/18614	0.0430982	0.132909	0.091611	C1QTNF3/CCN3	2
BP	GO:0060350	endochondral bone morphogenesis	1/14	60/18614	0.044209	0.135461	0.0933699	COL1A1	1
BP	GO:0043903	regulation of biological process involved in symbiotic interaction	1/14	61/18614	0.0449302	0.136794	0.0942887	LGALS1	1
BP	GO:0032233	positive regulation of actin filament bundle assembly	1/14	62/18614	0.0456509	0.138108	0.0951948	CCN2	1
BP	GO:0070542	response to fatty acid	1/14	63/18614	0.0463711	0.139405	0.0960884	CCN2	1
BP	GO:0048524	positive regulation of viral process	1/14	64/18614	0.0470908	0.13981	0.0963675	LGALS1	1
BP	GO:0071300	cellular response to retinoic acid	1/14	64/18614	0.0470908	0.13981	0.0963675	COL1A1	1
BP	GO:0046888	negative regulation of hormone secretion	1/14	65/18614	0.0478099	0.141069	0.0972353	CCN3	1
BP	GO:0010812	negative regulation of cell-substrate adhesion	1/14	66/18614	0.0485286	0.142311	0.0980914	COL1A1	1
BP	GO:0001912	positive regulation of leukocyte mediated cytotoxicity	1/14	67/18614	0.0492468	0.143536	0.0989361	CADM1	1
BP	GO:0023061	signal release	2/14	483/18614	0.0497624	0.14416	0.0993661	C1QTNF3/CCN3	2
BP	GO:0050673	epithelial cell proliferation	2/14	488/18614	0.0506909	0.145375	0.100203	CCN3/SPARC	2
BP	GO:0001819	positive regulation of cytokine production	2/14	489/18614	0.0508773	0.145375	0.100203	C1QTNF3/CADM1	2
BP	GO:0050922	negative regulation of chemotaxis	1/14	70/18614	0.0513983	0.145375	0.100203	CCN3	1
BP	GO:0051148	negative regulation of muscle cell differentiation	1/14	70/18614	0.0513983	0.145375	0.100203	CCN3	1
BP	GO:0002548	monocyte chemotaxis	1/14	71/18614	0.0521144	0.145887	0.100557	CCN3	1
BP	GO:0001667	ameboidal-type cell migration	2/14	496/18614	0.0521899	0.145887	0.100557	CCN3/SPARC	2
BP	GO:0032715	negative regulation of interleukin-6 production	1/14	72/18614	0.0528301	0.146255	0.10081	C1QTNF3	1
BP	GO:0042246	tissue regeneration	1/14	73/18614	0.0535452	0.146255	0.10081	CCN3	1
BP	GO:0061035	regulation of cartilage development	1/14	73/18614	0.0535452	0.146255	0.10081	CCN2	1
BP	GO:0071260	cellular response to mechanical stimulus	1/14	73/18614	0.0535452	0.146255	0.10081	COL1A1	1
BP	GO:0031343	positive regulation of cell killing	1/14	74/18614	0.0542599	0.147365	0.101575	CADM1	1
BP	GO:0042267	natural killer cell mediated cytotoxicity	1/14	76/18614	0.0556877	0.150388	0.103659	CADM1	1
BP	GO:0001937	negative regulation of endothelial cell proliferation	1/14	77/18614	0.0564008	0.151458	0.104397	SPARC	1
BP	GO:0050709	negative regulation of protein secretion	1/14	78/18614	0.0571135	0.151668	0.104541	CCN3	1
BP	GO:0055117	regulation of cardiac muscle contraction	1/14	78/18614	0.0571135	0.151668	0.104541	CCN2	1
BP	GO:0002228	natural killer cell mediated immunity	1/14	79/18614	0.0578256	0.152711	0.10526	CADM1	1
BP	GO:1901184	regulation of ERBB signaling pathway	1/14	82/18614	0.0599591	0.157475	0.108544	CADM1	1
BP	GO:0007492	endoderm development	1/14	83/18614	0.0606693	0.158469	0.109229	COL12A1	1
BP	GO:0006094	gluconeogenesis	1/14	84/18614	0.0613789	0.15859	0.109312	C1QTNF3	1
BP	GO:0061515	myeloid cell development	1/14	84/18614	0.0613789	0.15859	0.109312	TSPAN2	1
BP	GO:0008543	fibroblast growth factor receptor signaling pathway	1/14	86/18614	0.0627967	0.16061	0.110705	CCN2	1
BP	GO:0019319	hexose biosynthetic process	1/14	87/18614	0.0635049	0.16061	0.110705	C1QTNF3	1
BP	GO:0033627	cell adhesion mediated by integrin	1/14	87/18614	0.0635049	0.16061	0.110705	CCN3	1
BP	GO:0048708	astrocyte differentiation	1/14	87/18614	0.0635049	0.16061	0.110705	TSPAN2	1
BP	GO:0033273	response to vitamin	1/14	88/18614	0.0642126	0.161545	0.111349	COL1A1	1
BP	GO:0002312	B cell activation involved in immune response	1/14	89/18614	0.0649197	0.161623	0.111403	LGALS1	1
BP	GO:0051591	response to cAMP	1/14	89/18614	0.0649197	0.161623	0.111403	COL1A1	1
BP	GO:0060395	SMAD protein signal transduction	1/14	90/18614	0.0656264	0.162536	0.112032	CCN3	1
BP	GO:0050886	endocrine process	1/14	93/18614	0.0677434	0.16533	0.113958	C1QTNF3	1
BP	GO:0051492	regulation of stress fiber assembly	1/14	94/18614	0.0684481	0.16533	0.113958	CCN2	1
BP	GO:0001910	regulation of leukocyte mediated cytotoxicity	1/14	95/18614	0.0691523	0.16533	0.113958	CADM1	1
BP	GO:0006029	proteoglycan metabolic process	1/14	95/18614	0.0691523	0.16533	0.113958	BGN	1
BP	GO:0046330	positive regulation of JNK cascade	1/14	95/18614	0.0691523	0.16533	0.113958	CCN2	1
BP	GO:0046364	monosaccharide biosynthetic process	1/14	96/18614	0.069856	0.16533	0.113958	C1QTNF3	1
BP	GO:1903510	mucopolysaccharide metabolic process	1/14	96/18614	0.069856	0.16533	0.113958	BGN	1
BP	GO:0006942	regulation of striated muscle contraction	1/14	97/18614	0.0705592	0.16533	0.113958	CCN2	1
BP	GO:0008593	regulation of Notch signaling pathway	1/14	97/18614	0.0705592	0.16533	0.113958	CCN3	1
BP	GO:0014909	smooth muscle cell migration	1/14	97/18614	0.0705592	0.16533	0.113958	CCN3	1
BP	GO:0051153	regulation of striated muscle cell differentiation	1/14	97/18614	0.0705592	0.16533	0.113958	CCN3	1
BP	GO:0032642	regulation of chemokine production	1/14	98/18614	0.071262	0.166162	0.114531	C1QTNF3	1
BP	GO:0032602	chemokine production	1/14	99/18614	0.0719642	0.166178	0.114543	C1QTNF3	1
BP	GO:0060349	bone morphogenesis	1/14	99/18614	0.0719642	0.166178	0.114543	COL1A1	1
BP	GO:0030512	negative regulation of transforming growth factor beta receptor signaling pathway	1/14	100/18614	0.0726659	0.166206	0.114562	ASPN	1
BP	GO:0043255	regulation of carbohydrate biosynthetic process	1/14	101/18614	0.0733671	0.166206	0.114562	C1QTNF3	1
BP	GO:0048709	oligodendrocyte differentiation	1/14	101/18614	0.0733671	0.166206	0.114562	TSPAN2	1
BP	GO:0070167	regulation of biomineral tissue development	1/14	101/18614	0.0733671	0.166206	0.114562	ASPN	1
BP	GO:0010906	regulation of glucose metabolic process	1/14	103/18614	0.0747681	0.16779	0.115653	C1QTNF3	1
BP	GO:0019233	sensory perception of pain	1/14	103/18614	0.0747681	0.16779	0.115653	CCN3	1
BP	GO:0110020	regulation of actomyosin structure organization	1/14	104/18614	0.0754679	0.168568	0.11619	CCN2	1
BP	GO:0032526	response to retinoic acid	1/14	107/18614	0.0775642	0.169981	0.117163	COL1A1	1
BP	GO:0062014	negative regulation of small molecule metabolic process	1/14	107/18614	0.0775642	0.169981	0.117163	C1QTNF3	1
BP	GO:0032231	regulation of actin filament bundle assembly	1/14	108/18614	0.078262	0.169981	0.117163	CCN2	1
BP	GO:0030038	contractile actin filament bundle assembly	1/14	109/18614	0.0789593	0.169981	0.117163	CCN2	1
BP	GO:0043149	stress fiber assembly	1/14	109/18614	0.0789593	0.169981	0.117163	CCN2	1
BP	GO:0010717	regulation of epithelial to mesenchymal transition	1/14	110/18614	0.0796561	0.169981	0.117163	COL1A1	1
BP	GO:0014812	muscle cell migration	1/14	110/18614	0.0796561	0.169981	0.117163	CCN3	1
BP	GO:0031341	regulation of cell killing	1/14	110/18614	0.0796561	0.169981	0.117163	CADM1	1
BP	GO:0045445	myoblast differentiation	1/14	110/18614	0.0796561	0.169981	0.117163	LGALS1	1
BP	GO:0090263	positive regulation of canonical Wnt signaling pathway	1/14	110/18614	0.0796561	0.169981	0.117163	COL1A1	1
BP	GO:0007229	integrin-mediated signaling pathway	1/14	112/18614	0.0810483	0.172183	0.118681	CCN2	1
BP	GO:0030203	glycosaminoglycan metabolic process	1/14	117/18614	0.0845202	0.178764	0.123218	BGN	1
BP	GO:0021782	glial cell development	1/14	119/18614	0.0859055	0.180894	0.124685	TSPAN2	1
BP	GO:0071675	regulation of mononuclear cell migration	1/14	122/18614	0.0879798	0.184449	0.127136	CCN3	1
BP	GO:0043280	positive regulation of cysteine-type endopeptidase activity involved in apoptotic process	1/14	124/18614	0.0893603	0.186018	0.128218	CCN2	1
BP	GO:0002688	regulation of leukocyte chemotaxis	1/14	126/18614	0.0907388	0.186018	0.128218	CCN3	1
BP	GO:0002708	positive regulation of lymphocyte mediated immunity	1/14	126/18614	0.0907388	0.186018	0.128218	CADM1	1
BP	GO:0006022	aminoglycan metabolic process	1/14	126/18614	0.0907388	0.186018	0.128218	BGN	1
BP	GO:0001704	formation of primary germ layer	1/14	127/18614	0.0914274	0.186018	0.128218	COL12A1	1
BP	GO:0014902	myotube differentiation	1/14	127/18614	0.0914274	0.186018	0.128218	CCN3	1
BP	GO:0032874	positive regulation of stress-activated MAPK cascade	1/14	129/18614	0.092803	0.186018	0.128218	CCN2	1
BP	GO:0042542	response to hydrogen peroxide	1/14	129/18614	0.092803	0.186018	0.128218	COL1A1	1
BP	GO:0046683	response to organophosphorus	1/14	129/18614	0.092803	0.186018	0.128218	COL1A1	1
BP	GO:0048706	embryonic skeletal system development	1/14	129/18614	0.092803	0.186018	0.128218	COL1A1	1
BP	GO:0007266	Rho protein signal transduction	1/14	130/18614	0.0934901	0.186018	0.128218	COL1A2	1
BP	GO:0010595	positive regulation of endothelial cell migration	1/14	131/18614	0.0941767	0.186018	0.128218	SPARC	1
BP	GO:0038127	ERBB signaling pathway	1/14	131/18614	0.0941767	0.186018	0.128218	CADM1	1
BP	GO:0070304	positive regulation of stress-activated protein kinase signaling cascade	1/14	131/18614	0.0941767	0.186018	0.128218	CCN2	1
BP	GO:0051224	negative regulation of protein transport	1/14	134/18614	0.0962336	0.189299	0.130479	CCN3	1
BP	GO:0046887	positive regulation of hormone secretion	1/14	138/18614	0.0989694	0.192071	0.13239	C1QTNF3	1
BP	GO:0060048	cardiac muscle contraction	1/14	138/18614	0.0989694	0.192071	0.13239	CCN2	1
BP	GO:1904950	negative regulation of establishment of protein localization	1/14	138/18614	0.0989694	0.192071	0.13239	CCN3	1
BP	GO:0001909	leukocyte mediated cytotoxicity	1/14	139/18614	0.0996521	0.192071	0.13239	CADM1	1
BP	GO:0046328	regulation of JNK cascade	1/14	139/18614	0.0996521	0.192071	0.13239	CCN2	1
BP	GO:0001889	liver development	1/14	142/18614	0.101697	0.193456	0.133345	CADM1	1
BP	GO:2001056	positive regulation of cysteine-type endopeptidase activity	1/14	142/18614	0.101697	0.193456	0.133345	CCN2	1
BP	GO:0014074	response to purine-containing compound	1/14	143/18614	0.102378	0.193456	0.133345	COL1A1	1
BP	GO:1903900	regulation of viral life cycle	1/14	143/18614	0.102378	0.193456	0.133345	LGALS1	1
BP	GO:0042552	myelination	1/14	144/18614	0.103059	0.193456	0.133345	TSPAN2	1
BP	GO:0061008	hepaticobiliary system development	1/14	145/18614	0.103739	0.193456	0.133345	CADM1	1
BP	GO:0007272	ensheathment of neurons	1/14	146/18614	0.104418	0.193456	0.133345	TSPAN2	1
BP	GO:0008366	axon ensheathment	1/14	146/18614	0.104418	0.193456	0.133345	TSPAN2	1
BP	GO:0030177	positive regulation of Wnt signaling pathway	1/14	146/18614	0.104418	0.193456	0.133345	COL1A1	1
BP	GO:0050714	positive regulation of protein secretion	1/14	146/18614	0.104418	0.193456	0.133345	C1QTNF3	1
BP	GO:0002705	positive regulation of leukocyte mediated immunity	1/14	148/18614	0.105775	0.194464	0.134039	CADM1	1
BP	GO:0017015	regulation of transforming growth factor beta receptor signaling pathway	1/14	148/18614	0.105775	0.194464	0.134039	ASPN	1
BP	GO:0031644	regulation of nervous system process	1/14	150/18614	0.107131	0.194677	0.134186	CCN3	1
BP	GO:0016525	negative regulation of angiogenesis	1/14	151/18614	0.107808	0.194677	0.134186	SPARC	1
BP	GO:1903844	regulation of cellular response to transforming growth factor beta stimulus	1/14	151/18614	0.107808	0.194677	0.134186	ASPN	1
BP	GO:0010675	regulation of cellular carbohydrate metabolic process	1/14	152/18614	0.108484	0.194677	0.134186	C1QTNF3	1
BP	GO:0030183	B cell differentiation	1/14	153/18614	0.10916	0.194677	0.134186	LGALS1	1
BP	GO:0046718	viral entry into host cell	1/14	153/18614	0.10916	0.194677	0.134186	LGALS1	1
BP	GO:2000181	negative regulation of blood vessel morphogenesis	1/14	153/18614	0.10916	0.194677	0.134186	SPARC	1
BP	GO:0050729	positive regulation of inflammatory response	1/14	154/18614	0.109836	0.194677	0.134186	LGALS1	1
BP	GO:1901343	negative regulation of vasculature development	1/14	154/18614	0.109836	0.194677	0.134186	SPARC	1
BP	GO:0008037	cell recognition	1/14	155/18614	0.110511	0.194677	0.134186	CADM1	1
BP	GO:0007584	response to nutrient	1/14	156/18614	0.111186	0.194677	0.134186	COL1A1	1
BP	GO:0007605	sensory perception of sound	1/14	156/18614	0.111186	0.194677	0.134186	COL1A1	1
BP	GO:1903531	negative regulation of secretion by cell	1/14	156/18614	0.111186	0.194677	0.134186	CCN3	1
BP	GO:0044409	entry into host	1/14	160/18614	0.113879	0.19839	0.136745	LGALS1	1
BP	GO:0051017	actin filament bundle assembly	1/14	161/18614	0.114552	0.19839	0.136745	CCN2	1
BP	GO:0051147	regulation of muscle cell differentiation	1/14	161/18614	0.114552	0.19839	0.136745	CCN3	1
BP	GO:0050796	regulation of insulin secretion	1/14	163/18614	0.115895	0.199991	0.137849	CCN3	1
BP	GO:0050792	regulation of viral process	1/14	165/18614	0.117236	0.200856	0.138445	LGALS1	1
BP	GO:0061572	actin filament bundle organization	1/14	165/18614	0.117236	0.200856	0.138445	CCN2	1
BP	GO:0007156	homophilic cell adhesion via plasma membrane adhesion molecules	1/14	168/18614	0.119244	0.203567	0.140314	CADM1	1
BP	GO:0007568	aging	1/14	169/18614	0.119913	0.20376	0.140447	CCN2	1
BP	GO:0007254	JNK cascade	1/14	170/18614	0.120581	0.20376	0.140447	CCN2	1
BP	GO:0010950	positive regulation of endopeptidase activity	1/14	171/18614	0.121248	0.20376	0.140447	CCN2	1
BP	GO:1902905	positive regulation of supramolecular fiber organization	1/14	171/18614	0.121248	0.20376	0.140447	CCN2	1
BP	GO:0001837	epithelial to mesenchymal transition	1/14	172/18614	0.121915	0.20376	0.140447	COL1A1	1
BP	GO:0055088	lipid homeostasis	1/14	172/18614	0.121915	0.20376	0.140447	C1QTNF3	1
BP	GO:0006937	regulation of muscle contraction	1/14	173/18614	0.122582	0.20416	0.140723	CCN2	1
BP	GO:0010634	positive regulation of epithelial cell migration	1/14	176/18614	0.124579	0.206163	0.142103	SPARC	1
BP	GO:0050680	negative regulation of epithelial cell proliferation	1/14	177/18614	0.125243	0.206163	0.142103	SPARC	1
BP	GO:0032635	interleukin-6 production	1/14	178/18614	0.125908	0.206163	0.142103	C1QTNF3	1
BP	GO:0032675	regulation of interleukin-6 production	1/14	178/18614	0.125908	0.206163	0.142103	C1QTNF3	1
BP	GO:0007219	Notch signaling pathway	1/14	179/18614	0.126571	0.206163	0.142103	CCN3	1
BP	GO:0050954	sensory perception of mechanical stimulus	1/14	179/18614	0.126571	0.206163	0.142103	COL1A1	1
BP	GO:0048659	smooth muscle cell proliferation	1/14	180/18614	0.127235	0.206163	0.142103	CCN3	1
BP	GO:0051048	negative regulation of secretion	1/14	180/18614	0.127235	0.206163	0.142103	CCN3	1
BP	GO:0006941	striated muscle contraction	1/14	182/18614	0.12856	0.207309	0.142893	CCN2	1
BP	GO:0006109	regulation of carbohydrate metabolic process	1/14	183/18614	0.129222	0.207309	0.142893	C1QTNF3	1
BP	GO:0002706	regulation of lymphocyte mediated immunity	1/14	184/18614	0.129883	0.207309	0.142893	CADM1	1
BP	GO:0001936	regulation of endothelial cell proliferation	1/14	185/18614	0.130544	0.207309	0.142893	SPARC	1
BP	GO:0010952	positive regulation of peptidase activity	1/14	185/18614	0.130544	0.207309	0.142893	CCN2	1
BP	GO:0044000	movement in host	1/14	185/18614	0.130544	0.207309	0.142893	LGALS1	1
BP	GO:0030324	lung development	1/14	186/18614	0.131205	0.20734	0.142914	CCN2	1
BP	GO:0006006	glucose metabolic process	1/14	187/18614	0.131865	0.20734	0.142914	C1QTNF3	1
BP	GO:0008217	regulation of blood pressure	1/14	187/18614	0.131865	0.20734	0.142914	COL1A2	1
BP	GO:0030323	respiratory tube development	1/14	190/18614	0.133842	0.208095	0.143435	CCN2	1
BP	GO:0031099	regeneration	1/14	190/18614	0.133842	0.208095	0.143435	CCN3	1
BP	GO:0051495	positive regulation of cytoskeleton organization	1/14	190/18614	0.133842	0.208095	0.143435	CCN2	1
BP	GO:0030308	negative regulation of cell growth	1/14	191/18614	0.1345	0.208095	0.143435	CCN3	1
BP	GO:0043123	positive regulation of I-kappaB kinase/NF-kappaB signaling	1/14	192/18614	0.135158	0.208095	0.143435	LGALS1	1
BP	GO:0090276	regulation of peptide hormone secretion	1/14	192/18614	0.135158	0.208095	0.143435	CCN3	1
BP	GO:0032872	regulation of stress-activated MAPK cascade	1/14	193/18614	0.135815	0.208095	0.143435	CCN2	1
BP	GO:0009749	response to glucose	1/14	194/18614	0.136472	0.208095	0.143435	CCN2	1
BP	GO:0002791	regulation of peptide secretion	1/14	195/18614	0.137128	0.208095	0.143435	CCN3	1
BP	GO:0007369	gastrulation	1/14	196/18614	0.137784	0.208095	0.143435	COL12A1	1
BP	GO:0070302	regulation of stress-activated protein kinase signaling cascade	1/14	196/18614	0.137784	0.208095	0.143435	CCN2	1
BP	GO:0001906	cell killing	1/14	197/18614	0.13844	0.208095	0.143435	CADM1	1
BP	GO:0030073	insulin secretion	1/14	197/18614	0.13844	0.208095	0.143435	CCN3	1
BP	GO:0090087	regulation of peptide transport	1/14	197/18614	0.13844	0.208095	0.143435	CCN3	1
BP	GO:0071897	DNA biosynthetic process	1/14	198/18614	0.139094	0.208424	0.143661	CCN2	1
BP	GO:0009746	response to hexose	1/14	199/18614	0.139749	0.20875	0.143886	CCN2	1
BP	GO:0001935	endothelial cell proliferation	1/14	201/18614	0.141056	0.209065	0.144104	SPARC	1
BP	GO:0097553	calcium ion transmembrane import into cytosol	1/14	201/18614	0.141056	0.209065	0.144104	CCN2	1
BP	GO:0031032	actomyosin structure organization	1/14	202/18614	0.14171	0.209065	0.144104	CCN2	1
BP	GO:0071674	mononuclear cell migration	1/14	202/18614	0.14171	0.209065	0.144104	CCN3	1
BP	GO:0043281	regulation of cysteine-type endopeptidase activity involved in apoptotic process	1/14	204/18614	0.143014	0.209696	0.144538	CCN2	1
BP	GO:1902075	cellular response to salt	1/14	204/18614	0.143014	0.209696	0.144538	COL1A1	1
BP	GO:0000302	response to reactive oxygen species	1/14	205/18614	0.143666	0.210007	0.144753	COL1A1	1
BP	GO:0051701	biological process involved in interaction with host	1/14	206/18614	0.144317	0.210316	0.144966	LGALS1	1
BP	GO:0034284	response to monosaccharide	1/14	207/18614	0.144968	0.210622	0.145177	CCN2	1
BP	GO:0002285	lymphocyte activation involved in immune response	1/14	208/18614	0.145618	0.210926	0.145386	LGALS1	1
BP	GO:1903828	negative regulation of protein localization	1/14	210/18614	0.146918	0.212165	0.14624	CCN3	1
BP	GO:0060541	respiratory system development	1/14	211/18614	0.147567	0.21246	0.146444	CCN2	1
BP	GO:0008016	regulation of heart contraction	1/14	213/18614	0.148863	0.213683	0.147287	CCN2	1
BP	GO:0016051	carbohydrate biosynthetic process	1/14	214/18614	0.149511	0.21397	0.147484	C1QTNF3	1
BP	GO:0009612	response to mechanical stimulus	1/14	215/18614	0.150158	0.214255	0.147681	COL1A1	1
BP	GO:0007601	visual perception	1/14	220/18614	0.153386	0.218211	0.150407	COL1A1	1
BP	GO:0010810	regulation of cell-substrate adhesion	1/14	222/18614	0.154675	0.218741	0.150773	COL1A1	1
BP	GO:0070374	positive regulation of ERK1 and ERK2 cascade	1/14	222/18614	0.154675	0.218741	0.150773	CCN2	1
BP	GO:0050953	sensory perception of light stimulus	1/14	224/18614	0.155961	0.21991	0.151579	COL1A1	1
BP	GO:0002573	myeloid leukocyte differentiation	1/14	227/18614	0.157888	0.22132	0.152551	TSPAN2	1
BP	GO:0002685	regulation of leukocyte migration	1/14	227/18614	0.157888	0.22132	0.152551	CCN3	1
BP	GO:0019318	hexose metabolic process	1/14	228/18614	0.158529	0.221569	0.152722	C1QTNF3	1
BP	GO:0031669	cellular response to nutrient levels	1/14	230/18614	0.15981	0.222061	0.153061	COL1A1	1
BP	GO:0050920	regulation of chemotaxis	1/14	230/18614	0.15981	0.222061	0.153061	CCN3	1
BP	GO:0010594	regulation of endothelial cell migration	1/14	232/18614	0.161089	0.22319	0.153839	SPARC	1
BP	GO:0009743	response to carbohydrate	1/14	234/18614	0.162366	0.223255	0.153884	CCN2	1
BP	GO:2000116	regulation of cysteine-type endopeptidase activity	1/14	234/18614	0.162366	0.223255	0.153884	CCN2	1
BP	GO:0010001	glial cell differentiation	1/14	235/18614	0.163004	0.223255	0.153884	TSPAN2	1
BP	GO:0071356	cellular response to tumor necrosis factor	1/14	235/18614	0.163004	0.223255	0.153884	COL1A1	1
BP	GO:0051403	stress-activated MAPK cascade	1/14	237/18614	0.164279	0.223719	0.154204	CCN2	1
BP	GO:0072593	reactive oxygen species metabolic process	1/14	237/18614	0.164279	0.223719	0.154204	CCN2	1
BP	GO:0030072	peptide hormone secretion	1/14	238/18614	0.164916	0.223948	0.154362	CCN3	1
BP	GO:0007160	cell-matrix adhesion	1/14	239/18614	0.165552	0.224175	0.154518	CCN2	1
BP	GO:0030595	leukocyte chemotaxis	1/14	241/18614	0.166823	0.224624	0.154828	CCN3	1
BP	GO:0097529	myeloid leukocyte migration	1/14	241/18614	0.166823	0.224624	0.154828	CCN3	1
BP	GO:0002790	peptide secretion	1/14	243/18614	0.168092	0.225697	0.155567	CCN3	1
BP	GO:0022604	regulation of cell morphogenesis	1/14	245/18614	0.16936	0.225713	0.155578	SPARC	1
BP	GO:0031098	stress-activated protein kinase signaling cascade	1/14	245/18614	0.16936	0.225713	0.155578	CCN2	1
BP	GO:0002703	regulation of leukocyte mediated immunity	1/14	246/18614	0.169993	0.225713	0.155578	CADM1	1
BP	GO:0045444	fat cell differentiation	1/14	246/18614	0.169993	0.225713	0.155578	C1QTNF3	1
BP	GO:0060047	heart contraction	1/14	247/18614	0.170626	0.225723	0.155585	CCN2	1
BP	GO:0051259	protein complex oligomerization	1/14	248/18614	0.171258	0.225723	0.155585	COL1A2	1
BP	GO:0033002	muscle cell proliferation	1/14	249/18614	0.171889	0.225723	0.155585	CCN3	1
BP	GO:0050870	positive regulation of T cell activation	1/14	249/18614	0.171889	0.225723	0.155585	LGALS1	1
BP	GO:0001649	osteoblast differentiation	1/14	250/18614	0.172521	0.225931	0.155729	COL1A1	1
BP	GO:0045926	negative regulation of growth	1/14	252/18614	0.173782	0.226961	0.156439	CCN3	1
BP	GO:0090257	regulation of muscle system process	1/14	254/18614	0.175041	0.227885	0.157075	CCN2	1
BP	GO:0048762	mesenchymal cell differentiation	1/14	255/18614	0.17567	0.227885	0.157075	COL1A1	1
BP	GO:0005996	monosaccharide metabolic process	1/14	256/18614	0.176299	0.227885	0.157075	C1QTNF3	1
BP	GO:0034612	response to tumor necrosis factor	1/14	257/18614	0.176927	0.227885	0.157075	COL1A1	1
BP	GO:0043122	regulation of I-kappaB kinase/NF-kappaB signaling	1/14	258/18614	0.177555	0.227885	0.157075	LGALS1	1
BP	GO:0003015	heart process	1/14	259/18614	0.178182	0.227885	0.157075	CCN2	1
BP	GO:0015833	peptide transport	1/14	259/18614	0.178182	0.227885	0.157075	CCN3	1
BP	GO:0060828	regulation of canonical Wnt signaling pathway	1/14	260/18614	0.178809	0.227885	0.157075	COL1A1	1
BP	GO:0031668	cellular response to extracellular stimulus	1/14	261/18614	0.179435	0.227885	0.157075	COL1A1	1
BP	GO:1903522	regulation of blood circulation	1/14	261/18614	0.179435	0.227885	0.157075	CCN2	1
BP	GO:0090068	positive regulation of cell cycle process	1/14	262/18614	0.180061	0.227885	0.157075	CCN2	1
BP	GO:0001894	tissue homeostasis	1/14	263/18614	0.180687	0.227885	0.157075	CCN2	1
BP	GO:0060249	anatomical structure homeostasis	1/14	263/18614	0.180687	0.227885	0.157075	CCN2	1
BP	GO:0002699	positive regulation of immune effector process	1/14	267/18614	0.183184	0.230427	0.158827	CADM1	1
BP	GO:0110053	regulation of actin filament organization	1/14	268/18614	0.183808	0.230604	0.15895	CCN2	1
BP	GO:0032868	response to insulin	1/14	272/18614	0.186296	0.233114	0.16068	COL1A1	1
BP	GO:1903039	positive regulation of leukocyte cell-cell adhesion	1/14	273/18614	0.186918	0.233281	0.160795	LGALS1	1
BP	GO:0042113	B cell activation	1/14	276/18614	0.188778	0.234989	0.161972	LGALS1	1
BP	GO:0098742	cell-cell adhesion via plasma-membrane adhesion molecules	1/14	278/18614	0.190016	0.235916	0.162611	CADM1	1
BP	GO:1903532	positive regulation of secretion by cell	1/14	289/18614	0.196795	0.2437	0.167976	C1QTNF3	1
BP	GO:0044262	cellular carbohydrate metabolic process	1/14	290/18614	0.197409	0.243828	0.168065	C1QTNF3	1
BP	GO:0007249	I-kappaB kinase/NF-kappaB signaling	1/14	293/18614	0.199247	0.245464	0.169192	LGALS1	1
BP	GO:0010632	regulation of epithelial cell migration	1/14	295/18614	0.20047	0.246336	0.169794	SPARC	1
BP	GO:0002366	leukocyte activation involved in immune response	1/14	296/18614	0.201081	0.246454	0.169874	LGALS1	1
BP	GO:0051146	striated muscle cell differentiation	1/14	297/18614	0.201692	0.24657	0.169955	CCN3	1
BP	GO:0002263	cell activation involved in immune response	1/14	300/18614	0.203521	0.246912	0.17019	LGALS1	1
BP	GO:0002449	lymphocyte mediated immunity	1/14	300/18614	0.203521	0.246912	0.17019	CADM1	1
BP	GO:0045089	positive regulation of innate immune response	1/14	300/18614	0.203521	0.246912	0.17019	CADM1	1
BP	GO:0034504	protein localization to nucleus	1/14	304/18614	0.205954	0.248601	0.171355	COL1A1	1
BP	GO:0048872	homeostasis of number of cells	1/14	304/18614	0.205954	0.248601	0.171355	CCN3	1
BP	GO:0036293	response to decreased oxygen levels	1/14	306/18614	0.207168	0.249436	0.17193	CCN2	1
BP	GO:0051222	positive regulation of protein transport	1/14	309/18614	0.208985	0.250993	0.173003	C1QTNF3	1
BP	GO:0007162	negative regulation of cell adhesion	1/14	312/18614	0.210799	0.251369	0.173263	COL1A1	1
BP	GO:0060326	cell chemotaxis	1/14	312/18614	0.210799	0.251369	0.173263	CCN3	1
BP	GO:0044403	biological process involved in symbiotic interaction	1/14	313/18614	0.211403	0.251369	0.173263	LGALS1	1
BP	GO:0060070	canonical Wnt signaling pathway	1/14	313/18614	0.211403	0.251369	0.173263	COL1A1	1
BP	GO:0070372	regulation of ERK1 and ERK2 cascade	1/14	315/18614	0.212609	0.252176	0.173819	CCN2	1
BP	GO:0051047	positive regulation of secretion	1/14	317/18614	0.213813	0.25261	0.174118	C1QTNF3	1
BP	GO:0006790	sulfur compound metabolic process	1/14	319/18614	0.215016	0.25261	0.174118	BGN	1
BP	GO:0019058	viral life cycle	1/14	320/18614	0.215617	0.25261	0.174118	LGALS1	1
BP	GO:0042063	gliogenesis	1/14	320/18614	0.215617	0.25261	0.174118	TSPAN2	1
BP	GO:0060485	mesenchyme development	1/14	320/18614	0.215617	0.25261	0.174118	COL1A1	1
BP	GO:0022409	positive regulation of cell-cell adhesion	1/14	321/18614	0.216217	0.252694	0.174176	LGALS1	1
BP	GO:1904951	positive regulation of establishment of protein localization	1/14	325/18614	0.218614	0.25379	0.174931	C1QTNF3	1
BP	GO:0002833	positive regulation of response to biotic stimulus	1/14	327/18614	0.21981	0.25379	0.174931	CADM1	1
BP	GO:0018209	peptidyl-serine modification	1/14	327/18614	0.21981	0.25379	0.174931	BGN	1
BP	GO:0051251	positive regulation of lymphocyte activation	1/14	327/18614	0.21981	0.25379	0.174931	LGALS1	1
BP	GO:0071496	cellular response to external stimulus	1/14	327/18614	0.21981	0.25379	0.174931	COL1A1	1
BP	GO:0062012	regulation of small molecule metabolic process	1/14	331/18614	0.222196	0.255927	0.176404	C1QTNF3	1
BP	GO:0007265	Ras protein signal transduction	1/14	333/18614	0.223387	0.25668	0.176923	COL1A2	1
BP	GO:0052548	regulation of endopeptidase activity	1/14	336/18614	0.22517	0.258109	0.177908	CCN2	1
BP	GO:0030111	regulation of Wnt signaling pathway	1/14	338/18614	0.226357	0.25829	0.178033	COL1A1	1
BP	GO:0071214	cellular response to abiotic stimulus	1/14	339/18614	0.226949	0.25829	0.178033	COL1A1	1
BP	GO:0104004	cellular response to environmental stimulus	1/14	339/18614	0.226949	0.25829	0.178033	COL1A1	1
BP	GO:0001933	negative regulation of protein phosphorylation	1/14	341/18614	0.228133	0.258407	0.178113	CADM1	1
BP	GO:0070371	ERK1 and ERK2 cascade	1/14	341/18614	0.228133	0.258407	0.178113	CCN2	1
BP	GO:0090287	regulation of cellular response to growth factor stimulus	1/14	345/18614	0.230496	0.260466	0.179533	ASPN	1
BP	GO:0032956	regulation of actin cytoskeleton organization	1/14	346/18614	0.231086	0.260517	0.179568	CCN2	1
BP	GO:0006936	muscle contraction	1/14	349/18614	0.232852	0.260664	0.179669	CCN2	1
BP	GO:0042886	amide transport	1/14	349/18614	0.232852	0.260664	0.179669	CCN3	1
BP	GO:0045765	regulation of angiogenesis	1/14	349/18614	0.232852	0.260664	0.179669	SPARC	1
BP	GO:0045787	positive regulation of cell cycle	1/14	354/18614	0.235788	0.263334	0.181509	CCN2	1
BP	GO:1901342	regulation of vasculature development	1/14	355/18614	0.236374	0.263373	0.181536	SPARC	1
BP	GO:0070588	calcium ion transmembrane transport	1/14	360/18614	0.239298	0.26601	0.183354	CCN2	1
BP	GO:0045862	positive regulation of proteolysis	1/14	365/18614	0.242211	0.268623	0.185155	CCN2	1
BP	GO:0001818	negative regulation of cytokine production	1/14	371/18614	0.245692	0.271854	0.187382	C1QTNF3	1
BP	GO:0045088	regulation of innate immune response	1/14	373/18614	0.24685	0.271914	0.187423	CADM1	1
BP	GO:0008544	epidermis development	1/14	375/18614	0.248005	0.271914	0.187423	CCN2	1
BP	GO:0030336	negative regulation of cell migration	1/14	375/18614	0.248005	0.271914	0.187423	CCN3	1
BP	GO:1902903	regulation of supramolecular fiber organization	1/14	376/18614	0.248583	0.271914	0.187423	CCN2	1
BP	GO:0002696	positive regulation of leukocyte activation	1/14	377/18614	0.249159	0.271914	0.187423	LGALS1	1
BP	GO:0050863	regulation of T cell activation	1/14	377/18614	0.249159	0.271914	0.187423	LGALS1	1
BP	GO:1903037	regulation of leukocyte cell-cell adhesion	1/14	378/18614	0.249736	0.271922	0.187429	LGALS1	1
BP	GO:0042326	negative regulation of phosphorylation	1/14	383/18614	0.252612	0.274428	0.189156	CADM1	1
BP	GO:0002697	regulation of immune effector process	1/14	384/18614	0.253186	0.274428	0.189156	CADM1	1
BP	GO:0032970	regulation of actin filament-based process	1/14	387/18614	0.254905	0.275666	0.19001	CCN2	1
BP	GO:2000146	negative regulation of cell motility	1/14	390/18614	0.256621	0.276895	0.190857	CCN3	1
BP	GO:0050900	leukocyte migration	1/14	393/18614	0.258333	0.278115	0.191698	CCN3	1
BP	GO:0002443	leukocyte mediated immunity	1/14	401/18614	0.26288	0.281741	0.194197	CADM1	1
BP	GO:0009100	glycoprotein metabolic process	1/14	401/18614	0.26288	0.281741	0.194197	BGN	1
BP	GO:0042692	muscle cell differentiation	1/14	410/18614	0.267965	0.286549	0.197511	CCN3	1
BP	GO:0007159	leukocyte cell-cell adhesion	1/14	415/18614	0.270776	0.288908	0.199137	LGALS1	1
BP	GO:0050678	regulation of epithelial cell proliferation	1/14	419/18614	0.273017	0.290495	0.200231	SPARC	1
BP	GO:0001558	regulation of cell growth	1/14	420/18614	0.273577	0.290495	0.200231	CCN3	1
BP	GO:0030099	myeloid cell differentiation	1/14	421/18614	0.274136	0.290495	0.200231	TSPAN2	1
BP	GO:0030098	lymphocyte differentiation	1/14	422/18614	0.274694	0.290495	0.200231	LGALS1	1
BP	GO:0052547	regulation of peptidase activity	1/14	425/18614	0.276368	0.291508	0.200929	CCN2	1
BP	GO:0016032	viral process	1/14	426/18614	0.276925	0.291508	0.200929	LGALS1	1
BP	GO:0040013	negative regulation of locomotion	1/14	427/18614	0.277481	0.291508	0.200929	CCN3	1
BP	GO:0006979	response to oxidative stress	1/14	434/18614	0.281366	0.294941	0.203295	COL1A1	1
BP	GO:0042060	wound healing	1/14	439/18614	0.284129	0.29568	0.203805	COL1A1	1
BP	GO:0045936	negative regulation of phosphate metabolic process	1/14	439/18614	0.284129	0.29568	0.203805	CADM1	1
BP	GO:0009410	response to xenobiotic stimulus	1/14	440/18614	0.284681	0.29568	0.203805	COL1A1	1
BP	GO:0010563	negative regulation of phosphorus metabolic process	1/14	440/18614	0.284681	0.29568	0.203805	CADM1	1
BP	GO:0048732	gland development	1/14	441/18614	0.285232	0.29568	0.203805	CADM1	1
BP	GO:0007015	actin filament organization	1/14	442/18614	0.285782	0.29568	0.203805	CCN2	1
BP	GO:0003012	muscle system process	1/14	452/18614	0.291267	0.300703	0.207267	CCN2	1
BP	GO:0006816	calcium ion transport	1/14	455/18614	0.292905	0.301743	0.207984	CCN2	1
BP	GO:0016055	Wnt signaling pathway	1/14	461/18614	0.29617	0.304257	0.209717	COL1A1	1
BP	GO:0002831	regulation of response to biotic stimulus	1/14	463/18614	0.297255	0.304257	0.209717	CADM1	1
BP	GO:0198738	cell-cell signaling by wnt	1/14	463/18614	0.297255	0.304257	0.209717	COL1A1	1
BP	GO:1903829	positive regulation of protein localization	1/14	468/18614	0.299961	0.306371	0.211174	C1QTNF3	1
BP	GO:1903131	mononuclear cell differentiation	1/14	474/18614	0.303196	0.309014	0.212996	LGALS1	1
BP	GO:0031667	response to nutrient levels	1/14	477/18614	0.304808	0.309997	0.213673	COL1A1	1
BP	GO:0061564	axon development	1/14	479/18614	0.305881	0.310427	0.21397	TSPAN2	1
BP	GO:0045785	positive regulation of cell adhesion	1/14	482/18614	0.307488	0.310622	0.214104	LGALS1	1
BP	GO:0007264	small GTPase mediated signal transduction	1/14	483/18614	0.308022	0.310622	0.214104	COL1A2	1
BP	GO:0051051	negative regulation of transport	1/14	483/18614	0.308022	0.310622	0.214104	CCN3	1
BP	GO:0002683	negative regulation of immune system process	1/14	487/18614	0.310157	0.312116	0.215134	CCN3	1
BP	GO:0022407	regulation of cell-cell adhesion	1/14	491/18614	0.312286	0.313598	0.216156	LGALS1	1
BP	GO:0016049	cell growth	1/14	495/18614	0.314409	0.314409	0.216714	CCN3	1
BP	GO:0043410	positive regulation of MAPK cascade	1/14	495/18614	0.314409	0.314409	0.216714	CCN2	1
CC	GO:0062023	collagen-containing extracellular matrix	11/18	415/19518	9.80431e-15	4.60803e-13	3.0961e-13	ASPN/ACAN/CCN3/COL14A1/COL12A1/COL1A1/COL1A2/SPARC/CCN2/LGALS1/BGN	11
CC	GO:0005581	collagen trimer	5/18	85/19518	1.13942e-08	2.67764e-07	1.79909e-07	C1QTNF3/COL14A1/COL12A1/COL1A1/COL1A2	5
CC	GO:0005788	endoplasmic reticulum lumen	5/18	312/19518	7.3005e-06	0.000114375	7.68474e-05	COL14A1/COL12A1/COL1A1/COL1A2/LGALS1	5
CC	GO:0005583	fibrillar collagen trimer	2/18	12/19518	5.27282e-05	0.000495645	0.00033302	COL1A1/COL1A2	2
CC	GO:0098643	banded collagen fibril	2/18	12/19518	5.27282e-05	0.000495645	0.00033302	COL1A1/COL1A2	2
CC	GO:0098644	complex of collagen trimers	2/18	21/19518	0.000166948	0.00130776	0.000878676	COL1A1/COL1A2	2
CC	GO:0043202	lysosomal lumen	2/18	98/19518	0.0036231	0.0243265	0.0163448	ACAN/BGN	2
CC	GO:0005796	Golgi lumen	2/18	106/19518	0.00422361	0.0248137	0.0166722	ACAN/BGN	2
CC	GO:0005614	interstitial matrix	1/18	11/19518	0.0101004	0.0527466	0.03544	COL14A1	1
CC	GO:0005775	vacuolar lumen	2/18	176/19518	0.011251	0.0528797	0.0355295	ACAN/BGN	2
CC	GO:0031092	platelet alpha granule membrane	1/18	17/19518	0.015569	0.0665222	0.0446958	SPARC	1
CC	GO:0071682	endocytic vesicle lumen	1/18	23/19518	0.0210091	0.0822857	0.0552872	SPARC	1
CC	GO:0005751	mitochondrial respiratory chain complex IV	1/18	25/19518	0.0228162	0.0824892	0.0554239	NDUFA4L2	1
CC	GO:0045277	respiratory chain complex IV	1/18	28/19518	0.0255208	0.085677	0.0575658	NDUFA4L2	1
CC	GO:0005921	gap junction	1/18	32/19518	0.029116	0.0912302	0.0612969	CCN3	1
CC	GO:0070069	cytochrome complex	1/18	42/19518	0.0380493	0.11177	0.0750974	NDUFA4L2	1
CC	GO:0043209	myelin sheath	1/18	49/19518	0.0442564	0.122356	0.0822101	TSPAN2	1
CC	GO:0098636	protein complex involved in cell adhesion	1/18	57/19518	0.0513039	0.13396	0.0900068	LGALS1	1
CC	GO:0031093	platelet alpha granule lumen	1/18	67/19518	0.0600442	0.14853	0.0997965	SPARC	1
CC	GO:0005801	cis-Golgi network	1/18	75/19518	0.0669817	0.157407	0.105761	CCN2	1
CC	GO:0005604	basement membrane	1/18	84/19518	0.0747285	0.16306	0.109559	SPARC	1
CC	GO:0031091	platelet alpha granule	1/18	91/19518	0.0807117	0.16306	0.109559	SPARC	1
CC	GO:0098803	respiratory chain complex	1/18	91/19518	0.0807117	0.16306	0.109559	NDUFA4L2	1
CC	GO:0005746	mitochondrial respirasome	1/18	94/19518	0.0832648	0.16306	0.109559	NDUFA4L2	1
CC	GO:0070469	respirasome	1/18	101/19518	0.0891959	0.167688	0.112668	NDUFA4L2	1
CC	GO:0016363	nuclear matrix	1/18	127/19518	0.11091	0.200491	0.134708	SPARC	1
CC	GO:0042383	sarcolemma	1/18	136/19518	0.118312	0.20595	0.138376	BGN	1
CC	GO:0034399	nuclear periphery	1/18	147/19518	0.127279	0.213648	0.143548	SPARC	1
CC	GO:0098800	inner mitochondrial membrane protein complex	1/18	158/19518	0.136161	0.220674	0.148269	NDUFA4L2	1
CC	GO:0016323	basolateral plasma membrane	1/18	234/19518	0.195231	0.305862	0.205506	CADM1	1
CC	GO:0009925	basal plasma membrane	1/18	266/19518	0.218943	0.321113	0.215753	CADM1	1
CC	GO:0045178	basal part of cell	1/18	285/19518	0.232708	0.321113	0.215753	CADM1	1
CC	GO:0098798	mitochondrial protein-containing complex	1/18	300/19518	0.243414	0.321113	0.215753	NDUFA4L2	1
CC	GO:0005938	cell cortex	1/18	302/19518	0.24483	0.321113	0.215753	CCN2	1
CC	GO:0030667	secretory granule membrane	1/18	319/19518	0.256771	0.321113	0.215753	SPARC	1
CC	GO:0034774	secretory granule lumen	1/18	322/19518	0.258859	0.321113	0.215753	SPARC	1
CC	GO:0060205	cytoplasmic vesicle lumen	1/18	325/19518	0.260943	0.321113	0.215753	SPARC	1
CC	GO:0031983	vesicle lumen	1/18	327/19518	0.262328	0.321113	0.215753	SPARC	1
CC	GO:0014069	postsynaptic density	1/18	339/19518	0.270591	0.321113	0.215753	CADM1	1
CC	GO:0030139	endocytic vesicle	1/18	347/19518	0.27605	0.321113	0.215753	SPARC	1
CC	GO:0032279	asymmetric synapse	1/18	353/19518	0.280119	0.321113	0.215753	CADM1	1
CC	GO:0099572	postsynaptic specialization	1/18	364/19518	0.287524	0.321753	0.216183	CADM1	1
CC	GO:0098984	neuron to neuron synapse	1/18	382/19518	0.299485	0.327344	0.21994	CADM1	1
CC	GO:0016607	nuclear speck	1/18	415/19518	0.320923	0.341843	0.229682	FNDC1	1
CC	GO:0030133	transport vesicle	1/18	425/19518	0.327297	0.341843	0.229682	BGN	1
CC	GO:0005743	mitochondrial inner membrane	1/18	497/19518	0.371543	0.373326	0.250835	NDUFA4L2	1
CC	GO:0043025	neuronal cell body	1/18	500/19518	0.373326	0.373326	0.250835	CCN3	1
MF	GO:0005201	extracellular matrix structural constituent	8/14	167/18369	1.13032e-13	2.59973e-12	3.56943e-13	ASPN/ACAN/COL14A1/COL12A1/COL1A1/COL1A2/SPARC/BGN	8
MF	GO:0030020	extracellular matrix structural constituent conferring tensile strength	4/14	41/18369	2.1034e-08	2.41891e-07	3.32115e-08	COL14A1/COL12A1/COL1A1/COL1A2	4
MF	GO:0030021	extracellular matrix structural constituent conferring compression resistance	3/14	22/18369	5.38121e-07	4.12559e-06	5.66443e-07	ASPN/ACAN/BGN	3
MF	GO:0050840	extracellular matrix binding	3/14	55/18369	9.03229e-06	5.19357e-05	7.13076e-06	SPARC/LGALS1/BGN	3
MF	GO:0005539	glycosaminoglycan binding	4/14	232/18369	2.24709e-05	0.000103366	1.41922e-05	ACAN/CCN3/CCN2/BGN	4
MF	GO:0048407	platelet-derived growth factor binding	2/14	11/18369	2.95518e-05	0.000113282	1.55536e-05	COL1A1/COL1A2	2
MF	GO:0019838	growth factor binding	3/14	132/18369	0.000124598	0.000409394	5.62096e-05	COL1A1/COL1A2/CCN2	3
MF	GO:0005518	collagen binding	2/14	66/18369	0.00112525	0.00323508	0.000444176	COL14A1/SPARC	2
MF	GO:0002020	protease binding	2/14	138/18369	0.00480603	0.0122821	0.00168633	COL1A1/COL1A2	2
MF	GO:0005178	integrin binding	2/14	151/18369	0.00572533	0.0131683	0.001808	CCN3/CCN2	2
MF	GO:0008083	growth factor activity	2/14	160/18369	0.00640546	0.0133932	0.00183889	CCN3/CCN2	2
MF	GO:0008201	heparin binding	2/14	168/18369	0.00703962	0.0134926	0.00185253	CCN3/CCN2	2
MF	GO:0005520	insulin-like growth factor binding	1/14	19/18369	0.014389	0.0254575	0.00349531	CCN2	1
MF	GO:1901681	sulfur compound binding	2/14	269/18369	0.0173126	0.0260813	0.00358096	CCN3/CCN2	2
MF	GO:0030246	carbohydrate binding	2/14	273/18369	0.0178014	0.0260813	0.00358096	ACAN/LGALS1	2
MF	GO:0005540	hyaluronic acid binding	1/14	24/18369	0.0181435	0.0260813	0.00358096	ACAN	1
MF	GO:0005112	Notch binding	1/14	26/18369	0.0196416	0.0265739	0.00364859	CCN3	1
MF	GO:0043236	laminin binding	1/14	28/18369	0.0211376	0.0270091	0.00370834	LGALS1	1
MF	GO:0001968	fibronectin binding	1/14	31/18369	0.0233775	0.0282991	0.00388546	CCN2	1
MF	GO:0030674	protein-macromolecule adaptor activity	2/14	361/18369	0.0299891	0.0344874	0.00473511	COL14A1/COL1A2	2
MF	GO:0048018	receptor ligand activity	2/14	497/18369	0.0536337	0.0587417	0.00806522	CCN3/CCN2	2
MF	GO:0046332	SMAD binding	1/14	77/18369	0.057133	0.0597299	0.00820091	COL1A2	1
MF	GO:0030165	PDZ domain binding	1/14	83/18369	0.0614551	0.0614551	0.00843777	CADM1	1

## Sheet: Tenoblast
ONTOLOGY	ID	Description	GeneRatio	BgRatio	pvalue	p.adjust	qvalue	geneID	Count
BP	GO:0031639	plasminogen activation	6/74	26/18614	6.9394e-10	1.35179e-06	1.0358e-06	SERPINE1/CLEC3B/S100A10/PGK1/ENO1/SERPINE2	6
BP	GO:0031638	zymogen activation	7/74	63/18614	5.43764e-09	4.62549e-06	3.54423e-06	SERPINE1/CLEC3B/S100A10/PGK1/ENO1/VSIR/SERPINE2	7
BP	GO:0010755	regulation of plasminogen activation	5/74	18/18614	7.12345e-09	4.62549e-06	3.54423e-06	SERPINE1/CLEC3B/S100A10/ENO1/SERPINE2	5
BP	GO:0046031	ADP metabolic process	7/74	94/18614	9.1227e-08	4.44275e-05	3.40421e-05	AK1/PFKP/PGK1/LDHA/GAPDH/ENO1/PKM	7
BP	GO:0006165	nucleoside diphosphate phosphorylation	7/74	102/18614	1.60485e-07	5.09231e-05	3.90192e-05	AK1/PFKP/PGK1/LDHA/GAPDH/ENO1/PKM	7
BP	GO:0046939	nucleotide phosphorylation	7/74	104/18614	1.83452e-07	5.09231e-05	3.90192e-05	AK1/PFKP/PGK1/LDHA/GAPDH/ENO1/PKM	7
BP	GO:0009135	purine nucleoside diphosphate metabolic process	7/74	106/18614	2.0913e-07	5.09231e-05	3.90192e-05	AK1/PFKP/PGK1/LDHA/GAPDH/ENO1/PKM	7
BP	GO:0009179	purine ribonucleoside diphosphate metabolic process	7/74	106/18614	2.0913e-07	5.09231e-05	3.90192e-05	AK1/PFKP/PGK1/LDHA/GAPDH/ENO1/PKM	7
BP	GO:0009185	ribonucleoside diphosphate metabolic process	7/74	116/18614	3.87706e-07	6.55703e-05	5.02424e-05	AK1/PFKP/PGK1/LDHA/GAPDH/ENO1/PKM	7
BP	GO:0006735	NADH regeneration	4/74	16/18614	4.03924e-07	6.55703e-05	5.02424e-05	PFKP/PGK1/ENO1/PKM	4
BP	GO:0061621	canonical glycolysis	4/74	16/18614	4.03924e-07	6.55703e-05	5.02424e-05	PFKP/PGK1/ENO1/PKM	4
BP	GO:0061718	glucose catabolic process to pyruvate	4/74	16/18614	4.03924e-07	6.55703e-05	5.02424e-05	PFKP/PGK1/ENO1/PKM	4
BP	GO:0061620	glycolytic process through glucose-6-phosphate	4/74	18/18614	6.75047e-07	0.000101153	7.75075e-05	PFKP/PGK1/ENO1/PKM	4
BP	GO:0061615	glycolytic process through fructose-6-phosphate	4/74	19/18614	8.5249e-07	0.000118618	9.08895e-05	PFKP/PGK1/ENO1/PKM	4
BP	GO:0009132	nucleoside diphosphate metabolic process	7/74	134/18614	1.03114e-06	0.000131707	0.000100919	AK1/PFKP/PGK1/LDHA/GAPDH/ENO1/PKM	7
BP	GO:0006096	glycolytic process	6/74	85/18614	1.09568e-06	0.000131707	0.000100919	PFKP/PGK1/LDHA/GAPDH/ENO1/PKM	6
BP	GO:0006757	ATP generation from ADP	6/74	86/18614	1.17418e-06	0.000131707	0.000100919	PFKP/PGK1/LDHA/GAPDH/ENO1/PKM	6
BP	GO:0042060	wound healing	11/74	439/18614	1.21701e-06	0.000131707	0.000100919	SERPINA1/SERPINE1/AQP1/S100A10/CD151/CAV1/ANXA1/VEGFA/SERPINE2/CLIC1/CD9	11
BP	GO:0050878	regulation of body fluid levels	10/74	361/18614	1.58566e-06	0.000162572	0.000124569	SERPINA1/CDO1/SERPINE1/AQP1/CAV1/VEGFA/SERPINE2/CLIC1/CCND1/CD9	10
BP	GO:0046034	ATP metabolic process	8/74	219/18614	2.49958e-06	0.000243459	0.000186548	AK1/PFKP/PGK1/LDHA/GAPDH/ENO1/PKM/TMSB4X	8
BP	GO:0006007	glucose catabolic process	4/74	25/18614	2.73246e-06	0.000253469	0.000194217	PFKP/PGK1/ENO1/PKM	4
BP	GO:0006090	pyruvate metabolic process	6/74	112/18614	5.50771e-06	0.000470735	0.000360695	PFKP/PGK1/LDHA/GAPDH/ENO1/PKM	6
BP	GO:0009205	purine ribonucleoside triphosphate metabolic process	8/74	244/18614	5.55796e-06	0.000470735	0.000360695	AK1/PFKP/PGK1/LDHA/GAPDH/ENO1/PKM/TMSB4X	8
BP	GO:0009144	purine nucleoside triphosphate metabolic process	8/74	249/18614	6.4498e-06	0.000517069	0.000396198	AK1/PFKP/PGK1/LDHA/GAPDH/ENO1/PKM/TMSB4X	8
BP	GO:0009199	ribonucleoside triphosphate metabolic process	8/74	251/18614	6.83899e-06	0.000517069	0.000396198	AK1/PFKP/PGK1/LDHA/GAPDH/ENO1/PKM/TMSB4X	8
BP	GO:0070613	regulation of protein processing	5/74	67/18614	6.90134e-06	0.000517069	0.000396198	SERPINE1/CLEC3B/S100A10/ENO1/SERPINE2	5
BP	GO:1903317	regulation of protein maturation	5/74	71/18614	9.18986e-06	0.000663032	0.00050804	SERPINE1/CLEC3B/S100A10/ENO1/SERPINE2	5
BP	GO:0009141	nucleoside triphosphate metabolic process	8/74	269/18614	1.13293e-05	0.000788199	0.000603948	AK1/PFKP/PGK1/LDHA/GAPDH/ENO1/PKM/TMSB4X	8
BP	GO:0022408	negative regulation of cell-cell adhesion	7/74	205/18614	1.70949e-05	0.0011483	0.000879874	RGCC/ANXA1/FXYD5/VEGFA/VSIR/SERPINE2/CD9	7
BP	GO:0001666	response to hypoxia	8/74	293/18614	2.09863e-05	0.00136271	0.00104416	RGCC/AQP1/CA9/PGK1/ENO1/CAV1/VEGFA/KCNMA1	8
BP	GO:0007595	lactation	4/74	42/18614	2.29728e-05	0.00139847	0.00107156	CDO1/CAV1/VEGFA/CCND1	4
BP	GO:0019320	hexose catabolic process	4/74	42/18614	2.29728e-05	0.00139847	0.00107156	PFKP/PGK1/ENO1/PKM	4
BP	GO:0048145	regulation of fibroblast proliferation	5/74	87/18614	2.48246e-05	0.0014654	0.00112285	AQP1/FN1/MIF/S100A6/CAV1	5
BP	GO:0007589	body fluid secretion	5/74	89/18614	2.77152e-05	0.00158792	0.00121673	CDO1/AQP1/CAV1/VEGFA/CCND1	5
BP	GO:0036293	response to decreased oxygen levels	8/74	306/18614	2.86223e-05	0.00159303	0.00122064	RGCC/AQP1/CA9/PGK1/ENO1/CAV1/VEGFA/KCNMA1	8
BP	GO:0007162	negative regulation of cell adhesion	8/74	312/18614	3.28629e-05	0.00173019	0.00132573	RGCC/SERPINE1/ANXA1/FXYD5/VEGFA/VSIR/SERPINE2/CD9	8
BP	GO:0060326	cell chemotaxis	8/74	312/18614	3.28629e-05	0.00173019	0.00132573	SERPINE1/TREM1/MIF/HSD3B7/ANXA1/VEGFA/TNFAIP6/TMSB4X	8
BP	GO:0010951	negative regulation of endopeptidase activity	6/74	160/18614	4.19875e-05	0.00215241	0.00164926	SERPINA1/SERPINE1/AQP1/GAPDH/VEGFA/SERPINE2	6
BP	GO:0016052	carbohydrate catabolic process	6/74	162/18614	4.50079e-05	0.0022313	0.00170971	PFKP/PGK1/LDHA/GAPDH/ENO1/PKM	6
BP	GO:0046365	monosaccharide catabolic process	4/74	50/18614	4.61452e-05	0.0022313	0.00170971	PFKP/PGK1/ENO1/PKM	4
BP	GO:0030595	leukocyte chemotaxis	7/74	241/18614	4.81081e-05	0.0022313	0.00170971	SERPINE1/TREM1/MIF/HSD3B7/ANXA1/VEGFA/TNFAIP6	7
BP	GO:0097529	myeloid leukocyte migration	7/74	241/18614	4.81081e-05	0.0022313	0.00170971	SERPINE1/TREM1/MIF/ANXA1/VEGFA/TNFAIP6/CD9	7
BP	GO:0070482	response to oxygen levels	8/74	333/18614	5.20808e-05	0.00235938	0.00180785	RGCC/AQP1/CA9/PGK1/ENO1/CAV1/VEGFA/KCNMA1	8
BP	GO:0048144	fibroblast proliferation	5/74	103/18614	5.59842e-05	0.00247857	0.00189918	AQP1/FN1/MIF/S100A6/CAV1	5
BP	GO:0048146	positive regulation of fibroblast proliferation	4/74	53/18614	5.81474e-05	0.00251713	0.00192872	AQP1/FN1/MIF/S100A6	4
BP	GO:0016485	protein processing	7/74	250/18614	6.0639e-05	0.00256793	0.00196764	SERPINE1/CLEC3B/S100A10/PGK1/ENO1/VSIR/SERPINE2	7
BP	GO:0071453	cellular response to oxygen levels	6/74	172/18614	6.28326e-05	0.00260421	0.00199545	RGCC/AQP1/PGK1/ENO1/CAV1/VEGFA	6
BP	GO:0006006	glucose metabolic process	6/74	187/18614	9.97264e-05	0.00404723	0.00310114	PFKP/IGFBP3/PGK1/GAPDH/ENO1/PKM	6
BP	GO:0045785	positive regulation of cell adhesion	9/74	482/18614	0.000120645	0.00479625	0.00367507	FN1/S100A10/CD70/CAV1/ANXA1/VEGFA/CCDC80/VSIR/RRAS	9
BP	GO:0043567	regulation of insulin-like growth factor receptor signaling pathway	3/74	25/18614	0.000130266	0.00507518	0.00388879	IGFBP3/IGFBP6/CILP	3
BP	GO:0022407	regulation of cell-cell adhesion	9/74	491/18614	0.000138689	0.00525074	0.00402332	RGCC/CD70/CAV1/ANXA1/FXYD5/VEGFA/VSIR/SERPINE2/CD9	9
BP	GO:0010811	positive regulation of cell-substrate adhesion	5/74	125/18614	0.000140163	0.00525074	0.00402332	FN1/S100A10/VEGFA/CCDC80/RRAS	5
BP	GO:0010954	positive regulation of protein processing	3/74	26/18614	0.000146838	0.00539698	0.00413537	CLEC3B/S100A10/ENO1	3
BP	GO:0050900	leukocyte migration	8/74	393/18614	0.000164254	0.0059253	0.00454019	SERPINE1/TREM1/MIF/HSD3B7/ANXA1/VEGFA/TNFAIP6/CD9	8
BP	GO:0030193	regulation of blood coagulation	4/74	70/18614	0.000173021	0.00612808	0.00469557	SERPINE1/CAV1/SERPINE2/CD9	4
BP	GO:0010714	positive regulation of collagen metabolic process	3/74	28/18614	0.000183962	0.00628698	0.00481732	RGCC/VIM/VSIR	3
BP	GO:1903319	positive regulation of protein maturation	3/74	28/18614	0.000183962	0.00628698	0.00481732	CLEC3B/S100A10/ENO1	3
BP	GO:1900046	regulation of hemostasis	4/74	72/18614	0.000192976	0.00648132	0.00496623	SERPINE1/CAV1/SERPINE2/CD9	4
BP	GO:0061041	regulation of wound healing	5/74	137/18614	0.000215164	0.00710407	0.00544341	SERPINE1/CAV1/ANXA1/SERPINE2/CD9	5
BP	GO:0050818	regulation of coagulation	4/74	75/18614	0.000225948	0.00733579	0.00562096	SERPINE1/CAV1/SERPINE2/CD9	4
BP	GO:0030198	extracellular matrix organization	7/74	314/18614	0.000248718	0.00784058	0.00600775	RGCC/FMOD/TNXB/COL15A1/LUM/CAV1/CCDC80	7
BP	GO:0010810	regulation of cell-substrate adhesion	6/74	222/18614	0.000253518	0.00784058	0.00600775	SERPINE1/FN1/S100A10/VEGFA/CCDC80/RRAS	6
BP	GO:0043062	extracellular structure organization	7/74	315/18614	0.000253571	0.00784058	0.00600775	RGCC/FMOD/TNXB/COL15A1/LUM/CAV1/CCDC80	7
BP	GO:0045229	external encapsulating structure organization	7/74	317/18614	0.000263507	0.0079728	0.00610906	RGCC/FMOD/TNXB/COL15A1/LUM/CAV1/CCDC80	7
BP	GO:0007596	blood coagulation	6/74	224/18614	0.000266033	0.0079728	0.00610906	SERPINA1/SERPINE1/CAV1/SERPINE2/CLIC1/CD9	6
BP	GO:0042063	gliogenesis	7/74	320/18614	0.000278997	0.00811739	0.00621985	CLU/ANXA1/VIM/SERPINE2/TSPAN2/CD9/RRAS	7
BP	GO:0052547	regulation of peptidase activity	8/74	425/18614	0.000279191	0.00811739	0.00621985	SERPINA1/SERPINE1/AQP1/GAPDH/CAV1/VEGFA/VSIR/SERPINE2	8
BP	GO:0002685	regulation of leukocyte migration	6/74	227/18614	0.000285711	0.00818479	0.00627149	SERPINE1/MIF/ANXA1/VEGFA/TNFAIP6/CD9	6
BP	GO:0019318	hexose metabolic process	6/74	228/18614	0.000292519	0.00825836	0.00632787	PFKP/IGFBP3/PGK1/GAPDH/ENO1/PKM	6
BP	GO:0050817	coagulation	6/74	229/18614	0.000299454	0.00833337	0.00638534	SERPINA1/SERPINE1/CAV1/SERPINE2/CLIC1/CD9	6
BP	GO:0007599	hemostasis	6/74	230/18614	0.000306517	0.00840978	0.0064439	SERPINA1/SERPINE1/CAV1/SERPINE2/CLIC1/CD9	6
BP	GO:0071456	cellular response to hypoxia	5/74	149/18614	0.000317457	0.00858896	0.00658119	RGCC/AQP1/PGK1/ENO1/VEGFA	5
BP	GO:0051604	protein maturation	7/74	332/18614	0.000348466	0.00925803	0.00709386	SERPINE1/CLEC3B/S100A10/PGK1/ENO1/VSIR/SERPINE2	7
BP	GO:0010466	negative regulation of peptidase activity	6/74	236/18614	0.000351691	0.00925803	0.00709386	SERPINA1/SERPINE1/AQP1/GAPDH/VEGFA/SERPINE2	6
BP	GO:0052548	regulation of endopeptidase activity	7/74	336/18614	0.000374484	0.00960746	0.0073616	SERPINA1/SERPINE1/AQP1/GAPDH/VEGFA/VSIR/SERPINE2	7
BP	GO:0007160	cell-matrix adhesion	6/74	239/18614	0.000376153	0.00960746	0.0073616	SERPINE1/FN1/S100A10/TNXB/VEGFA/RRAS	6
BP	GO:0009150	purine ribonucleotide metabolic process	8/74	445/18614	0.000379761	0.00960746	0.0073616	AK1/PFKP/PGK1/LDHA/GAPDH/ENO1/PKM/TMSB4X	8
BP	GO:0036294	cellular response to decreased oxygen levels	5/74	157/18614	0.000403729	0.0100829	0.00772589	RGCC/AQP1/PGK1/ENO1/VEGFA	5
BP	GO:0051346	negative regulation of hydrolase activity	7/74	345/18614	0.000438745	0.0108187	0.00828967	SERPINA1/SERPINE1/AQP1/GAPDH/ANXA1/VEGFA/SERPINE2	7
BP	GO:0045765	regulation of angiogenesis	7/74	349/18614	0.00047	0.0114445	0.00876921	RGCC/SERPINE1/AQP1/PGK1/VEGFA/PKM/RRAS	7
BP	GO:0009259	ribonucleotide metabolic process	8/74	464/18614	0.000500979	0.0120482	0.00923181	AK1/PFKP/PGK1/LDHA/GAPDH/ENO1/PKM/TMSB4X	8
BP	GO:0032535	regulation of cellular component size	7/74	354/18614	0.000511547	0.0121524	0.0093116	AQP1/FN1/EZR/DSTN/VEGFA/TMSB4X/KCNMA1	7
BP	GO:1901342	regulation of vasculature development	7/74	355/18614	0.000520198	0.012209	0.00935498	RGCC/SERPINE1/AQP1/PGK1/VEGFA/PKM/RRAS	7
BP	GO:0071634	regulation of transforming growth factor beta production	3/74	40/18614	0.000536139	0.0122552	0.00939043	FN1/TNXB/LUM	3
BP	GO:0005996	monosaccharide metabolic process	6/74	256/18614	0.000541043	0.0122552	0.00939043	PFKP/IGFBP3/PGK1/GAPDH/ENO1/PKM	6
BP	GO:0006898	receptor-mediated endocytosis	6/74	256/18614	0.000541043	0.0122552	0.00939043	CLU/SERPINE1/EZR/CAV1/VEGFA/CD9	6
BP	GO:0031589	cell-substrate adhesion	7/74	359/18614	0.000555977	0.0124488	0.00953872	SERPINE1/FN1/S100A10/TNXB/VEGFA/CCDC80/RRAS	7
BP	GO:0019693	ribose phosphate metabolic process	8/74	473/18614	0.000568477	0.0125603	0.00962418	AK1/PFKP/PGK1/LDHA/GAPDH/ENO1/PKM/TMSB4X	8
BP	GO:0045807	positive regulation of endocytosis	4/74	96/18614	0.000579925	0.0125603	0.00962418	CLU/SERPINE1/CD151/VEGFA	4
BP	GO:1903034	regulation of response to wounding	5/74	170/18614	0.000580301	0.0125603	0.00962418	SERPINE1/CAV1/ANXA1/SERPINE2/CD9	5
BP	GO:1902905	positive regulation of supramolecular fiber organization	5/74	171/18614	0.000595948	0.0127572	0.00977506	CLU/RGCC/S100A10/TNXB/DSTN	5
BP	GO:0071604	transforming growth factor beta production	3/74	43/18614	0.000663986	0.0140592	0.0107727	FN1/TNXB/LUM	3
BP	GO:0001765	membrane raft assembly	2/74	10/18614	0.000687303	0.0142433	0.0109137	S100A10/CAV1	2
BP	GO:2000048	negative regulation of cell-cell adhesion mediated by cadherin	2/74	10/18614	0.000687303	0.0142433	0.0109137	RGCC/VEGFA	2
BP	GO:0001819	positive regulation of cytokine production	8/74	489/18614	0.000706612	0.0144893	0.0111022	CLU/RGCC/SERPINE1/TNXB/GAPDH/MIF/LUM/ANXA1	8
BP	GO:0090066	regulation of anatomical structure size	8/74	492/18614	0.000735303	0.0149205	0.0114327	AQP1/FN1/EZR/DSTN/CAV1/VEGFA/TMSB4X/KCNMA1	8
BP	GO:0010712	regulation of collagen metabolic process	3/74	46/18614	0.000809786	0.0162625	0.012461	RGCC/VIM/VSIR	3
BP	GO:0045766	positive regulation of angiogenesis	5/74	185/18614	0.000849933	0.0167239	0.0128145	SERPINE1/AQP1/VEGFA/PKM/RRAS	5
BP	GO:1904018	positive regulation of vasculature development	5/74	185/18614	0.000849933	0.0167239	0.0128145	SERPINE1/AQP1/VEGFA/PKM/RRAS	5
BP	GO:0032963	collagen metabolic process	4/74	108/18614	0.0009026	0.0175826	0.0134725	RGCC/TNXB/VIM/VSIR	4
BP	GO:0090331	negative regulation of platelet aggregation	2/74	12/18614	0.00100286	0.0193424	0.0148209	SERPINE2/CD9	2
BP	GO:0030195	negative regulation of blood coagulation	3/74	50/18614	0.00103374	0.0195507	0.0149805	SERPINE1/SERPINE2/CD9	3
BP	GO:0048009	insulin-like growth factor receptor signaling pathway	3/74	50/18614	0.00103374	0.0195507	0.0149805	IGFBP3/IGFBP6/CILP	3
BP	GO:1900047	negative regulation of hemostasis	3/74	51/18614	0.00109523	0.0205144	0.0157189	SERPINE1/SERPINE2/CD9	3
BP	GO:0048260	positive regulation of receptor-mediated endocytosis	3/74	53/18614	0.00122503	0.0227272	0.0174145	CLU/SERPINE1/VEGFA	3
BP	GO:0048608	reproductive structure development	6/74	301/18614	0.00125362	0.0230382	0.0176527	CRIP1/ANXA1/VEGFA/TNFAIP6/SERPINE2/CCND1	6
BP	GO:0030857	negative regulation of epithelial cell differentiation	3/74	54/18614	0.00129341	0.0233293	0.0178758	CAV1/VEGFA/CCND1	3
BP	GO:0050819	negative regulation of coagulation	3/74	54/18614	0.00129341	0.0233293	0.0178758	SERPINE1/SERPINE2/CD9	3
BP	GO:0061458	reproductive system development	6/74	305/18614	0.00134105	0.0239262	0.0183332	CRIP1/ANXA1/VEGFA/TNFAIP6/SERPINE2/CCND1	6
BP	GO:1900087	positive regulation of G1/S transition of mitotic cell cycle	3/74	55/18614	0.00136414	0.0239262	0.0183332	RGCC/ANXA1/CCND1	3
BP	GO:0034111	negative regulation of homotypic cell-cell adhesion	2/74	14/18614	0.00137563	0.0239262	0.0183332	SERPINE2/CD9	2
BP	GO:2001171	positive regulation of ATP biosynthetic process	2/74	14/18614	0.00137563	0.0239262	0.0183332	ENO1/TMSB4X	2
BP	GO:0001954	positive regulation of cell-matrix adhesion	3/74	56/18614	0.00143727	0.024777	0.0189851	S100A10/VEGFA/RRAS	3
BP	GO:0001952	regulation of cell-matrix adhesion	4/74	125/18614	0.00155152	0.0262813	0.0201378	SERPINE1/S100A10/VEGFA/RRAS	4
BP	GO:0031623	receptor internalization	4/74	125/18614	0.00155152	0.0262813	0.0201378	EZR/CAV1/VEGFA/CD9	4
BP	GO:2001028	positive regulation of endothelial cell chemotaxis	2/74	15/18614	0.00158319	0.0265867	0.0203717	VEGFA/TMSB4X	2
BP	GO:0002688	regulation of leukocyte chemotaxis	4/74	126/18614	0.00159762	0.0265996	0.0203816	SERPINE1/MIF/VEGFA/TNFAIP6	4
BP	GO:0030100	regulation of endocytosis	5/74	214/18614	0.00162266	0.0267876	0.0205256	CLU/SERPINE1/CD151/CAV1/VEGFA	5
BP	GO:0030033	microvillus assembly	2/74	16/18614	0.00180471	0.0295427	0.0226367	EZR/FXYD5	2
BP	GO:0048732	gland development	7/74	441/18614	0.00183364	0.0296626	0.0227286	CRIP1/CDO1/CAV1/ANXA1/VEGFA/SERPINE2/CCND1	7
BP	GO:0010595	positive regulation of endothelial cell migration	4/74	131/18614	0.0018425	0.0296626	0.0227286	ANXA1/VEGFA/TMSB4X/RRAS	4
BP	GO:0045861	negative regulation of proteolysis	6/74	330/18614	0.00199798	0.0319022	0.0244447	SERPINA1/SERPINE1/AQP1/GAPDH/VEGFA/SERPINE2	6
BP	GO:0050866	negative regulation of cell activation	5/74	225/18614	0.00202047	0.031999	0.0245188	FN1/ANXA1/VSIR/SERPINE2/CD9	5
BP	GO:0030199	collagen fibril organization	3/74	64/18614	0.00211172	0.0329178	0.0252228	FMOD/TNXB/LUM	3
BP	GO:0030879	mammary gland development	4/74	136/18614	0.00211228	0.0329178	0.0252228	CDO1/CAV1/VEGFA/CCND1	4
BP	GO:0050920	regulation of chemotaxis	5/74	230/18614	0.00222311	0.0341659	0.0261792	SERPINE1/MIF/VEGFA/TNFAIP6/TMSB4X	5
BP	GO:0008360	regulation of cell shape	4/74	138/18614	0.00222745	0.0341659	0.0261792	FN1/EZR/ANXA1/VEGFA	4
BP	GO:0010594	regulation of endothelial cell migration	5/74	232/18614	0.00230818	0.0351275	0.0269161	RGCC/ANXA1/VEGFA/TMSB4X/RRAS	5
BP	GO:0051384	response to glucocorticoid	4/74	142/18614	0.00247066	0.0373089	0.0285875	CDO1/AQP1/ANXA1/CCND1	4
BP	GO:1902808	positive regulation of cell cycle G1/S phase transition	3/74	68/18614	0.00251144	0.0376329	0.0288358	RGCC/ANXA1/CCND1	3
BP	GO:0010544	negative regulation of platelet activation	2/74	19/18614	0.00255195	0.0376606	0.028857	SERPINE2/CD9	2
BP	GO:1901881	positive regulation of protein depolymerization	2/74	19/18614	0.00255195	0.0376606	0.028857	DSTN/SLN	2
BP	GO:0070661	leukocyte proliferation	6/74	348/18614	0.00260445	0.0381464	0.0292292	CLU/CD70/MIF/CD151/ANXA1/VSIR	6
BP	GO:0030810	positive regulation of nucleotide biosynthetic process	2/74	20/18614	0.00282823	0.0402145	0.0308139	ENO1/TMSB4X	2
BP	GO:0060749	mammary gland alveolus development	2/74	20/18614	0.00282823	0.0402145	0.0308139	VEGFA/CCND1	2
BP	GO:0061377	mammary gland lobule development	2/74	20/18614	0.00282823	0.0402145	0.0308139	VEGFA/CCND1	2
BP	GO:1900373	positive regulation of purine nucleotide biosynthetic process	2/74	20/18614	0.00282823	0.0402145	0.0308139	ENO1/TMSB4X	2
BP	GO:0070527	platelet aggregation	3/74	73/18614	0.00307291	0.0433771	0.0332372	SERPINE2/CLIC1/CD9	3
BP	GO:0038083	peptidyl-tyrosine autophosphorylation	2/74	21/18614	0.00311791	0.0433835	0.0332421	CAV1/VEGFA	2
BP	GO:2000047	regulation of cell-cell adhesion mediated by cadherin	2/74	21/18614	0.00311791	0.0433835	0.0332421	RGCC/VEGFA	2
BP	GO:0043535	regulation of blood vessel endothelial cell migration	4/74	152/18614	0.00315746	0.0435057	0.0333357	RGCC/ANXA1/VEGFA/TMSB4X	4
BP	GO:0002683	negative regulation of immune system process	7/74	487/18614	0.0031931	0.0435057	0.0333357	FN1/EZR/TSC22D3/MIF/ANXA1/TNFAIP6/VSIR	7
BP	GO:0035924	cellular response to vascular endothelial growth factor stimulus	3/74	74/18614	0.00319369	0.0435057	0.0333357	TNXB/ANXA1/VEGFA	3
BP	GO:0045862	positive regulation of proteolysis	6/74	365/18614	0.00329568	0.0445668	0.0341488	CLU/CLEC3B/S100A10/ENO1/CAV1/VSIR	6
BP	GO:0043536	positive regulation of blood vessel endothelial cell migration	3/74	75/18614	0.00331735	0.0445668	0.0341488	ANXA1/VEGFA/TMSB4X	3
BP	GO:0071636	positive regulation of transforming growth factor beta production	2/74	22/18614	0.00342091	0.0456434	0.0349737	TNXB/LUM	2
BP	GO:0071900	regulation of protein serine/threonine kinase activity	6/74	369/18614	0.00347654	0.0459706	0.0352244	RGCC/TNXB/MIF/CAV1/VEGFA/CCND1	6
BP	GO:0016049	cell growth	7/74	495/18614	0.00349263	0.0459706	0.0352244	FN1/IGFBP3/RERG/ENO1/VEGFA/SERPINE2/NRN1	7
BP	GO:0001667	ameboidal-type cell migration	7/74	496/18614	0.00353154	0.0461707	0.0353777	RGCC/AQP1/FN1/ANXA1/VEGFA/TMSB4X/RRAS	7
BP	GO:0001818	negative regulation of cytokine production	6/74	371/18614	0.0035697	0.0463585	0.0355217	RGCC/FN1/EZR/ANXA1/VSIR/TMSB4X	6
BP	GO:0061045	negative regulation of wound healing	3/74	78/18614	0.00370581	0.0472719	0.0362215	SERPINE1/SERPINE2/CD9	3
BP	GO:0002689	negative regulation of leukocyte chemotaxis	2/74	23/18614	0.0037371	0.0472719	0.0362215	MIF/TNFAIP6	2
BP	GO:0061042	vascular wound healing	2/74	23/18614	0.0037371	0.0472719	0.0362215	SERPINE1/VEGFA	2
BP	GO:2001169	regulation of ATP biosynthetic process	2/74	23/18614	0.0037371	0.0472719	0.0362215	ENO1/TMSB4X	2
BP	GO:0030336	negative regulation of cell migration	6/74	375/18614	0.0037616	0.0472748	0.0362237	RGCC/SERPINE1/IGFBP3/MIF/TNFAIP6/RRAS	6
BP	GO:1902903	regulation of supramolecular fiber organization	6/74	376/18614	0.00381075	0.0475855	0.0364618	CLU/RGCC/S100A10/TNXB/DSTN/TMSB4X	6
BP	GO:0032528	microvillus organization	2/74	24/18614	0.00406639	0.0501349	0.0384153	EZR/FXYD5	2
BP	GO:2001026	regulation of endothelial cell chemotaxis	2/74	24/18614	0.00406639	0.0501349	0.0384153	VEGFA/TMSB4X	2
BP	GO:0030856	regulation of epithelial cell differentiation	4/74	166/18614	0.00432309	0.0526336	0.0403298	SERPINE1/CAV1/VEGFA/CCND1	4
BP	GO:0031960	response to corticosteroid	4/74	166/18614	0.00432309	0.0526336	0.0403298	CDO1/AQP1/ANXA1/CCND1	4
BP	GO:0031579	membrane raft organization	2/74	25/18614	0.00440866	0.0530624	0.0406584	S100A10/CAV1	2
BP	GO:0001570	vasculogenesis	3/74	83/18614	0.00441279	0.0530624	0.0406584	CAV1/VEGFA/RRAS	3
BP	GO:2000146	negative regulation of cell motility	6/74	390/18614	0.00455022	0.0543793	0.0416675	RGCC/SERPINE1/IGFBP3/MIF/TNFAIP6/RRAS	6
BP	GO:0071560	cellular response to transforming growth factor beta stimulus	5/74	274/18614	0.0046964	0.0555237	0.0425444	CLEC3B/FMOD/TNXB/CAV1/CILP	5
BP	GO:0007009	plasma membrane organization	4/74	170/18614	0.00470299	0.0555237	0.0425444	CLU/S100A10/CAV1/CD9	4
BP	GO:0051894	positive regulation of focal adhesion assembly	2/74	26/18614	0.00476381	0.055903	0.042835	S100A10/VEGFA	2
BP	GO:0006970	response to osmotic stress	3/74	86/18614	0.00487356	0.0568485	0.0435595	AQP1/TSC22D3/KCNMA1	3
BP	GO:2001242	regulation of intrinsic apoptotic signaling pathway	4/74	173/18614	0.00500224	0.0576764	0.0441938	CLU/ENO1/MIF/CAV1	4
BP	GO:0007178	transmembrane receptor protein serine/threonine kinase signaling pathway	6/74	398/18614	0.00501771	0.0576764	0.0441938	FMOD/TNXB/CAV1/CILP/TNFAIP6/VIM	6
BP	GO:0048708	astrocyte differentiation	3/74	87/18614	0.00503336	0.0576764	0.0441938	VIM/SERPINE2/TSPAN2	3
BP	GO:0032967	positive regulation of collagen biosynthetic process	2/74	27/18614	0.00513174	0.058245	0.0446295	RGCC/VIM	2
BP	GO:0071559	response to transforming growth factor beta	5/74	280/18614	0.00514278	0.058245	0.0446295	CLEC3B/FMOD/TNXB/CAV1/CILP	5
BP	GO:0010634	positive regulation of epithelial cell migration	4/74	176/18614	0.00531404	0.0592066	0.0453664	ANXA1/VEGFA/TMSB4X/RRAS	4
BP	GO:0051591	response to cAMP	3/74	89/18614	0.00536238	0.0592066	0.0453664	CDO1/AQP1/EZR	3
BP	GO:0043542	endothelial cell migration	5/74	283/18614	0.00537692	0.0592066	0.0453664	RGCC/ANXA1/VEGFA/TMSB4X/RRAS	5
BP	GO:0051873	killing by host of symbiont cells	2/74	28/18614	0.00551234	0.0592066	0.0453664	TREM1/GAPDH	2
BP	GO:1900746	regulation of vascular endothelial growth factor signaling pathway	2/74	28/18614	0.00551234	0.0592066	0.0453664	TNXB/VEGFA	2
BP	GO:1903055	positive regulation of extracellular matrix organization	2/74	28/18614	0.00551234	0.0592066	0.0453664	RGCC/TNXB	2
BP	GO:1903672	positive regulation of sprouting angiogenesis	2/74	28/18614	0.00551234	0.0592066	0.0453664	VEGFA/PKM	2
BP	GO:0008361	regulation of cell size	4/74	178/18614	0.00552899	0.0592066	0.0453664	AQP1/FN1/VEGFA/KCNMA1	4
BP	GO:0050829	defense response to Gram-negative bacterium	3/74	90/18614	0.00553163	0.0592066	0.0453664	SERPINE1/AQP1/TREM1	3
BP	GO:2000106	regulation of leukocyte apoptotic process	3/74	90/18614	0.00553163	0.0592066	0.0453664	TSC22D3/MIF/ANXA1	3
BP	GO:0043534	blood vessel endothelial cell migration	4/74	179/18614	0.00563862	0.060022	0.0459912	RGCC/ANXA1/VEGFA/TMSB4X	4
BP	GO:0010955	negative regulation of protein processing	2/74	29/18614	0.0059055	0.0621833	0.0476472	SERPINE1/SERPINE2	2
BP	GO:1903318	negative regulation of protein maturation	2/74	29/18614	0.0059055	0.0621833	0.0476472	SERPINE1/SERPINE2	2
BP	GO:1903035	negative regulation of response to wounding	3/74	93/18614	0.00605854	0.0634518	0.0486192	SERPINE1/SERPINE2/CD9	3
BP	GO:0090330	regulation of platelet aggregation	2/74	30/18614	0.00631113	0.065048	0.0498423	SERPINE2/CD9	2
BP	GO:1902230	negative regulation of intrinsic apoptotic signaling pathway in response to DNA damage	2/74	30/18614	0.00631113	0.065048	0.0498423	CLU/MIF	2
BP	GO:1902547	regulation of cellular response to vascular endothelial growth factor stimulus	2/74	30/18614	0.00631113	0.065048	0.0498423	TNXB/VEGFA	2
BP	GO:0010632	regulation of epithelial cell migration	5/74	295/18614	0.00638938	0.065508	0.0501947	RGCC/ANXA1/VEGFA/TMSB4X/RRAS	5
BP	GO:0043405	regulation of MAP kinase activity	4/74	186/18614	0.00644695	0.0657521	0.0503818	TNXB/MIF/CAV1/VEGFA	4
BP	GO:0001558	regulation of cell growth	6/74	420/18614	0.00648564	0.0658022	0.0504201	FN1/IGFBP3/RERG/ENO1/VEGFA/SERPINE2	6
BP	GO:0007044	cell-substrate junction assembly	3/74	96/18614	0.00661451	0.066762	0.0511556	FN1/S100A10/VEGFA	3
BP	GO:0006884	cell volume homeostasis	2/74	31/18614	0.00672912	0.0668792	0.0512454	AQP1/KCNMA1	2
BP	GO:0035767	endothelial cell chemotaxis	2/74	31/18614	0.00672912	0.0668792	0.0512454	VEGFA/TMSB4X	2
BP	GO:0150117	positive regulation of cell-substrate junction organization	2/74	31/18614	0.00672912	0.0668792	0.0512454	S100A10/VEGFA	2
BP	GO:0034109	homotypic cell-cell adhesion	3/74	97/18614	0.00680637	0.0671077	0.0514205	SERPINE2/CLIC1/CD9	3
BP	GO:0097193	intrinsic apoptotic signaling pathway	5/74	301/18614	0.0069429	0.0671077	0.0514205	CRIP1/CLU/ENO1/MIF/CAV1	5
BP	GO:0120162	positive regulation of cold-induced thermogenesis	3/74	98/18614	0.00700151	0.0671077	0.0514205	SLN/CAV1/VEGFA	3
BP	GO:0040013	negative regulation of locomotion	6/74	427/18614	0.00701235	0.0671077	0.0514205	RGCC/SERPINE1/IGFBP3/MIF/TNFAIP6/RRAS	6
BP	GO:0001516	prostaglandin biosynthetic process	2/74	32/18614	0.00715937	0.0671077	0.0514205	MIF/ANXA1	2
BP	GO:0010165	response to X-ray	2/74	32/18614	0.00715937	0.0671077	0.0514205	ANXA1/CCND1	2
BP	GO:0033032	regulation of myeloid cell apoptotic process	2/74	32/18614	0.00715937	0.0671077	0.0514205	MIF/ANXA1	2
BP	GO:0046457	prostanoid biosynthetic process	2/74	32/18614	0.00715937	0.0671077	0.0514205	MIF/ANXA1	2
BP	GO:0050482	arachidonic acid secretion	2/74	32/18614	0.00715937	0.0671077	0.0514205	MIF/ANXA1	2
BP	GO:0060055	angiogenesis involved in wound healing	2/74	32/18614	0.00715937	0.0671077	0.0514205	SERPINE1/VEGFA	2
BP	GO:1903963	arachidonate transport	2/74	32/18614	0.00715937	0.0671077	0.0514205	MIF/ANXA1	2
BP	GO:1901992	positive regulation of mitotic cell cycle phase transition	3/74	99/18614	0.00719996	0.0671077	0.0514205	RGCC/ANXA1/CCND1	3
BP	GO:2001243	negative regulation of intrinsic apoptotic signaling pathway	3/74	99/18614	0.00719996	0.0671077	0.0514205	CLU/ENO1/MIF	3
BP	GO:0046651	lymphocyte proliferation	5/74	306/18614	0.0074292	0.0689147	0.052805	CD70/MIF/CD151/ANXA1/VSIR	5
BP	GO:0071902	positive regulation of protein serine/threonine kinase activity	4/74	195/18614	0.0075948	0.0701169	0.0537262	RGCC/MIF/VEGFA/CCND1	4
BP	GO:0001776	leukocyte homeostasis	3/74	103/18614	0.00802701	0.0726554	0.0556713	TSC22D3/MIF/ANXA1	3
BP	GO:0008630	intrinsic apoptotic signaling pathway in response to DNA damage	3/74	103/18614	0.00802701	0.0726554	0.0556713	CRIP1/CLU/MIF	3
BP	GO:0032677	regulation of interleukin-8 production	3/74	103/18614	0.00802701	0.0726554	0.0556713	SERPINE1/ANXA1/TMSB4X	3
BP	GO:0150115	cell-substrate junction organization	3/74	103/18614	0.00802701	0.0726554	0.0556713	FN1/S100A10/VEGFA	3
BP	GO:2000515	negative regulation of CD4-positive, alpha-beta T cell activation	2/74	34/18614	0.00805625	0.0726554	0.0556713	ANXA1/VSIR	2
BP	GO:0032943	mononuclear cell proliferation	5/74	313/18614	0.00814938	0.0731566	0.0560554	CD70/MIF/CD151/ANXA1/VSIR	5
BP	GO:0032637	interleukin-8 production	3/74	104/18614	0.00824216	0.0736501	0.0564335	SERPINE1/ANXA1/TMSB4X	3
BP	GO:0018149	peptide cross-linking	2/74	35/18614	0.00852267	0.0751229	0.057562	FN1/ANXA1	2
BP	GO:0045773	positive regulation of axon extension	2/74	35/18614	0.00852267	0.0751229	0.057562	FN1/VEGFA	2
BP	GO:0090050	positive regulation of cell migration involved in sprouting angiogenesis	2/74	35/18614	0.00852267	0.0751229	0.057562	ANXA1/VEGFA	2
BP	GO:0051047	positive regulation of secretion	5/74	317/18614	0.00858204	0.0753055	0.0577019	RGCC/AQP1/S100A10/EZR/MIF	5
BP	GO:1901890	positive regulation of cell junction assembly	3/74	106/18614	0.0086826	0.0758462	0.0581162	S100A10/CAV1/VEGFA	3
BP	GO:0010737	protein kinase A signaling	2/74	36/18614	0.00900095	0.0775834	0.0594474	EZR/MIF	2
BP	GO:0043243	positive regulation of protein-containing complex disassembly	2/74	36/18614	0.00900095	0.0775834	0.0594474	DSTN/SLN	2
BP	GO:1903580	positive regulation of ATP metabolic process	2/74	36/18614	0.00900095	0.0775834	0.0594474	ENO1/TMSB4X	2
BP	GO:0033138	positive regulation of peptidyl-serine phosphorylation	3/74	108/18614	0.00913663	0.078406	0.0600776	MIF/CAV1/VEGFA	3
BP	GO:1901654	response to ketone	4/74	208/18614	0.00947916	0.0807356	0.0618627	AQP1/CA9/CAV1/CCND1	4
BP	GO:0034110	regulation of homotypic cell-cell adhesion	2/74	37/18614	0.00949099	0.0807356	0.0618627	SERPINE2/CD9	2
BP	GO:0014812	muscle cell migration	3/74	110/18614	0.00960435	0.0813447	0.0623294	SERPINE1/IGFBP3/ANXA1	3
BP	GO:0051251	positive regulation of lymphocyte activation	5/74	327/18614	0.00973306	0.0817889	0.0626698	CD70/MIF/CAV1/ANXA1/VSIR	5
BP	GO:0046394	carboxylic acid biosynthetic process	5/74	328/18614	0.00985373	0.0817889	0.0626698	CDO1/MIF/HSD3B7/ANXA1/BCAT1	5
BP	GO:0030808	regulation of nucleotide biosynthetic process	2/74	38/18614	0.00999269	0.0817889	0.0626698	ENO1/TMSB4X	2
BP	GO:0032717	negative regulation of interleukin-8 production	2/74	38/18614	0.00999269	0.0817889	0.0626698	ANXA1/TMSB4X	2
BP	GO:0033028	myeloid cell apoptotic process	2/74	38/18614	0.00999269	0.0817889	0.0626698	MIF/ANXA1	2
BP	GO:0070229	negative regulation of lymphocyte apoptotic process	2/74	38/18614	0.00999269	0.0817889	0.0626698	TSC22D3/MIF	2
BP	GO:1900371	regulation of purine nucleotide biosynthetic process	2/74	38/18614	0.00999269	0.0817889	0.0626698	ENO1/TMSB4X	2
BP	GO:1902229	regulation of intrinsic apoptotic signaling pathway in response to DNA damage	2/74	38/18614	0.00999269	0.0817889	0.0626698	CLU/MIF	2
BP	GO:0016053	organic acid biosynthetic process	5/74	331/18614	0.0102219	0.082968	0.0635732	CDO1/MIF/HSD3B7/ANXA1/BCAT1	5
BP	GO:0062012	regulation of small molecule metabolic process	5/74	331/18614	0.0102219	0.082968	0.0635732	IGFBP3/ENO1/CAV1/ANXA1/TMSB4X	5
BP	GO:0042098	T cell proliferation	4/74	213/18614	0.0102781	0.0830777	0.0636573	CD70/CD151/ANXA1/VSIR	4
BP	GO:0043403	skeletal muscle tissue regeneration	2/74	39/18614	0.010506	0.0842205	0.064533	ANXA1/CD9	2
BP	GO:0045737	positive regulation of cyclin-dependent protein serine/threonine kinase activity	2/74	39/18614	0.010506	0.0842205	0.064533	RGCC/CCND1	2
BP	GO:0031532	actin cytoskeleton reorganization	3/74	114/18614	0.0105812	0.0844759	0.0647287	EZR/ANXA1/PDLIM4	3
BP	GO:0048259	regulation of receptor-mediated endocytosis	3/74	115/18614	0.0108341	0.0861418	0.0660051	CLU/SERPINE1/VEGFA	3
BP	GO:0007179	transforming growth factor beta receptor signaling pathway	4/74	218/18614	0.0111196	0.0880525	0.0674692	FMOD/TNXB/CAV1/CILP	4
BP	GO:0048545	response to steroid hormone	5/74	339/18614	0.0112499	0.0887238	0.0679836	CDO1/AQP1/CAV1/ANXA1/CCND1	5
BP	GO:0071887	leukocyte apoptotic process	3/74	117/18614	0.0113503	0.0891547	0.0683137	TSC22D3/MIF/ANXA1	3
BP	GO:0032965	regulation of collagen biosynthetic process	2/74	41/18614	0.0115668	0.0904903	0.0693371	RGCC/VIM	2
BP	GO:0051702	biological process involved in interaction with symbiont	3/74	118/18614	0.0116137	0.0904936	0.0693396	FN1/TREM1/GAPDH	3
BP	GO:0034765	regulation of monoatomic ion transmembrane transport	6/74	478/18614	0.01183	0.0914665	0.0700851	SLN/CAV1/FXYD5/CLIC1/TMSB4X/KCNMA1	6
BP	GO:0021782	glial cell development	3/74	119/18614	0.0118805	0.0914665	0.0700851	CLU/VIM/TSPAN2	3
BP	GO:0090287	regulation of cellular response to growth factor stimulus	5/74	345/18614	0.0120658	0.0914665	0.0700851	TNXB/CAV1/CILP/VEGFA/TNFAIP6	5
BP	GO:0014912	negative regulation of smooth muscle cell migration	2/74	42/18614	0.0121141	0.0914665	0.0700851	SERPINE1/IGFBP3	2
BP	GO:0045981	positive regulation of nucleotide metabolic process	2/74	42/18614	0.0121141	0.0914665	0.0700851	ENO1/TMSB4X	2
BP	GO:0085029	extracellular matrix assembly	2/74	42/18614	0.0121141	0.0914665	0.0700851	RGCC/TNXB	2
BP	GO:1900544	positive regulation of purine nucleotide metabolic process	2/74	42/18614	0.0121141	0.0914665	0.0700851	ENO1/TMSB4X	2
BP	GO:1904031	positive regulation of cyclin-dependent protein kinase activity	2/74	42/18614	0.0121141	0.0914665	0.0700851	RGCC/CCND1	2
BP	GO:1901989	positive regulation of cell cycle phase transition	3/74	121/18614	0.0124249	0.0934504	0.0716052	RGCC/ANXA1/CCND1	3
BP	GO:0014002	astrocyte development	2/74	43/18614	0.0126727	0.0945839	0.0724738	VIM/TSPAN2	2
BP	GO:0031952	regulation of protein autophosphorylation	2/74	43/18614	0.0126727	0.0945839	0.0724738	CAV1/VEGFA	2
BP	GO:1905521	regulation of macrophage migration	2/74	44/18614	0.0132423	0.0984581	0.0754423	MIF/CD9	2
BP	GO:0046636	negative regulation of alpha-beta T cell activation	2/74	45/18614	0.0138229	0.101996	0.0781535	ANXA1/VSIR	2
BP	GO:1900744	regulation of p38MAPK cascade	2/74	45/18614	0.0138229	0.101996	0.0781535	EZR/VEGFA	2
BP	GO:2001234	negative regulation of apoptotic signaling pathway	4/74	233/18614	0.0139071	0.10223	0.0783326	CLU/SERPINE1/ENO1/MIF	4
BP	GO:0010001	glial cell differentiation	4/74	235/18614	0.0143093	0.104791	0.0802952	CLU/VIM/SERPINE2/TSPAN2	4
BP	GO:0045931	positive regulation of mitotic cell cycle	3/74	129/18614	0.0147441	0.10717	0.0821175	RGCC/ANXA1/CCND1	3
BP	GO:0046683	response to organophosphorus	3/74	129/18614	0.0147441	0.10717	0.0821175	CDO1/AQP1/EZR	3
BP	GO:0043277	apoptotic cell clearance	2/74	47/18614	0.0150167	0.108746	0.0833251	MFGE8/ANXA1	2
BP	GO:0050670	regulation of lymphocyte proliferation	4/74	239/18614	0.0151358	0.109128	0.0836181	CD70/MIF/ANXA1/VSIR	4
BP	GO:0045860	positive regulation of protein kinase activity	5/74	366/18614	0.015238	0.109128	0.0836181	CLU/RGCC/MIF/VEGFA/CCND1	5
BP	GO:0002274	myeloid leukocyte activation	4/74	240/18614	0.015347	0.109128	0.0836181	CLU/FN1/MIF/ANXA1	4
BP	GO:0071621	granulocyte chemotaxis	3/74	131/18614	0.0153596	0.109128	0.0836181	TREM1/ANXA1/TNFAIP6	3
BP	GO:0010038	response to metal ion	5/74	367/18614	0.0154017	0.109128	0.0836181	CRIP1/AQP1/CAV1/CCND1/KCNMA1	5
BP	GO:0016050	vesicle organization	5/74	368/18614	0.0155666	0.109128	0.0836181	AQP1/S100A10/CAV1/ANXA1/SERPINE2	5
BP	GO:0006953	acute-phase response	2/74	48/18614	0.0156297	0.109128	0.0836181	SERPINA1/FN1	2
BP	GO:0030850	prostate gland development	2/74	48/18614	0.0156297	0.109128	0.0836181	CRIP1/ANXA1	2
BP	GO:0032309	icosanoid secretion	2/74	48/18614	0.0156297	0.109128	0.0836181	MIF/ANXA1	2
BP	GO:0044331	cell-cell adhesion mediated by cadherin	2/74	48/18614	0.0156297	0.109128	0.0836181	RGCC/VEGFA	2
BP	GO:0051098	regulation of binding	5/74	369/18614	0.0157327	0.109454	0.0838682	S100A10/PHLDA2/SLN/CAV1/TMSB4X	5
BP	GO:0018108	peptidyl-tyrosine phosphorylation	5/74	370/18614	0.0158999	0.110079	0.0843466	CRLF1/MIF/CAV1/VEGFA/PKM	5
BP	GO:0030168	platelet activation	3/74	133/18614	0.0159895	0.110079	0.0843466	SERPINE2/CLIC1/CD9	3
BP	GO:0032944	regulation of mononuclear cell proliferation	4/74	243/18614	0.015992	0.110079	0.0843466	CD70/MIF/ANXA1/VSIR	4
BP	GO:0010631	epithelial cell migration	5/74	371/18614	0.0160684	0.110215	0.0844513	RGCC/ANXA1/VEGFA/TMSB4X/RRAS	5
BP	GO:0018212	peptidyl-tyrosine modification	5/74	372/18614	0.016238	0.110702	0.0848243	CRLF1/MIF/CAV1/VEGFA/PKM	5
BP	GO:0061028	establishment of endothelial barrier	2/74	49/18614	0.0162534	0.110702	0.0848243	EZR/VEGFA	2
BP	GO:0009142	nucleoside triphosphate biosynthetic process	3/74	134/18614	0.0163098	0.110702	0.0848243	AK1/ENO1/TMSB4X	3
BP	GO:0022604	regulation of cell morphogenesis	4/74	245/18614	0.0164313	0.111139	0.0851591	FN1/EZR/ANXA1/VEGFA	4
BP	GO:0090132	epithelium migration	5/74	374/18614	0.0165809	0.111763	0.0856372	RGCC/ANXA1/VEGFA/TMSB4X/RRAS	5
BP	GO:0006692	prostanoid metabolic process	2/74	50/18614	0.0168875	0.112661	0.0863249	MIF/ANXA1	2
BP	GO:0006693	prostaglandin metabolic process	2/74	50/18614	0.0168875	0.112661	0.0863249	MIF/ANXA1	2
BP	GO:0038084	vascular endothelial growth factor signaling pathway	2/74	50/18614	0.0168875	0.112661	0.0863249	TNXB/VEGFA	2
BP	GO:0002696	positive regulation of leukocyte activation	5/74	377/18614	0.0171042	0.113717	0.087134	CD70/MIF/CAV1/ANXA1/VSIR	5
BP	GO:0050870	positive regulation of T cell activation	4/74	249/18614	0.0173325	0.114843	0.0879967	CD70/CAV1/ANXA1/VSIR	4
BP	GO:0090130	tissue migration	5/74	379/18614	0.0174591	0.115191	0.088264	RGCC/ANXA1/VEGFA/TMSB4X/RRAS	5
BP	GO:0032964	collagen biosynthetic process	2/74	51/18614	0.0175321	0.115191	0.088264	RGCC/VIM	2
BP	GO:0006959	humoral immune response	4/74	250/18614	0.0175626	0.115191	0.088264	CLU/RGCC/TREM1/GAPDH	4
BP	GO:0000082	G1/S transition of mitotic cell cycle	4/74	251/18614	0.0177945	0.116091	0.0889536	RGCC/ANXA1/CCND1/BCAT1	4
BP	GO:2001233	regulation of apoptotic signaling pathway	5/74	381/18614	0.0178189	0.116091	0.0889536	CLU/SERPINE1/ENO1/MIF/CAV1	5
BP	GO:0006636	unsaturated fatty acid biosynthetic process	2/74	52/18614	0.018187	0.117312	0.0898892	MIF/ANXA1	2
BP	GO:0010543	regulation of platelet activation	2/74	52/18614	0.018187	0.117312	0.0898892	SERPINE2/CD9	2
BP	GO:0051496	positive regulation of stress fiber assembly	2/74	52/18614	0.018187	0.117312	0.0898892	RGCC/S100A10	2
BP	GO:0043271	negative regulation of monoatomic ion transport	3/74	140/18614	0.0183077	0.117701	0.0901869	SLN/CAV1/SERPINE2	3
BP	GO:0048762	mesenchymal cell differentiation	4/74	255/18614	0.0187415	0.1197	0.0917186	RGCC/S100A4/FN1/TNXB	4
BP	GO:0050730	regulation of peptidyl-tyrosine phosphorylation	4/74	255/18614	0.0187415	0.1197	0.0917186	CRLF1/MIF/CAV1/VEGFA	4
BP	GO:0032970	regulation of actin filament-based process	5/74	387/18614	0.0189279	0.120495	0.0923279	RGCC/S100A10/DSTN/CAV1/TMSB4X	5
BP	GO:0044282	small molecule catabolic process	5/74	388/18614	0.019117	0.121303	0.0929468	CDO1/PFKP/PGK1/ENO1/PKM	5
BP	GO:0014074	response to purine-containing compound	3/74	143/18614	0.0193555	0.121627	0.0931955	CDO1/AQP1/EZR	3
BP	GO:0033135	regulation of peptidyl-serine phosphorylation	3/74	143/18614	0.0193555	0.121627	0.0931955	MIF/CAV1/VEGFA	3
BP	GO:0050921	positive regulation of chemotaxis	3/74	143/18614	0.0193555	0.121627	0.0931955	SERPINE1/VEGFA/TMSB4X	3
BP	GO:0071320	cellular response to cAMP	2/74	54/18614	0.0195276	0.121922	0.0934213	AQP1/EZR	2
BP	GO:0071385	cellular response to glucocorticoid stimulus	2/74	54/18614	0.0195276	0.121922	0.0934213	AQP1/ANXA1	2
BP	GO:0042552	myelination	3/74	144/18614	0.019712	0.122681	0.0940025	CLU/TSPAN2/CD9	3
BP	GO:0050671	positive regulation of lymphocyte proliferation	3/74	145/18614	0.0200722	0.124404	0.095323	CD70/MIF/ANXA1	3
BP	GO:0002686	negative regulation of leukocyte migration	2/74	55/18614	0.020213	0.124404	0.095323	MIF/TNFAIP6	2
BP	GO:0050867	positive regulation of cell activation	5/74	394/18614	0.0202782	0.124404	0.095323	CD70/MIF/CAV1/ANXA1/VSIR	5
BP	GO:0007272	ensheathment of neurons	3/74	146/18614	0.020436	0.124404	0.095323	CLU/TSPAN2/CD9	3
BP	GO:0008366	axon ensheathment	3/74	146/18614	0.020436	0.124404	0.095323	CLU/TSPAN2/CD9	3
BP	GO:0062013	positive regulation of small molecule metabolic process	3/74	146/18614	0.020436	0.124404	0.095323	ENO1/ANXA1/TMSB4X	3
BP	GO:0072073	kidney epithelium development	3/74	146/18614	0.020436	0.124404	0.095323	CRLF1/AQP1/VEGFA	3
BP	GO:0120161	regulation of cold-induced thermogenesis	3/74	147/18614	0.0208034	0.125708	0.0963225	SLN/CAV1/VEGFA	3
BP	GO:0038066	p38MAPK cascade	2/74	56/18614	0.0209084	0.125708	0.0963225	EZR/VEGFA	2
BP	GO:0140962	multicellular organismal-level chemical homeostasis	2/74	56/18614	0.0209084	0.125708	0.0963225	AQP1/VEGFA	2
BP	GO:2000107	negative regulation of leukocyte apoptotic process	2/74	56/18614	0.0209084	0.125708	0.0963225	TSC22D3/MIF	2
BP	GO:0017015	regulation of transforming growth factor beta receptor signaling pathway	3/74	148/18614	0.0211744	0.12614	0.0966533	TNXB/CAV1/CILP	3
BP	GO:0032946	positive regulation of mononuclear cell proliferation	3/74	148/18614	0.0211744	0.12614	0.0966533	CD70/MIF/ANXA1	3
BP	GO:0106106	cold-induced thermogenesis	3/74	148/18614	0.0211744	0.12614	0.0966533	SLN/CAV1/VEGFA	3
BP	GO:0051592	response to calcium ion	3/74	149/18614	0.0215491	0.127586	0.0977613	CAV1/CCND1/KCNMA1	3
BP	GO:0001541	ovarian follicle development	2/74	57/18614	0.0216137	0.127586	0.0977613	VEGFA/TNFAIP6	2
BP	GO:0007566	embryo implantation	2/74	57/18614	0.0216137	0.127586	0.0977613	TPPP3/VEGFA	2
BP	GO:0070663	regulation of leukocyte proliferation	4/74	268/18614	0.0220336	0.129069	0.0988979	CD70/MIF/ANXA1/VSIR	4
BP	GO:0110053	regulation of actin filament organization	4/74	268/18614	0.0220336	0.129069	0.0988979	RGCC/S100A10/DSTN/TMSB4X	4
BP	GO:0016525	negative regulation of angiogenesis	3/74	151/18614	0.0223094	0.129069	0.0988979	RGCC/SERPINE1/PGK1	3
BP	GO:1903844	regulation of cellular response to transforming growth factor beta stimulus	3/74	151/18614	0.0223094	0.129069	0.0988979	TNXB/CAV1/CILP	3
BP	GO:0006956	complement activation	2/74	58/18614	0.0223288	0.129069	0.0988979	CLU/RGCC	2
BP	GO:0010718	positive regulation of epithelial to mesenchymal transition	2/74	58/18614	0.0223288	0.129069	0.0988979	RGCC/TNXB	2
BP	GO:0030225	macrophage differentiation	2/74	58/18614	0.0223288	0.129069	0.0988979	VEGFA/TSPAN2	2
BP	GO:0051091	positive regulation of DNA-binding transcription factor activity	4/74	271/18614	0.0228405	0.131103	0.100456	CLU/RGCC/CAV1/VEGFA	4
BP	GO:0008347	glial cell migration	2/74	59/18614	0.0230536	0.131103	0.100456	CD9/RRAS	2
BP	GO:0070228	regulation of lymphocyte apoptotic process	2/74	59/18614	0.0230536	0.131103	0.100456	TSC22D3/MIF	2
BP	GO:1903053	regulation of extracellular matrix organization	2/74	59/18614	0.0230536	0.131103	0.100456	RGCC/TNXB	2
BP	GO:2000351	regulation of endothelial cell apoptotic process	2/74	59/18614	0.0230536	0.131103	0.100456	RGCC/SERPINE1	2
BP	GO:2000181	negative regulation of blood vessel morphogenesis	3/74	153/18614	0.0230843	0.131103	0.100456	RGCC/SERPINE1/PGK1	3
BP	GO:1903039	positive regulation of leukocyte cell-cell adhesion	4/74	273/18614	0.0233884	0.132178	0.10128	CD70/CAV1/ANXA1/VSIR	4
BP	GO:0009411	response to UV	3/74	154/18614	0.0234772	0.132178	0.10128	CRIP1/AQP1/CCND1	3
BP	GO:1901343	negative regulation of vasculature development	3/74	154/18614	0.0234772	0.132178	0.10128	RGCC/SERPINE1/PGK1	3
BP	GO:0071709	membrane assembly	2/74	60/18614	0.023788	0.133158	0.102031	S100A10/CAV1	2
BP	GO:1903670	regulation of sprouting angiogenesis	2/74	60/18614	0.023788	0.133158	0.102031	VEGFA/PKM	2
BP	GO:0097530	granulocyte migration	3/74	156/18614	0.0242739	0.135489	0.103817	TREM1/ANXA1/TNFAIP6	3
BP	GO:0046456	icosanoid biosynthetic process	2/74	61/18614	0.0245321	0.136149	0.104323	MIF/ANXA1	2
BP	GO:1905517	macrophage migration	2/74	61/18614	0.0245321	0.136149	0.104323	MIF/CD9	2
BP	GO:0007159	leukocyte cell-cell adhesion	5/74	415/18614	0.024705	0.13672	0.10476	EZR/CD70/CAV1/ANXA1/VSIR	5
BP	GO:0032412	regulation of monoatomic ion transmembrane transporter activity	4/74	278/18614	0.024793	0.136818	0.104835	SLN/CAV1/FXYD5/TMSB4X	4
BP	GO:0032233	positive regulation of actin filament bundle assembly	2/74	62/18614	0.0252855	0.13836	0.106017	RGCC/S100A10	2
BP	GO:0045428	regulation of nitric oxide biosynthetic process	2/74	62/18614	0.0252855	0.13836	0.106017	CLU/CAV1	2
BP	GO:0090303	positive regulation of wound healing	2/74	62/18614	0.0252855	0.13836	0.106017	SERPINE1/ANXA1	2
BP	GO:0044843	cell cycle G1/S phase transition	4/74	281/18614	0.0256598	0.140015	0.107285	RGCC/ANXA1/CCND1/BCAT1	4
BP	GO:0001885	endothelial cell development	2/74	63/18614	0.0260484	0.14056	0.107703	EZR/VEGFA	2
BP	GO:0032623	interleukin-2 production	2/74	63/18614	0.0260484	0.14056	0.107703	EZR/ANXA1	2
BP	GO:0032663	regulation of interleukin-2 production	2/74	63/18614	0.0260484	0.14056	0.107703	EZR/ANXA1	2
BP	GO:0033363	secretory granule organization	2/74	63/18614	0.0260484	0.14056	0.107703	AQP1/SERPINE2	2
BP	GO:0051017	actin filament bundle assembly	3/74	161/18614	0.0263293	0.141293	0.108264	RGCC/S100A10/EZR	3
BP	GO:1990845	adaptive thermogenesis	3/74	161/18614	0.0263293	0.141293	0.108264	SLN/CAV1/VEGFA	3
BP	GO:0044091	membrane biogenesis	2/74	64/18614	0.0268205	0.141974	0.108786	S100A10/CAV1	2
BP	GO:0050918	positive chemotaxis	2/74	64/18614	0.0268205	0.141974	0.108786	MIF/VEGFA	2
BP	GO:0051893	regulation of focal adhesion assembly	2/74	64/18614	0.0268205	0.141974	0.108786	S100A10/VEGFA	2
BP	GO:0071384	cellular response to corticosteroid stimulus	2/74	64/18614	0.0268205	0.141974	0.108786	AQP1/ANXA1	2
BP	GO:0090109	regulation of cell-substrate junction assembly	2/74	64/18614	0.0268205	0.141974	0.108786	S100A10/VEGFA	2
BP	GO:0051100	negative regulation of binding	3/74	163/18614	0.0271768	0.14347	0.109932	SLN/CAV1/TMSB4X	3
BP	GO:0032507	maintenance of protein location in cell	2/74	65/18614	0.0276019	0.144151	0.110454	CAV1/TMSB4X	2
BP	GO:0071715	icosanoid transport	2/74	65/18614	0.0276019	0.144151	0.110454	MIF/ANXA1	2
BP	GO:0072577	endothelial cell apoptotic process	2/74	65/18614	0.0276019	0.144151	0.110454	RGCC/SERPINE1	2
BP	GO:0080164	regulation of nitric oxide metabolic process	2/74	65/18614	0.0276019	0.144151	0.110454	CLU/CAV1	2
BP	GO:0001503	ossification	5/74	429/18614	0.0279784	0.144607	0.110803	MGP/CLEC3B/IGFBP3/TNFAIP6/CLIC1	5
BP	GO:0048639	positive regulation of developmental growth	3/74	165/18614	0.0280389	0.144607	0.110803	FN1/EZR/VEGFA	3
BP	GO:0061572	actin filament bundle organization	3/74	165/18614	0.0280389	0.144607	0.110803	RGCC/S100A10/EZR	3
BP	GO:0022898	regulation of transmembrane transporter activity	4/74	289/18614	0.0280603	0.144607	0.110803	SLN/CAV1/FXYD5/TMSB4X	4
BP	GO:1903532	positive regulation of secretion by cell	4/74	289/18614	0.0280603	0.144607	0.110803	RGCC/S100A10/EZR/MIF	4
BP	GO:0033674	positive regulation of kinase activity	5/74	430/18614	0.0282223	0.145058	0.111149	CLU/RGCC/MIF/VEGFA/CCND1	5
BP	GO:0001655	urogenital system development	2/74	66/18614	0.0283924	0.145548	0.111525	CRIP1/ANXA1	2
BP	GO:0070665	positive regulation of leukocyte proliferation	3/74	166/18614	0.0284754	0.145591	0.111557	CD70/MIF/ANXA1	3
BP	GO:0010720	positive regulation of cell development	5/74	432/18614	0.0287142	0.146427	0.112198	FN1/ANXA1/VEGFA/VSIR/SERPINE2	5
BP	GO:0034250	positive regulation of amide metabolic process	3/74	169/18614	0.0298066	0.151206	0.11586	CLU/PKM/VIM	3
BP	GO:0090101	negative regulation of transmembrane receptor protein serine/threonine kinase signaling pathway	3/74	169/18614	0.0298066	0.151206	0.11586	CAV1/CILP/TNFAIP6	3
BP	GO:0015909	long-chain fatty acid transport	2/74	68/18614	0.0300004	0.151794	0.116311	MIF/ANXA1	2
BP	GO:0150116	regulation of cell-substrate junction organization	2/74	69/18614	0.0308178	0.155526	0.11917	S100A10/VEGFA	2
BP	GO:0001837	epithelial to mesenchymal transition	3/74	172/18614	0.0311703	0.156092	0.119604	RGCC/S100A4/TNXB	3
BP	GO:0048015	phosphatidylinositol-mediated signaling	3/74	172/18614	0.0311703	0.156092	0.119604	FN1/EZR/SERPINE2	3
BP	GO:1990138	neuron projection extension	3/74	172/18614	0.0311703	0.156092	0.119604	FN1/VEGFA/NRN1	3
BP	GO:0007015	actin filament organization	5/74	442/18614	0.0312554	0.156117	0.119623	RGCC/S100A10/EZR/DSTN/TMSB4X	5
BP	GO:0043627	response to estrogen	2/74	70/18614	0.031644	0.157251	0.120492	CAV1/CCND1	2
BP	GO:0050922	negative regulation of chemotaxis	2/74	70/18614	0.031644	0.157251	0.120492	MIF/TNFAIP6	2
BP	GO:0034329	cell junction assembly	5/74	444/18614	0.0317802	0.157526	0.120703	FN1/S100A10/CAV1/VEGFA/CD9	5
BP	GO:0090092	regulation of transmembrane receptor protein serine/threonine kinase signaling pathway	4/74	301/18614	0.0319057	0.157747	0.120872	TNXB/CAV1/CILP/TNFAIP6	4
BP	GO:0032102	negative regulation of response to external stimulus	5/74	446/18614	0.0323105	0.159344	0.122095	SERPINE1/MIF/TNFAIP6/SERPINE2/CD9	5
BP	GO:0002548	monocyte chemotaxis	2/74	71/18614	0.0324789	0.15977	0.122422	SERPINE1/ANXA1	2
BP	GO:0048872	homeostasis of number of cells	4/74	304/18614	0.0329132	0.161499	0.123746	TSC22D3/MIF/ANXA1/VEGFA	4
BP	GO:0048017	inositol lipid-mediated signaling	3/74	176/18614	0.0330391	0.161709	0.123908	FN1/EZR/SERPINE2	3
BP	GO:0002260	lymphocyte homeostasis	2/74	72/18614	0.0333224	0.162687	0.124657	TSC22D3/MIF	2
BP	GO:0042246	tissue regeneration	2/74	73/18614	0.0341745	0.16643	0.127525	ANXA1/CD9	2
BP	GO:0001659	temperature homeostasis	3/74	179/18614	0.0344784	0.167491	0.128338	SLN/CAV1/VEGFA	3
BP	GO:1903578	regulation of ATP metabolic process	2/74	74/18614	0.0350351	0.169772	0.130086	ENO1/TMSB4X	2
BP	GO:0050731	positive regulation of peptidyl-tyrosine phosphorylation	3/74	181/18614	0.0354558	0.171384	0.131321	CRLF1/MIF/VEGFA	3
BP	GO:0048662	negative regulation of smooth muscle cell proliferation	2/74	75/18614	0.0359041	0.172932	0.132507	OGN/IGFBP3	2
BP	GO:0044403	biological process involved in symbiotic interaction	4/74	313/18614	0.0360474	0.172932	0.132507	FN1/TREM1/GAPDH/CAV1	4
BP	GO:0042129	regulation of T cell proliferation	3/74	183/18614	0.0364475	0.172932	0.132507	CD70/ANXA1/VSIR	3
BP	GO:0070372	regulation of ERK1 and ERK2 cascade	4/74	315/18614	0.0367667	0.172932	0.132507	FN1/EZR/MIF/RRAS	4
BP	GO:0050772	positive regulation of axonogenesis	2/74	76/18614	0.0367814	0.172932	0.132507	FN1/VEGFA	2
BP	GO:1903036	positive regulation of response to wounding	2/74	76/18614	0.0367814	0.172932	0.132507	SERPINE1/ANXA1	2
BP	GO:0001936	regulation of endothelial cell proliferation	3/74	185/18614	0.0374535	0.172932	0.132507	RGCC/CAV1/VEGFA	3
BP	GO:0032640	tumor necrosis factor production	3/74	185/18614	0.0374535	0.172932	0.132507	CLU/MIF/VSIR	3
BP	GO:0032680	regulation of tumor necrosis factor production	3/74	185/18614	0.0374535	0.172932	0.132507	CLU/MIF/VSIR	3
BP	GO:0051090	regulation of DNA-binding transcription factor activity	5/74	465/18614	0.0376266	0.172932	0.132507	CLU/RGCC/CAV1/VEGFA/TMSB4X	5
BP	GO:0001937	negative regulation of endothelial cell proliferation	2/74	77/18614	0.0376669	0.172932	0.132507	RGCC/CAV1	2
BP	GO:0006809	nitric oxide biosynthetic process	2/74	77/18614	0.0376669	0.172932	0.132507	CLU/CAV1	2
BP	GO:2000514	regulation of CD4-positive, alpha-beta T cell activation	2/74	77/18614	0.0376669	0.172932	0.132507	ANXA1/VSIR	2
BP	GO:2000045	regulation of G1/S transition of mitotic cell cycle	3/74	186/18614	0.0379618	0.172932	0.132507	RGCC/ANXA1/CCND1	3
BP	GO:0043154	negative regulation of cysteine-type endopeptidase activity involved in apoptotic process	2/74	78/18614	0.0385606	0.172932	0.132507	AQP1/VEGFA	2
BP	GO:0060485	mesenchyme development	4/74	320/18614	0.0386012	0.172932	0.132507	RGCC/S100A4/FN1/TNXB	4
BP	GO:0022409	positive regulation of cell-cell adhesion	4/74	321/18614	0.0389743	0.172932	0.132507	CD70/CAV1/ANXA1/VSIR	4
BP	GO:0002040	sprouting angiogenesis	3/74	188/18614	0.038989	0.172932	0.132507	ANXA1/VEGFA/PKM	3
BP	GO:0000098	sulfur amino acid catabolic process	1/74	10/18614	0.0390606	0.172932	0.132507	CDO1	1
BP	GO:0003330	regulation of extracellular matrix constituent secretion	1/74	10/18614	0.0390606	0.172932	0.132507	RGCC	1
BP	GO:0014848	urinary tract smooth muscle contraction	1/74	10/18614	0.0390606	0.172932	0.132507	KCNMA1	1
BP	GO:0030388	fructose 1,6-bisphosphate metabolic process	1/74	10/18614	0.0390606	0.172932	0.132507	PFKP	1
BP	GO:0030953	astral microtubule organization	1/74	10/18614	0.0390606	0.172932	0.132507	EZR	1
BP	GO:0031666	positive regulation of lipopolysaccharide-mediated signaling pathway	1/74	10/18614	0.0390606	0.172932	0.132507	MIF	1
BP	GO:0033034	positive regulation of myeloid cell apoptotic process	1/74	10/18614	0.0390606	0.172932	0.132507	ANXA1	1
BP	GO:0033197	response to vitamin E	1/74	10/18614	0.0390606	0.172932	0.132507	CCND1	1
BP	GO:0045625	regulation of T-helper 1 cell differentiation	1/74	10/18614	0.0390606	0.172932	0.132507	ANXA1	1
BP	GO:0048251	elastic fiber assembly	1/74	10/18614	0.0390606	0.172932	0.132507	TNXB	1
BP	GO:0051351	positive regulation of ligase activity	1/74	10/18614	0.0390606	0.172932	0.132507	TMSB4X	1
BP	GO:0051660	establishment of centrosome localization	1/74	10/18614	0.0390606	0.172932	0.132507	EZR	1
BP	GO:0060947	cardiac vascular smooth muscle cell differentiation	1/74	10/18614	0.0390606	0.172932	0.132507	VEGFA	1
BP	GO:0090037	positive regulation of protein kinase C signaling	1/74	10/18614	0.0390606	0.172932	0.132507	VEGFA	1
BP	GO:0090281	negative regulation of calcium ion import	1/74	10/18614	0.0390606	0.172932	0.132507	SLN	1
BP	GO:0098903	regulation of membrane repolarization during action potential	1/74	10/18614	0.0390606	0.172932	0.132507	CAV1	1
BP	GO:0098976	excitatory chemical synaptic transmission	1/74	10/18614	0.0390606	0.172932	0.132507	PDLIM4	1
BP	GO:1901725	regulation of histone deacetylase activity	1/74	10/18614	0.0390606	0.172932	0.132507	VEGFA	1
BP	GO:1903596	regulation of gap junction assembly	1/74	10/18614	0.0390606	0.172932	0.132507	CAV1	1
BP	GO:0031099	regeneration	3/74	190/18614	0.0400304	0.174033	0.133351	ANXA1/CCND1/CD9	3
BP	GO:0051495	positive regulation of cytoskeleton organization	3/74	190/18614	0.0400304	0.174033	0.133351	RGCC/S100A10/DSTN	3
BP	GO:0071706	tumor necrosis factor superfamily cytokine production	3/74	190/18614	0.0400304	0.174033	0.133351	CLU/MIF/VSIR	3
BP	GO:1903555	regulation of tumor necrosis factor superfamily cytokine production	3/74	190/18614	0.0400304	0.174033	0.133351	CLU/MIF/VSIR	3
BP	GO:0032409	regulation of transporter activity	4/74	324/18614	0.0401062	0.174033	0.133351	SLN/CAV1/FXYD5/TMSB4X	4
BP	GO:0070227	lymphocyte apoptotic process	2/74	80/18614	0.0403723	0.174033	0.133351	TSC22D3/MIF	2
BP	GO:0090049	regulation of cell migration involved in sprouting angiogenesis	2/74	80/18614	0.0403723	0.174033	0.133351	ANXA1/VEGFA	2
BP	GO:0030308	negative regulation of cell growth	3/74	191/18614	0.0405564	0.174033	0.133351	RERG/ENO1/SERPINE2	3
BP	GO:0032872	regulation of stress-activated MAPK cascade	3/74	193/18614	0.0416189	0.174033	0.133351	EZR/IGFBP6/VEGFA	3
BP	GO:0061564	axon development	5/74	479/18614	0.0418703	0.174033	0.133351	CRTAC1/FN1/S100A6/VEGFA/TSPAN2	5
BP	GO:0042509	regulation of tyrosine phosphorylation of STAT protein	2/74	82/18614	0.0422156	0.174033	0.133351	CRLF1/CAV1	2
BP	GO:1905897	regulation of response to endoplasmic reticulum stress	2/74	82/18614	0.0422156	0.174033	0.133351	CLU/CAV1	2
BP	GO:2001021	negative regulation of response to DNA damage stimulus	2/74	82/18614	0.0422156	0.174033	0.133351	CLU/MIF	2
BP	GO:0031334	positive regulation of protein-containing complex assembly	3/74	195/18614	0.0426954	0.174033	0.133351	CLU/TPPP3/VEGFA	3
BP	GO:0001547	antral ovarian follicle growth	1/74	11/18614	0.0428828	0.174033	0.133351	TNFAIP6	1
BP	GO:0006002	fructose 6-phosphate metabolic process	1/74	11/18614	0.0428828	0.174033	0.133351	PFKP	1
BP	GO:0010739	positive regulation of protein kinase A signaling	1/74	11/18614	0.0428828	0.174033	0.133351	MIF	1
BP	GO:0019065	receptor-mediated endocytosis of virus by host cell	1/74	11/18614	0.0428828	0.174033	0.133351	CAV1	1
BP	GO:0022605	mammalian oogenesis stage	1/74	11/18614	0.0428828	0.174033	0.133351	TNFAIP6	1
BP	GO:0031340	positive regulation of vesicle fusion	1/74	11/18614	0.0428828	0.174033	0.133351	ANXA1	1
BP	GO:0032060	bleb assembly	1/74	11/18614	0.0428828	0.174033	0.133351	EMP3	1
BP	GO:0032429	regulation of phospholipase A2 activity	1/74	11/18614	0.0428828	0.174033	0.133351	ANXA1	1
BP	GO:0042045	epithelial fluid transport	1/74	11/18614	0.0428828	0.174033	0.133351	AQP1	1
BP	GO:0042989	sequestering of actin monomers	1/74	11/18614	0.0428828	0.174033	0.133351	TMSB4X	1
BP	GO:0044857	plasma membrane raft organization	1/74	11/18614	0.0428828	0.174033	0.133351	CAV1	1
BP	GO:0045628	regulation of T-helper 2 cell differentiation	1/74	11/18614	0.0428828	0.174033	0.133351	ANXA1	1
BP	GO:0046349	amino sugar biosynthetic process	1/74	11/18614	0.0428828	0.174033	0.133351	UAP1	1
BP	GO:0046689	response to mercury ion	1/74	11/18614	0.0428828	0.174033	0.133351	AQP1	1
BP	GO:0046940	nucleoside monophosphate phosphorylation	1/74	11/18614	0.0428828	0.174033	0.133351	AK1	1
BP	GO:0048505	regulation of timing of cell differentiation	1/74	11/18614	0.0428828	0.174033	0.133351	SERPINE2	1
BP	GO:0060020	Bergmann glial cell differentiation	1/74	11/18614	0.0428828	0.174033	0.133351	VIM	1
BP	GO:0061418	regulation of transcription from RNA polymerase II promoter in response to hypoxia	1/74	11/18614	0.0428828	0.174033	0.133351	VEGFA	1
BP	GO:0070944	neutrophil-mediated killing of bacterium	1/74	11/18614	0.0428828	0.174033	0.133351	TREM1	1
BP	GO:0071679	commissural neuron axon guidance	1/74	11/18614	0.0428828	0.174033	0.133351	VEGFA	1
BP	GO:0072584	caveolin-mediated endocytosis	1/74	11/18614	0.0428828	0.174033	0.133351	CAV1	1
BP	GO:0072697	protein localization to cell cortex	1/74	11/18614	0.0428828	0.174033	0.133351	EZR	1
BP	GO:0098974	postsynaptic actin cytoskeleton organization	1/74	11/18614	0.0428828	0.174033	0.133351	EZR	1
BP	GO:1901203	positive regulation of extracellular matrix assembly	1/74	11/18614	0.0428828	0.174033	0.133351	RGCC	1
BP	GO:1901844	regulation of cell communication by electrical coupling involved in cardiac conduction	1/74	11/18614	0.0428828	0.174033	0.133351	CAV1	1
BP	GO:2000672	negative regulation of motor neuron apoptotic process	1/74	11/18614	0.0428828	0.174033	0.133351	CRLF1	1
BP	GO:0046209	nitric oxide metabolic process	2/74	83/18614	0.043149	0.174573	0.133764	CLU/CAV1	2
BP	GO:0070302	regulation of stress-activated protein kinase signaling cascade	3/74	196/18614	0.0432389	0.174573	0.133764	EZR/IGFBP6/VEGFA	3
BP	GO:2001057	reactive nitrogen species metabolic process	2/74	84/18614	0.0440902	0.174573	0.133764	CLU/CAV1	2
BP	GO:0050673	epithelial cell proliferation	5/74	488/18614	0.0447464	0.174573	0.133764	RGCC/IGFBP3/CAV1/VEGFA/CCND1	5
BP	GO:0007260	tyrosine phosphorylation of STAT protein	2/74	86/18614	0.0459952	0.174573	0.133764	CRLF1/CAV1	2
BP	GO:0048041	focal adhesion assembly	2/74	86/18614	0.0459952	0.174573	0.133764	S100A10/VEGFA	2
BP	GO:1901879	regulation of protein depolymerization	2/74	86/18614	0.0459952	0.174573	0.133764	DSTN/SLN	2
BP	GO:0001935	endothelial cell proliferation	3/74	201/18614	0.0460086	0.174573	0.133764	RGCC/CAV1/VEGFA	3
BP	GO:0019221	cytokine-mediated signaling pathway	5/74	492/18614	0.0460621	0.174573	0.133764	CRLF1/PLP2/CD70/CAV1/TMSB4X	5
BP	GO:0002695	negative regulation of leukocyte activation	3/74	202/18614	0.0465729	0.174573	0.133764	FN1/ANXA1/VSIR	3
BP	GO:0071674	mononuclear cell migration	3/74	202/18614	0.0465729	0.174573	0.133764	SERPINE1/HSD3B7/ANXA1	3
BP	GO:0002551	mast cell chemotaxis	1/74	12/18614	0.0466901	0.174573	0.133764	VEGFA	1
BP	GO:0010749	regulation of nitric oxide mediated signal transduction	1/74	12/18614	0.0466901	0.174573	0.133764	VEGFA	1
BP	GO:0015791	polyol transmembrane transport	1/74	12/18614	0.0466901	0.174573	0.133764	AQP1	1
BP	GO:0021670	lateral ventricle development	1/74	12/18614	0.0466901	0.174573	0.133764	AQP1	1
BP	GO:0031953	negative regulation of protein autophosphorylation	1/74	12/18614	0.0466901	0.174573	0.133764	CAV1	1
BP	GO:0032908	regulation of transforming growth factor beta1 production	1/74	12/18614	0.0466901	0.174573	0.133764	LUM	1
BP	GO:0033327	Leydig cell differentiation	1/74	12/18614	0.0466901	0.174573	0.133764	CCND1	1
BP	GO:0033629	negative regulation of cell adhesion mediated by integrin	1/74	12/18614	0.0466901	0.174573	0.133764	SERPINE1	1
BP	GO:0036295	cellular response to increased oxygen levels	1/74	12/18614	0.0466901	0.174573	0.133764	CAV1	1
BP	GO:0036363	transforming growth factor beta activation	1/74	12/18614	0.0466901	0.174573	0.133764	TNXB	1
BP	GO:0040034	regulation of development, heterochronic	1/74	12/18614	0.0466901	0.174573	0.133764	SERPINE2	1
BP	GO:0045602	negative regulation of endothelial cell differentiation	1/74	12/18614	0.0466901	0.174573	0.133764	VEGFA	1
BP	GO:0048548	regulation of pinocytosis	1/74	12/18614	0.0466901	0.174573	0.133764	CAV1	1
BP	GO:0051001	negative regulation of nitric-oxide synthase activity	1/74	12/18614	0.0466901	0.174573	0.133764	CAV1	1
BP	GO:0051340	regulation of ligase activity	1/74	12/18614	0.0466901	0.174573	0.133764	TMSB4X	1
BP	GO:0061517	macrophage proliferation	1/74	12/18614	0.0466901	0.174573	0.133764	CLU	1
BP	GO:0070943	neutrophil-mediated killing of symbiont cell	1/74	12/18614	0.0466901	0.174573	0.133764	TREM1	1
BP	GO:0071472	cellular response to salt stress	1/74	12/18614	0.0466901	0.174573	0.133764	AQP1	1
BP	GO:0071493	cellular response to UV-B	1/74	12/18614	0.0466901	0.174573	0.133764	CRIP1	1
BP	GO:0071635	negative regulation of transforming growth factor beta production	1/74	12/18614	0.0466901	0.174573	0.133764	FN1	1
BP	GO:0072070	loop of Henle development	1/74	12/18614	0.0466901	0.174573	0.133764	AQP1	1
BP	GO:0072488	ammonium transmembrane transport	1/74	12/18614	0.0466901	0.174573	0.133764	AQP1	1
BP	GO:0097084	vascular associated smooth muscle cell development	1/74	12/18614	0.0466901	0.174573	0.133764	VEGFA	1
BP	GO:0098911	regulation of ventricular cardiac muscle cell action potential	1/74	12/18614	0.0466901	0.174573	0.133764	CAV1	1
BP	GO:0150065	regulation of deacetylase activity	1/74	12/18614	0.0466901	0.174573	0.133764	VEGFA	1
BP	GO:1902667	regulation of axon guidance	1/74	12/18614	0.0466901	0.174573	0.133764	VEGFA	1
BP	GO:1902946	protein localization to early endosome	1/74	12/18614	0.0466901	0.174573	0.133764	EZR	1
BP	GO:1905668	positive regulation of protein localization to endosome	1/74	12/18614	0.0466901	0.174573	0.133764	EZR	1
BP	GO:2000562	negative regulation of CD4-positive, alpha-beta T cell proliferation	1/74	12/18614	0.0466901	0.174573	0.133764	VSIR	1
BP	GO:2001214	positive regulation of vasculogenesis	1/74	12/18614	0.0466901	0.174573	0.133764	RRAS	1
BP	GO:0070371	ERK1 and ERK2 cascade	4/74	341/18614	0.0468738	0.174907	0.13402	FN1/EZR/MIF/RRAS	4
BP	GO:0032370	positive regulation of lipid transport	2/74	87/18614	0.046959	0.174907	0.13402	MIF/CAV1	2
BP	GO:0032413	negative regulation of ion transmembrane transporter activity	2/74	88/18614	0.0479303	0.178152	0.136507	SLN/CAV1	2
BP	GO:0032956	regulation of actin cytoskeleton organization	4/74	346/18614	0.0489787	0.178152	0.136507	RGCC/S100A10/DSTN/TMSB4X	4
BP	GO:1904062	regulation of monoatomic cation transmembrane transport	4/74	346/18614	0.0489787	0.178152	0.136507	SLN/CAV1/FXYD5/TMSB4X	4
BP	GO:0044703	multi-organism reproductive process	3/74	207/18614	0.049446	0.178152	0.136507	TPPP3/VEGFA/SERPINE2	3
BP	GO:0014910	regulation of smooth muscle cell migration	2/74	90/18614	0.0498947	0.178152	0.136507	SERPINE1/IGFBP3	2
BP	GO:0030516	regulation of axon extension	2/74	90/18614	0.0498947	0.178152	0.136507	FN1/VEGFA	2
BP	GO:0060395	SMAD protein signal transduction	2/74	90/18614	0.0498947	0.178152	0.136507	CILP/VIM	2
BP	GO:0006534	cysteine metabolic process	1/74	13/18614	0.0504825	0.178152	0.136507	CDO1	1
BP	GO:0007320	insemination	1/74	13/18614	0.0504825	0.178152	0.136507	SERPINE2	1
BP	GO:0009133	nucleoside diphosphate biosynthetic process	1/74	13/18614	0.0504825	0.178152	0.136507	AK1	1
BP	GO:0010524	positive regulation of calcium ion transport into cytosol	1/74	13/18614	0.0504825	0.178152	0.136507	CAV1	1
BP	GO:0021681	cerebellar granular layer development	1/74	13/18614	0.0504825	0.178152	0.136507	SERPINE2	1
BP	GO:0030157	pancreatic juice secretion	1/74	13/18614	0.0504825	0.178152	0.136507	AQP1	1
BP	GO:0030836	positive regulation of actin filament depolymerization	1/74	13/18614	0.0504825	0.178152	0.136507	DSTN	1
BP	GO:0031392	regulation of prostaglandin biosynthetic process	1/74	13/18614	0.0504825	0.178152	0.136507	ANXA1	1
BP	GO:0032530	regulation of microvillus organization	1/74	13/18614	0.0504825	0.178152	0.136507	EZR	1
BP	GO:0032536	regulation of cell projection size	1/74	13/18614	0.0504825	0.178152	0.136507	EZR	1
BP	GO:0042117	monocyte activation	1/74	13/18614	0.0504825	0.178152	0.136507	FN1	1
BP	GO:0043568	positive regulation of insulin-like growth factor receptor signaling pathway	1/74	13/18614	0.0504825	0.178152	0.136507	IGFBP3	1
BP	GO:0046541	saliva secretion	1/74	13/18614	0.0504825	0.178152	0.136507	AQP1	1
BP	GO:0051451	myoblast migration	1/74	13/18614	0.0504825	0.178152	0.136507	ANXA1	1
BP	GO:0051918	negative regulation of fibrinolysis	1/74	13/18614	0.0504825	0.178152	0.136507	SERPINE1	1
BP	GO:0071236	cellular response to antibiotic	1/74	13/18614	0.0504825	0.178152	0.136507	CRIP1	1
BP	GO:0072537	fibroblast activation	1/74	13/18614	0.0504825	0.178152	0.136507	RGCC	1
BP	GO:0075509	endocytosis involved in viral entry into host cell	1/74	13/18614	0.0504825	0.178152	0.136507	CAV1	1
BP	GO:0097475	motor neuron migration	1/74	13/18614	0.0504825	0.178152	0.136507	VEGFA	1
BP	GO:1901894	regulation of ATPase-coupled calcium transmembrane transporter activity	1/74	13/18614	0.0504825	0.178152	0.136507	SLN	1
BP	GO:1905666	regulation of protein localization to endosome	1/74	13/18614	0.0504825	0.178152	0.136507	EZR	1
BP	GO:1905907	negative regulation of amyloid fibril formation	1/74	13/18614	0.0504825	0.178152	0.136507	CLU	1
BP	GO:0045732	positive regulation of protein catabolic process	3/74	209/18614	0.0506192	0.178311	0.136629	CLU/EZR/CAV1	3
BP	GO:2000117	negative regulation of cysteine-type endopeptidase activity	2/74	91/18614	0.0508877	0.178934	0.137106	AQP1/VEGFA	2
BP	GO:0002064	epithelial cell development	3/74	210/18614	0.0512108	0.179745	0.137728	EZR/VEGFA/VIM	3
BP	GO:0002028	regulation of sodium ion transport	2/74	92/18614	0.0518879	0.180681	0.138445	FXYD5/SERPINE2	2
BP	GO:0045185	maintenance of protein location	2/74	92/18614	0.0518879	0.180681	0.138445	CAV1/TMSB4X	2
BP	GO:0032436	positive regulation of proteasomal ubiquitin-dependent protein catabolic process	2/74	93/18614	0.0528951	0.180681	0.138445	CLU/CAV1	2
BP	GO:0034644	cellular response to UV	2/74	93/18614	0.0528951	0.180681	0.138445	CRIP1/AQP1	2
BP	GO:0070301	cellular response to hydrogen peroxide	2/74	93/18614	0.0528951	0.180681	0.138445	AQP1/ANXA1	2
BP	GO:1900542	regulation of purine nucleotide metabolic process	2/74	93/18614	0.0528951	0.180681	0.138445	ENO1/TMSB4X	2
BP	GO:0045216	cell-cell junction organization	3/74	214/18614	0.0536113	0.180681	0.138445	CAV1/VEGFA/CD9	3
BP	GO:1901888	regulation of cell junction assembly	3/74	214/18614	0.0536113	0.180681	0.138445	S100A10/CAV1/VEGFA	3
BP	GO:1902806	regulation of cell cycle G1/S phase transition	3/74	214/18614	0.0536113	0.180681	0.138445	RGCC/ANXA1/CCND1	3
BP	GO:0006140	regulation of nucleotide metabolic process	2/74	94/18614	0.0539094	0.180681	0.138445	ENO1/TMSB4X	2
BP	GO:0051492	regulation of stress fiber assembly	2/74	94/18614	0.0539094	0.180681	0.138445	RGCC/S100A10	2
BP	GO:0002829	negative regulation of type 2 immune response	1/74	14/18614	0.0542599	0.180681	0.138445	ANXA1	1
BP	GO:0006047	UDP-N-acetylglucosamine metabolic process	1/74	14/18614	0.0542599	0.180681	0.138445	UAP1	1
BP	GO:0015670	carbon dioxide transport	1/74	14/18614	0.0542599	0.180681	0.138445	AQP1	1
BP	GO:0032306	regulation of prostaglandin secretion	1/74	14/18614	0.0542599	0.180681	0.138445	MIF	1
BP	GO:0032308	positive regulation of prostaglandin secretion	1/74	14/18614	0.0542599	0.180681	0.138445	MIF	1
BP	GO:0048711	positive regulation of astrocyte differentiation	1/74	14/18614	0.0542599	0.180681	0.138445	SERPINE2	1
BP	GO:0050930	induction of positive chemotaxis	1/74	14/18614	0.0542599	0.180681	0.138445	VEGFA	1
BP	GO:0061043	regulation of vascular wound healing	1/74	14/18614	0.0542599	0.180681	0.138445	SERPINE1	1
BP	GO:0070141	response to UV-A	1/74	14/18614	0.0542599	0.180681	0.138445	CCND1	1
BP	GO:0070307	lens fiber cell development	1/74	14/18614	0.0542599	0.180681	0.138445	VIM	1
BP	GO:0070942	neutrophil mediated cytotoxicity	1/74	14/18614	0.0542599	0.180681	0.138445	TREM1	1
BP	GO:0099188	postsynaptic cytoskeleton organization	1/74	14/18614	0.0542599	0.180681	0.138445	EZR	1
BP	GO:1901077	regulation of relaxation of muscle	1/74	14/18614	0.0542599	0.180681	0.138445	SLN	1
BP	GO:1902947	regulation of tau-protein kinase activity	1/74	14/18614	0.0542599	0.180681	0.138445	CLU	1
BP	GO:1903025	regulation of RNA polymerase II regulatory region sequence-specific DNA binding	1/74	14/18614	0.0542599	0.180681	0.138445	TMSB4X	1
BP	GO:1903651	positive regulation of cytoplasmic transport	1/74	14/18614	0.0542599	0.180681	0.138445	EZR	1
BP	GO:1903909	regulation of receptor clustering	1/74	14/18614	0.0542599	0.180681	0.138445	TNFAIP6	1
BP	GO:1904294	positive regulation of ERAD pathway	1/74	14/18614	0.0542599	0.180681	0.138445	CAV1	1
BP	GO:1905522	negative regulation of macrophage migration	1/74	14/18614	0.0542599	0.180681	0.138445	MIF	1
BP	GO:0044706	multi-multicellular organism process	3/74	216/18614	0.0548317	0.182273	0.139665	TPPP3/VEGFA/SERPINE2	3
BP	GO:0019217	regulation of fatty acid metabolic process	2/74	95/18614	0.0549305	0.182291	0.139678	CAV1/ANXA1	2
BP	GO:0009152	purine ribonucleotide biosynthetic process	3/74	217/18614	0.0554469	0.183228	0.140396	AK1/ENO1/TMSB4X	3
BP	GO:0071805	potassium ion transmembrane transport	3/74	217/18614	0.0554469	0.183228	0.140396	AQP1/CAV1/KCNMA1	3
BP	GO:0042176	regulation of protein catabolic process	4/74	361/18614	0.055604	0.183228	0.140396	CLU/EZR/CAV1/SERPINE2	4
BP	GO:0002042	cell migration involved in sprouting angiogenesis	2/74	96/18614	0.0559585	0.183228	0.140396	ANXA1/VEGFA	2
BP	GO:0002690	positive regulation of leukocyte chemotaxis	2/74	96/18614	0.0559585	0.183228	0.140396	SERPINE1/VEGFA	2
BP	GO:0072080	nephron tubule development	2/74	96/18614	0.0559585	0.183228	0.140396	AQP1/VEGFA	2
BP	GO:0001657	ureteric bud development	2/74	97/18614	0.0569933	0.183228	0.140396	CRLF1/VEGFA	2
BP	GO:0014909	smooth muscle cell migration	2/74	97/18614	0.0569933	0.183228	0.140396	SERPINE1/IGFBP3	2
BP	GO:0072330	monocarboxylic acid biosynthetic process	3/74	220/18614	0.0573124	0.183228	0.140396	MIF/HSD3B7/ANXA1	3
BP	GO:0003376	sphingosine-1-phosphate receptor signaling pathway	1/74	15/18614	0.0580225	0.183228	0.140396	EZR	1
BP	GO:0009071	serine family amino acid catabolic process	1/74	15/18614	0.0580225	0.183228	0.140396	CDO1	1
BP	GO:0010649	regulation of cell communication by electrical coupling	1/74	15/18614	0.0580225	0.183228	0.140396	CAV1	1
BP	GO:0030007	intracellular potassium ion homeostasis	1/74	15/18614	0.0580225	0.183228	0.140396	KCNMA1	1
BP	GO:0032905	transforming growth factor beta1 production	1/74	15/18614	0.0580225	0.183228	0.140396	LUM	1
BP	GO:0033599	regulation of mammary gland epithelial cell proliferation	1/74	15/18614	0.0580225	0.183228	0.140396	CCND1	1
BP	GO:0038166	angiotensin-activated signaling pathway	1/74	15/18614	0.0580225	0.183228	0.140396	CAV1	1
BP	GO:0042532	negative regulation of tyrosine phosphorylation of STAT protein	1/74	15/18614	0.0580225	0.183228	0.140396	CAV1	1
BP	GO:0042994	cytoplasmic sequestering of transcription factor	1/74	15/18614	0.0580225	0.183228	0.140396	TMSB4X	1
BP	GO:0043518	negative regulation of DNA damage response, signal transduction by p53 class mediator	1/74	15/18614	0.0580225	0.183228	0.140396	MIF	1
BP	GO:0070207	protein homotrimerization	1/74	15/18614	0.0580225	0.183228	0.140396	MIF	1
BP	GO:0070278	extracellular matrix constituent secretion	1/74	15/18614	0.0580225	0.183228	0.140396	RGCC	1
BP	GO:0070365	hepatocyte differentiation	1/74	15/18614	0.0580225	0.183228	0.140396	ANXA1	1
BP	GO:0071474	cellular hyperosmotic response	1/74	15/18614	0.0580225	0.183228	0.140396	AQP1	1
BP	GO:0097531	mast cell migration	1/74	15/18614	0.0580225	0.183228	0.140396	VEGFA	1
BP	GO:1902166	negative regulation of intrinsic apoptotic signaling pathway in response to DNA damage by p53 class mediator	1/74	15/18614	0.0580225	0.183228	0.140396	MIF	1
BP	GO:2000671	regulation of motor neuron apoptotic process	1/74	15/18614	0.0580225	0.183228	0.140396	CRLF1	1
BP	GO:2000767	positive regulation of cytoplasmic translation	1/74	15/18614	0.0580225	0.183228	0.140396	PKM	1
BP	GO:2001279	regulation of unsaturated fatty acid biosynthetic process	1/74	15/18614	0.0580225	0.183228	0.140396	ANXA1	1
BP	GO:0072163	mesonephric epithelium development	2/74	98/18614	0.0580348	0.183228	0.140396	CRLF1/VEGFA	2
BP	GO:0072164	mesonephric tubule development	2/74	98/18614	0.0580348	0.183228	0.140396	CRLF1/VEGFA	2
BP	GO:0032602	chemokine production	2/74	99/18614	0.0590829	0.186236	0.142701	TREM1/MIF	2
BP	GO:0071222	cellular response to lipopolysaccharide	3/74	224/18614	0.0598459	0.188039	0.144082	SERPINE1/MIF/VIM	3
BP	GO:0006641	triglyceride metabolic process	2/74	100/18614	0.0601377	0.188039	0.144082	TNXB/CAV1	2
BP	GO:0030512	negative regulation of transforming growth factor beta receptor signaling pathway	2/74	100/18614	0.0601377	0.188039	0.144082	CAV1/CILP	2
BP	GO:0034446	substrate adhesion-dependent cell spreading	2/74	100/18614	0.0601377	0.188039	0.144082	FN1/S100A10	2
BP	GO:0061326	renal tubule development	2/74	100/18614	0.0601377	0.188039	0.144082	AQP1/VEGFA	2
BP	GO:0048709	oligodendrocyte differentiation	2/74	101/18614	0.0611989	0.18877	0.144643	CLU/TSPAN2	2
BP	GO:0070997	neuron death	4/74	373/18614	0.0612378	0.18877	0.144643	CLU/CRLF1/GAPDH/CCND1	4
BP	GO:0002903	negative regulation of B cell apoptotic process	1/74	16/18614	0.0617704	0.18877	0.144643	MIF	1
BP	GO:0046642	negative regulation of alpha-beta T cell proliferation	1/74	16/18614	0.0617704	0.18877	0.144643	VSIR	1
BP	GO:0051014	actin filament severing	1/74	16/18614	0.0617704	0.18877	0.144643	DSTN	1
BP	GO:0060392	negative regulation of SMAD protein signal transduction	1/74	16/18614	0.0617704	0.18877	0.144643	CILP	1
BP	GO:0060456	positive regulation of digestive system process	1/74	16/18614	0.0617704	0.18877	0.144643	AQP1	1
BP	GO:0060841	venous blood vessel development	1/74	16/18614	0.0617704	0.18877	0.144643	VEGFA	1
BP	GO:0061684	chaperone-mediated autophagy	1/74	16/18614	0.0617704	0.18877	0.144643	CLU	1
BP	GO:0071732	cellular response to nitric oxide	1/74	16/18614	0.0617704	0.18877	0.144643	AQP1	1
BP	GO:2001212	regulation of vasculogenesis	1/74	16/18614	0.0617704	0.18877	0.144643	RRAS	1
BP	GO:0002573	myeloid leukocyte differentiation	3/74	227/18614	0.0617803	0.18877	0.144643	VEGFA/TNFAIP6/TSPAN2	3
BP	GO:0097191	extrinsic apoptotic signaling pathway	3/74	227/18614	0.0617803	0.18877	0.144643	SERPINE1/CD70/CAV1	3
BP	GO:0001823	mesonephros development	2/74	102/18614	0.0622666	0.18877	0.144643	CRLF1/VEGFA	2
BP	GO:0008585	female gonad development	2/74	102/18614	0.0622666	0.18877	0.144643	VEGFA/TNFAIP6	2
BP	GO:1904063	negative regulation of cation transmembrane transport	2/74	102/18614	0.0622666	0.18877	0.144643	SLN/CAV1	2
BP	GO:1905477	positive regulation of protein localization to membrane	2/74	102/18614	0.0622666	0.18877	0.144643	EZR/TNFAIP6	2
BP	GO:1990830	cellular response to leukemia inhibitory factor	2/74	102/18614	0.0622666	0.18877	0.144643	PFKP/PCOLCE2	2
BP	GO:0008406	gonad development	3/74	228/18614	0.0624316	0.18877	0.144643	VEGFA/TNFAIP6/CCND1	3
BP	GO:0050863	regulation of T cell activation	4/74	377/18614	0.0631811	0.18877	0.144643	CD70/CAV1/ANXA1/VSIR	4
BP	GO:0042100	B cell proliferation	2/74	103/18614	0.0633406	0.18877	0.144643	CD70/MIF	2
BP	GO:1990823	response to leukemia inhibitory factor	2/74	103/18614	0.0633406	0.18877	0.144643	PFKP/PCOLCE2	2
BP	GO:1903037	regulation of leukocyte cell-cell adhesion	4/74	378/18614	0.063672	0.18877	0.144643	CD70/CAV1/ANXA1/VSIR	4
BP	GO:0009260	ribonucleotide biosynthetic process	3/74	231/18614	0.0644048	0.18877	0.144643	AK1/ENO1/TMSB4X	3
BP	GO:0048588	developmental cell growth	3/74	231/18614	0.0644048	0.18877	0.144643	FN1/VEGFA/NRN1	3
BP	GO:0110020	regulation of actomyosin structure organization	2/74	104/18614	0.064421	0.18877	0.144643	RGCC/S100A10	2
BP	GO:0050769	positive regulation of neurogenesis	3/74	232/18614	0.0650689	0.18877	0.144643	FN1/VEGFA/SERPINE2	3
BP	GO:0050767	regulation of neurogenesis	4/74	381/18614	0.0651569	0.18877	0.144643	FN1/S100A10/VEGFA/SERPINE2	4
BP	GO:0000097	sulfur amino acid biosynthetic process	1/74	17/18614	0.0655035	0.18877	0.144643	CDO1	1
BP	GO:0006089	lactate metabolic process	1/74	17/18614	0.0655035	0.18877	0.144643	LDHA	1
BP	GO:0010763	positive regulation of fibroblast migration	1/74	17/18614	0.0655035	0.18877	0.144643	AQP1	1
BP	GO:0014067	negative regulation of phosphatidylinositol 3-kinase signaling	1/74	17/18614	0.0655035	0.18877	0.144643	SERPINE2	1
BP	GO:0017014	protein nitrosylation	1/74	17/18614	0.0655035	0.18877	0.144643	GAPDH	1
BP	GO:0018119	peptidyl-cysteine S-nitrosylation	1/74	17/18614	0.0655035	0.18877	0.144643	GAPDH	1
BP	GO:0034138	toll-like receptor 3 signaling pathway	1/74	17/18614	0.0655035	0.18877	0.144643	CAV1	1
BP	GO:0043129	surfactant homeostasis	1/74	17/18614	0.0655035	0.18877	0.144643	VEGFA	1
BP	GO:0045019	negative regulation of nitric oxide biosynthetic process	1/74	17/18614	0.0655035	0.18877	0.144643	CAV1	1
BP	GO:0051412	response to corticosterone	1/74	17/18614	0.0655035	0.18877	0.144643	CCND1	1
BP	GO:0060192	negative regulation of lipase activity	1/74	17/18614	0.0655035	0.18877	0.144643	ANXA1	1
BP	GO:0070206	protein trimerization	1/74	17/18614	0.0655035	0.18877	0.144643	MIF	1
BP	GO:0071360	cellular response to exogenous dsRNA	1/74	17/18614	0.0655035	0.18877	0.144643	CAV1	1
BP	GO:0072224	metanephric glomerulus development	1/74	17/18614	0.0655035	0.18877	0.144643	AQP1	1
BP	GO:0090399	replicative senescence	1/74	17/18614	0.0655035	0.18877	0.144643	SERPINE1	1
BP	GO:1901163	regulation of trophoblast cell migration	1/74	17/18614	0.0655035	0.18877	0.144643	VEGFA	1
BP	GO:1901201	regulation of extracellular matrix assembly	1/74	17/18614	0.0655035	0.18877	0.144643	RGCC	1
BP	GO:1901550	regulation of endothelial cell development	1/74	17/18614	0.0655035	0.18877	0.144643	VEGFA	1
BP	GO:1902165	regulation of intrinsic apoptotic signaling pathway in response to DNA damage by p53 class mediator	1/74	17/18614	0.0655035	0.18877	0.144643	MIF	1
BP	GO:1903140	regulation of establishment of endothelial barrier	1/74	17/18614	0.0655035	0.18877	0.144643	VEGFA	1
BP	GO:1904406	negative regulation of nitric oxide metabolic process	1/74	17/18614	0.0655035	0.18877	0.144643	CAV1	1
BP	GO:1905906	regulation of amyloid fibril formation	1/74	17/18614	0.0655035	0.18877	0.144643	CLU	1
BP	GO:0032760	positive regulation of tumor necrosis factor production	2/74	105/18614	0.0655076	0.18877	0.144643	CLU/MIF	2
BP	GO:0042102	positive regulation of T cell proliferation	2/74	105/18614	0.0655076	0.18877	0.144643	CD70/ANXA1	2
BP	GO:0061387	regulation of extent of cell growth	2/74	105/18614	0.0655076	0.18877	0.144643	FN1/VEGFA	2
BP	GO:0045137	development of primary sexual characteristics	3/74	233/18614	0.0657363	0.18915	0.144934	VEGFA/TNFAIP6/CCND1	3
BP	GO:0060560	developmental growth involved in morphogenesis	3/74	234/18614	0.0664068	0.189159	0.144941	FN1/VEGFA/NRN1	3
BP	GO:0006754	ATP biosynthetic process	2/74	106/18614	0.0666004	0.189159	0.144941	ENO1/TMSB4X	2
BP	GO:0046545	development of primary female sexual characteristics	2/74	106/18614	0.0666004	0.189159	0.144941	VEGFA/TNFAIP6	2
BP	GO:0022600	digestive system process	2/74	107/18614	0.0676993	0.189159	0.144941	AQP1/EZR	2
BP	GO:0030593	neutrophil chemotaxis	2/74	107/18614	0.0676993	0.189159	0.144941	TREM1/TNFAIP6	2
BP	GO:0051403	stress-activated MAPK cascade	3/74	237/18614	0.0684373	0.189159	0.144941	EZR/IGFBP6/VEGFA	3
BP	GO:0071219	cellular response to molecule of bacterial origin	3/74	237/18614	0.0684373	0.189159	0.144941	SERPINE1/MIF/VIM	3
BP	GO:0032231	regulation of actin filament bundle assembly	2/74	108/18614	0.0688042	0.189159	0.144941	RGCC/S100A10	2
BP	GO:0090398	cellular senescence	2/74	108/18614	0.0688042	0.189159	0.144941	PRELP/MIF	2
BP	GO:0046390	ribose phosphate biosynthetic process	3/74	238/18614	0.0691204	0.189159	0.144941	AK1/ENO1/TMSB4X	3
BP	GO:0007096	regulation of exit from mitosis	1/74	18/18614	0.069222	0.189159	0.144941	RGCC	1
BP	GO:0010522	regulation of calcium ion transport into cytosol	1/74	18/18614	0.069222	0.189159	0.144941	CAV1	1
BP	GO:0016264	gap junction assembly	1/74	18/18614	0.069222	0.189159	0.144941	CAV1	1
BP	GO:0032310	prostaglandin secretion	1/74	18/18614	0.069222	0.189159	0.144941	MIF	1
BP	GO:0032769	negative regulation of monooxygenase activity	1/74	18/18614	0.069222	0.189159	0.144941	CAV1	1
BP	GO:0033033	negative regulation of myeloid cell apoptotic process	1/74	18/18614	0.069222	0.189159	0.144941	MIF	1
BP	GO:0036003	positive regulation of transcription from RNA polymerase II promoter in response to stress	1/74	18/18614	0.069222	0.189159	0.144941	VEGFA	1
BP	GO:0043116	negative regulation of vascular permeability	1/74	18/18614	0.069222	0.189159	0.144941	VEGFA	1
BP	GO:0043117	positive regulation of vascular permeability	1/74	18/18614	0.069222	0.189159	0.144941	VEGFA	1
BP	GO:0043217	myelin maintenance	1/74	18/18614	0.069222	0.189159	0.144941	CLU	1
BP	GO:0045064	T-helper 2 cell differentiation	1/74	18/18614	0.069222	0.189159	0.144941	ANXA1	1
BP	GO:0045623	negative regulation of T-helper cell differentiation	1/74	18/18614	0.069222	0.189159	0.144941	ANXA1	1
BP	GO:0048569	post-embryonic animal organ development	1/74	18/18614	0.069222	0.189159	0.144941	VEGFA	1
BP	GO:0051917	regulation of fibrinolysis	1/74	18/18614	0.069222	0.189159	0.144941	SERPINE1	1
BP	GO:0061450	trophoblast cell migration	1/74	18/18614	0.069222	0.189159	0.144941	VEGFA	1
BP	GO:0072567	chemokine (C-X-C motif) ligand 2 production	1/74	18/18614	0.069222	0.189159	0.144941	MIF	1
BP	GO:0086103	G protein-coupled receptor signaling pathway involved in heart process	1/74	18/18614	0.069222	0.189159	0.144941	CAV1	1
BP	GO:0090083	regulation of inclusion body assembly	1/74	18/18614	0.069222	0.189159	0.144941	CLU	1
BP	GO:0090190	positive regulation of branching involved in ureteric bud morphogenesis	1/74	18/18614	0.069222	0.189159	0.144941	VEGFA	1
BP	GO:0090520	sphingolipid mediated signaling pathway	1/74	18/18614	0.069222	0.189159	0.144941	EZR	1
BP	GO:1900037	regulation of cellular response to hypoxia	1/74	18/18614	0.069222	0.189159	0.144941	ENO1	1
BP	GO:1902170	cellular response to reactive nitrogen species	1/74	18/18614	0.069222	0.189159	0.144941	AQP1	1
BP	GO:1903729	regulation of plasma membrane organization	1/74	18/18614	0.069222	0.189159	0.144941	S100A10	1
BP	GO:2000341	regulation of chemokine (C-X-C motif) ligand 2 production	1/74	18/18614	0.069222	0.189159	0.144941	MIF	1
BP	GO:2000811	negative regulation of anoikis	1/74	18/18614	0.069222	0.189159	0.144941	CAV1	1
BP	GO:0030038	contractile actin filament bundle assembly	2/74	109/18614	0.0699152	0.189159	0.144941	RGCC/S100A10	2
BP	GO:0033209	tumor necrosis factor-mediated signaling pathway	2/74	109/18614	0.0699152	0.189159	0.144941	CD70/TMSB4X	2
BP	GO:0034766	negative regulation of monoatomic ion transmembrane transport	2/74	109/18614	0.0699152	0.189159	0.144941	SLN/CAV1	2
BP	GO:0042116	macrophage activation	2/74	109/18614	0.0699152	0.189159	0.144941	CLU/MIF	2
BP	GO:0043149	stress fiber assembly	2/74	109/18614	0.0699152	0.189159	0.144941	RGCC/S100A10	2
BP	GO:1902106	negative regulation of leukocyte differentiation	2/74	109/18614	0.0699152	0.189159	0.144941	ANXA1/TNFAIP6	2
BP	GO:1903557	positive regulation of tumor necrosis factor superfamily cytokine production	2/74	109/18614	0.0699152	0.189159	0.144941	CLU/MIF	2
BP	GO:1904035	regulation of epithelial cell apoptotic process	2/74	109/18614	0.0699152	0.189159	0.144941	RGCC/SERPINE1	2
BP	GO:0010717	regulation of epithelial to mesenchymal transition	2/74	110/18614	0.071032	0.191915	0.147052	RGCC/TNXB	2
BP	GO:0006813	potassium ion transport	3/74	241/18614	0.0711885	0.192071	0.147172	AQP1/CAV1/KCNMA1	3
BP	GO:0006631	fatty acid metabolic process	4/74	394/18614	0.0718008	0.193455	0.148233	TNXB/MIF/CAV1/ANXA1	4
BP	GO:2000060	positive regulation of ubiquitin-dependent protein catabolic process	2/74	111/18614	0.0721548	0.193806	0.148501	CLU/CAV1	2
BP	GO:0009226	nucleotide-sugar biosynthetic process	1/74	19/18614	0.0729259	0.193806	0.148501	UAP1	1
BP	GO:0010738	regulation of protein kinase A signaling	1/74	19/18614	0.0729259	0.193806	0.148501	MIF	1
BP	GO:0010766	negative regulation of sodium ion transport	1/74	19/18614	0.0729259	0.193806	0.148501	SERPINE2	1
BP	GO:0032026	response to magnesium ion	1/74	19/18614	0.0729259	0.193806	0.148501	CCND1	1
BP	GO:0060977	coronary vasculature morphogenesis	1/74	19/18614	0.0729259	0.193806	0.148501	VEGFA	1
BP	GO:0090036	regulation of protein kinase C signaling	1/74	19/18614	0.0729259	0.193806	0.148501	VEGFA	1
BP	GO:1901522	positive regulation of transcription from RNA polymerase II promoter involved in cellular response to chemical stimulus	1/74	19/18614	0.0729259	0.193806	0.148501	VEGFA	1
BP	GO:2000641	regulation of early endosome to late endosome transport	1/74	19/18614	0.0729259	0.193806	0.148501	EZR	1
BP	GO:2000678	negative regulation of transcription regulatory region DNA binding	1/74	19/18614	0.0729259	0.193806	0.148501	TMSB4X	1
BP	GO:0000079	regulation of cyclin-dependent protein serine/threonine kinase activity	2/74	112/18614	0.0732833	0.193962	0.148621	RGCC/CCND1	2
BP	GO:0014066	regulation of phosphatidylinositol 3-kinase signaling	2/74	112/18614	0.0732833	0.193962	0.148621	FN1/SERPINE2	2
BP	GO:1905954	positive regulation of lipid localization	2/74	112/18614	0.0732833	0.193962	0.148621	MIF/CAV1	2
BP	GO:0031098	stress-activated protein kinase signaling cascade	3/74	245/18614	0.0739892	0.195564	0.149849	EZR/IGFBP6/VEGFA	3
BP	GO:0006939	smooth muscle contraction	2/74	113/18614	0.0744176	0.19643	0.150512	CAV1/KCNMA1	2
BP	GO:0002526	acute inflammatory response	2/74	114/18614	0.0755575	0.197381	0.151241	SERPINA1/FN1	2
BP	GO:0032410	negative regulation of transporter activity	2/74	114/18614	0.0755575	0.197381	0.151241	SLN/CAV1	2
BP	GO:0033559	unsaturated fatty acid metabolic process	2/74	114/18614	0.0755575	0.197381	0.151241	MIF/ANXA1	2
BP	GO:0046634	regulation of alpha-beta T cell activation	2/74	114/18614	0.0755575	0.197381	0.151241	ANXA1/VSIR	2
BP	GO:0001502	cartilage condensation	1/74	20/18614	0.0766152	0.197381	0.151241	MGP	1
BP	GO:0001780	neutrophil homeostasis	1/74	20/18614	0.0766152	0.197381	0.151241	ANXA1	1
BP	GO:0032495	response to muramyl dipeptide	1/74	20/18614	0.0766152	0.197381	0.151241	VIM	1
BP	GO:0032793	positive regulation of CREB transcription factor activity	1/74	20/18614	0.0766152	0.197381	0.151241	VEGFA	1
BP	GO:0043691	reverse cholesterol transport	1/74	20/18614	0.0766152	0.197381	0.151241	CLU	1
BP	GO:0055093	response to hyperoxia	1/74	20/18614	0.0766152	0.197381	0.151241	CAV1	1
BP	GO:0072234	metanephric nephron tubule development	1/74	20/18614	0.0766152	0.197381	0.151241	AQP1	1
BP	GO:1900221	regulation of amyloid-beta clearance	1/74	20/18614	0.0766152	0.197381	0.151241	CLU	1
BP	GO:1902004	positive regulation of amyloid-beta formation	1/74	20/18614	0.0766152	0.197381	0.151241	CLU	1
BP	GO:1903975	regulation of glial cell migration	1/74	20/18614	0.0766152	0.197381	0.151241	RRAS	1
BP	GO:1904292	regulation of ERAD pathway	1/74	20/18614	0.0766152	0.197381	0.151241	CAV1	1
BP	GO:2001185	regulation of CD8-positive, alpha-beta T cell activation	1/74	20/18614	0.0766152	0.197381	0.151241	VSIR	1
BP	GO:0035710	CD4-positive, alpha-beta T cell activation	2/74	115/18614	0.076703	0.197381	0.151241	ANXA1/VSIR	2
BP	GO:0051261	protein depolymerization	2/74	115/18614	0.076703	0.197381	0.151241	DSTN/SLN	2
BP	GO:1903707	negative regulation of hemopoiesis	2/74	115/18614	0.076703	0.197381	0.151241	ANXA1/TNFAIP6	2
BP	GO:0001649	osteoblast differentiation	3/74	250/18614	0.0775587	0.198232	0.151893	IGFBP3/TNFAIP6/CLIC1	3
BP	GO:0015908	fatty acid transport	2/74	116/18614	0.0778541	0.198232	0.151893	MIF/ANXA1	2
BP	GO:0045582	positive regulation of T cell differentiation	2/74	116/18614	0.0778541	0.198232	0.151893	ANXA1/VSIR	2
BP	GO:0071346	cellular response to type II interferon	2/74	116/18614	0.0778541	0.198232	0.151893	GAPDH/VIM	2
BP	GO:0072009	nephron epithelium development	2/74	116/18614	0.0778541	0.198232	0.151893	AQP1/VEGFA	2
BP	GO:1904029	regulation of cyclin-dependent protein kinase activity	2/74	116/18614	0.0778541	0.198232	0.151893	RGCC/CCND1	2
BP	GO:0045926	negative regulation of growth	3/74	252/18614	0.0790076	0.198232	0.151893	RERG/ENO1/SERPINE2	3
BP	GO:0009206	purine ribonucleoside triphosphate biosynthetic process	2/74	117/18614	0.0790107	0.198232	0.151893	ENO1/TMSB4X	2
BP	GO:0043406	positive regulation of MAP kinase activity	2/74	117/18614	0.0790107	0.198232	0.151893	MIF/VEGFA	2
BP	GO:1901800	positive regulation of proteasomal protein catabolic process	2/74	117/18614	0.0790107	0.198232	0.151893	CLU/CAV1	2
BP	GO:0043254	regulation of protein-containing complex assembly	4/74	409/18614	0.0798839	0.198232	0.151893	CLU/TPPP3/VEGFA/TMSB4X	4
BP	GO:0002065	columnar/cuboidal epithelial cell differentiation	2/74	118/18614	0.0801727	0.198232	0.151893	SERPINE1/CAV1	2
BP	GO:0009145	purine nucleoside triphosphate biosynthetic process	2/74	118/18614	0.0801727	0.198232	0.151893	ENO1/TMSB4X	2
BP	GO:0002902	regulation of B cell apoptotic process	1/74	21/18614	0.0802901	0.198232	0.151893	MIF	1
BP	GO:0007413	axonal fasciculation	1/74	21/18614	0.0802901	0.198232	0.151893	CRTAC1	1
BP	GO:0010224	response to UV-B	1/74	21/18614	0.0802901	0.198232	0.151893	CRIP1	1
BP	GO:0030728	ovulation	1/74	21/18614	0.0802901	0.198232	0.151893	TNFAIP6	1
BP	GO:0031290	retinal ganglion cell axon guidance	1/74	21/18614	0.0802901	0.198232	0.151893	VEGFA	1
BP	GO:0032305	positive regulation of icosanoid secretion	1/74	21/18614	0.0802901	0.198232	0.151893	MIF	1
BP	GO:0033762	response to glucagon	1/74	21/18614	0.0802901	0.198232	0.151893	CDO1	1
BP	GO:0044321	response to leptin	1/74	21/18614	0.0802901	0.198232	0.151893	CCND1	1
BP	GO:0045063	T-helper 1 cell differentiation	1/74	21/18614	0.0802901	0.198232	0.151893	ANXA1	1
BP	GO:0051220	cytoplasmic sequestering of protein	1/74	21/18614	0.0802901	0.198232	0.151893	TMSB4X	1
BP	GO:0060353	regulation of cell adhesion molecule production	1/74	21/18614	0.0802901	0.198232	0.151893	CAV1	1
BP	GO:0060546	negative regulation of necroptotic process	1/74	21/18614	0.0802901	0.198232	0.151893	CAV1	1
BP	GO:0071731	response to nitric oxide	1/74	21/18614	0.0802901	0.198232	0.151893	AQP1	1
BP	GO:0090026	positive regulation of monocyte chemotaxis	1/74	21/18614	0.0802901	0.198232	0.151893	SERPINE1	1
BP	GO:0090189	regulation of branching involved in ureteric bud morphogenesis	1/74	21/18614	0.0802901	0.198232	0.151893	VEGFA	1
BP	GO:0090201	negative regulation of release of cytochrome c from mitochondria	1/74	21/18614	0.0802901	0.198232	0.151893	CLU	1
BP	GO:0097049	motor neuron apoptotic process	1/74	21/18614	0.0802901	0.198232	0.151893	CRLF1	1
BP	GO:0106030	neuron projection fasciculation	1/74	21/18614	0.0802901	0.198232	0.151893	CRTAC1	1
BP	GO:1903817	negative regulation of voltage-gated potassium channel activity	1/74	21/18614	0.0802901	0.198232	0.151893	CAV1	1
BP	GO:0090257	regulation of muscle system process	3/74	254/18614	0.0804684	0.198421	0.152038	ENO1/SLN/CAV1	3
BP	GO:0045446	endothelial cell differentiation	2/74	119/18614	0.0813401	0.200064	0.153297	EZR/VEGFA	2
BP	GO:0048675	axon extension	2/74	119/18614	0.0813401	0.200064	0.153297	FN1/VEGFA	2
BP	GO:0032355	response to estradiol	2/74	120/18614	0.0825128	0.201399	0.154319	ANXA1/CCND1	2
BP	GO:0050727	regulation of inflammatory response	4/74	414/18614	0.0826759	0.201399	0.154319	SERPINE1/ANXA1/TNFAIP6/TMSB4X	4
BP	GO:0045927	positive regulation of growth	3/74	258/18614	0.0834254	0.201399	0.154319	FN1/EZR/VEGFA	3
BP	GO:0002367	cytokine production involved in immune response	2/74	121/18614	0.0836908	0.201399	0.154319	TREM1/MIF	2
BP	GO:0030282	bone mineralization	2/74	121/18614	0.0836908	0.201399	0.154319	MGP/CLEC3B	2
BP	GO:0006907	pinocytosis	1/74	22/18614	0.0839506	0.201399	0.154319	CAV1	1
BP	GO:0007620	copulation	1/74	22/18614	0.0839506	0.201399	0.154319	SERPINE2	1
BP	GO:0015669	gas transport	1/74	22/18614	0.0839506	0.201399	0.154319	AQP1	1
BP	GO:0032303	regulation of icosanoid secretion	1/74	22/18614	0.0839506	0.201399	0.154319	MIF	1
BP	GO:0032700	negative regulation of interleukin-17 production	1/74	22/18614	0.0839506	0.201399	0.154319	VSIR	1
BP	GO:0032780	negative regulation of ATP-dependent activity	1/74	22/18614	0.0839506	0.201399	0.154319	SLN	1
BP	GO:0035739	CD4-positive, alpha-beta T cell proliferation	1/74	22/18614	0.0839506	0.201399	0.154319	VSIR	1
BP	GO:0043371	negative regulation of CD4-positive, alpha-beta T cell differentiation	1/74	22/18614	0.0839506	0.201399	0.154319	ANXA1	1
BP	GO:0044241	lipid digestion	1/74	22/18614	0.0839506	0.201399	0.154319	AQP1	1
BP	GO:0045624	positive regulation of T-helper cell differentiation	1/74	22/18614	0.0839506	0.201399	0.154319	ANXA1	1
BP	GO:0045723	positive regulation of fatty acid biosynthetic process	1/74	22/18614	0.0839506	0.201399	0.154319	ANXA1	1
BP	GO:0062099	negative regulation of programmed necrotic cell death	1/74	22/18614	0.0839506	0.201399	0.154319	CAV1	1
BP	GO:0071359	cellular response to dsRNA	1/74	22/18614	0.0839506	0.201399	0.154319	CAV1	1
BP	GO:1903589	positive regulation of blood vessel endothelial cell proliferation involved in sprouting angiogenesis	1/74	22/18614	0.0839506	0.201399	0.154319	VEGFA	1
BP	GO:2000561	regulation of CD4-positive, alpha-beta T cell proliferation	1/74	22/18614	0.0839506	0.201399	0.154319	VSIR	1
BP	GO:0034976	response to endoplasmic reticulum stress	3/74	259/18614	0.084172	0.201434	0.154346	CLU/CAV1/CCND1	3
BP	GO:0051402	neuron apoptotic process	3/74	259/18614	0.084172	0.201434	0.154346	CRLF1/GAPDH/CCND1	3
BP	GO:0046660	female sex differentiation	2/74	122/18614	0.0848739	0.202864	0.155442	VEGFA/TNFAIP6	2
BP	GO:0050678	regulation of epithelial cell proliferation	4/74	419/18614	0.085516	0.203869	0.156212	RGCC/CAV1/VEGFA/CCND1	4
BP	GO:0009201	ribonucleoside triphosphate biosynthetic process	2/74	123/18614	0.0860622	0.203869	0.156212	ENO1/TMSB4X	2
BP	GO:0022612	gland morphogenesis	2/74	123/18614	0.0860622	0.203869	0.156212	CRIP1/CAV1	2
BP	GO:0043244	regulation of protein-containing complex disassembly	2/74	123/18614	0.0860622	0.203869	0.156212	DSTN/SLN	2
BP	GO:0006164	purine nucleotide biosynthetic process	3/74	262/18614	0.086429	0.203869	0.156212	AK1/ENO1/TMSB4X	3
BP	GO:0090068	positive regulation of cell cycle process	3/74	262/18614	0.086429	0.203869	0.156212	RGCC/ANXA1/CCND1	3
BP	GO:0030301	cholesterol transport	2/74	124/18614	0.0872555	0.203869	0.156212	CLU/CAV1	2
BP	GO:0003091	renal water homeostasis	1/74	23/18614	0.0875966	0.203869	0.156212	AQP1	1
BP	GO:0006925	inflammatory cell apoptotic process	1/74	23/18614	0.0875966	0.203869	0.156212	ANXA1	1
BP	GO:0031065	positive regulation of histone deacetylation	1/74	23/18614	0.0875966	0.203869	0.156212	VEGFA	1
BP	GO:0032288	myelin assembly	1/74	23/18614	0.0875966	0.203869	0.156212	CD9	1
BP	GO:0036303	lymph vessel morphogenesis	1/74	23/18614	0.0875966	0.203869	0.156212	VEGFA	1
BP	GO:0042219	cellular modified amino acid catabolic process	1/74	23/18614	0.0875966	0.203869	0.156212	CDO1	1
BP	GO:0045591	positive regulation of regulatory T cell differentiation	1/74	23/18614	0.0875966	0.203869	0.156212	VSIR	1
BP	GO:0046716	muscle cell cellular homeostasis	1/74	23/18614	0.0875966	0.203869	0.156212	CAV1	1
BP	GO:0046794	transport of virus	1/74	23/18614	0.0875966	0.203869	0.156212	CAV1	1
BP	GO:0051131	chaperone-mediated protein complex assembly	1/74	23/18614	0.0875966	0.203869	0.156212	CLU	1
BP	GO:0072170	metanephric tubule development	1/74	23/18614	0.0875966	0.203869	0.156212	AQP1	1
BP	GO:0072243	metanephric nephron epithelium development	1/74	23/18614	0.0875966	0.203869	0.156212	AQP1	1
BP	GO:1900120	regulation of receptor binding	1/74	23/18614	0.0875966	0.203869	0.156212	PHLDA2	1
BP	GO:1902254	negative regulation of intrinsic apoptotic signaling pathway by p53 class mediator	1/74	23/18614	0.0875966	0.203869	0.156212	MIF	1
BP	GO:2000353	positive regulation of endothelial cell apoptotic process	1/74	23/18614	0.0875966	0.203869	0.156212	RGCC	1
BP	GO:0010959	regulation of metal ion transport	4/74	423/18614	0.0878225	0.204151	0.156428	SLN/CAV1/FXYD5/SERPINE2	4
BP	GO:0071216	cellular response to biotic stimulus	3/74	264/18614	0.087948	0.204199	0.156465	SERPINE1/MIF/VIM	3
BP	GO:0006690	icosanoid metabolic process	2/74	125/18614	0.0884539	0.205129	0.157177	MIF/ANXA1	2
BP	GO:0045471	response to ethanol	2/74	126/18614	0.0896572	0.207672	0.159126	CDO1/CCND1	2
BP	GO:0043434	response to peptide hormone	4/74	427/18614	0.0901593	0.208587	0.159827	CDO1/CAV1/ANXA1/PKM	4
BP	GO:0003014	renal system process	2/74	127/18614	0.0908655	0.208828	0.160012	AQP1/KCNMA1	2
BP	GO:0048593	camera-type eye morphogenesis	2/74	127/18614	0.0908655	0.208828	0.160012	AQP1/VEGFA	2
BP	GO:0071482	cellular response to light stimulus	2/74	127/18614	0.0908655	0.208828	0.160012	CRIP1/AQP1	2
BP	GO:0010155	regulation of proton transport	1/74	24/18614	0.0912284	0.208828	0.160012	TMSB4X	1
BP	GO:0031338	regulation of vesicle fusion	1/74	24/18614	0.0912284	0.208828	0.160012	ANXA1	1
BP	GO:0035162	embryonic hemopoiesis	1/74	24/18614	0.0912284	0.208828	0.160012	VEGFA	1
BP	GO:0060352	cell adhesion molecule production	1/74	24/18614	0.0912284	0.208828	0.160012	CAV1	1
BP	GO:0070233	negative regulation of T cell apoptotic process	1/74	24/18614	0.0912284	0.208828	0.160012	TSC22D3	1
BP	GO:0098743	cell aggregation	1/74	24/18614	0.0912284	0.208828	0.160012	MGP	1
BP	GO:0006639	acylglycerol metabolic process	2/74	128/18614	0.0920785	0.21028	0.161125	TNXB/CAV1	2
BP	GO:1990266	neutrophil migration	2/74	128/18614	0.0920785	0.21028	0.161125	TREM1/TNFAIP6	2
BP	GO:0006638	neutral lipid metabolic process	2/74	129/18614	0.0932964	0.212197	0.162593	TNXB/CAV1	2
BP	GO:0032874	positive regulation of stress-activated MAPK cascade	2/74	129/18614	0.0932964	0.212197	0.162593	IGFBP6/VEGFA	2
BP	GO:0042542	response to hydrogen peroxide	2/74	129/18614	0.0932964	0.212197	0.162593	AQP1/ANXA1	2
BP	GO:0072522	purine-containing compound biosynthetic process	3/74	271/18614	0.0933535	0.212197	0.162593	AK1/ENO1/TMSB4X	3
BP	GO:0045621	positive regulation of lymphocyte differentiation	2/74	130/18614	0.094519	0.212368	0.162724	ANXA1/VSIR	2
BP	GO:0006833	water transport	1/74	25/18614	0.0948459	0.212368	0.162724	AQP1	1
BP	GO:0032693	negative regulation of interleukin-10 production	1/74	25/18614	0.0948459	0.212368	0.162724	VSIR	1
BP	GO:0046033	AMP metabolic process	1/74	25/18614	0.0948459	0.212368	0.162724	AK1	1
BP	GO:0046697	decidualization	1/74	25/18614	0.0948459	0.212368	0.162724	TPPP3	1
BP	GO:0050860	negative regulation of T cell receptor signaling pathway	1/74	25/18614	0.0948459	0.212368	0.162724	EZR	1
BP	GO:0050927	positive regulation of positive chemotaxis	1/74	25/18614	0.0948459	0.212368	0.162724	VEGFA	1
BP	GO:0051788	response to misfolded protein	1/74	25/18614	0.0948459	0.212368	0.162724	CLU	1
BP	GO:0070841	inclusion body assembly	1/74	25/18614	0.0948459	0.212368	0.162724	CLU	1
BP	GO:0086064	cell communication by electrical coupling involved in cardiac conduction	1/74	25/18614	0.0948459	0.212368	0.162724	CAV1	1
BP	GO:1902993	positive regulation of amyloid precursor protein catabolic process	1/74	25/18614	0.0948459	0.212368	0.162724	CLU	1
BP	GO:2000193	positive regulation of fatty acid transport	1/74	25/18614	0.0948459	0.212368	0.162724	MIF	1
BP	GO:2000209	regulation of anoikis	1/74	25/18614	0.0948459	0.212368	0.162724	CAV1	1
BP	GO:0050868	negative regulation of T cell activation	2/74	131/18614	0.0957463	0.213892	0.163892	ANXA1/VSIR	2
BP	GO:0070304	positive regulation of stress-activated protein kinase signaling cascade	2/74	131/18614	0.0957463	0.213892	0.163892	IGFBP6/VEGFA	2
BP	GO:0061448	connective tissue development	3/74	275/18614	0.0965034	0.215336	0.164999	CRIP1/MGP/OGN	3
BP	GO:0002026	regulation of the force of heart contraction	1/74	26/18614	0.0984491	0.21719	0.166419	CAV1	1
BP	GO:0006929	substrate-dependent cell migration	1/74	26/18614	0.0984491	0.21719	0.166419	FN1	1
BP	GO:0022010	central nervous system myelination	1/74	26/18614	0.0984491	0.21719	0.166419	CLU	1
BP	GO:0032291	axon ensheathment in central nervous system	1/74	26/18614	0.0984491	0.21719	0.166419	CLU	1
BP	GO:0033598	mammary gland epithelial cell proliferation	1/74	26/18614	0.0984491	0.21719	0.166419	CCND1	1
BP	GO:0033622	integrin activation	1/74	26/18614	0.0984491	0.21719	0.166419	FN1	1
BP	GO:0046426	negative regulation of receptor signaling pathway via JAK-STAT	1/74	26/18614	0.0984491	0.21719	0.166419	CAV1	1
BP	GO:0050926	regulation of positive chemotaxis	1/74	26/18614	0.0984491	0.21719	0.166419	VEGFA	1
BP	GO:0051238	sequestering of metal ion	1/74	26/18614	0.0984491	0.21719	0.166419	ANXA1	1
BP	GO:2000773	negative regulation of cellular senescence	1/74	26/18614	0.0984491	0.21719	0.166419	MIF	1
BP	GO:0051962	positive regulation of nervous system development	3/74	280/18614	0.100502	0.219879	0.16848	FN1/VEGFA/SERPINE2	3
BP	GO:0010565	regulation of cellular ketone metabolic process	2/74	135/18614	0.100701	0.219879	0.16848	CAV1/ANXA1	2
BP	GO:0042476	odontogenesis	2/74	135/18614	0.100701	0.219879	0.16848	SERPINE1/AQP1	2
BP	GO:0001101	response to acid chemical	2/74	136/18614	0.101951	0.219879	0.16848	CDO1/VEGFA	2
BP	GO:0001783	B cell apoptotic process	1/74	27/18614	0.102038	0.219879	0.16848	MIF	1
BP	GO:0002092	positive regulation of receptor internalization	1/74	27/18614	0.102038	0.219879	0.16848	VEGFA	1
BP	GO:0006972	hyperosmotic response	1/74	27/18614	0.102038	0.219879	0.16848	AQP1	1
BP	GO:0009081	branched-chain amino acid metabolic process	1/74	27/18614	0.102038	0.219879	0.16848	BCAT1	1
BP	GO:0009651	response to salt stress	1/74	27/18614	0.102038	0.219879	0.16848	AQP1	1
BP	GO:0010875	positive regulation of cholesterol efflux	1/74	27/18614	0.102038	0.219879	0.16848	CAV1	1
BP	GO:0031954	positive regulation of protein autophosphorylation	1/74	27/18614	0.102038	0.219879	0.16848	VEGFA	1
BP	GO:0036010	protein localization to endosome	1/74	27/18614	0.102038	0.219879	0.16848	EZR	1
BP	GO:0036296	response to increased oxygen levels	1/74	27/18614	0.102038	0.219879	0.16848	CAV1	1
BP	GO:0042730	fibrinolysis	1/74	27/18614	0.102038	0.219879	0.16848	SERPINE1	1
BP	GO:0046639	negative regulation of alpha-beta T cell differentiation	1/74	27/18614	0.102038	0.219879	0.16848	ANXA1	1
BP	GO:0060384	innervation	1/74	27/18614	0.102038	0.219879	0.16848	SERPINE2	1
BP	GO:0060547	negative regulation of necrotic cell death	1/74	27/18614	0.102038	0.219879	0.16848	CAV1	1
BP	GO:0071280	cellular response to copper ion	1/74	27/18614	0.102038	0.219879	0.16848	AQP1	1
BP	GO:0071549	cellular response to dexamethasone stimulus	1/74	27/18614	0.102038	0.219879	0.16848	AQP1	1
BP	GO:0072207	metanephric epithelium development	1/74	27/18614	0.102038	0.219879	0.16848	AQP1	1
BP	GO:2000108	positive regulation of leukocyte apoptotic process	1/74	27/18614	0.102038	0.219879	0.16848	ANXA1	1
BP	GO:0006869	lipid transport	4/74	447/18614	0.102289	0.220175	0.168707	CLU/MIF/CAV1/ANXA1	4
BP	GO:0007548	sex differentiation	3/74	283/18614	0.102932	0.221316	0.169581	VEGFA/TNFAIP6/CCND1	3
BP	GO:0003158	endothelium development	2/74	137/18614	0.103205	0.221414	0.169656	EZR/VEGFA	2
BP	GO:1903052	positive regulation of proteolysis involved in protein catabolic process	2/74	137/18614	0.103205	0.221414	0.169656	CLU/CAV1	2
BP	GO:0015918	sterol transport	2/74	138/18614	0.104464	0.222895	0.170791	CLU/CAV1	2
BP	GO:0010721	negative regulation of cell development	3/74	286/18614	0.105387	0.222895	0.170791	ANXA1/VEGFA/TNFAIP6	3
BP	GO:0003012	muscle system process	4/74	452/18614	0.105435	0.222895	0.170791	ENO1/SLN/CAV1/KCNMA1	4
BP	GO:0009314	response to radiation	4/74	452/18614	0.105435	0.222895	0.170791	CRIP1/AQP1/ANXA1/CCND1	4
BP	GO:0010758	regulation of macrophage chemotaxis	1/74	28/18614	0.105613	0.222895	0.170791	MIF	1
BP	GO:0010971	positive regulation of G2/M transition of mitotic cell cycle	1/74	28/18614	0.105613	0.222895	0.170791	CCND1	1
BP	GO:0030194	positive regulation of blood coagulation	1/74	28/18614	0.105613	0.222895	0.170791	SERPINE1	1
BP	GO:0031664	regulation of lipopolysaccharide-mediated signaling pathway	1/74	28/18614	0.105613	0.222895	0.170791	MIF	1
BP	GO:0032703	negative regulation of interleukin-2 production	1/74	28/18614	0.105613	0.222895	0.170791	EZR	1
BP	GO:0036037	CD8-positive, alpha-beta T cell activation	1/74	28/18614	0.105613	0.222895	0.170791	VSIR	1
BP	GO:0060402	calcium ion transport into cytosol	1/74	28/18614	0.105613	0.222895	0.170791	CAV1	1
BP	GO:0060512	prostate gland morphogenesis	1/74	28/18614	0.105613	0.222895	0.170791	CRIP1	1
BP	GO:1900048	positive regulation of hemostasis	1/74	28/18614	0.105613	0.222895	0.170791	SERPINE1	1
BP	GO:0007586	digestion	2/74	139/18614	0.105726	0.222895	0.170791	AQP1/EZR	2
BP	GO:0034341	response to type II interferon	2/74	139/18614	0.105726	0.222895	0.170791	GAPDH/VIM	2
BP	GO:0090090	negative regulation of canonical Wnt signaling pathway	2/74	139/18614	0.105726	0.222895	0.170791	IGFBP6/CAV1	2
BP	GO:1904019	epithelial cell apoptotic process	2/74	140/18614	0.106993	0.225288	0.172624	RGCC/SERPINE1	2
BP	GO:0032434	regulation of proteasomal ubiquitin-dependent protein catabolic process	2/74	141/18614	0.108264	0.225288	0.172624	CLU/CAV1	2
BP	GO:0045727	positive regulation of translation	2/74	141/18614	0.108264	0.225288	0.172624	PKM/VIM	2
BP	GO:0001778	plasma membrane repair	1/74	29/18614	0.109174	0.225288	0.172624	S100A10	1
BP	GO:0002052	positive regulation of neuroblast proliferation	1/74	29/18614	0.109174	0.225288	0.172624	VEGFA	1
BP	GO:0003094	glomerular filtration	1/74	29/18614	0.109174	0.225288	0.172624	AQP1	1
BP	GO:0007263	nitric oxide mediated signal transduction	1/74	29/18614	0.109174	0.225288	0.172624	VEGFA	1
BP	GO:0007342	fusion of sperm to egg plasma membrane involved in single fertilization	1/74	29/18614	0.109174	0.225288	0.172624	CD9	1
BP	GO:0010458	exit from mitosis	1/74	29/18614	0.109174	0.225288	0.172624	RGCC	1
BP	GO:0015732	prostaglandin transport	1/74	29/18614	0.109174	0.225288	0.172624	MIF	1
BP	GO:0031571	mitotic G1 DNA damage checkpoint signaling	1/74	29/18614	0.109174	0.225288	0.172624	CCND1	1
BP	GO:0044342	type B pancreatic cell proliferation	1/74	29/18614	0.109174	0.225288	0.172624	IGFBP3	1
BP	GO:0044819	mitotic G1/S transition checkpoint signaling	1/74	29/18614	0.109174	0.225288	0.172624	CCND1	1
BP	GO:0072012	glomerulus vasculature development	1/74	29/18614	0.109174	0.225288	0.172624	AQP1	1
BP	GO:0090025	regulation of monocyte chemotaxis	1/74	29/18614	0.109174	0.225288	0.172624	SERPINE1	1
BP	GO:1901017	negative regulation of potassium ion transmembrane transporter activity	1/74	29/18614	0.109174	0.225288	0.172624	CAV1	1
BP	GO:1902430	negative regulation of amyloid-beta formation	1/74	29/18614	0.109174	0.225288	0.172624	CLU	1
BP	GO:1903649	regulation of cytoplasmic transport	1/74	29/18614	0.109174	0.225288	0.172624	EZR	1
BP	GO:1904385	cellular response to angiotensin	1/74	29/18614	0.109174	0.225288	0.172624	CAV1	1
BP	GO:2000765	regulation of cytoplasmic translation	1/74	29/18614	0.109174	0.225288	0.172624	PKM	1
BP	GO:0001889	liver development	2/74	142/18614	0.10954	0.225802	0.173018	ANXA1/CCND1	2
BP	GO:0010212	response to ionizing radiation	2/74	143/18614	0.110819	0.228198	0.174854	ANXA1/CCND1	2
BP	GO:0051960	regulation of nervous system development	4/74	461/18614	0.111209	0.228759	0.175283	FN1/S100A10/VEGFA/SERPINE2	4
BP	GO:0014065	phosphatidylinositol 3-kinase signaling	2/74	144/18614	0.112102	0.230169	0.176364	FN1/SERPINE2	2
BP	GO:0002825	regulation of T-helper 1 type immune response	1/74	30/18614	0.112721	0.230169	0.176364	ANXA1	1
BP	GO:0045907	positive regulation of vasoconstriction	1/74	30/18614	0.112721	0.230169	0.176364	CAV1	1
BP	GO:0050820	positive regulation of coagulation	1/74	30/18614	0.112721	0.230169	0.176364	SERPINE1	1
BP	GO:0090312	positive regulation of protein deacetylation	1/74	30/18614	0.112721	0.230169	0.176364	VEGFA	1
BP	GO:0097421	liver regeneration	1/74	30/18614	0.112721	0.230169	0.176364	CCND1	1
BP	GO:1900027	regulation of ruffle assembly	1/74	30/18614	0.112721	0.230169	0.176364	CAV1	1
BP	GO:0009165	nucleotide biosynthetic process	3/74	295/18614	0.112888	0.230267	0.17644	AK1/ENO1/TMSB4X	3
BP	GO:0061008	hepaticobiliary system development	2/74	145/18614	0.113389	0.231048	0.177038	ANXA1/CCND1	2
BP	GO:0015850	organic hydroxy compound transport	3/74	296/18614	0.113734	0.231508	0.17739	CLU/AQP1/CAV1	3
BP	GO:1901293	nucleoside phosphate biosynthetic process	3/74	297/18614	0.114582	0.23227	0.177974	AK1/ENO1/TMSB4X	3
BP	GO:0044772	mitotic cell cycle phase transition	4/74	467/18614	0.115136	0.23227	0.177974	RGCC/ANXA1/CCND1/BCAT1	4
BP	GO:0002687	positive regulation of leukocyte migration	2/74	147/18614	0.115975	0.23227	0.177974	SERPINE1/VEGFA	2
BP	GO:0045667	regulation of osteoblast differentiation	2/74	147/18614	0.115975	0.23227	0.177974	TNFAIP6/CLIC1	2
BP	GO:0001945	lymph vessel development	1/74	31/18614	0.116254	0.23227	0.177974	VEGFA	1
BP	GO:0010039	response to iron ion	1/74	31/18614	0.116254	0.23227	0.177974	CCND1	1
BP	GO:0033137	negative regulation of peptidyl-serine phosphorylation	1/74	31/18614	0.116254	0.23227	0.177974	CAV1	1
BP	GO:0040018	positive regulation of multicellular organism growth	1/74	31/18614	0.116254	0.23227	0.177974	EZR	1
BP	GO:0060325	face morphogenesis	1/74	31/18614	0.116254	0.23227	0.177974	RRAS	1
BP	GO:0061437	renal system vasculature development	1/74	31/18614	0.116254	0.23227	0.177974	AQP1	1
BP	GO:0061440	kidney vasculature development	1/74	31/18614	0.116254	0.23227	0.177974	AQP1	1
BP	GO:0070293	renal absorption	1/74	31/18614	0.116254	0.23227	0.177974	AQP1	1
BP	GO:0086011	membrane repolarization during action potential	1/74	31/18614	0.116254	0.23227	0.177974	CAV1	1
BP	GO:0097205	renal filtration	1/74	31/18614	0.116254	0.23227	0.177974	AQP1	1
BP	GO:0098901	regulation of cardiac muscle cell action potential	1/74	31/18614	0.116254	0.23227	0.177974	CAV1	1
BP	GO:1900745	positive regulation of p38MAPK cascade	1/74	31/18614	0.116254	0.23227	0.177974	VEGFA	1
BP	GO:1902042	negative regulation of extrinsic apoptotic signaling pathway via death domain receptors	1/74	31/18614	0.116254	0.23227	0.177974	SERPINE1	1
BP	GO:1902751	positive regulation of cell cycle G2/M phase transition	1/74	31/18614	0.116254	0.23227	0.177974	CCND1	1
BP	GO:0019724	B cell mediated immunity	2/74	148/18614	0.117274	0.233827	0.179167	CLU/CD70	2
BP	GO:0031333	negative regulation of protein-containing complex assembly	2/74	148/18614	0.117274	0.233827	0.179167	CLU/TMSB4X	2
BP	GO:0008064	regulation of actin polymerization or depolymerization	2/74	149/18614	0.118576	0.236182	0.180972	DSTN/TMSB4X	2
BP	GO:0006622	protein targeting to lysosome	1/74	32/18614	0.119774	0.236606	0.181297	CLU	1
BP	GO:0010644	cell communication by electrical coupling	1/74	32/18614	0.119774	0.236606	0.181297	CAV1	1
BP	GO:0045671	negative regulation of osteoclast differentiation	1/74	32/18614	0.119774	0.236606	0.181297	TNFAIP6	1
BP	GO:0050891	multicellular organismal-level water homeostasis	1/74	32/18614	0.119774	0.236606	0.181297	AQP1	1
BP	GO:0051642	centrosome localization	1/74	32/18614	0.119774	0.236606	0.181297	EZR	1
BP	GO:0060544	regulation of necroptotic process	1/74	32/18614	0.119774	0.236606	0.181297	CAV1	1
BP	GO:0061099	negative regulation of protein tyrosine kinase activity	1/74	32/18614	0.119774	0.236606	0.181297	CAV1	1
BP	GO:0061842	microtubule organizing center localization	1/74	32/18614	0.119774	0.236606	0.181297	EZR	1
BP	GO:1903038	negative regulation of leukocyte cell-cell adhesion	2/74	150/18614	0.119882	0.236606	0.181297	ANXA1/VSIR	2
BP	GO:0001890	placenta development	2/74	152/18614	0.122505	0.23777	0.182188	TPPP3/PHLDA2	2
BP	GO:0010675	regulation of cellular carbohydrate metabolic process	2/74	152/18614	0.122505	0.23777	0.182188	IGFBP3/PHLDA2	2
BP	GO:0030832	regulation of actin filament length	2/74	152/18614	0.122505	0.23777	0.182188	DSTN/TMSB4X	2
BP	GO:0034614	cellular response to reactive oxygen species	2/74	152/18614	0.122505	0.23777	0.182188	AQP1/ANXA1	2
BP	GO:0072006	nephron development	2/74	152/18614	0.122505	0.23777	0.182188	AQP1/VEGFA	2
BP	GO:1904064	positive regulation of cation transmembrane transport	2/74	152/18614	0.122505	0.23777	0.182188	CAV1/TMSB4X	2
BP	GO:0000096	sulfur amino acid metabolic process	1/74	33/18614	0.123279	0.23777	0.182188	CDO1	1
BP	GO:0002828	regulation of type 2 immune response	1/74	33/18614	0.123279	0.23777	0.182188	ANXA1	1
BP	GO:0006958	complement activation, classical pathway	1/74	33/18614	0.123279	0.23777	0.182188	CLU	1
BP	GO:0021591	ventricular system development	1/74	33/18614	0.123279	0.23777	0.182188	AQP1	1
BP	GO:0045026	plasma membrane fusion	1/74	33/18614	0.123279	0.23777	0.182188	CD9	1
BP	GO:0048147	negative regulation of fibroblast proliferation	1/74	33/18614	0.123279	0.23777	0.182188	CAV1	1
BP	GO:0048710	regulation of astrocyte differentiation	1/74	33/18614	0.123279	0.23777	0.182188	SERPINE2	1
BP	GO:0050858	negative regulation of antigen receptor-mediated signaling pathway	1/74	33/18614	0.123279	0.23777	0.182188	EZR	1
BP	GO:0071404	cellular response to low-density lipoprotein particle stimulus	1/74	33/18614	0.123279	0.23777	0.182188	CD9	1
BP	GO:0071711	basement membrane organization	1/74	33/18614	0.123279	0.23777	0.182188	CAV1	1
BP	GO:0090183	regulation of kidney development	1/74	33/18614	0.123279	0.23777	0.182188	VEGFA	1
BP	GO:0090279	regulation of calcium ion import	1/74	33/18614	0.123279	0.23777	0.182188	SLN	1
BP	GO:1901380	negative regulation of potassium ion transmembrane transport	1/74	33/18614	0.123279	0.23777	0.182188	CAV1	1
BP	GO:1902992	negative regulation of amyloid precursor protein catabolic process	1/74	33/18614	0.123279	0.23777	0.182188	CLU	1
BP	GO:1904893	negative regulation of receptor signaling pathway via STAT	1/74	33/18614	0.123279	0.23777	0.182188	CAV1	1
BP	GO:1990776	response to angiotensin	1/74	33/18614	0.123279	0.23777	0.182188	CAV1	1
BP	GO:2000191	regulation of fatty acid transport	1/74	33/18614	0.123279	0.23777	0.182188	MIF	1
BP	GO:0032368	regulation of lipid transport	2/74	153/18614	0.123822	0.238345	0.182629	MIF/CAV1	2
BP	GO:0034763	negative regulation of transmembrane transport	2/74	153/18614	0.123822	0.238345	0.182629	SLN/CAV1	2
BP	GO:0018105	peptidyl-serine phosphorylation	3/74	309/18614	0.12495	0.238368	0.182646	MIF/CAV1/VEGFA	3
BP	GO:2001257	regulation of cation channel activity	2/74	154/18614	0.125142	0.238368	0.182646	CAV1/TMSB4X	2
BP	GO:0001822	kidney development	3/74	310/18614	0.125829	0.238368	0.182646	CRLF1/AQP1/VEGFA	3
BP	GO:0051051	negative regulation of transport	4/74	483/18614	0.125906	0.238368	0.182646	SLN/CAV1/ANXA1/SERPINE2	4
BP	GO:0008037	cell recognition	2/74	155/18614	0.126466	0.238368	0.182646	CRTAC1/CD9	2
BP	GO:0043524	negative regulation of neuron apoptotic process	2/74	155/18614	0.126466	0.238368	0.182646	CRLF1/CCND1	2
BP	GO:0050770	regulation of axonogenesis	2/74	155/18614	0.126466	0.238368	0.182646	FN1/VEGFA	2
BP	GO:0002460	adaptive immune response based on somatic recombination of immune receptors built from immunoglobulin superfamily domains	3/74	311/18614	0.12671	0.238368	0.182646	CLU/CD70/ANXA1	3
BP	GO:0001782	B cell homeostasis	1/74	34/18614	0.126771	0.238368	0.182646	MIF	1
BP	GO:0030511	positive regulation of transforming growth factor beta receptor signaling pathway	1/74	34/18614	0.126771	0.238368	0.182646	TNXB	1
BP	GO:0032743	positive regulation of interleukin-2 production	1/74	34/18614	0.126771	0.238368	0.182646	ANXA1	1
BP	GO:0042044	fluid transport	1/74	34/18614	0.126771	0.238368	0.182646	AQP1	1
BP	GO:0042462	eye photoreceptor cell development	1/74	34/18614	0.126771	0.238368	0.182646	VEGFA	1
BP	GO:0043372	positive regulation of CD4-positive, alpha-beta T cell differentiation	1/74	34/18614	0.126771	0.238368	0.182646	ANXA1	1
BP	GO:0048841	regulation of axon extension involved in axon guidance	1/74	34/18614	0.126771	0.238368	0.182646	VEGFA	1
BP	GO:0055075	potassium ion homeostasis	1/74	34/18614	0.126771	0.238368	0.182646	KCNMA1	1
BP	GO:0055094	response to lipoprotein particle	1/74	34/18614	0.126771	0.238368	0.182646	CD9	1
BP	GO:0060563	neuroepithelial cell differentiation	1/74	34/18614	0.126771	0.238368	0.182646	SERPINE1	1
BP	GO:0070633	transepithelial transport	1/74	34/18614	0.126771	0.238368	0.182646	AQP1	1
BP	GO:0086004	regulation of cardiac muscle cell contraction	1/74	34/18614	0.126771	0.238368	0.182646	CAV1	1
BP	GO:0090022	regulation of neutrophil chemotaxis	1/74	34/18614	0.126771	0.238368	0.182646	TNFAIP6	1
BP	GO:0090075	relaxation of muscle	1/74	34/18614	0.126771	0.238368	0.182646	SLN	1
BP	GO:1901797	negative regulation of signal transduction by p53 class mediator	1/74	34/18614	0.126771	0.238368	0.182646	MIF	1
BP	GO:1903846	positive regulation of cellular response to transforming growth factor beta stimulus	1/74	34/18614	0.126771	0.238368	0.182646	TNXB	1
BP	GO:0008643	carbohydrate transport	2/74	156/18614	0.127793	0.239827	0.183765	AQP1/EZR	2
BP	GO:2001236	regulation of extrinsic apoptotic signaling pathway	2/74	156/18614	0.127793	0.239827	0.183765	SERPINE1/CAV1	2
BP	GO:0007043	cell-cell junction assembly	2/74	157/18614	0.129124	0.240497	0.184278	CAV1/CD9	2
BP	GO:0048592	eye morphogenesis	2/74	157/18614	0.129124	0.240497	0.184278	AQP1/VEGFA	2
BP	GO:0042742	defense response to bacterium	3/74	314/18614	0.129368	0.240497	0.184278	SERPINE1/AQP1/TREM1	3
BP	GO:0001893	maternal placenta development	1/74	35/18614	0.130248	0.240497	0.184278	TPPP3	1
BP	GO:0002446	neutrophil mediated immunity	1/74	35/18614	0.130248	0.240497	0.184278	TREM1	1
BP	GO:0030212	hyaluronan metabolic process	1/74	35/18614	0.130248	0.240497	0.184278	TNFAIP6	1
BP	GO:0035633	maintenance of blood-brain barrier	1/74	35/18614	0.130248	0.240497	0.184278	VEGFA	1
BP	GO:0043276	anoikis	1/74	35/18614	0.130248	0.240497	0.184278	CAV1	1
BP	GO:0045879	negative regulation of smoothened signaling pathway	1/74	35/18614	0.130248	0.240497	0.184278	SERPINE2	1
BP	GO:0050974	detection of mechanical stimulus involved in sensory perception	1/74	35/18614	0.130248	0.240497	0.184278	SERPINE2	1
BP	GO:0051354	negative regulation of oxidoreductase activity	1/74	35/18614	0.130248	0.240497	0.184278	CAV1	1
BP	GO:0061081	positive regulation of myeloid leukocyte cytokine production involved in immune response	1/74	35/18614	0.130248	0.240497	0.184278	MIF	1
BP	GO:0062098	regulation of programmed necrotic cell death	1/74	35/18614	0.130248	0.240497	0.184278	CAV1	1
BP	GO:0070528	protein kinase C signaling	1/74	35/18614	0.130248	0.240497	0.184278	VEGFA	1
BP	GO:1902253	regulation of intrinsic apoptotic signaling pathway by p53 class mediator	1/74	35/18614	0.130248	0.240497	0.184278	MIF	1
BP	GO:1905898	positive regulation of response to endoplasmic reticulum stress	1/74	35/18614	0.130248	0.240497	0.184278	CAV1	1
BP	GO:2000352	negative regulation of endothelial cell apoptotic process	1/74	35/18614	0.130248	0.240497	0.184278	SERPINE1	1
BP	GO:0051092	positive regulation of NF-kappaB transcription factor activity	2/74	159/18614	0.131795	0.243121	0.186289	CLU/CAV1	2
BP	GO:0001569	branching involved in blood vessel morphogenesis	1/74	36/18614	0.133713	0.244575	0.187403	VEGFA	1
BP	GO:0006699	bile acid biosynthetic process	1/74	36/18614	0.133713	0.244575	0.187403	HSD3B7	1
BP	GO:0019934	cGMP-mediated signaling	1/74	36/18614	0.133713	0.244575	0.187403	AQP1	1
BP	GO:0021696	cerebellar cortex morphogenesis	1/74	36/18614	0.133713	0.244575	0.187403	SERPINE2	1
BP	GO:0030224	monocyte differentiation	1/74	36/18614	0.133713	0.244575	0.187403	VEGFA	1
BP	GO:0045589	regulation of regulatory T cell differentiation	1/74	36/18614	0.133713	0.244575	0.187403	VSIR	1
BP	GO:0070873	regulation of glycogen metabolic process	1/74	36/18614	0.133713	0.244575	0.187403	PHLDA2	1
BP	GO:0086005	ventricular cardiac muscle cell action potential	1/74	36/18614	0.133713	0.244575	0.187403	CAV1	1
BP	GO:1905332	positive regulation of morphogenesis of an epithelium	1/74	36/18614	0.133713	0.244575	0.187403	VEGFA	1
BP	GO:1902105	regulation of leukocyte differentiation	3/74	319/18614	0.133842	0.244582	0.187408	ANXA1/TNFAIP6/VSIR	3
BP	GO:0002253	activation of immune response	4/74	495/18614	0.134256	0.244879	0.187636	CLU/RGCC/EZR/CAV1	4
BP	GO:0043410	positive regulation of MAPK cascade	4/74	495/18614	0.134256	0.244879	0.187636	IGFBP3/MIF/IGFBP6/VEGFA	4
BP	GO:0006633	fatty acid biosynthetic process	2/74	161/18614	0.134478	0.245055	0.18777	MIF/ANXA1	2
BP	GO:0072001	renal system development	3/74	320/18614	0.134743	0.245308	0.187965	CRLF1/AQP1/VEGFA	3
BP	GO:0010876	lipid localization	4/74	497/18614	0.13567	0.246737	0.189059	CLU/MIF/CAV1/ANXA1	4
BP	GO:0007617	mating behavior	1/74	37/18614	0.137163	0.246737	0.189059	SERPINE2	1
BP	GO:0009225	nucleotide-sugar metabolic process	1/74	37/18614	0.137163	0.246737	0.189059	UAP1	1
BP	GO:0030104	water homeostasis	1/74	37/18614	0.137163	0.246737	0.189059	AQP1	1
BP	GO:0043516	regulation of DNA damage response, signal transduction by p53 class mediator	1/74	37/18614	0.137163	0.246737	0.189059	MIF	1
BP	GO:0044273	sulfur compound catabolic process	1/74	37/18614	0.137163	0.246737	0.189059	CDO1	1
BP	GO:0044319	wound healing, spreading of cells	1/74	37/18614	0.137163	0.246737	0.189059	CD151	1
BP	GO:0045920	negative regulation of exocytosis	1/74	37/18614	0.137163	0.246737	0.189059	ANXA1	1
BP	GO:0060323	head morphogenesis	1/74	37/18614	0.137163	0.246737	0.189059	RRAS	1
BP	GO:0070306	lens fiber cell differentiation	1/74	37/18614	0.137163	0.246737	0.189059	VIM	1
BP	GO:0071402	cellular response to lipoprotein particle stimulus	1/74	37/18614	0.137163	0.246737	0.189059	CD9	1
BP	GO:0090505	epiboly involved in wound healing	1/74	37/18614	0.137163	0.246737	0.189059	CD151	1
BP	GO:0007338	single fertilization	2/74	163/18614	0.137175	0.246737	0.189059	MFGE8/CD9	2
BP	GO:0009416	response to light stimulus	3/74	323/18614	0.13746	0.247022	0.189278	CRIP1/AQP1/CCND1	3
BP	GO:0030307	positive regulation of cell growth	2/74	164/18614	0.138527	0.248482	0.190396	FN1/VEGFA	2
BP	GO:0035966	response to topologically incorrect protein	2/74	164/18614	0.138527	0.248482	0.190396	CLU/CCND1	2
BP	GO:0032373	positive regulation of sterol transport	1/74	38/18614	0.1406	0.249899	0.191482	CAV1	1
BP	GO:0032376	positive regulation of cholesterol transport	1/74	38/18614	0.1406	0.249899	0.191482	CAV1	1
BP	GO:0043618	regulation of transcription from RNA polymerase II promoter in response to stress	1/74	38/18614	0.1406	0.249899	0.191482	VEGFA	1
BP	GO:0045923	positive regulation of fatty acid metabolic process	1/74	38/18614	0.1406	0.249899	0.191482	ANXA1	1
BP	GO:0048846	axon extension involved in axon guidance	1/74	38/18614	0.1406	0.249899	0.191482	VEGFA	1
BP	GO:0051385	response to mineralocorticoid	1/74	38/18614	0.1406	0.249899	0.191482	CCND1	1
BP	GO:0060306	regulation of membrane repolarization	1/74	38/18614	0.1406	0.249899	0.191482	CAV1	1
BP	GO:0090504	epiboly	1/74	38/18614	0.1406	0.249899	0.191482	CD151	1
BP	GO:0140894	endolysosomal toll-like receptor signaling pathway	1/74	38/18614	0.1406	0.249899	0.191482	CAV1	1
BP	GO:1902284	neuron projection extension involved in neuron projection guidance	1/74	38/18614	0.1406	0.249899	0.191482	VEGFA	1
BP	GO:0018209	peptidyl-serine modification	3/74	327/18614	0.141112	0.250352	0.191829	MIF/CAV1/VEGFA	3
BP	GO:1901214	regulation of neuron death	3/74	327/18614	0.141112	0.250352	0.191829	CLU/CRLF1/CCND1	3
BP	GO:0048638	regulation of developmental growth	3/74	328/18614	0.14203	0.251751	0.192902	FN1/EZR/VEGFA	3
BP	GO:1902904	negative regulation of supramolecular fiber organization	2/74	167/18614	0.142603	0.252537	0.193504	CLU/TMSB4X	2
BP	GO:0051250	negative regulation of lymphocyte activation	2/74	168/18614	0.143967	0.253669	0.194371	ANXA1/VSIR	2
BP	GO:0007588	excretion	1/74	39/18614	0.144024	0.253669	0.194371	KCNMA1	1
BP	GO:0045066	regulatory T cell differentiation	1/74	39/18614	0.144024	0.253669	0.194371	VSIR	1
BP	GO:0060390	regulation of SMAD protein signal transduction	1/74	39/18614	0.144024	0.253669	0.194371	CILP	1
BP	GO:0070232	regulation of T cell apoptotic process	1/74	39/18614	0.144024	0.253669	0.194371	TSC22D3	1
BP	GO:0097242	amyloid-beta clearance	1/74	39/18614	0.144024	0.253669	0.194371	CLU	1
BP	GO:0001953	negative regulation of cell-matrix adhesion	1/74	40/18614	0.147434	0.257349	0.19719	SERPINE1	1
BP	GO:0009069	serine family amino acid metabolic process	1/74	40/18614	0.147434	0.257349	0.19719	CDO1	1
BP	GO:0010762	regulation of fibroblast migration	1/74	40/18614	0.147434	0.257349	0.19719	AQP1	1
BP	GO:0030866	cortical actin cytoskeleton organization	1/74	40/18614	0.147434	0.257349	0.19719	EZR	1
BP	GO:0031063	regulation of histone deacetylation	1/74	40/18614	0.147434	0.257349	0.19719	VEGFA	1
BP	GO:0032570	response to progesterone	1/74	40/18614	0.147434	0.257349	0.19719	CAV1	1
BP	GO:0035886	vascular associated smooth muscle cell differentiation	1/74	40/18614	0.147434	0.257349	0.19719	VEGFA	1
BP	GO:0042092	type 2 immune response	1/74	40/18614	0.147434	0.257349	0.19719	ANXA1	1
BP	GO:0043267	negative regulation of potassium ion transport	1/74	40/18614	0.147434	0.257349	0.19719	CAV1	1
BP	GO:1903115	regulation of actin filament-based movement	1/74	40/18614	0.147434	0.257349	0.19719	CAV1	1
BP	GO:0002262	myeloid cell homeostasis	2/74	171/18614	0.148077	0.25824	0.197874	ANXA1/VEGFA	2
BP	GO:0032941	secretion by tissue	1/74	41/18614	0.150831	0.260708	0.199765	AQP1	1
BP	GO:0048246	macrophage chemotaxis	1/74	41/18614	0.150831	0.260708	0.199765	MIF	1
BP	GO:0050892	intestinal absorption	1/74	41/18614	0.150831	0.260708	0.199765	EZR	1
BP	GO:0072210	metanephric nephron development	1/74	41/18614	0.150831	0.260708	0.199765	AQP1	1
BP	GO:1901223	negative regulation of NIK/NF-kappaB signaling	1/74	41/18614	0.150831	0.260708	0.199765	TMSB4X	1
BP	GO:1990000	amyloid fibril formation	1/74	41/18614	0.150831	0.260708	0.199765	CLU	1
BP	GO:0006937	regulation of muscle contraction	2/74	173/18614	0.150831	0.260708	0.199765	ENO1/CAV1	2
BP	GO:0007259	receptor signaling pathway via JAK-STAT	2/74	173/18614	0.150831	0.260708	0.199765	CRLF1/CAV1	2
BP	GO:0031214	biomineral tissue development	2/74	173/18614	0.150831	0.260708	0.199765	MGP/CLEC3B	2
BP	GO:2000058	regulation of ubiquitin-dependent protein catabolic process	2/74	173/18614	0.150831	0.260708	0.199765	CLU/CAV1	2
BP	GO:0043010	camera-type eye development	3/74	338/18614	0.151322	0.261326	0.200238	AQP1/VEGFA/VIM	3
BP	GO:0030178	negative regulation of Wnt signaling pathway	2/74	174/18614	0.152211	0.262595	0.20121	IGFBP6/CAV1	2
BP	GO:0034767	positive regulation of monoatomic ion transmembrane transport	2/74	175/18614	0.153595	0.262595	0.20121	CAV1/TMSB4X	2
BP	GO:0046631	alpha-beta T cell activation	2/74	175/18614	0.153595	0.262595	0.20121	ANXA1/VSIR	2
BP	GO:1905475	regulation of protein localization to membrane	2/74	175/18614	0.153595	0.262595	0.20121	EZR/TNFAIP6	2
BP	GO:0006040	amino sugar metabolic process	1/74	42/18614	0.154214	0.262595	0.20121	UAP1	1
BP	GO:0009167	purine ribonucleoside monophosphate metabolic process	1/74	42/18614	0.154214	0.262595	0.20121	AK1	1
BP	GO:0042119	neutrophil activation	1/74	42/18614	0.154214	0.262595	0.20121	ANXA1	1
BP	GO:0045429	positive regulation of nitric oxide biosynthetic process	1/74	42/18614	0.154214	0.262595	0.20121	CLU	1
BP	GO:0045622	regulation of T-helper cell differentiation	1/74	42/18614	0.154214	0.262595	0.20121	ANXA1	1
BP	GO:0046688	response to copper ion	1/74	42/18614	0.154214	0.262595	0.20121	AQP1	1
BP	GO:0050999	regulation of nitric-oxide synthase activity	1/74	42/18614	0.154214	0.262595	0.20121	CAV1	1
BP	GO:0070296	sarcoplasmic reticulum calcium ion transport	1/74	42/18614	0.154214	0.262595	0.20121	SLN	1
BP	GO:0071542	dopaminergic neuron differentiation	1/74	42/18614	0.154214	0.262595	0.20121	VEGFA	1
BP	GO:0086091	regulation of heart rate by cardiac conduction	1/74	42/18614	0.154214	0.262595	0.20121	CAV1	1
BP	GO:1901020	negative regulation of calcium ion transmembrane transporter activity	1/74	42/18614	0.154214	0.262595	0.20121	SLN	1
BP	GO:1904037	positive regulation of epithelial cell apoptotic process	1/74	42/18614	0.154214	0.262595	0.20121	RGCC	1
BP	GO:0048660	regulation of smooth muscle cell proliferation	2/74	176/18614	0.15498	0.263439	0.201857	OGN/IGFBP3	2
BP	GO:0051099	positive regulation of binding	2/74	176/18614	0.15498	0.263439	0.201857	S100A10/CAV1	2
BP	GO:0010469	regulation of signaling receptor activity	2/74	177/18614	0.156368	0.265089	0.203122	SERPINE1/PHLDA2	2
BP	GO:0015718	monocarboxylic acid transport	2/74	177/18614	0.156368	0.265089	0.203122	MIF/ANXA1	2
BP	GO:0050680	negative regulation of epithelial cell proliferation	2/74	177/18614	0.156368	0.265089	0.203122	RGCC/CAV1	2
BP	GO:0019098	reproductive behavior	1/74	43/18614	0.157584	0.265089	0.203122	SERPINE2	1
BP	GO:0032689	negative regulation of type II interferon production	1/74	43/18614	0.157584	0.265089	0.203122	VSIR	1
BP	GO:0033574	response to testosterone	1/74	43/18614	0.157584	0.265089	0.203122	CA9	1
BP	GO:0044058	regulation of digestive system process	1/74	43/18614	0.157584	0.265089	0.203122	AQP1	1
BP	GO:0045663	positive regulation of myoblast differentiation	1/74	43/18614	0.157584	0.265089	0.203122	IGFBP3	1
BP	GO:0045687	positive regulation of glial cell differentiation	1/74	43/18614	0.157584	0.265089	0.203122	SERPINE2	1
BP	GO:0045840	positive regulation of mitotic nuclear division	1/74	43/18614	0.157584	0.265089	0.203122	RGCC	1
BP	GO:0071548	response to dexamethasone	1/74	43/18614	0.157584	0.265089	0.203122	AQP1	1
BP	GO:0097178	ruffle assembly	1/74	43/18614	0.157584	0.265089	0.203122	CAV1	1
BP	GO:0032496	response to lipopolysaccharide	3/74	345/18614	0.157942	0.265233	0.203232	SERPINE1/MIF/VIM	3
BP	GO:1990778	protein localization to cell periphery	3/74	345/18614	0.157942	0.265233	0.203232	S100A10/EZR/CAV1	3
BP	GO:0051235	maintenance of location	3/74	347/18614	0.159849	0.266366	0.2041	CAV1/ANXA1/TMSB4X	3
BP	GO:0045580	regulation of T cell differentiation	2/74	180/18614	0.160547	0.266366	0.2041	ANXA1/VSIR	2
BP	GO:0048659	smooth muscle cell proliferation	2/74	180/18614	0.160547	0.266366	0.2041	OGN/IGFBP3	2
BP	GO:0001709	cell fate determination	1/74	44/18614	0.160941	0.266366	0.2041	TNXB	1
BP	GO:0009126	purine nucleoside monophosphate metabolic process	1/74	44/18614	0.160941	0.266366	0.2041	AK1	1
BP	GO:0021587	cerebellum morphogenesis	1/74	44/18614	0.160941	0.266366	0.2041	SERPINE2	1
BP	GO:0032881	regulation of polysaccharide metabolic process	1/74	44/18614	0.160941	0.266366	0.2041	PHLDA2	1
BP	GO:0042771	intrinsic apoptotic signaling pathway in response to DNA damage by p53 class mediator	1/74	44/18614	0.160941	0.266366	0.2041	MIF	1
BP	GO:0043029	T cell homeostasis	1/74	44/18614	0.160941	0.266366	0.2041	TSC22D3	1
BP	GO:0043620	regulation of DNA-templated transcription in response to stress	1/74	44/18614	0.160941	0.266366	0.2041	VEGFA	1
BP	GO:0045022	early endosome to late endosome transport	1/74	44/18614	0.160941	0.266366	0.2041	EZR	1
BP	GO:0046640	regulation of alpha-beta T cell proliferation	1/74	44/18614	0.160941	0.266366	0.2041	VSIR	1
BP	GO:0050856	regulation of T cell receptor signaling pathway	1/74	44/18614	0.160941	0.266366	0.2041	EZR	1
BP	GO:1900026	positive regulation of substrate adhesion-dependent cell spreading	1/74	44/18614	0.160941	0.266366	0.2041	S100A10	1
BP	GO:1903573	negative regulation of response to endoplasmic reticulum stress	1/74	44/18614	0.160941	0.266366	0.2041	CLU	1
BP	GO:1904407	positive regulation of nitric oxide metabolic process	1/74	44/18614	0.160941	0.266366	0.2041	CLU	1
BP	GO:2000516	positive regulation of CD4-positive, alpha-beta T cell activation	1/74	44/18614	0.160941	0.266366	0.2041	ANXA1	1
BP	GO:0006936	muscle contraction	3/74	349/18614	0.161765	0.267275	0.204796	ENO1/CAV1/KCNMA1	3
BP	GO:0062197	cellular response to chemical stress	3/74	349/18614	0.161765	0.267275	0.204796	AQP1/CAV1/ANXA1	3
BP	GO:1905952	regulation of lipid localization	2/74	182/18614	0.163345	0.268929	0.206064	MIF/CAV1	2
BP	GO:0006623	protein targeting to vacuole	1/74	45/18614	0.164284	0.268929	0.206064	CLU	1
BP	GO:0014003	oligodendrocyte development	1/74	45/18614	0.164284	0.268929	0.206064	CLU	1
BP	GO:0030574	collagen catabolic process	1/74	45/18614	0.164284	0.268929	0.206064	VSIR	1
BP	GO:0030890	positive regulation of B cell proliferation	1/74	45/18614	0.164284	0.268929	0.206064	MIF	1
BP	GO:0031295	T cell costimulation	1/74	45/18614	0.164284	0.268929	0.206064	CAV1	1
BP	GO:0048483	autonomic nervous system development	1/74	45/18614	0.164284	0.268929	0.206064	FN1	1
BP	GO:0060443	mammary gland morphogenesis	1/74	45/18614	0.164284	0.268929	0.206064	CAV1	1
BP	GO:0062208	positive regulation of pattern recognition receptor signaling pathway	1/74	45/18614	0.164284	0.268929	0.206064	CAV1	1
BP	GO:1902622	regulation of neutrophil migration	1/74	45/18614	0.164284	0.268929	0.206064	TNFAIP6	1
BP	GO:1902692	regulation of neuroblast proliferation	1/74	45/18614	0.164284	0.268929	0.206064	VEGFA	1
[truncated: 1,136 more rows]

## Sheet: Teno_mature
ONTOLOGY	ID	Description	GeneRatio	BgRatio	pvalue	p.adjust	qvalue	geneID	Count
[truncated: 3,333 more rows]

[truncated: 3 more sheets: Teno_respo, Teno_antig, Teno_IFN]
