# Supplementary material for: Single cell atlas decodes the molecular dynamics of scar repair after human rotator cuff tear
Source: Bone Res. 2026 Feb 5;14:17. doi: 10.1038/s41413-025-00501-5 (PMC12877062; doi:10.1038/s41413-025-00501-5)
Supplement: Supplementary file 7 — Supplementary Table S6 [file 41413_2025_501_MOESM7_ESM.xlsx]

## Sheet: inflam-SMC
ONTOLOGY	ID	Description	GeneRatio	BgRatio	pvalue	p.adjust	qvalue	geneID	Count
BP	GO:0050673	epithelial cell proliferation	8/44	488/18614	1.62836e-05	0.0190188	0.0146426	APOE/FGF7/CCL2/KLF9/MYC/NR2F2/CXCL12/CEBPB	8
BP	GO:0050678	regulation of epithelial cell proliferation	7/44	419/18614	5.19851e-05	0.0190188	0.0146426	APOE/FGF7/CCL2/KLF9/MYC/NR2F2/CXCL12	7
BP	GO:0010232	vascular transport	4/44	87/18614	5.23933e-05	0.0190188	0.0146426	APOE/ABCC9/SLC7A2/SLC38A2	4
BP	GO:0150104	transport across blood-brain barrier	4/44	87/18614	5.23933e-05	0.0190188	0.0146426	APOE/ABCC9/SLC7A2/SLC38A2	4
BP	GO:0001936	regulation of endothelial cell proliferation	5/44	185/18614	7.28584e-05	0.0211581	0.0162896	APOE/FGF7/CCL2/NR2F2/CXCL12	5
BP	GO:0001935	endothelial cell proliferation	5/44	201/18614	0.000107738	0.0255913	0.0197027	APOE/FGF7/CCL2/NR2F2/CXCL12	5
BP	GO:0140467	integrated stress response signaling	3/44	41/18614	0.000123374	0.0255913	0.0197027	CEBPD/CEBPB/PPP1R15A	3
BP	GO:0045444	fat cell differentiation	5/44	246/18614	0.000276032	0.0500998	0.0385718	ID4/STEAP4/CEBPD/ARID5B/CEBPB	5
BP	GO:0006956	complement activation	3/44	58/18614	0.000347245	0.0515515	0.0396895	CFH/CFHR1/C1S	3
BP	GO:2001198	regulation of dendritic cell differentiation	2/44	12/18614	0.000355038	0.0515515	0.0396895	TMEM176B/CEBPB	2
BP	GO:2000288	positive regulation of myoblast proliferation	2/44	14/18614	0.000488053	0.064423	0.0495992	FGF7/MALAT1	2
BP	GO:0090280	positive regulation of calcium ion import	2/44	15/18614	0.000562292	0.0680373	0.0523819	CCL2/CXCL12	2
BP	GO:0032922	circadian regulation of gene expression	3/44	71/18614	0.000629584	0.0696665	0.0536363	ID4/NAMPT/AHR	3
BP	GO:0097193	intrinsic apoptotic signaling pathway	5/44	301/18614	0.000692962	0.0696665	0.0536363	MYC/CD44/CXCL12/CEBPB/PPP1R15A	5
BP	GO:0050680	negative regulation of epithelial cell proliferation	4/44	177/18614	0.000797298	0.0696665	0.0536363	APOE/CCL2/KLF9/NR2F2	4
BP	GO:0001937	negative regulation of endothelial cell proliferation	3/44	77/18614	0.000797858	0.0696665	0.0536363	APOE/CCL2/NR2F2	3
BP	GO:0051770	positive regulation of nitric-oxide synthase biosynthetic process	2/44	18/18614	0.000815655	0.0696665	0.0536363	CCL2/NAMPT	2
BP	GO:0002683	negative regulation of immune system process	6/44	487/18614	0.000944415	0.0761828	0.0586532	TMEM176B/CCL2/AHR/MYC/CXCL12/CEBPB	6
BP	GO:0001667	ameboidal-type cell migration	6/44	496/18614	0.00103814	0.0793358	0.0610806	APOE/FGF7/ARID5B/SASH1/NR2F2/ZEB2	6
BP	GO:0001892	embryonic placenta development	3/44	89/18614	0.00121446	0.0807909	0.0622009	NR2F2/CEBPB/SOCS3	3
BP	GO:0051767	nitric-oxide synthase biosynthetic process	2/44	22/18614	0.0012241	0.0807909	0.0622009	CCL2/NAMPT	2
BP	GO:0051769	regulation of nitric-oxide synthase biosynthetic process	2/44	22/18614	0.0012241	0.0807909	0.0622009	CCL2/NAMPT	2
BP	GO:0007623	circadian rhythm	4/44	207/18614	0.00142389	0.0898907	0.0692068	ID4/NAMPT/AHR/KLF9	4
BP	GO:2000291	regulation of myoblast proliferation	2/44	25/18614	0.0015826	0.0932972	0.0718295	FGF7/MALAT1	2
BP	GO:0044346	fibroblast apoptotic process	2/44	26/18614	0.00171192	0.0932972	0.0718295	MYC/BTG1	2
BP	GO:0010631	epithelial cell migration	5/44	371/18614	0.0017559	0.0932972	0.0718295	APOE/FGF7/SASH1/NR2F2/ZEB2	5
BP	GO:0008585	female gonad development	3/44	102/18614	0.00179736	0.0932972	0.0718295	ARID5B/NR2F2/CEBPB	3
BP	GO:0090132	epithelium migration	5/44	374/18614	0.00181892	0.0932972	0.0718295	APOE/FGF7/SASH1/NR2F2/ZEB2	5
BP	GO:1903037	regulation of leukocyte cell-cell adhesion	5/44	378/18614	0.00190552	0.0932972	0.0718295	CCL2/IGFBP2/CD44/CXCL12/CEBPB	5
BP	GO:0090130	tissue migration	5/44	379/18614	0.00192763	0.0932972	0.0718295	APOE/FGF7/SASH1/NR2F2/ZEB2	5
BP	GO:0046545	development of primary female sexual characteristics	3/44	106/18614	0.00200628	0.0939714	0.0723485	ARID5B/NR2F2/CEBPB	3
BP	GO:1902230	negative regulation of intrinsic apoptotic signaling pathway in response to DNA damage	2/44	30/18614	0.00227763	0.0976035	0.0751449	CD44/CXCL12	2
BP	GO:0030900	forebrain development	5/44	397/18614	0.00235878	0.0976035	0.0751449	ID4/SSTR2/NR2F2/CXCL12/SLC38A2	5
BP	GO:0044344	cellular response to fibroblast growth factor stimulus	3/44	113/18614	0.00240709	0.0976035	0.0751449	FGF7/CCL2/CD44	3
BP	GO:0060325	face morphogenesis	2/44	31/18614	0.00243106	0.0976035	0.0751449	ARID5B/CRISPLD2	2
BP	GO:0060674	placenta blood vessel development	2/44	31/18614	0.00243106	0.0976035	0.0751449	NR2F2/SOCS3	2
BP	GO:0090279	regulation of calcium ion import	2/44	33/18614	0.00275217	0.0976035	0.0751449	CCL2/CXCL12	2
BP	GO:0001649	osteoblast differentiation	4/44	250/18614	0.00282898	0.0976035	0.0751449	ID4/FHL2/CEBPD/CEBPB	4
BP	GO:0006959	humoral immune response	4/44	250/18614	0.00282898	0.0976035	0.0751449	CFH/CFHR1/CCL2/C1S	4
BP	GO:0032355	response to estradiol	3/44	120/18614	0.00285428	0.0976035	0.0751449	IGFBP2/SSTR2/NR2F2	3
BP	GO:0071774	response to fibroblast growth factor	3/44	120/18614	0.00285428	0.0976035	0.0751449	FGF7/CCL2/CD44	3
BP	GO:0007159	leukocyte cell-cell adhesion	5/44	415/18614	0.00285653	0.0976035	0.0751449	CCL2/IGFBP2/CD44/CXCL12/CEBPB	5
BP	GO:0051450	myoblast proliferation	2/44	34/18614	0.0029198	0.0976035	0.0751449	FGF7/MALAT1	2
BP	GO:0046660	female sex differentiation	3/44	122/18614	0.0029908	0.0976035	0.0751449	ARID5B/NR2F2/CEBPB	3
BP	GO:0022612	gland morphogenesis	3/44	123/18614	0.00306055	0.0976035	0.0751449	FGF7/ID4/CEBPB	3
BP	GO:1902253	regulation of intrinsic apoptotic signaling pathway by p53 class mediator	2/44	35/18614	0.00309212	0.0976035	0.0751449	MYC/CD44	2
BP	GO:0060323	head morphogenesis	2/44	37/18614	0.00345074	0.1033	0.0795306	ARID5B/CRISPLD2	2
BP	GO:0003018	vascular process in circulatory system	4/44	265/18614	0.00348602	0.1033	0.0795306	APOE/ABCC9/SLC7A2/SLC38A2	4
BP	GO:0098657	import into cell	4/44	265/18614	0.00348602	0.1033	0.0795306	STEAP4/ABCC9/SLC7A2/SLC38A2	4
BP	GO:1902229	regulation of intrinsic apoptotic signaling pathway in response to DNA damage	2/44	38/18614	0.003637	0.105618	0.0813157	CD44/CXCL12	2
BP	GO:0032438	melanosome organization	2/44	39/18614	0.00382786	0.108981	0.0839048	APOE/ZEB2	2
BP	GO:0048753	pigment granule organization	2/44	40/18614	0.0040233	0.112343	0.0864927	APOE/ZEB2	2
BP	GO:0044843	cell cycle G1/S phase transition	4/44	281/18614	0.00429419	0.117645	0.0905746	ID4/CCL2/MYC/TCIM	4
BP	GO:0051960	regulation of nervous system development	5/44	461/18614	0.00447078	0.119039	0.0916485	CLSTN2/CTSC/ID4/LGI4/CXCL12	5
BP	GO:0051384	response to glucocorticoid	3/44	142/18614	0.00458	0.119039	0.0916485	IGFBP2/SSTR2/KLF9	3
BP	GO:0010463	mesenchymal cell proliferation	2/44	43/18614	0.00463687	0.119039	0.0916485	FGF7/MYC	2
BP	GO:0042552	myelination	3/44	144/18614	0.00476206	0.119039	0.0916485	CTSC/ID4/LGI4	3
BP	GO:0043620	regulation of DNA-templated transcription in response to stress	2/44	44/18614	0.00485041	0.119039	0.0916485	CEBPB/TCIM	2
BP	GO:0007272	ensheathment of neurons	3/44	146/18614	0.00494846	0.119039	0.0916485	CTSC/ID4/LGI4	3
BP	GO:0008366	axon ensheathment	3/44	146/18614	0.00494846	0.119039	0.0916485	CTSC/ID4/LGI4	3
BP	GO:0097028	dendritic cell differentiation	2/44	45/18614	0.00506843	0.119039	0.0916485	TMEM176B/CEBPB	2
BP	GO:0010632	regulation of epithelial cell migration	4/44	295/18614	0.00509825	0.119039	0.0916485	APOE/FGF7/SASH1/NR2F2	4
BP	GO:0048608	reproductive structure development	4/44	301/18614	0.00547187	0.119039	0.0916485	ID4/ARID5B/NR2F2/CEBPB	4
BP	GO:0010837	regulation of keratinocyte proliferation	2/44	47/18614	0.00551778	0.119039	0.0916485	FGF7/KLF9	2
BP	GO:0001890	placenta development	3/44	152/18614	0.00553394	0.119039	0.0916485	NR2F2/CEBPB/SOCS3	3
BP	GO:0048511	rhythmic process	4/44	303/18614	0.00560038	0.119039	0.0916485	ID4/NAMPT/AHR/KLF9	4
BP	GO:0061458	reproductive system development	4/44	305/18614	0.00573091	0.119039	0.0916485	ID4/ARID5B/NR2F2/CEBPB	4
BP	GO:0031641	regulation of myelination	2/44	48/18614	0.00574908	0.119039	0.0916485	CTSC/LGI4	2
BP	GO:0070509	calcium ion import	2/44	48/18614	0.00574908	0.119039	0.0916485	CCL2/CXCL12	2
BP	GO:0022407	regulation of cell-cell adhesion	5/44	491/18614	0.00582376	0.119039	0.0916485	CCL2/IGFBP2/CD44/CXCL12/CEBPB	5
BP	GO:0043524	negative regulation of neuron apoptotic process	3/44	155/18614	0.00584164	0.119039	0.0916485	APOE/CCL2/CEBPB	3
BP	GO:0010171	body morphogenesis	2/44	49/18614	0.00598477	0.119039	0.0916485	ARID5B/CRISPLD2	2
BP	GO:0072337	modified amino acid transport	2/44	49/18614	0.00598477	0.119039	0.0916485	SLC7A2/SLC38A2	2
BP	GO:0060324	face development	2/44	52/18614	0.00671794	0.130059	0.100133	ARID5B/CRISPLD2	2
BP	GO:0089718	amino acid import across plasma membrane	2/44	52/18614	0.00671794	0.130059	0.100133	SLC7A2/SLC38A2	2
BP	GO:0031960	response to corticosteroid	3/44	166/18614	0.00705695	0.134557	0.103595	IGFBP2/SSTR2/KLF9	3
BP	GO:0060998	regulation of dendritic spine development	2/44	54/18614	0.00722827	0.134557	0.103595	APOE/ASAP1	2
BP	GO:0071385	cellular response to glucocorticoid stimulus	2/44	54/18614	0.00722827	0.134557	0.103595	SSTR2/KLF9	2
BP	GO:0002686	negative regulation of leukocyte migration	2/44	55/18614	0.00748984	0.13673	0.105269	CCL2/CXCL12	2
BP	GO:0050806	positive regulation of synaptic transmission	3/44	170/18614	0.00753334	0.13673	0.105269	CLSTN2/APOE/CCL2	3
BP	GO:0007187	G protein-coupled receptor signaling pathway, coupled to cyclic nucleotide second messenger	2/44	56/18614	0.00775565	0.139027	0.107037	CCL2/SSTR2	2
BP	GO:2001242	regulation of intrinsic apoptotic signaling pathway	3/44	173/18614	0.00790288	0.139939	0.107739	MYC/CD44/CXCL12	3
BP	GO:0043616	keratinocyte proliferation	2/44	58/18614	0.00829991	0.145198	0.111788	FGF7/KLF9	2
BP	GO:0070371	ERK1 and ERK2 cascade	4/44	341/18614	0.00843977	0.145887	0.112319	APOE/CCL2/MYC/CD44	4
BP	GO:0032496	response to lipopolysaccharide	4/44	345/18614	0.00878463	0.150062	0.115533	CCL2/PTGER1/SASH1/CEBPB	4
BP	GO:0070059	intrinsic apoptotic signaling pathway in response to endoplasmic reticulum stress	2/44	63/18614	0.00973334	0.160077	0.123243	CEBPB/PPP1R15A	2
BP	GO:0007565	female pregnancy	3/44	187/18614	0.00976823	0.160077	0.123243	IGFBP2/NR2F2/SLC38A2	3
BP	GO:0061138	morphogenesis of a branching epithelium	3/44	188/18614	0.00991045	0.160077	0.123243	FGF7/MYC/SOCS3	3
BP	GO:0033059	cellular pigmentation	2/44	64/18614	0.0100323	0.160077	0.123243	APOE/ZEB2	2
BP	GO:0050918	positive chemotaxis	2/44	64/18614	0.0100323	0.160077	0.123243	FGF7/CXCL12	2
BP	GO:0071384	cellular response to corticosteroid stimulus	2/44	64/18614	0.0100323	0.160077	0.123243	SSTR2/KLF9	2
BP	GO:0006879	intracellular iron ion homeostasis	2/44	65/18614	0.0103354	0.161366	0.124235	STEAP4/MYC	2
BP	GO:0031663	lipopolysaccharide-mediated signaling pathway	2/44	65/18614	0.0103354	0.161366	0.124235	CCL2/SASH1	2
BP	GO:0031100	animal organ regeneration	2/44	66/18614	0.0106425	0.164264	0.126467	CXCL12/CEBPB	2
BP	GO:0002237	response to molecule of bacterial origin	4/44	366/18614	0.0107473	0.164264	0.126467	CCL2/PTGER1/SASH1/CEBPB	4
BP	GO:1901224	positive regulation of NIK/NF-kappaB signaling	2/44	67/18614	0.0109536	0.165394	0.127337	SASH1/TCIM	2
BP	GO:0071900	regulation of protein serine/threonine kinase activity	4/44	369/18614	0.0110491	0.165394	0.127337	APOE/SASH1/NR2F2/TCIM	4
BP	GO:2000401	regulation of lymphocyte migration	2/44	68/18614	0.0112687	0.166961	0.128544	CCL2/CXCL12	2
BP	GO:0030336	negative regulation of cell migration	4/44	375/18614	0.0116689	0.171145	0.131764	APOE/CCL2/NR2F2/CXCL12	4
BP	GO:0007626	locomotory behavior	3/44	201/18614	0.0118701	0.171423	0.131979	APOE/LGI4/CXCL12	3
BP	GO:0001763	morphogenesis of a branching structure	3/44	203/18614	0.01219	0.171423	0.131979	FGF7/MYC/SOCS3	3
BP	GO:0002548	monocyte chemotaxis	2/44	71/18614	0.0122379	0.171423	0.131979	CCL2/CXCL12	2
BP	GO:0072678	T cell migration	2/44	71/18614	0.0122379	0.171423	0.131979	CCL2/CXCL12	2
BP	GO:2001233	regulation of apoptotic signaling pathway	4/44	381/18614	0.0123109	0.171423	0.131979	CTSC/MYC/CD44/CXCL12	4
BP	GO:0044703	multi-organism reproductive process	3/44	207/18614	0.0128446	0.171423	0.131979	IGFBP2/NR2F2/SLC38A2	3
BP	GO:0045123	cellular extravasation	2/44	74/18614	0.0132423	0.171423	0.131979	CCL2/CXCL12	2
BP	GO:2000146	negative regulation of cell motility	4/44	390/18614	0.0133159	0.171423	0.131979	APOE/CCL2/NR2F2/CXCL12	4
BP	GO:0045669	positive regulation of osteoblast differentiation	2/44	75/18614	0.0135849	0.171423	0.131979	CEBPD/CEBPB	2
BP	GO:0098739	import across plasma membrane	3/44	212/18614	0.0136909	0.171423	0.131979	ABCC9/SLC7A2/SLC38A2	3
BP	GO:0009612	response to mechanical stimulus	3/44	215/18614	0.0142136	0.171423	0.131979	IGFBP2/CXCL12/SLC38A2	3
BP	GO:0044706	multi-multicellular organism process	3/44	216/18614	0.0143904	0.171423	0.131979	IGFBP2/NR2F2/SLC38A2	3
BP	GO:0043523	regulation of neuron apoptotic process	3/44	219/18614	0.0149282	0.171423	0.131979	APOE/CCL2/CEBPB	3
BP	GO:1901215	negative regulation of neuron death	3/44	219/18614	0.0149282	0.171423	0.131979	APOE/CCL2/CEBPB	3
BP	GO:0045786	negative regulation of cell cycle	4/44	404/18614	0.0149813	0.171423	0.131979	CCL2/NABP1/NR2F2/BTG1	4
BP	GO:1902475	L-alpha-amino acid transmembrane transport	2/44	79/18614	0.0149933	0.171423	0.131979	SLC7A2/SLC38A2	2
BP	GO:0051966	regulation of synaptic transmission, glutamatergic	2/44	80/18614	0.0153549	0.171423	0.131979	CCL2/SLC38A2	2
BP	GO:0070374	positive regulation of ERK1 and ERK2 cascade	3/44	222/18614	0.0154773	0.171423	0.131979	APOE/CCL2/CD44	3
BP	GO:0008344	adult locomotory behavior	2/44	81/18614	0.0157202	0.171423	0.131979	LGI4/CXCL12	2
BP	GO:0071222	cellular response to lipopolysaccharide	3/44	224/18614	0.0158496	0.171423	0.131979	CCL2/SASH1/CEBPB	3
BP	GO:0050679	positive regulation of epithelial cell proliferation	3/44	225/18614	0.0160377	0.171423	0.131979	FGF7/MYC/CXCL12	3
BP	GO:2001021	negative regulation of response to DNA damage stimulus	2/44	82/18614	0.0160893	0.171423	0.131979	CD44/CXCL12	2
BP	GO:0050727	regulation of inflammatory response	4/44	414/18614	0.0162486	0.171423	0.131979	CTSC/APOE/CEBPB/SOCS3	4
BP	GO:1903706	regulation of hemopoiesis	4/44	415/18614	0.016379	0.171423	0.131979	TMEM176B/MYC/CEBPB/TCIM	4
BP	GO:0072332	intrinsic apoptotic signaling pathway by p53 class mediator	2/44	83/18614	0.0164621	0.171423	0.131979	MYC/CD44	2
BP	GO:0008406	gonad development	3/44	228/18614	0.0166095	0.171423	0.131979	ARID5B/NR2F2/CEBPB	3
BP	GO:0019935	cyclic-nucleotide-mediated signaling	2/44	85/18614	0.0172186	0.171423	0.131979	APOE/AHR	2
BP	GO:0010594	regulation of endothelial cell migration	3/44	232/18614	0.0173897	0.171423	0.131979	APOE/SASH1/NR2F2	3
BP	GO:0045137	development of primary sexual characteristics	3/44	233/18614	0.0175879	0.171423	0.131979	ARID5B/NR2F2/CEBPB	3
BP	GO:0015807	L-amino acid transport	2/44	86/18614	0.0176024	0.171423	0.131979	SLC7A2/SLC38A2	2
BP	GO:0050807	regulation of synapse organization	3/44	234/18614	0.0177874	0.171423	0.131979	CLSTN2/APOE/ASAP1	3
BP	GO:0040013	negative regulation of locomotion	4/44	427/18614	0.0179948	0.171423	0.131979	APOE/CCL2/NR2F2/CXCL12	4
BP	GO:0001503	ossification	4/44	429/18614	0.0182735	0.171423	0.131979	ID4/FHL2/CEBPD/CEBPB	4
BP	GO:0071219	cellular response to molecule of bacterial origin	3/44	237/18614	0.0183934	0.171423	0.131979	CCL2/SASH1/CEBPB	3
BP	GO:0055072	iron ion homeostasis	2/44	89/18614	0.0187755	0.171423	0.131979	STEAP4/MYC	2
BP	GO:0050670	regulation of lymphocyte proliferation	3/44	239/18614	0.0188039	0.171423	0.131979	IGFBP2/AHR/CEBPB	3
BP	GO:0050803	regulation of synapse structure or activity	3/44	240/18614	0.019011	0.171423	0.131979	CLSTN2/APOE/ASAP1	3
BP	GO:0030516	regulation of axon extension	2/44	90/18614	0.0191737	0.171423	0.131979	APOE/CXCL12	2
BP	GO:0060996	dendritic spine development	2/44	91/18614	0.0195755	0.171423	0.131979	APOE/ASAP1	2
BP	GO:0070098	chemokine-mediated signaling pathway	2/44	91/18614	0.0195755	0.171423	0.131979	CCL2/CXCL12	2
BP	GO:0032944	regulation of mononuclear cell proliferation	3/44	243/18614	0.01964	0.171423	0.131979	IGFBP2/AHR/CEBPB	3
BP	GO:0045930	negative regulation of mitotic cell cycle	3/44	243/18614	0.01964	0.171423	0.131979	CCL2/NABP1/BTG1	3
BP	GO:0045936	negative regulation of phosphate metabolic process	4/44	439/18614	0.0197074	0.171423	0.131979	APOE/NR2F2/SOCS3/PPP1R15A	4
BP	GO:0010563	negative regulation of phosphorus metabolic process	4/44	440/18614	0.0198546	0.171423	0.131979	APOE/NR2F2/SOCS3/PPP1R15A	4
BP	GO:0048732	gland development	4/44	441/18614	0.0200024	0.171423	0.131979	FGF7/ID4/ARID5B/CEBPB	4
BP	GO:0022604	regulation of cell morphogenesis	3/44	245/18614	0.0200657	0.171423	0.131979	ARHGAP15/CCL2/CD44	3
BP	GO:0000082	G1/S transition of mitotic cell cycle	3/44	251/18614	0.0213735	0.171423	0.131979	ID4/CCL2/MYC	3
BP	GO:0099175	regulation of postsynapse organization	2/44	97/18614	0.0220599	0.171423	0.131979	APOE/ASAP1	2
BP	GO:0050730	regulation of peptidyl-tyrosine phosphorylation	3/44	255/18614	0.0222709	0.171423	0.131979	FGF7/CD44/SOCS3	3
BP	GO:0051952	regulation of amine transport	2/44	98/18614	0.0224861	0.171423	0.131979	CXCL12/SLC38A2	2
BP	GO:0097306	cellular response to alcohol	2/44	98/18614	0.0224861	0.171423	0.131979	AHR/KLF9	2
BP	GO:0010596	negative regulation of endothelial cell migration	2/44	99/18614	0.0229157	0.171423	0.131979	APOE/NR2F2	2
BP	GO:1990868	response to chemokine	2/44	99/18614	0.0229157	0.171423	0.131979	CCL2/CXCL12	2
BP	GO:1990869	cellular response to chemokine	2/44	99/18614	0.0229157	0.171423	0.131979	CCL2/CXCL12	2
BP	GO:2001243	negative regulation of intrinsic apoptotic signaling pathway	2/44	99/18614	0.0229157	0.171423	0.131979	CD44/CXCL12	2
BP	GO:0051402	neuron apoptotic process	3/44	259/18614	0.0231888	0.171423	0.131979	APOE/CCL2/CEBPB	3
BP	GO:0006707	cholesterol catabolic process	1/44	10/18614	0.0233939	0.171423	0.131979	APOE	1
BP	GO:0006868	glutamine transport	1/44	10/18614	0.0233939	0.171423	0.131979	SLC38A2	1
BP	GO:0016127	sterol catabolic process	1/44	10/18614	0.0233939	0.171423	0.131979	APOE	1
BP	GO:0031642	negative regulation of myelination	1/44	10/18614	0.0233939	0.171423	0.131979	CTSC	1
BP	GO:0031666	positive regulation of lipopolysaccharide-mediated signaling pathway	1/44	10/18614	0.0233939	0.171423	0.131979	SASH1	1
BP	GO:0033212	iron import into cell	1/44	10/18614	0.0233939	0.171423	0.131979	STEAP4	1
BP	GO:0034356	NAD biosynthesis via nicotinamide riboside salvage pathway	1/44	10/18614	0.0233939	0.171423	0.131979	NAMPT	1
BP	GO:0035747	natural killer cell chemotaxis	1/44	10/18614	0.0233939	0.171423	0.131979	CCL2	1
BP	GO:0044341	sodium-dependent phosphate transport	1/44	10/18614	0.0233939	0.171423	0.131979	CEBPB	1
BP	GO:0055015	ventricular cardiac muscle cell development	1/44	10/18614	0.0233939	0.171423	0.131979	FHL2	1
BP	GO:0060502	epithelial cell proliferation involved in lung morphogenesis	1/44	10/18614	0.0233939	0.171423	0.131979	FGF7	1
BP	GO:0072203	cell proliferation involved in metanephros development	1/44	10/18614	0.0233939	0.171423	0.131979	MYC	1
BP	GO:0097113	AMPA glutamate receptor clustering	1/44	10/18614	0.0233939	0.171423	0.131979	APOE	1
BP	GO:0097688	glutamate receptor clustering	1/44	10/18614	0.0233939	0.171423	0.131979	APOE	1
BP	GO:1901750	leukotriene D4 biosynthetic process	1/44	10/18614	0.0233939	0.171423	0.131979	GGT5	1
BP	GO:1903365	regulation of fear response	1/44	10/18614	0.0233939	0.171423	0.131979	APOE	1
BP	GO:1903980	positive regulation of microglial cell activation	1/44	10/18614	0.0233939	0.171423	0.131979	CTSC	1
BP	GO:1905918	regulation of CoA-transferase activity	1/44	10/18614	0.0233939	0.171423	0.131979	APOE	1
BP	GO:2000271	positive regulation of fibroblast apoptotic process	1/44	10/18614	0.0233939	0.171423	0.131979	BTG1	1
BP	GO:2000425	regulation of apoptotic cell clearance	1/44	10/18614	0.0233939	0.171423	0.131979	CCL2	1
BP	GO:0060828	regulation of canonical Wnt signaling pathway	3/44	260/18614	0.0234214	0.171423	0.131979	APOE/IGFBP2/ZEB2	3
BP	GO:0002831	regulation of response to biotic stimulus	4/44	463/18614	0.0234293	0.171423	0.131979	CFH/APOE/AHR/SASH1	4
BP	GO:0044772	mitotic cell cycle phase transition	4/44	467/18614	0.0240886	0.171423	0.131979	ID4/CCL2/NABP1/MYC	4
BP	GO:1990830	cellular response to leukemia inhibitory factor	2/44	102/18614	0.0242248	0.171423	0.131979	ARID5B/SOCS3	2
BP	GO:0071216	cellular response to biotic stimulus	3/44	264/18614	0.0243649	0.171423	0.131979	CCL2/SASH1/CEBPB	3
BP	GO:0003333	amino acid transmembrane transport	2/44	103/18614	0.0246679	0.171423	0.131979	SLC7A2/SLC38A2	2
BP	GO:0008630	intrinsic apoptotic signaling pathway in response to DNA damage	2/44	103/18614	0.0246679	0.171423	0.131979	CD44/CXCL12	2
BP	GO:0019233	sensory perception of pain	2/44	103/18614	0.0246679	0.171423	0.131979	CCL2/CXCL12	2
BP	GO:1990823	response to leukemia inhibitory factor	2/44	103/18614	0.0246679	0.171423	0.131979	ARID5B/SOCS3	2
BP	GO:0070663	regulation of leukocyte proliferation	3/44	268/18614	0.0253289	0.171423	0.131979	IGFBP2/AHR/CEBPB	3
BP	GO:0061387	regulation of extent of cell growth	2/44	105/18614	0.0255641	0.171423	0.131979	APOE/CXCL12	2
BP	GO:0006751	glutathione catabolic process	1/44	11/18614	0.0257036	0.171423	0.131979	GGT5	1
BP	GO:0010739	positive regulation of protein kinase A signaling	1/44	11/18614	0.0257036	0.171423	0.131979	TCIM	1
BP	GO:0032329	serine transport	1/44	11/18614	0.0257036	0.171423	0.131979	SLC38A2	1
BP	GO:0034350	regulation of glial cell apoptotic process	1/44	11/18614	0.0257036	0.171423	0.131979	CCL2	1
BP	GO:0035524	proline transmembrane transport	1/44	11/18614	0.0257036	0.171423	0.131979	SLC38A2	1
BP	GO:0036490	regulation of translation in response to endoplasmic reticulum stress	1/44	11/18614	0.0257036	0.171423	0.131979	PPP1R15A	1
BP	GO:0042118	endothelial cell activation	1/44	11/18614	0.0257036	0.171423	0.131979	TCIM	1
BP	GO:0090184	positive regulation of kidney development	1/44	11/18614	0.0257036	0.171423	0.131979	MYC	1
BP	GO:0097278	complement-dependent cytotoxicity	1/44	11/18614	0.0257036	0.171423	0.131979	CFH	1
BP	GO:1903897	regulation of PERK-mediated unfolded protein response	1/44	11/18614	0.0257036	0.171423	0.131979	PPP1R15A	1
BP	GO:1990440	positive regulation of transcription from RNA polymerase II promoter in response to endoplasmic reticulum stress	1/44	11/18614	0.0257036	0.171423	0.131979	CEBPB	1
BP	GO:2000392	regulation of lamellipodium morphogenesis	1/44	11/18614	0.0257036	0.171423	0.131979	CD44	1
BP	GO:2000644	regulation of receptor catabolic process	1/44	11/18614	0.0257036	0.171423	0.131979	APOE	1
BP	GO:0031667	response to nutrient levels	4/44	477/18614	0.0257863	0.171423	0.131979	APOE/IGFBP2/SSTR2/SLC38A2	4
BP	GO:0021537	telencephalon development	3/44	270/18614	0.0258185	0.171423	0.131979	ID4/CXCL12/SLC38A2	3
BP	GO:1901796	regulation of signal transduction by p53 class mediator	2/44	106/18614	0.0260171	0.171423	0.131979	MYC/CD44	2
BP	GO:0015837	amine transport	2/44	107/18614	0.0264735	0.171423	0.131979	CXCL12/SLC38A2	2
BP	GO:1901655	cellular response to ketone	2/44	107/18614	0.0264735	0.171423	0.131979	AHR/KLF9	2
BP	GO:1903039	positive regulation of leukocyte cell-cell adhesion	3/44	273/18614	0.0265626	0.171423	0.131979	CCL2/IGFBP2/CD44	3
BP	GO:0045785	positive regulation of cell adhesion	4/44	482/18614	0.0266618	0.171423	0.131979	CCL2/IGFBP2/CD44/CXCL12	4
BP	GO:0061448	connective tissue development	3/44	275/18614	0.0270651	0.171423	0.131979	ID4/ARID5B/CD44	3
BP	GO:1902106	negative regulation of leukocyte differentiation	2/44	109/18614	0.0273958	0.171423	0.131979	TMEM176B/MYC	2
BP	GO:0050804	modulation of chemical synaptic transmission	4/44	487/18614	0.0275551	0.171423	0.131979	CLSTN2/APOE/CCL2/SLC38A2	4
BP	GO:0099177	regulation of trans-synaptic signaling	4/44	488/18614	0.027736	0.171423	0.131979	CLSTN2/APOE/CCL2/SLC38A2	4
BP	GO:0009408	response to heat	2/44	110/18614	0.0278619	0.171423	0.131979	CXCL12/TCIM	2
BP	GO:1901222	regulation of NIK/NF-kappaB signaling	2/44	110/18614	0.0278619	0.171423	0.131979	SASH1/TCIM	2
BP	GO:0002424	T cell mediated immune response to tumor cell	1/44	12/18614	0.028008	0.171423	0.131979	AHR	1
BP	GO:0015838	amino-acid betaine transport	1/44	12/18614	0.028008	0.171423	0.131979	SLC38A2	1
BP	GO:0030432	peristalsis	1/44	12/18614	0.028008	0.171423	0.131979	SSTR2	1
BP	GO:0034370	triglyceride-rich lipoprotein particle remodeling	1/44	12/18614	0.028008	0.171423	0.131979	APOE	1
BP	GO:0034372	very-low-density lipoprotein particle remodeling	1/44	12/18614	0.028008	0.171423	0.131979	APOE	1
BP	GO:0051549	positive regulation of keratinocyte migration	1/44	12/18614	0.028008	0.171423	0.131979	FGF7	1
BP	GO:0072683	T cell extravasation	1/44	12/18614	0.028008	0.171423	0.131979	CCL2	1
BP	GO:0090209	negative regulation of triglyceride metabolic process	1/44	12/18614	0.028008	0.171423	0.131979	APOE	1
BP	GO:0097048	dendritic cell apoptotic process	1/44	12/18614	0.028008	0.171423	0.131979	CXCL12	1
BP	GO:1900272	negative regulation of long-term synaptic potentiation	1/44	12/18614	0.028008	0.171423	0.131979	APOE	1
BP	GO:1901748	leukotriene D4 metabolic process	1/44	12/18614	0.028008	0.171423	0.131979	GGT5	1
BP	GO:1902950	regulation of dendritic spine maintenance	1/44	12/18614	0.028008	0.171423	0.131979	APOE	1
BP	GO:1904672	regulation of somatic stem cell population maintenance	1/44	12/18614	0.028008	0.171423	0.131979	MYC	1
BP	GO:2000668	regulation of dendritic cell apoptotic process	1/44	12/18614	0.028008	0.171423	0.131979	CXCL12	1
BP	GO:0071347	cellular response to interleukin-1	2/44	111/18614	0.0283311	0.171423	0.131979	CCL2/CEBPB	2
BP	GO:0051962	positive regulation of nervous system development	3/44	280/18614	0.0283436	0.171423	0.131979	CLSTN2/ID4/CXCL12	3
BP	GO:0035249	synaptic transmission, glutamatergic	2/44	112/18614	0.0288036	0.171423	0.131979	CCL2/SLC38A2	2
BP	GO:0043473	pigmentation	2/44	112/18614	0.0288036	0.171423	0.131979	APOE/ZEB2	2
BP	GO:0043410	positive regulation of MAPK cascade	4/44	495/18614	0.0290218	0.171423	0.131979	APOE/CCL2/SASH1/CD44	4
BP	GO:0007548	sex differentiation	3/44	283/18614	0.029126	0.171423	0.131979	ARID5B/NR2F2/CEBPB	3
BP	GO:0043542	endothelial cell migration	3/44	283/18614	0.029126	0.171423	0.131979	APOE/SASH1/NR2F2	3
BP	GO:0010721	negative regulation of cell development	3/44	286/18614	0.0299198	0.171423	0.131979	ID4/TMEM176B/MYC	3
BP	GO:0001938	positive regulation of endothelial cell proliferation	2/44	115/18614	0.0302399	0.171423	0.131979	FGF7/CXCL12	2
BP	GO:1903707	negative regulation of hemopoiesis	2/44	115/18614	0.0302399	0.171423	0.131979	TMEM176B/MYC	2
BP	GO:0003084	positive regulation of systemic arterial blood pressure	1/44	13/18614	0.0303071	0.171423	0.131979	NR2F2	1
BP	GO:0015824	proline transport	1/44	13/18614	0.0303071	0.171423	0.131979	SLC38A2	1
BP	GO:0033605	positive regulation of catecholamine secretion	1/44	13/18614	0.0303071	0.171423	0.131979	CXCL12	1
BP	GO:0034380	high-density lipoprotein particle assembly	1/44	13/18614	0.0303071	0.171423	0.131979	APOE	1
BP	GO:0060670	branching involved in labyrinthine layer morphogenesis	1/44	13/18614	0.0303071	0.171423	0.131979	SOCS3	1
BP	GO:0060707	trophoblast giant cell differentiation	1/44	13/18614	0.0303071	0.171423	0.131979	NR2F2	1
BP	GO:0061000	negative regulation of dendritic spine development	1/44	13/18614	0.0303071	0.171423	0.131979	ASAP1	1
BP	GO:0070486	leukocyte aggregation	1/44	13/18614	0.0303071	0.171423	0.131979	CD44	1
BP	GO:1904995	negative regulation of leukocyte adhesion to vascular endothelial cell	1/44	13/18614	0.0303071	0.171423	0.131979	CXCL12	1
BP	GO:1905907	negative regulation of amyloid fibril formation	1/44	13/18614	0.0303071	0.171423	0.131979	APOE	1
BP	GO:0010633	negative regulation of epithelial cell migration	2/44	116/18614	0.0307249	0.171423	0.131979	APOE/NR2F2	2
BP	GO:0019932	second-messenger-mediated signaling	3/44	292/18614	0.031542	0.171423	0.131979	APOE/FHL2/AHR	3
BP	GO:0051702	biological process involved in interaction with symbiont	2/44	118/18614	0.0317043	0.171423	0.131979	APOE/CFHR1	2
BP	GO:0001666	response to hypoxia	3/44	293/18614	0.0318168	0.171423	0.131979	MALAT1/MYC/CXCL12	3
BP	GO:0021782	glial cell development	2/44	119/18614	0.0321986	0.171423	0.131979	ID4/LGI4	2
BP	GO:0045446	endothelial cell differentiation	2/44	119/18614	0.0321986	0.171423	0.131979	NR2F2/BTG1	2
BP	GO:0048675	axon extension	2/44	119/18614	0.0321986	0.171423	0.131979	APOE/CXCL12	2
BP	GO:0033700	phospholipid efflux	1/44	14/18614	0.0326009	0.171423	0.131979	APOE	1
BP	GO:0048715	negative regulation of oligodendrocyte differentiation	1/44	14/18614	0.0326009	0.171423	0.131979	ID4	1
BP	GO:0050930	induction of positive chemotaxis	1/44	14/18614	0.0326009	0.171423	0.131979	CXCL12	1
BP	GO:0051547	regulation of keratinocyte migration	1/44	14/18614	0.0326009	0.171423	0.131979	FGF7	1
BP	GO:0055012	ventricular cardiac muscle cell differentiation	1/44	14/18614	0.0326009	0.171423	0.131979	FHL2	1
BP	GO:1904321	response to forskolin	1/44	14/18614	0.0326009	0.171423	0.131979	AHR	1
BP	GO:1904322	cellular response to forskolin	1/44	14/18614	0.0326009	0.171423	0.131979	AHR	1
BP	GO:2001140	positive regulation of phospholipid transport	1/44	14/18614	0.0326009	0.171423	0.131979	APOE	1
BP	GO:0071675	regulation of mononuclear cell migration	2/44	122/18614	0.0336998	0.171423	0.131979	CCL2/CXCL12	2
BP	GO:0072676	lymphocyte migration	2/44	122/18614	0.0336998	0.171423	0.131979	CCL2/CXCL12	2
BP	GO:0002449	lymphocyte mediated immunity	3/44	300/18614	0.0337759	0.171423	0.131979	CTSC/AHR/C1S	3
BP	GO:0002761	regulation of myeloid leukocyte differentiation	2/44	123/18614	0.0342062	0.171423	0.131979	MYC/CEBPB	2
BP	GO:0071901	negative regulation of protein serine/threonine kinase activity	2/44	123/18614	0.0342062	0.171423	0.131979	APOE/NR2F2	2
BP	GO:0007613	memory	2/44	124/18614	0.0347156	0.171423	0.131979	APOE/CEBPB	2
BP	GO:0010838	positive regulation of keratinocyte proliferation	1/44	15/18614	0.0348894	0.171423	0.131979	FGF7	1
BP	GO:0034116	positive regulation of heterotypic cell-cell adhesion	1/44	15/18614	0.0348894	0.171423	0.131979	CD44	1
BP	GO:0035641	locomotory exploration behavior	1/44	15/18614	0.0348894	0.171423	0.131979	APOE	1
BP	GO:0042532	negative regulation of tyrosine phosphorylation of STAT protein	1/44	15/18614	0.0348894	0.171423	0.131979	SOCS3	1
BP	GO:0043455	regulation of secondary metabolic process	1/44	15/18614	0.0348894	0.171423	0.131979	ZEB2	1
BP	GO:0043518	negative regulation of DNA damage response, signal transduction by p53 class mediator	1/44	15/18614	0.0348894	0.171423	0.131979	CD44	1
BP	GO:0043558	regulation of translational initiation in response to stress	1/44	15/18614	0.0348894	0.171423	0.131979	PPP1R15A	1
BP	GO:0048021	regulation of melanin biosynthetic process	1/44	15/18614	0.0348894	0.171423	0.131979	ZEB2	1
BP	GO:0048070	regulation of developmental pigmentation	1/44	15/18614	0.0348894	0.171423	0.131979	ZEB2	1
BP	GO:0050966	detection of mechanical stimulus involved in sensory perception of pain	1/44	15/18614	0.0348894	0.171423	0.131979	CXCL12	1
BP	GO:0060347	heart trabecula formation	1/44	15/18614	0.0348894	0.171423	0.131979	FHL2	1
BP	GO:0070207	protein homotrimerization	1/44	15/18614	0.0348894	0.171423	0.131979	STEAP4	1
BP	GO:0070262	peptidyl-serine dephosphorylation	1/44	15/18614	0.0348894	0.171423	0.131979	PPP1R15A	1
BP	GO:0070885	negative regulation of calcineurin-NFAT signaling cascade	1/44	15/18614	0.0348894	0.171423	0.131979	FHL2	1
BP	GO:0072075	metanephric mesenchyme development	1/44	15/18614	0.0348894	0.171423	0.131979	MYC	1
BP	GO:0072148	epithelial cell fate commitment	1/44	15/18614	0.0348894	0.171423	0.131979	NR2F2	1
BP	GO:0090205	positive regulation of cholesterol metabolic process	1/44	15/18614	0.0348894	0.171423	0.131979	APOE	1
BP	GO:0106057	negative regulation of calcineurin-mediated signaling	1/44	15/18614	0.0348894	0.171423	0.131979	FHL2	1
BP	GO:0120305	regulation of pigmentation	1/44	15/18614	0.0348894	0.171423	0.131979	ZEB2	1
BP	GO:1900102	negative regulation of endoplasmic reticulum unfolded protein response	1/44	15/18614	0.0348894	0.171423	0.131979	PPP1R15A	1
BP	GO:1900376	regulation of secondary metabolite biosynthetic process	1/44	15/18614	0.0348894	0.171423	0.131979	ZEB2	1
BP	GO:1901722	regulation of cell proliferation involved in kidney development	1/44	15/18614	0.0348894	0.171423	0.131979	MYC	1
BP	GO:1902166	negative regulation of intrinsic apoptotic signaling pathway in response to DNA damage by p53 class mediator	1/44	15/18614	0.0348894	0.171423	0.131979	CD44	1
BP	GO:1903826	L-arginine transmembrane transport	1/44	15/18614	0.0348894	0.171423	0.131979	SLC7A2	1
BP	GO:1904936	interneuron migration	1/44	15/18614	0.0348894	0.171423	0.131979	NR2F2	1
BP	GO:2000402	negative regulation of lymphocyte migration	1/44	15/18614	0.0348894	0.171423	0.131979	CCL2	1
BP	GO:2001138	regulation of phospholipid transport	1/44	15/18614	0.0348894	0.171423	0.131979	APOE	1
BP	GO:0002456	T cell mediated immunity	2/44	125/18614	0.035228	0.171423	0.131979	CTSC/AHR	2
BP	GO:0036293	response to decreased oxygen levels	3/44	306/18614	0.0355045	0.171423	0.131979	MALAT1/MYC/CXCL12	3
BP	GO:0046651	lymphocyte proliferation	3/44	306/18614	0.0355045	0.171423	0.131979	IGFBP2/AHR/CEBPB	3
BP	GO:0002688	regulation of leukocyte chemotaxis	2/44	126/18614	0.0357434	0.171423	0.131979	CCL2/CXCL12	2
BP	GO:0002460	adaptive immune response based on somatic recombination of immune receptors built from immunoglobulin superfamily domains	3/44	311/18614	0.0369796	0.171423	0.131979	CTSC/AHR/C1S	3
BP	GO:2001020	regulation of response to DNA damage stimulus	3/44	311/18614	0.0369796	0.171423	0.131979	MYC/CD44/CXCL12	3
BP	GO:0006750	glutathione biosynthetic process	1/44	16/18614	0.0371725	0.171423	0.131979	GGT5	1
BP	GO:0006825	copper ion transport	1/44	16/18614	0.0371725	0.171423	0.131979	STEAP4	1
BP	GO:0015671	oxygen transport	1/44	16/18614	0.0371725	0.171423	0.131979	MYC	1
BP	GO:0030214	hyaluronan catabolic process	1/44	16/18614	0.0371725	0.171423	0.131979	CD44	1
BP	GO:0034349	glial cell apoptotic process	1/44	16/18614	0.0371725	0.171423	0.131979	CCL2	1
BP	GO:0034374	low-density lipoprotein particle remodeling	1/44	16/18614	0.0371725	0.171423	0.131979	APOE	1
BP	GO:0034375	high-density lipoprotein particle remodeling	1/44	16/18614	0.0371725	0.171423	0.131979	APOE	1
BP	GO:0042159	lipoprotein catabolic process	1/44	16/18614	0.0371725	0.171423	0.131979	APOE	1
BP	GO:0048712	negative regulation of astrocyte differentiation	1/44	16/18614	0.0371725	0.171423	0.131979	ID4	1
BP	GO:0051044	positive regulation of membrane protein ectodomain proteolysis	1/44	16/18614	0.0371725	0.171423	0.131979	APOE	1
BP	GO:0061684	chaperone-mediated autophagy	1/44	16/18614	0.0371725	0.171423	0.131979	SYNPO2	1
BP	GO:0072578	neurotransmitter-gated ion channel clustering	1/44	16/18614	0.0371725	0.171423	0.131979	APOE	1
BP	GO:1900044	regulation of protein K63-linked ubiquitination	1/44	16/18614	0.0371725	0.171423	0.131979	SASH1	1
BP	GO:1902931	negative regulation of alcohol biosynthetic process	1/44	16/18614	0.0371725	0.171423	0.131979	APOE	1
BP	GO:0046683	response to organophosphorus	2/44	129/18614	0.037307	0.171423	0.131979	AHR/ABCC9	2
BP	GO:0051928	positive regulation of calcium ion transport	2/44	129/18614	0.037307	0.171423	0.131979	CCL2/CXCL12	2
BP	GO:0032943	mononuclear cell proliferation	3/44	313/18614	0.0375784	0.171585	0.132103	IGFBP2/AHR/CEBPB	3
BP	GO:0060070	canonical Wnt signaling pathway	3/44	313/18614	0.0375784	0.171585	0.132103	APOE/IGFBP2/ZEB2	3
BP	GO:0070372	regulation of ERK1 and ERK2 cascade	3/44	315/18614	0.0381823	0.173795	0.133805	APOE/CCL2/CD44	3
BP	GO:1902105	regulation of leukocyte differentiation	3/44	319/18614	0.039405	0.17411	0.134047	TMEM176B/MYC/CEBPB	3
BP	GO:0019184	nonribosomal peptide biosynthetic process	1/44	17/18614	0.0394504	0.17411	0.134047	GGT5	1
BP	GO:0032488	Cdc42 protein signal transduction	1/44	17/18614	0.0394504	0.17411	0.134047	APOE	1
BP	GO:0055089	fatty acid homeostasis	1/44	17/18614	0.0394504	0.17411	0.134047	APOE	1
BP	GO:0070206	protein trimerization	1/44	17/18614	0.0394504	0.17411	0.134047	STEAP4	1
BP	GO:0097396	response to interleukin-17	1/44	17/18614	0.0394504	0.17411	0.134047	SOCS3	1
BP	GO:0097398	cellular response to interleukin-17	1/44	17/18614	0.0394504	0.17411	0.134047	SOCS3	1
BP	GO:1902165	regulation of intrinsic apoptotic signaling pathway in response to DNA damage by p53 class mediator	1/44	17/18614	0.0394504	0.17411	0.134047	CD44	1
BP	GO:1903236	regulation of leukocyte tethering or rolling	1/44	17/18614	0.0394504	0.17411	0.134047	CXCL12	1
BP	GO:1905906	regulation of amyloid fibril formation	1/44	17/18614	0.0394504	0.17411	0.134047	APOE	1
BP	GO:0042063	gliogenesis	3/44	320/18614	0.0397138	0.174741	0.134533	ID4/CCL2/LGI4	3
BP	GO:0022409	positive regulation of cell-cell adhesion	3/44	321/18614	0.0400239	0.175573	0.135174	CCL2/IGFBP2/CD44	3
BP	GO:0003158	endothelium development	2/44	137/18614	0.041603	0.1756	0.135194	NR2F2/BTG1	2
BP	GO:0006957	complement activation, alternative pathway	1/44	18/18614	0.0417231	0.1756	0.135194	CFH	1
BP	GO:0031645	negative regulation of nervous system process	1/44	18/18614	0.0417231	0.1756	0.135194	CTSC	1
BP	GO:0034384	high-density lipoprotein particle clearance	1/44	18/18614	0.0417231	0.1756	0.135194	APOE	1
BP	GO:0036003	positive regulation of transcription from RNA polymerase II promoter in response to stress	1/44	18/18614	0.0417231	0.1756	0.135194	CEBPB	1
BP	GO:0036499	PERK-mediated unfolded protein response	1/44	18/18614	0.0417231	0.1756	0.135194	PPP1R15A	1
BP	GO:0043117	positive regulation of vascular permeability	1/44	18/18614	0.0417231	0.1756	0.135194	APOE	1
BP	GO:0050965	detection of temperature stimulus involved in sensory perception of pain	1/44	18/18614	0.0417231	0.1756	0.135194	CXCL12	1
BP	GO:0051782	negative regulation of cell division	1/44	18/18614	0.0417231	0.1756	0.135194	MYC	1
BP	GO:0060644	mammary gland epithelial cell differentiation	1/44	18/18614	0.0417231	0.1756	0.135194	CEBPB	1
BP	GO:0072673	lamellipodium morphogenesis	1/44	18/18614	0.0417231	0.1756	0.135194	CD44	1
BP	GO:0097067	cellular response to thyroid hormone stimulus	1/44	18/18614	0.0417231	0.1756	0.135194	KLF9	1
BP	GO:0150078	positive regulation of neuroinflammatory response	1/44	18/18614	0.0417231	0.1756	0.135194	CTSC	1
BP	GO:1903729	regulation of plasma membrane organization	1/44	18/18614	0.0417231	0.1756	0.135194	ASAP1	1
BP	GO:1901214	regulation of neuron death	3/44	327/18614	0.0419102	0.175878	0.135408	APOE/CCL2/CEBPB	3
BP	GO:0008360	regulation of cell shape	2/44	138/18614	0.0421526	0.176385	0.135799	ARHGAP15/CCL2	2
BP	GO:0090090	negative regulation of canonical Wnt signaling pathway	2/44	139/18614	0.042705	0.178183	0.137183	APOE/IGFBP2	2
BP	GO:2001235	positive regulation of apoptotic signaling pathway	2/44	140/18614	0.0432601	0.178419	0.137365	CTSC/MYC	2
BP	GO:0070555	response to interleukin-1	2/44	141/18614	0.043818	0.178419	0.137365	CCL2/CEBPB	2
BP	GO:0070482	response to oxygen levels	3/44	333/18614	0.0438411	0.178419	0.137365	MALAT1/MYC/CXCL12	3
BP	GO:0010544	negative regulation of platelet activation	1/44	19/18614	0.0439905	0.178419	0.137365	APOE	1
BP	GO:0010738	regulation of protein kinase A signaling	1/44	19/18614	0.0439905	0.178419	0.137365	TCIM	1
BP	GO:0014048	regulation of glutamate secretion	1/44	19/18614	0.0439905	0.178419	0.137365	SLC38A2	1
BP	GO:0032328	alanine transport	1/44	19/18614	0.0439905	0.178419	0.137365	SLC38A2	1
BP	GO:0045603	positive regulation of endothelial cell differentiation	1/44	19/18614	0.0439905	0.178419	0.137365	BTG1	1
BP	GO:0072074	kidney mesenchyme development	1/44	19/18614	0.0439905	0.178419	0.137365	MYC	1
BP	GO:1990822	basic amino acid transmembrane transport	1/44	19/18614	0.0439905	0.178419	0.137365	SLC7A2	1
BP	GO:0001889	liver development	2/44	142/18614	0.0443785	0.178993	0.137807	ARID5B/CEBPB	2
BP	GO:0038061	NIK/NF-kappaB signaling	2/44	142/18614	0.0443785	0.178993	0.137807	SASH1/TCIM	2
BP	GO:0010212	response to ionizing radiation	2/44	143/18614	0.0449417	0.17909	0.137881	NABP1/MYC	2
BP	GO:0014074	response to purine-containing compound	2/44	143/18614	0.0449417	0.17909	0.137881	AHR/ABCC9	2
BP	GO:0030534	adult behavior	2/44	143/18614	0.0449417	0.17909	0.137881	LGI4/CXCL12	2
BP	GO:0030111	regulation of Wnt signaling pathway	3/44	338/18614	0.0454841	0.17909	0.137881	APOE/IGFBP2/ZEB2	3
BP	GO:0048545	response to steroid hormone	3/44	339/18614	0.0458163	0.17909	0.137881	IGFBP2/SSTR2/KLF9	3
BP	GO:0061008	hepaticobiliary system development	2/44	145/18614	0.0460762	0.17909	0.137881	ARID5B/CEBPB	2
BP	GO:0043691	reverse cholesterol transport	1/44	20/18614	0.0462526	0.17909	0.137881	APOE	1
BP	GO:0044794	positive regulation by host of viral process	1/44	20/18614	0.0462526	0.17909	0.137881	APOE	1
BP	GO:0045655	regulation of monocyte differentiation	1/44	20/18614	0.0462526	0.17909	0.137881	MYC	1
BP	GO:0051546	keratinocyte migration	1/44	20/18614	0.0462526	0.17909	0.137881	FGF7	1
BP	GO:0071243	cellular response to arsenic-containing substance	1/44	20/18614	0.0462526	0.17909	0.137881	SLC38A2	1
BP	GO:0097320	plasma membrane tubulation	1/44	20/18614	0.0462526	0.17909	0.137881	ASAP1	1
BP	GO:1900221	regulation of amyloid-beta clearance	1/44	20/18614	0.0462526	0.17909	0.137881	APOE	1
BP	GO:1903978	regulation of microglial cell activation	1/44	20/18614	0.0462526	0.17909	0.137881	CTSC	1
BP	GO:2000269	regulation of fibroblast apoptotic process	1/44	20/18614	0.0462526	0.17909	0.137881	BTG1	1
BP	GO:0001933	negative regulation of protein phosphorylation	3/44	341/18614	0.0464845	0.179509	0.138204	APOE/NR2F2/SOCS3	3
BP	GO:0045598	regulation of fat cell differentiation	2/44	146/18614	0.0466474	0.179661	0.138321	ID4/CEBPB	2
BP	GO:0006865	amino acid transport	2/44	147/18614	0.0472213	0.180911	0.139283	SLC7A2/SLC38A2	2
BP	GO:0045667	regulation of osteoblast differentiation	2/44	147/18614	0.0472213	0.180911	0.139283	CEBPD/CEBPB	2
BP	GO:0071456	cellular response to hypoxia	2/44	149/18614	0.0483768	0.181536	0.139764	MALAT1/MYC	2
BP	GO:0002837	regulation of immune response to tumor cell	1/44	21/18614	0.0485095	0.181536	0.139764	AHR	1
BP	GO:0019370	leukotriene biosynthetic process	1/44	21/18614	0.0485095	0.181536	0.139764	GGT5	1
BP	GO:0032986	protein-DNA complex disassembly	1/44	21/18614	0.0485095	0.181536	0.139764	MYC	1
BP	GO:0050849	negative regulation of calcium-mediated signaling	1/44	21/18614	0.0485095	0.181536	0.139764	FHL2	1
BP	GO:0060445	branching involved in salivary gland morphogenesis	1/44	21/18614	0.0485095	0.181536	0.139764	FGF7	1
BP	GO:0090026	positive regulation of monocyte chemotaxis	1/44	21/18614	0.0485095	0.181536	0.139764	CXCL12	1
BP	GO:0097062	dendritic spine maintenance	1/44	21/18614	0.0485095	0.181536	0.139764	APOE	1
BP	GO:1900118	negative regulation of execution phase of apoptosis	1/44	21/18614	0.0485095	0.181536	0.139764	MTRNR2L12	1
BP	GO:0070661	leukocyte proliferation	3/44	348/18614	0.0488615	0.182276	0.140334	IGFBP2/AHR/CEBPB	3
BP	GO:1903038	negative regulation of leukocyte cell-cell adhesion	2/44	150/18614	0.0489585	0.182276	0.140334	CXCL12/CEBPB	2
BP	GO:0046942	carboxylic acid transport	3/44	352/18614	0.0502464	0.182891	0.140808	APOE/SLC7A2/SLC38A2	3
BP	GO:0015849	organic acid transport	3/44	353/18614	0.0505956	0.182891	0.140808	APOE/SLC7A2/SLC38A2	3
BP	GO:0002834	regulation of response to tumor cell	1/44	22/18614	0.0507612	0.182891	0.140808	AHR	1
BP	GO:0015669	gas transport	1/44	22/18614	0.0507612	0.182891	0.140808	MYC	1
BP	GO:0015802	basic amino acid transport	1/44	22/18614	0.0507612	0.182891	0.140808	SLC7A2	1
BP	GO:0030449	regulation of complement activation	1/44	22/18614	0.0507612	0.182891	0.140808	CFH	1
BP	GO:0032516	positive regulation of phosphoprotein phosphatase activity	1/44	22/18614	0.0507612	0.182891	0.140808	PPP1R15A	1
BP	GO:0043555	regulation of translation in response to stress	1/44	22/18614	0.0507612	0.182891	0.140808	PPP1R15A	1
BP	GO:0050961	detection of temperature stimulus involved in sensory perception	1/44	22/18614	0.0507612	0.182891	0.140808	CXCL12	1
BP	GO:0051000	positive regulation of nitric-oxide synthase activity	1/44	22/18614	0.0507612	0.182891	0.140808	APOE	1
BP	GO:0060713	labyrinthine layer morphogenesis	1/44	22/18614	0.0507612	0.182891	0.140808	SOCS3	1
BP	GO:0072111	cell proliferation involved in kidney development	1/44	22/18614	0.0507612	0.182891	0.140808	MYC	1
BP	GO:2000310	regulation of NMDA receptor activity	1/44	22/18614	0.0507612	0.182891	0.140808	CCL2	1
BP	GO:0032535	regulation of cellular component size	3/44	354/18614	0.0509461	0.183103	0.140971	APOE/CXCL12/PPP1R15A	3
BP	GO:0050729	positive regulation of inflammatory response	2/44	154/18614	0.0513107	0.183958	0.141629	CTSC/CEBPB	2
BP	GO:0002689	negative regulation of leukocyte chemotaxis	1/44	23/18614	0.0530077	0.187599	0.144432	CCL2	1
BP	GO:0072574	hepatocyte proliferation	1/44	23/18614	0.0530077	0.187599	0.144432	CEBPB	1
BP	GO:0072575	epithelial cell proliferation involved in liver morphogenesis	1/44	23/18614	0.0530077	0.187599	0.144432	CEBPB	1
BP	GO:1902254	negative regulation of intrinsic apoptotic signaling pathway by p53 class mediator	1/44	23/18614	0.0530077	0.187599	0.144432	CD44	1
BP	GO:2000353	positive regulation of endothelial cell apoptotic process	1/44	23/18614	0.0530077	0.187599	0.144432	CCL2	1
BP	GO:0036294	cellular response to decreased oxygen levels	2/44	157/18614	0.0531013	0.187599	0.144432	MALAT1/MYC	2
BP	GO:0043087	regulation of GTPase activity	3/44	364/18614	0.0545162	0.188313	0.144982	ARHGAP15/CCL2/ASAP1	3
BP	GO:0045862	positive regulation of proteolysis	3/44	365/18614	0.0548798	0.188313	0.144982	CTSC/APOE/MYC	3
BP	GO:1905039	carboxylic acid transmembrane transport	2/44	160/18614	0.0549141	0.188313	0.144982	SLC7A2/SLC38A2	2
BP	GO:0002053	positive regulation of mesenchymal cell proliferation	1/44	24/18614	0.0552489	0.188313	0.144982	MYC	1
BP	GO:0010839	negative regulation of keratinocyte proliferation	1/44	24/18614	0.0552489	0.188313	0.144982	KLF9	1
BP	GO:0014821	phasic smooth muscle contraction	1/44	24/18614	0.0552489	0.188313	0.144982	SSTR2	1
BP	GO:0014850	response to muscle activity	1/44	24/18614	0.0552489	0.188313	0.144982	SLC38A2	1
BP	GO:0032515	negative regulation of phosphoprotein phosphatase activity	1/44	24/18614	0.0552489	0.188313	0.144982	PPP1R15A	1
BP	GO:0042438	melanin biosynthetic process	1/44	24/18614	0.0552489	0.188313	0.144982	ZEB2	1
BP	GO:0044030	regulation of DNA methylation	1/44	24/18614	0.0552489	0.188313	0.144982	MYC	1
BP	GO:0045540	regulation of cholesterol biosynthetic process	1/44	24/18614	0.0552489	0.188313	0.144982	APOE	1
BP	GO:0051043	regulation of membrane protein ectodomain proteolysis	1/44	24/18614	0.0552489	0.188313	0.144982	APOE	1
BP	GO:0071676	negative regulation of mononuclear cell migration	1/44	24/18614	0.0552489	0.188313	0.144982	CCL2	1
BP	GO:0072576	liver morphogenesis	1/44	24/18614	0.0552489	0.188313	0.144982	CEBPB	1
BP	GO:0106118	regulation of sterol biosynthetic process	1/44	24/18614	0.0552489	0.188313	0.144982	APOE	1
BP	GO:1903825	organic acid transmembrane transport	2/44	161/18614	0.0555232	0.188805	0.145361	SLC7A2/SLC38A2	2
BP	GO:0018108	peptidyl-tyrosine phosphorylation	3/44	370/18614	0.0567152	0.189318	0.145756	FGF7/CD44/SOCS3	3
BP	GO:0018212	peptidyl-tyrosine modification	3/44	372/18614	0.0574576	0.189318	0.145756	FGF7/CD44/SOCS3	3
BP	GO:0006582	melanin metabolic process	1/44	25/18614	0.057485	0.189318	0.145756	ZEB2	1
BP	GO:0006706	steroid catabolic process	1/44	25/18614	0.057485	0.189318	0.145756	APOE	1
BP	GO:0010226	response to lithium ion	1/44	25/18614	0.057485	0.189318	0.145756	IGFBP2	1
BP	GO:0014047	glutamate secretion	1/44	25/18614	0.057485	0.189318	0.145756	SLC38A2	1
BP	GO:0016048	detection of temperature stimulus	1/44	25/18614	0.057485	0.189318	0.145756	CXCL12	1
BP	GO:0030318	melanocyte differentiation	1/44	25/18614	0.057485	0.189318	0.145756	ZEB2	1
BP	GO:0034114	regulation of heterotypic cell-cell adhesion	1/44	25/18614	0.057485	0.189318	0.145756	CD44	1
BP	GO:0043567	regulation of insulin-like growth factor receptor signaling pathway	1/44	25/18614	0.057485	0.189318	0.145756	IGFBP2	1
BP	GO:0050927	positive regulation of positive chemotaxis	1/44	25/18614	0.057485	0.189318	0.145756	CXCL12	1
BP	GO:0060706	cell differentiation involved in embryonic placenta development	1/44	25/18614	0.057485	0.189318	0.145756	NR2F2	1
BP	GO:1905563	negative regulation of vascular endothelial cell proliferation	1/44	25/18614	0.057485	0.189318	0.145756	CCL2	1
BP	GO:0070997	neuron death	3/44	373/18614	0.0578305	0.189318	0.145756	APOE/CCL2/CEBPB	3
BP	GO:0030856	regulation of epithelial cell differentiation	2/44	166/18614	0.0586048	0.189318	0.145756	CEBPB/BTG1	2
BP	GO:1902903	regulation of supramolecular fiber organization	3/44	376/18614	0.0589564	0.189318	0.145756	APOE/SYNPO2/CXCL12	3
BP	GO:0002696	positive regulation of leukocyte activation	3/44	377/18614	0.059334	0.189318	0.145756	CTSC/CCL2/IGFBP2	3
BP	GO:0050863	regulation of T cell activation	3/44	377/18614	0.059334	0.189318	0.145756	CCL2/IGFBP2/CEBPB	3
BP	GO:0006817	phosphate ion transport	1/44	26/18614	0.059716	0.189318	0.145756	CEBPB	1
BP	GO:0009435	NAD biosynthetic process	1/44	26/18614	0.059716	0.189318	0.145756	NAMPT	1
BP	GO:0022010	central nervous system myelination	1/44	26/18614	0.059716	0.189318	0.145756	ID4	1
BP	GO:0032291	axon ensheathment in central nervous system	1/44	26/18614	0.059716	0.189318	0.145756	ID4	1
BP	GO:0033598	mammary gland epithelial cell proliferation	1/44	26/18614	0.059716	0.189318	0.145756	CEBPB	1
BP	GO:0033622	integrin activation	1/44	26/18614	0.059716	0.189318	0.145756	CXCL12	1
BP	GO:0034377	plasma lipoprotein particle assembly	1/44	26/18614	0.059716	0.189318	0.145756	APOE	1
BP	GO:0044550	secondary metabolite biosynthetic process	1/44	26/18614	0.059716	0.189318	0.145756	ZEB2	1
BP	GO:0046426	negative regulation of receptor signaling pathway via JAK-STAT	1/44	26/18614	0.059716	0.189318	0.145756	SOCS3	1
BP	GO:0050926	regulation of positive chemotaxis	1/44	26/18614	0.059716	0.189318	0.145756	CXCL12	1
BP	GO:0060343	trabecula formation	1/44	26/18614	0.059716	0.189318	0.145756	FHL2	1
BP	GO:0060740	prostate gland epithelium morphogenesis	1/44	26/18614	0.059716	0.189318	0.145756	ID4	1
BP	GO:1901623	regulation of lymphocyte chemotaxis	1/44	26/18614	0.059716	0.189318	0.145756	CCL2	1
BP	GO:0007568	aging	2/44	169/18614	0.060482	0.190519	0.14668	CTSC/IGFBP2	2
BP	GO:0042326	negative regulation of phosphorylation	3/44	383/18614	0.061624	0.190519	0.14668	APOE/NR2F2/SOCS3	3
BP	GO:1902905	positive regulation of supramolecular fiber organization	2/44	171/18614	0.0617449	0.190519	0.14668	APOE/SYNPO2	2
BP	GO:0002710	negative regulation of T cell mediated immunity	1/44	27/18614	0.0619417	0.190519	0.14668	AHR	1
BP	GO:0010875	positive regulation of cholesterol efflux	1/44	27/18614	0.0619417	0.190519	0.14668	APOE	1
BP	GO:0021895	cerebral cortex neuron differentiation	1/44	27/18614	0.0619417	0.190519	0.14668	ID4	1
BP	GO:0032753	positive regulation of interleukin-4 production	1/44	27/18614	0.0619417	0.190519	0.14668	CEBPB	1
BP	GO:0045940	positive regulation of steroid metabolic process	1/44	27/18614	0.0619417	0.190519	0.14668	APOE	1
BP	GO:0060669	embryonic placenta morphogenesis	1/44	27/18614	0.0619417	0.190519	0.14668	SOCS3	1
BP	GO:0062149	detection of stimulus involved in sensory perception of pain	1/44	27/18614	0.0619417	0.190519	0.14668	CXCL12	1
BP	GO:0071453	cellular response to oxygen levels	2/44	172/18614	0.0623798	0.190519	0.14668	MALAT1/MYC	2
BP	GO:1990138	neuron projection extension	2/44	172/18614	0.0623798	0.190519	0.14668	APOE/CXCL12	2
BP	GO:0007259	receptor signaling pathway via JAK-STAT	2/44	173/18614	0.063017	0.190519	0.14668	CCL2/SOCS3	2
BP	GO:0072331	signal transduction by p53 class mediator	2/44	173/18614	0.063017	0.190519	0.14668	MYC/CD44	2
BP	GO:0030178	negative regulation of Wnt signaling pathway	2/44	174/18614	0.0636564	0.190519	0.14668	APOE/IGFBP2	2
BP	GO:0002418	immune response to tumor cell	1/44	28/18614	0.0641623	0.190519	0.14668	AHR	1
BP	GO:0006027	glycosaminoglycan catabolic process	1/44	28/18614	0.0641623	0.190519	0.14668	CD44	1
BP	GO:0010894	negative regulation of steroid biosynthetic process	1/44	28/18614	0.0641623	0.190519	0.14668	APOE	1
BP	GO:0015697	quaternary ammonium group transport	1/44	28/18614	0.0641623	0.190519	0.14668	SLC38A2	1
BP	GO:0019359	nicotinamide nucleotide biosynthetic process	1/44	28/18614	0.0641623	0.190519	0.14668	NAMPT	1
BP	GO:0019363	pyridine nucleotide biosynthetic process	1/44	28/18614	0.0641623	0.190519	0.14668	NAMPT	1
BP	GO:0022011	myelination in peripheral nervous system	1/44	28/18614	0.0641623	0.190519	0.14668	LGI4	1
BP	GO:0030325	adrenal gland development	1/44	28/18614	0.0641623	0.190519	0.14668	ARID5B	1
BP	GO:0031664	regulation of lipopolysaccharide-mediated signaling pathway	1/44	28/18614	0.0641623	0.190519	0.14668	SASH1	1
BP	GO:0032292	peripheral nervous system axon ensheathment	1/44	28/18614	0.0641623	0.190519	0.14668	LGI4	1
BP	GO:0032801	receptor catabolic process	1/44	28/18614	0.0641623	0.190519	0.14668	APOE	1
BP	GO:0042104	positive regulation of activated T cell proliferation	1/44	28/18614	0.0641623	0.190519	0.14668	IGFBP2	1
BP	GO:0045686	negative regulation of glial cell differentiation	1/44	28/18614	0.0641623	0.190519	0.14668	ID4	1
BP	GO:0050951	sensory perception of temperature stimulus	1/44	28/18614	0.0641623	0.190519	0.14668	CXCL12	1
BP	GO:0051873	killing by host of symbiont cells	1/44	28/18614	0.0641623	0.190519	0.14668	CFHR1	1
BP	GO:0060512	prostate gland morphogenesis	1/44	28/18614	0.0641623	0.190519	0.14668	ID4	1
BP	GO:0001764	neuron migration	2/44	176/18614	0.0649419	0.191612	0.147522	NR2F2/CXCL12	2
BP	GO:0010634	positive regulation of epithelial cell migration	2/44	176/18614	0.0649419	0.191612	0.147522	FGF7/SASH1	2
BP	GO:0010469	regulation of signaling receptor activity	2/44	177/18614	0.0655879	0.191612	0.147522	CCL2/MTRNR2L12	2
BP	GO:0050867	positive regulation of cell activation	3/44	394/18614	0.0659295	0.191612	0.147522	CTSC/CCL2/IGFBP2	3
BP	GO:0008361	regulation of cell size	2/44	178/18614	0.0662362	0.191612	0.147522	APOE/CXCL12	2
BP	GO:0002052	positive regulation of neuroblast proliferation	1/44	29/18614	0.0663778	0.191612	0.147522	ID4	1
BP	GO:0007263	nitric oxide mediated signal transduction	1/44	29/18614	0.0663778	0.191612	0.147522	APOE	1
BP	GO:0007271	synaptic transmission, cholinergic	1/44	29/18614	0.0663778	0.191612	0.147522	APOE	1
BP	GO:0035640	exploration behavior	1/44	29/18614	0.0663778	0.191612	0.147522	APOE	1
BP	GO:0048245	eosinophil chemotaxis	1/44	29/18614	0.0663778	0.191612	0.147522	CCL2	1
BP	GO:0065005	protein-lipid complex assembly	1/44	29/18614	0.0663778	0.191612	0.147522	APOE	1
BP	GO:0090025	regulation of monocyte chemotaxis	1/44	29/18614	0.0663778	0.191612	0.147522	CXCL12	1
BP	GO:1900117	regulation of execution phase of apoptosis	1/44	29/18614	0.0663778	0.191612	0.147522	MTRNR2L12	1
BP	GO:1902430	negative regulation of amyloid-beta formation	1/44	29/18614	0.0663778	0.191612	0.147522	APOE	1
BP	GO:0015698	inorganic anion transport	2/44	179/18614	0.0668866	0.192697	0.148357	ABCC9/CEBPB	2
BP	GO:0001701	in utero embryonic development	3/44	398/18614	0.0675291	0.193755	0.149172	NR2F2/CEBPB/SOCS3	3
BP	GO:0050731	positive regulation of peptidyl-tyrosine phosphorylation	2/44	181/18614	0.0681939	0.193755	0.149172	FGF7/CD44	2
BP	GO:0034368	protein-lipid complex remodeling	1/44	30/18614	0.0685882	0.193755	0.149172	APOE	1
BP	GO:0034369	plasma lipoprotein particle remodeling	1/44	30/18614	0.0685882	0.193755	0.149172	APOE	1
BP	GO:0043032	positive regulation of macrophage activation	1/44	30/18614	0.0685882	0.193755	0.149172	CTSC	1
BP	GO:0097066	response to thyroid hormone	1/44	30/18614	0.0685882	0.193755	0.149172	KLF9	1
BP	GO:0097421	liver regeneration	1/44	30/18614	0.0685882	0.193755	0.149172	CEBPB	1
BP	GO:1900101	regulation of endoplasmic reticulum unfolded protein response	1/44	30/18614	0.0685882	0.193755	0.149172	PPP1R15A	1
BP	GO:1901798	positive regulation of signal transduction by p53 class mediator	1/44	30/18614	0.0685882	0.193755	0.149172	MYC	1
BP	GO:1902914	regulation of protein polyubiquitination	1/44	30/18614	0.0685882	0.193755	0.149172	SASH1	1
BP	GO:0002443	leukocyte mediated immunity	3/44	401/18614	0.0687406	0.193808	0.149213	CTSC/AHR/C1S	3
BP	GO:0009266	response to temperature stimulus	2/44	183/18614	0.0695098	0.194059	0.149406	CXCL12/TCIM	2
BP	GO:0042129	regulation of T cell proliferation	2/44	183/18614	0.0695098	0.194059	0.149406	IGFBP2/CEBPB	2
BP	GO:0043409	negative regulation of MAPK cascade	2/44	183/18614	0.0695098	0.194059	0.149406	APOE/MYC	2
BP	GO:0021543	pallium development	2/44	184/18614	0.0701709	0.194059	0.149406	ID4/SLC38A2	2
BP	GO:0097696	receptor signaling pathway via STAT	2/44	184/18614	0.0701709	0.194059	0.149406	CCL2/SOCS3	2
BP	GO:0001945	lymph vessel development	1/44	31/18614	0.0707934	0.194059	0.149406	NR2F2	1
BP	GO:0010464	regulation of mesenchymal cell proliferation	1/44	31/18614	0.0707934	0.194059	0.149406	MYC	1
BP	GO:0014044	Schwann cell development	1/44	31/18614	0.0707934	0.194059	0.149406	LGI4	1
BP	GO:0045939	negative regulation of steroid metabolic process	1/44	31/18614	0.0707934	0.194059	0.149406	APOE	1
BP	GO:0045948	positive regulation of translational initiation	1/44	31/18614	0.0707934	0.194059	0.149406	PPP1R15A	1
BP	GO:0072525	pyridine-containing compound biosynthetic process	1/44	31/18614	0.0707934	0.194059	0.149406	NAMPT	1
BP	GO:1900745	positive regulation of p38MAPK cascade	1/44	31/18614	0.0707934	0.194059	0.149406	SASH1	1
BP	GO:0045766	positive regulation of angiogenesis	2/44	185/18614	0.0708341	0.194059	0.149406	SASH1/BTG1	2
BP	GO:0099173	postsynapse organization	2/44	185/18614	0.0708341	0.194059	0.149406	APOE/ASAP1	2
BP	GO:1904018	positive regulation of vasculature development	2/44	185/18614	0.0708341	0.194059	0.149406	SASH1/BTG1	2
BP	GO:0030324	lung development	2/44	186/18614	0.0714994	0.194828	0.149998	FGF7/CRISPLD2	2
BP	GO:0043405	regulation of MAP kinase activity	2/44	186/18614	0.0714994	0.194828	0.149998	APOE/SASH1	2
BP	GO:0008217	regulation of blood pressure	2/44	187/18614	0.0721668	0.194828	0.149998	ABCC9/NR2F2	2
BP	GO:0050728	negative regulation of inflammatory response	2/44	187/18614	0.0721668	0.194828	0.149998	APOE/SOCS3	2
BP	GO:0051302	regulation of cell division	2/44	187/18614	0.0721668	0.194828	0.149998	FGF7/MYC	2
BP	GO:0007435	salivary gland morphogenesis	1/44	32/18614	0.0729935	0.194828	0.149998	FGF7	1
BP	GO:0031069	hair follicle morphogenesis	1/44	32/18614	0.0729935	0.194828	0.149998	FGF7	1
BP	GO:0032770	positive regulation of monooxygenase activity	1/44	32/18614	0.0729935	0.194828	0.149998	APOE	1
BP	GO:0033198	response to ATP	1/44	32/18614	0.0729935	0.194828	0.149998	ABCC9	1
BP	GO:0034367	protein-containing complex remodeling	1/44	32/18614	0.0729935	0.194828	0.149998	APOE	1
BP	GO:0035308	negative regulation of protein dephosphorylation	1/44	32/18614	0.0729935	0.194828	0.149998	PPP1R15A	1
BP	GO:0045736	negative regulation of cyclin-dependent protein serine/threonine kinase activity	1/44	32/18614	0.0729935	0.194828	0.149998	NR2F2	1
BP	GO:0046685	response to arsenic-containing substance	1/44	32/18614	0.0729935	0.194828	0.149998	SLC38A2	1
BP	GO:0061384	heart trabecula morphogenesis	1/44	32/18614	0.0729935	0.194828	0.149998	FHL2	1
BP	GO:0071466	cellular response to xenobiotic stimulus	2/44	189/18614	0.0735077	0.195841	0.150778	AHR/MYC	2
BP	GO:0030323	respiratory tube development	2/44	190/18614	0.0741812	0.196356	0.151174	FGF7/CRISPLD2	2
BP	GO:0031099	regeneration	2/44	190/18614	0.0741812	0.196356	0.151174	CXCL12/CEBPB	2
BP	GO:0006958	complement activation, classical pathway	1/44	33/18614	0.0751886	0.196356	0.151174	C1S	1
BP	GO:0048147	negative regulation of fibroblast proliferation	1/44	33/18614	0.0751886	0.196356	0.151174	MYC	1
BP	GO:0048710	regulation of astrocyte differentiation	1/44	33/18614	0.0751886	0.196356	0.151174	ID4	1
BP	GO:0050901	leukocyte tethering or rolling	1/44	33/18614	0.0751886	0.196356	0.151174	CXCL12	1
BP	GO:0072677	eosinophil migration	1/44	33/18614	0.0751886	0.196356	0.151174	CCL2	1
BP	GO:0090183	regulation of kidney development	1/44	33/18614	0.0751886	0.196356	0.151174	MYC	1
BP	GO:1902992	negative regulation of amyloid precursor protein catabolic process	1/44	33/18614	0.0751886	0.196356	0.151174	APOE	1
BP	GO:1904030	negative regulation of cyclin-dependent protein kinase activity	1/44	33/18614	0.0751886	0.196356	0.151174	NR2F2	1
BP	GO:1904893	negative regulation of receptor signaling pathway via STAT	1/44	33/18614	0.0751886	0.196356	0.151174	SOCS3	1
BP	GO:0032872	regulation of stress-activated MAPK cascade	2/44	193/18614	0.0762137	0.196422	0.151226	MYC/SASH1	2
BP	GO:0001558	regulation of cell growth	3/44	420/18614	0.0766436	0.196422	0.151226	APOE/CXCL12/BTG1	3
BP	GO:0045664	regulation of neuron differentiation	2/44	194/18614	0.0768952	0.196422	0.151226	ID4/CXCL12	2
BP	GO:1901991	negative regulation of mitotic cell cycle phase transition	2/44	194/18614	0.0768952	0.196422	0.151226	CCL2/NABP1	2
BP	GO:0002021	response to dietary excess	1/44	34/18614	0.0773785	0.196422	0.151226	APOE	1
BP	GO:0006026	aminoglycan catabolic process	1/44	34/18614	0.0773785	0.196422	0.151226	CD44	1
BP	GO:0006691	leukotriene metabolic process	1/44	34/18614	0.0773785	0.196422	0.151226	GGT5	1
BP	GO:0007431	salivary gland development	1/44	34/18614	0.0773785	0.196422	0.151226	FGF7	1
BP	GO:0030511	positive regulation of transforming growth factor beta receptor signaling pathway	1/44	34/18614	0.0773785	0.196422	0.151226	ZEB2	1
BP	GO:0048841	regulation of axon extension involved in axon guidance	1/44	34/18614	0.0773785	0.196422	0.151226	CXCL12	1
BP	GO:0051973	positive regulation of telomerase activity	1/44	34/18614	0.0773785	0.196422	0.151226	MYC	1
BP	GO:0055094	response to lipoprotein particle	1/44	34/18614	0.0773785	0.196422	0.151226	APOE	1
BP	GO:0060563	neuroepithelial cell differentiation	1/44	34/18614	0.0773785	0.196422	0.151226	CEBPB	1
BP	GO:1901797	negative regulation of signal transduction by p53 class mediator	1/44	34/18614	0.0773785	0.196422	0.151226	CD44	1
BP	GO:1903846	positive regulation of cellular response to transforming growth factor beta stimulus	1/44	34/18614	0.0773785	0.196422	0.151226	ZEB2	1
BP	GO:2000406	positive regulation of T cell migration	1/44	34/18614	0.0773785	0.196422	0.151226	CXCL12	1
BP	GO:0071902	positive regulation of protein serine/threonine kinase activity	2/44	195/18614	0.0775787	0.196587	0.151352	SASH1/TCIM	2
BP	GO:0010959	regulation of metal ion transport	3/44	423/18614	0.0779272	0.197031	0.151694	CCL2/ABCC9/CXCL12	3
BP	GO:0070302	regulation of stress-activated protein kinase signaling cascade	2/44	196/18614	0.0782641	0.197031	0.151694	MYC/SASH1	2
BP	GO:0001906	cell killing	2/44	197/18614	0.0789515	0.197031	0.151694	CFH/CTSC	2
BP	GO:0001893	maternal placenta development	1/44	35/18614	0.0795634	0.197031	0.151694	NR2F2	1
BP	GO:0010923	negative regulation of phosphatase activity	1/44	35/18614	0.0795634	0.197031	0.151694	PPP1R15A	1
BP	GO:0030212	hyaluronan metabolic process	1/44	35/18614	0.0795634	0.197031	0.151694	CD44	1
BP	GO:0032633	interleukin-4 production	1/44	35/18614	0.0795634	0.197031	0.151694	CEBPB	1
BP	GO:0032673	regulation of interleukin-4 production	1/44	35/18614	0.0795634	0.197031	0.151694	CEBPB	1
BP	GO:0045773	positive regulation of axon extension	1/44	35/18614	0.0795634	0.197031	0.151694	CXCL12	1
BP	GO:0045777	positive regulation of blood pressure	1/44	35/18614	0.0795634	0.197031	0.151694	NR2F2	1
BP	GO:0050974	detection of mechanical stimulus involved in sensory perception	1/44	35/18614	0.0795634	0.197031	0.151694	CXCL12	1
BP	GO:0051968	positive regulation of synaptic transmission, glutamatergic	1/44	35/18614	0.0795634	0.197031	0.151694	CCL2	1
BP	GO:0060999	positive regulation of dendritic spine development	1/44	35/18614	0.0795634	0.197031	0.151694	APOE	1
BP	GO:0043434	response to peptide hormone	3/44	427/18614	0.0796536	0.197031	0.151694	CXCL12/SOCS3/BTG1	3
BP	GO:0043393	regulation of protein binding	2/44	201/18614	0.0817202	0.199481	0.15358	APOE/CFHR1	2
BP	GO:0010737	protein kinase A signaling	1/44	36/18614	0.0817433	0.199481	0.15358	TCIM	1
BP	GO:0010922	positive regulation of phosphatase activity	1/44	36/18614	0.0817433	0.199481	0.15358	PPP1R15A	1
BP	GO:0019068	virion assembly	1/44	36/18614	0.0817433	0.199481	0.15358	APOE	1
BP	GO:0019934	cGMP-mediated signaling	1/44	36/18614	0.0817433	0.199481	0.15358	APOE	1
BP	GO:0030224	monocyte differentiation	1/44	36/18614	0.0817433	0.199481	0.15358	MYC	1
BP	GO:0048730	epidermis morphogenesis	1/44	36/18614	0.0817433	0.199481	0.15358	FGF7	1
BP	GO:0050931	pigment cell differentiation	1/44	36/18614	0.0817433	0.199481	0.15358	ZEB2	1
BP	GO:0015711	organic anion transport	3/44	433/18614	0.082275	0.200442	0.15432	APOE/SLC7A2/SLC38A2	3
BP	GO:0071674	mononuclear cell migration	2/44	202/18614	0.0824171	0.200452	0.154328	CCL2/CXCL12	2
BP	GO:0043281	regulation of cysteine-type endopeptidase activity involved in apoptotic process	2/44	204/18614	0.0838165	0.20074	0.15455	MYC/CD44	2
BP	GO:0001941	postsynaptic membrane organization	1/44	37/18614	0.0839181	0.20074	0.15455	APOE	1
BP	GO:0007616	long-term memory	1/44	37/18614	0.0839181	0.20074	0.15455	APOE	1
BP	GO:0014037	Schwann cell differentiation	1/44	37/18614	0.0839181	0.20074	0.15455	LGI4	1
BP	GO:0014059	regulation of dopamine secretion	1/44	37/18614	0.0839181	0.20074	0.15455	CXCL12	1
BP	GO:0043516	regulation of DNA damage response, signal transduction by p53 class mediator	1/44	37/18614	0.0839181	0.20074	0.15455	CD44	1
BP	GO:0044319	wound healing, spreading of cells	1/44	37/18614	0.0839181	0.20074	0.15455	CD44	1
BP	GO:0045746	negative regulation of Notch signaling pathway	1/44	37/18614	0.0839181	0.20074	0.15455	TCIM	1
BP	GO:0071402	cellular response to lipoprotein particle stimulus	1/44	37/18614	0.0839181	0.20074	0.15455	APOE	1
BP	GO:0090505	epiboly involved in wound healing	1/44	37/18614	0.0839181	0.20074	0.15455	CD44	1
BP	GO:0022408	negative regulation of cell-cell adhesion	2/44	205/18614	0.084519	0.201845	0.1554	CXCL12/CEBPB	2
BP	GO:0009410	response to xenobiotic stimulus	3/44	440/18614	0.0853806	0.202265	0.155724	IGFBP2/AHR/MYC	3
BP	GO:0042594	response to starvation	2/44	207/18614	0.0859295	0.202265	0.155724	SSTR2/SLC38A2	2
BP	GO:0001662	behavioral fear response	1/44	38/18614	0.0860878	0.202265	0.155724	APOE	1
BP	GO:0014046	dopamine secretion	1/44	38/18614	0.0860878	0.202265	0.155724	CXCL12	1
BP	GO:0032373	positive regulation of sterol transport	1/44	38/18614	0.0860878	0.202265	0.155724	APOE	1
BP	GO:0032376	positive regulation of cholesterol transport	1/44	38/18614	0.0860878	0.202265	0.155724	APOE	1
BP	GO:0043618	regulation of transcription from RNA polymerase II promoter in response to stress	1/44	38/18614	0.0860878	0.202265	0.155724	CEBPB	1
BP	GO:0048846	axon extension involved in axon guidance	1/44	38/18614	0.0860878	0.202265	0.155724	CXCL12	1
BP	GO:0090504	epiboly	1/44	38/18614	0.0860878	0.202265	0.155724	CD44	1
BP	GO:1902284	neuron projection extension involved in neuron projection guidance	1/44	38/18614	0.0860878	0.202265	0.155724	CXCL12	1
BP	GO:1901654	response to ketone	2/44	208/18614	0.0866374	0.203227	0.156464	AHR/KLF9	2
BP	GO:0071383	cellular response to steroid hormone stimulus	2/44	209/18614	0.0873471	0.204561	0.157492	SSTR2/KLF9	2
BP	GO:0032102	negative regulation of response to external stimulus	3/44	446/18614	0.0880827	0.205687	0.158358	APOE/CCL2/SOCS3	3
BP	GO:0002209	behavioral defense response	1/44	39/18614	0.0882526	0.205687	0.158358	APOE	1
BP	GO:0097242	amyloid-beta clearance	1/44	39/18614	0.0882526	0.205687	0.158358	APOE	1
BP	GO:0060541	respiratory system development	2/44	211/18614	0.088772	0.206566	0.159035	FGF7/CRISPLD2	2
BP	GO:0042098	T cell proliferation	2/44	213/18614	0.0902038	0.208049	0.160177	IGFBP2/CEBPB	2
BP	GO:0007212	dopamine receptor signaling pathway	1/44	40/18614	0.0904123	0.208049	0.160177	PTGER1	1
BP	GO:0046627	negative regulation of insulin receptor signaling pathway	1/44	40/18614	0.0904123	0.208049	0.160177	SOCS3	1
BP	GO:0070884	regulation of calcineurin-NFAT signaling cascade	1/44	40/18614	0.0904123	0.208049	0.160177	FHL2	1
BP	GO:0071392	cellular response to estradiol stimulus	1/44	40/18614	0.0904123	0.208049	0.160177	SSTR2	1
BP	GO:0090181	regulation of cholesterol metabolic process	1/44	40/18614	0.0904123	0.208049	0.160177	APOE	1
BP	GO:1904994	regulation of leukocyte adhesion to vascular endothelial cell	1/44	40/18614	0.0904123	0.208049	0.160177	CXCL12	1
BP	GO:0009314	response to radiation	3/44	452/18614	0.0908213	0.208232	0.160318	NABP1/MYC/CXCL12	3
BP	GO:0045637	regulation of myeloid cell differentiation	2/44	214/18614	0.0909224	0.208232	0.160318	MYC/CEBPB	2
BP	GO:1902806	regulation of cell cycle G1/S phase transition	2/44	214/18614	0.0909224	0.208232	0.160318	CCL2/TCIM	2
BP	GO:0048568	embryonic organ development	3/44	453/18614	0.0912813	0.208725	0.160697	NR2F2/CEBPB/SOCS3	3
BP	GO:0002691	regulation of cellular extravasation	1/44	41/18614	0.092567	0.209684	0.161436	CXCL12	1
BP	GO:0048246	macrophage chemotaxis	1/44	41/18614	0.092567	0.209684	0.161436	CCL2	1
BP	GO:0106056	regulation of calcineurin-mediated signaling	1/44	41/18614	0.092567	0.209684	0.161436	FHL2	1
BP	GO:0150077	regulation of neuroinflammatory response	1/44	41/18614	0.092567	0.209684	0.161436	CTSC	1
BP	GO:1990000	amyloid fibril formation	1/44	41/18614	0.092567	0.209684	0.161436	APOE	1
BP	GO:2000403	positive regulation of lymphocyte migration	1/44	41/18614	0.092567	0.209684	0.161436	CXCL12	1
BP	GO:0006469	negative regulation of protein kinase activity	2/44	217/18614	0.0930883	0.210305	0.161914	APOE/NR2F2	2
BP	GO:1901987	regulation of cell cycle phase transition	3/44	457/18614	0.093131	0.210305	0.161914	CCL2/NABP1/TCIM	3
BP	GO:0050999	regulation of nitric-oxide synthase activity	1/44	42/18614	0.0947167	0.211909	0.163148	APOE	1
BP	GO:0055090	acylglycerol homeostasis	1/44	42/18614	0.0947167	0.211909	0.163148	APOE	1
BP	GO:0070328	triglyceride homeostasis	1/44	42/18614	0.0947167	0.211909	0.163148	APOE	1
BP	GO:0090207	regulation of triglyceride metabolic process	1/44	42/18614	0.0947167	0.211909	0.163148	APOE	1
BP	GO:1900077	negative regulation of cellular response to insulin stimulus	1/44	42/18614	0.0947167	0.211909	0.163148	SOCS3	1
BP	GO:1904037	positive regulation of epithelial cell apoptotic process	1/44	42/18614	0.0947167	0.211909	0.163148	CCL2	1
BP	GO:0016055	Wnt signaling pathway	3/44	461/18614	0.0949965	0.212208	0.163379	APOE/IGFBP2/ZEB2	3
BP	GO:0198738	cell-cell signaling by wnt	3/44	463/18614	0.0959351	0.213975	0.164739	APOE/IGFBP2/ZEB2	3
BP	GO:0019674	NAD metabolic process	1/44	43/18614	0.0968615	0.214068	0.164811	NAMPT	1
BP	GO:0043507	positive regulation of JUN kinase activity	1/44	43/18614	0.0968615	0.214068	0.164811	SASH1	1
BP	GO:0045663	positive regulation of myoblast differentiation	1/44	43/18614	0.0968615	0.214068	0.164811	BTG1	1
BP	GO:0048713	regulation of oligodendrocyte differentiation	1/44	43/18614	0.0968615	0.214068	0.164811	ID4	1
BP	GO:0051954	positive regulation of amine transport	1/44	43/18614	0.0968615	0.214068	0.164811	CXCL12	1
BP	GO:0060428	lung epithelium development	1/44	43/18614	0.0968615	0.214068	0.164811	FGF7	1
BP	GO:0050808	synapse organization	3/44	466/18614	0.0973503	0.214822	0.165391	CLSTN2/APOE/ASAP1	3
BP	GO:0050866	negative regulation of cell activation	2/44	225/18614	0.0989377	0.216165	0.166426	APOE/CEBPB	2
BP	GO:0002347	response to tumor cell	1/44	44/18614	0.0990013	0.216165	0.166426	AHR	1
BP	GO:0006509	membrane protein ectodomain proteolysis	1/44	44/18614	0.0990013	0.216165	0.166426	APOE	1
BP	GO:0042596	fear response	1/44	44/18614	0.0990013	0.216165	0.166426	APOE	1
BP	GO:0042771	intrinsic apoptotic signaling pathway in response to DNA damage by p53 class mediator	1/44	44/18614	0.0990013	0.216165	0.166426	CD44	1
BP	GO:0051955	regulation of amino acid transport	1/44	44/18614	0.0990013	0.216165	0.166426	SLC38A2	1
BP	GO:1903573	negative regulation of response to endoplasmic reticulum stress	1/44	44/18614	0.0990013	0.216165	0.166426	PPP1R15A	1
BP	GO:0002573	myeloid leukocyte differentiation	2/44	227/18614	0.100416	0.217621	0.167546	MYC/CEBPB	2
BP	GO:0002685	regulation of leukocyte migration	2/44	227/18614	0.100416	0.217621	0.167546	CCL2/CXCL12	2
BP	GO:0007019	microtubule depolymerization	1/44	45/18614	0.101136	0.217621	0.167546	NCKAP5	1
BP	GO:0014003	oligodendrocyte development	1/44	45/18614	0.101136	0.217621	0.167546	ID4	1
BP	GO:0014014	negative regulation of gliogenesis	1/44	45/18614	0.101136	0.217621	0.167546	ID4	1
BP	GO:0033173	calcineurin-NFAT signaling cascade	1/44	45/18614	0.101136	0.217621	0.167546	FHL2	1
BP	GO:0046006	regulation of activated T cell proliferation	1/44	45/18614	0.101136	0.217621	0.167546	IGFBP2	1
BP	GO:1900744	regulation of p38MAPK cascade	1/44	45/18614	0.101136	0.217621	0.167546	SASH1	1
BP	GO:1902692	regulation of neuroblast proliferation	1/44	45/18614	0.101136	0.217621	0.167546	ID4	1
BP	GO:1903131	mononuclear cell differentiation	3/44	474/18614	0.101167	0.217621	0.167546	TMEM176B/MYC/CEBPB	3
BP	GO:0050920	regulation of chemotaxis	2/44	230/18614	0.102646	0.217883	0.167748	CCL2/CXCL12	2
BP	GO:1903050	regulation of proteolysis involved in protein catabolic process	2/44	230/18614	0.102646	0.217883	0.167748	CTSC/APOE	2
BP	GO:0002455	humoral immune response mediated by circulating immunoglobulin	1/44	46/18614	0.103266	0.217883	0.167748	C1S	1
BP	GO:0033120	positive regulation of RNA splicing	1/44	46/18614	0.103266	0.217883	0.167748	SLC38A2	1
BP	GO:0035272	exocrine system development	1/44	46/18614	0.103266	0.217883	0.167748	FGF7	1
BP	GO:0035305	negative regulation of dephosphorylation	1/44	46/18614	0.103266	0.217883	0.167748	PPP1R15A	1
BP	GO:0035307	positive regulation of protein dephosphorylation	1/44	46/18614	0.103266	0.217883	0.167748	PPP1R15A	1
BP	GO:0042551	neuron maturation	1/44	46/18614	0.103266	0.217883	0.167748	LGI4	1
BP	GO:0044788	modulation by host of viral process	1/44	46/18614	0.103266	0.217883	0.167748	APOE	1
BP	GO:0071827	plasma lipoprotein particle organization	1/44	46/18614	0.103266	0.217883	0.167748	APOE	1
BP	GO:2000273	positive regulation of signaling receptor activity	1/44	46/18614	0.103266	0.217883	0.167748	CCL2	1
BP	GO:0043270	positive regulation of monoatomic ion transport	2/44	231/18614	0.103392	0.217883	0.167748	CCL2/CXCL12	2
BP	GO:0048588	developmental cell growth	2/44	231/18614	0.103392	0.217883	0.167748	APOE/CXCL12	2
BP	GO:0050769	positive regulation of neurogenesis	2/44	232/18614	0.10414	0.217883	0.167748	ID4/CXCL12	2
BP	GO:2001234	negative regulation of apoptotic signaling pathway	2/44	233/18614	0.104889	0.217883	0.167748	CD44/CXCL12	2
BP	GO:0001774	microglial cell activation	1/44	47/18614	0.105391	0.217883	0.167748	CTSC	1
BP	GO:0002920	regulation of humoral immune response	1/44	47/18614	0.105391	0.217883	0.167748	CFH	1
BP	GO:0006984	ER-nucleus signaling pathway	1/44	47/18614	0.105391	0.217883	0.167748	PPP1R15A	1
BP	GO:0043277	apoptotic cell clearance	1/44	47/18614	0.105391	0.217883	0.167748	CCL2	1
BP	GO:0045601	regulation of endothelial cell differentiation	1/44	47/18614	0.105391	0.217883	0.167748	BTG1	1
BP	GO:0051972	regulation of telomerase activity	1/44	47/18614	0.105391	0.217883	0.167748	MYC	1
BP	GO:0060711	labyrinthine layer development	1/44	47/18614	0.105391	0.217883	0.167748	SOCS3	1
BP	GO:0061383	trabecula morphogenesis	1/44	47/18614	0.105391	0.217883	0.167748	FHL2	1
BP	GO:1900271	regulation of long-term synaptic potentiation	1/44	47/18614	0.105391	0.217883	0.167748	APOE	1
BP	GO:1990573	potassium ion import across plasma membrane	1/44	47/18614	0.105391	0.217883	0.167748	ABCC9	1
BP	GO:0007188	adenylate cyclase-modulating G protein-coupled receptor signaling pathway	2/44	234/18614	0.10564	0.217883	0.167748	SSTR2/PTGER1	2
BP	GO:0016358	dendrite development	2/44	234/18614	0.10564	0.217883	0.167748	APOE/ASAP1	2
BP	GO:0060560	developmental growth involved in morphogenesis	2/44	234/18614	0.10564	0.217883	0.167748	APOE/CXCL12	2
BP	GO:2000116	regulation of cysteine-type endopeptidase activity	2/44	234/18614	0.10564	0.217883	0.167748	MYC/CD44	2
BP	GO:0010001	glial cell differentiation	2/44	235/18614	0.106393	0.218943	0.168564	ID4/LGI4	2
BP	GO:0006953	acute-phase response	1/44	48/18614	0.107511	0.218943	0.168564	CEBPB	1
BP	GO:0030850	prostate gland development	1/44	48/18614	0.107511	0.218943	0.168564	ID4	1
BP	GO:0042311	vasodilation	1/44	48/18614	0.107511	0.218943	0.168564	APOE	1
BP	GO:0046189	phenol-containing compound biosynthetic process	1/44	48/18614	0.107511	0.218943	0.168564	ZEB2	1
BP	GO:0048066	developmental pigmentation	1/44	48/18614	0.107511	0.218943	0.168564	ZEB2	1
BP	GO:0050798	activated T cell proliferation	1/44	48/18614	0.107511	0.218943	0.168564	IGFBP2	1
BP	GO:1902003	regulation of amyloid-beta formation	1/44	48/18614	0.107511	0.218943	0.168564	APOE	1
BP	GO:2000404	regulation of T cell migration	1/44	48/18614	0.107511	0.218943	0.168564	CXCL12	1
BP	GO:0051403	stress-activated MAPK cascade	2/44	237/18614	0.107902	0.219431	0.16894	MYC/SASH1	2
BP	GO:0033673	negative regulation of kinase activity	2/44	239/18614	0.109417	0.221387	0.170446	APOE/NR2F2	2
BP	GO:0034198	cellular response to amino acid starvation	1/44	49/18614	0.109626	0.221387	0.170446	SLC38A2	1
BP	GO:0043114	regulation of vascular permeability	1/44	49/18614	0.109626	0.221387	0.170446	APOE	1
BP	GO:0071825	protein-lipid complex subunit organization	1/44	49/18614	0.109626	0.221387	0.170446	APOE	1
BP	GO:0097720	calcineurin-mediated signaling	1/44	49/18614	0.109626	0.221387	0.170446	FHL2	1
BP	GO:0019221	cytokine-mediated signaling pathway	3/44	492/18614	0.109972	0.22147	0.17051	CCL2/CD44/CXCL12	3
BP	GO:0090066	regulation of anatomical structure size	3/44	492/18614	0.109972	0.22147	0.17051	APOE/CXCL12/PPP1R15A	3
BP	GO:0032984	protein-containing complex disassembly	2/44	240/18614	0.110177	0.221574	0.17059	MYC/NCKAP5	2
BP	GO:0030595	leukocyte chemotaxis	2/44	241/18614	0.110938	0.221641	0.170641	CCL2/CXCL12	2
BP	GO:0097529	myeloid leukocyte migration	2/44	241/18614	0.110938	0.221641	0.170641	CCL2/CXCL12	2
BP	GO:0002253	activation of immune response	3/44	495/18614	0.111469	0.221641	0.170641	CFH/CFHR1/C1S	3
BP	GO:0016049	cell growth	3/44	495/18614	0.111469	0.221641	0.170641	APOE/CXCL12/BTG1	3
BP	GO:0009636	response to toxic substance	2/44	242/18614	0.1117	0.221641	0.170641	APOE/AHR	2
BP	GO:1901617	organic hydroxy compound biosynthetic process	2/44	242/18614	0.1117	0.221641	0.170641	APOE/ZEB2	2
BP	GO:0002269	leukocyte activation involved in inflammatory response	1/44	50/18614	0.111736	0.221641	0.170641	CTSC	1
BP	GO:0030195	negative regulation of blood coagulation	1/44	50/18614	0.111736	0.221641	0.170641	APOE	1
BP	GO:0045776	negative regulation of blood pressure	1/44	50/18614	0.111736	0.221641	0.170641	ABCC9	1
BP	GO:0048009	insulin-like growth factor receptor signaling pathway	1/44	50/18614	0.111736	0.221641	0.170641	IGFBP2	1
BP	GO:0015872	dopamine transport	1/44	51/18614	0.113842	0.222774	0.171514	CXCL12	1
BP	GO:0032873	negative regulation of stress-activated MAPK cascade	1/44	51/18614	0.113842	0.222774	0.171514	MYC	1
BP	GO:0043113	receptor clustering	1/44	51/18614	0.113842	0.222774	0.171514	APOE	1
BP	GO:0044818	mitotic G2/M transition checkpoint	1/44	51/18614	0.113842	0.222774	0.171514	NABP1	1
BP	GO:0060612	adipose tissue development	1/44	51/18614	0.113842	0.222774	0.171514	ARID5B	1
BP	GO:0060688	regulation of morphogenesis of a branching structure	1/44	51/18614	0.113842	0.222774	0.171514	FGF7	1
BP	GO:0070303	negative regulation of stress-activated protein kinase signaling cascade	1/44	51/18614	0.113842	0.222774	0.171514	MYC	1
BP	GO:0120009	intermembrane lipid transfer	1/44	51/18614	0.113842	0.222774	0.171514	APOE	1
BP	GO:1900047	negative regulation of hemostasis	1/44	51/18614	0.113842	0.222774	0.171514	APOE	1
BP	GO:1902895	positive regulation of miRNA transcription	1/44	51/18614	0.113842	0.222774	0.171514	MYC	1
BP	GO:0031098	stress-activated protein kinase signaling cascade	2/44	245/18614	0.113997	0.222777	0.171516	MYC/SASH1	2
BP	GO:0002762	negative regulation of myeloid leukocyte differentiation	1/44	52/18614	0.115942	0.224165	0.172585	MYC	1
BP	GO:0010543	regulation of platelet activation	1/44	52/18614	0.115942	0.224165	0.172585	APOE	1
BP	GO:0019933	cAMP-mediated signaling	1/44	52/18614	0.115942	0.224165	0.172585	AHR	1
BP	GO:0060425	lung morphogenesis	1/44	52/18614	0.115942	0.224165	0.172585	FGF7	1
BP	GO:0101023	vascular endothelial cell proliferation	1/44	52/18614	0.115942	0.224165	0.172585	CCL2	1
BP	GO:1901570	fatty acid derivative biosynthetic process	1/44	52/18614	0.115942	0.224165	0.172585	GGT5	1
BP	GO:1905562	regulation of vascular endothelial cell proliferation	1/44	52/18614	0.115942	0.224165	0.172585	CCL2	1
BP	GO:1990928	response to amino acid starvation	1/44	52/18614	0.115942	0.224165	0.172585	SLC38A2	1
BP	GO:0050870	positive regulation of T cell activation	2/44	249/18614	0.117077	0.226059	0.174043	CCL2/IGFBP2	2
BP	GO:0010874	regulation of cholesterol efflux	1/44	53/18614	0.118038	0.226109	0.174082	APOE	1
BP	GO:0048146	positive regulation of fibroblast proliferation	1/44	53/18614	0.118038	0.226109	0.174082	MYC	1
BP	GO:0050873	brown fat cell differentiation	1/44	53/18614	0.118038	0.226109	0.174082	CEBPB	1
BP	GO:0050982	detection of mechanical stimulus	1/44	53/18614	0.118038	0.226109	0.174082	CXCL12	1
BP	GO:0070169	positive regulation of biomineral tissue development	1/44	53/18614	0.118038	0.226109	0.174082	CEBPB	1
BP	GO:1902930	regulation of alcohol biosynthetic process	1/44	53/18614	0.118038	0.226109	0.174082	APOE	1
BP	GO:0097305	response to alcohol	2/44	252/18614	0.119402	0.228009	0.175544	AHR/KLF9	2
BP	GO:0014009	glial cell proliferation	1/44	54/18614	0.120129	0.228009	0.175544	LGI4	1
BP	GO:0046164	alcohol catabolic process	1/44	54/18614	0.120129	0.228009	0.175544	APOE	1
BP	GO:0050819	negative regulation of coagulation	1/44	54/18614	0.120129	0.228009	0.175544	APOE	1
BP	GO:0071320	cellular response to cAMP	1/44	54/18614	0.120129	0.228009	0.175544	AHR	1
BP	GO:1902743	regulation of lamellipodium organization	1/44	54/18614	0.120129	0.228009	0.175544	CD44	1
BP	GO:2000179	positive regulation of neural precursor cell proliferation	1/44	54/18614	0.120129	0.228009	0.175544	ID4	1
BP	GO:0010761	fibroblast migration	1/44	55/18614	0.122214	0.230761	0.177663	ARID5B	1
BP	GO:0034381	plasma lipoprotein particle clearance	1/44	55/18614	0.122214	0.230761	0.177663	APOE	1
BP	GO:0061900	glial cell activation	1/44	55/18614	0.122214	0.230761	0.177663	CTSC	1
BP	GO:1902991	regulation of amyloid precursor protein catabolic process	1/44	55/18614	0.122214	0.230761	0.177663	APOE	1
BP	GO:0002707	negative regulation of lymphocyte mediated immunity	1/44	56/18614	0.124296	0.232563	0.17905	AHR	1
BP	GO:0002823	negative regulation of adaptive immune response based on somatic recombination of immune receptors built from immunoglobulin superfamily domains	1/44	56/18614	0.124296	0.232563	0.17905	AHR	1
BP	GO:0006695	cholesterol biosynthetic process	1/44	56/18614	0.124296	0.232563	0.17905	APOE	1
BP	GO:0034205	amyloid-beta formation	1/44	56/18614	0.124296	0.232563	0.17905	APOE	1
BP	GO:0038066	p38MAPK cascade	1/44	56/18614	0.124296	0.232563	0.17905	SASH1	1
BP	GO:1902653	secondary alcohol biosynthetic process	1/44	56/18614	0.124296	0.232563	0.17905	APOE	1
BP	GO:2000107	negative regulation of leukocyte apoptotic process	1/44	56/18614	0.124296	0.232563	0.17905	CXCL12	1
BP	GO:0034976	response to endoplasmic reticulum stress	2/44	259/18614	0.124872	0.232563	0.17905	CEBPB/PPP1R15A	2
BP	GO:0001541	ovarian follicle development	1/44	57/18614	0.126372	0.232563	0.17905	CEBPB	1
BP	GO:0006749	glutathione metabolic process	1/44	57/18614	0.126372	0.232563	0.17905	GGT5	1
BP	GO:0006826	iron ion transport	1/44	57/18614	0.126372	0.232563	0.17905	STEAP4	1
BP	GO:0010332	response to gamma radiation	1/44	57/18614	0.126372	0.232563	0.17905	MYC	1
BP	GO:0032768	regulation of monooxygenase activity	1/44	57/18614	0.126372	0.232563	0.17905	APOE	1
BP	GO:0043666	regulation of phosphoprotein phosphatase activity	1/44	57/18614	0.126372	0.232563	0.17905	PPP1R15A	1
BP	GO:0046148	pigment biosynthetic process	1/44	57/18614	0.126372	0.232563	0.17905	ZEB2	1
BP	GO:0048016	inositol phosphate-mediated signaling	1/44	57/18614	0.126372	0.232563	0.17905	FHL2	1
BP	GO:0048168	regulation of neuronal synaptic plasticity	1/44	57/18614	0.126372	0.232563	0.17905	APOE	1
BP	GO:0050433	regulation of catecholamine secretion	1/44	57/18614	0.126372	0.232563	0.17905	CXCL12	1
BP	GO:0061756	leukocyte adhesion to vascular endothelial cell	1/44	57/18614	0.126372	0.232563	0.17905	CXCL12	1
BP	GO:0072132	mesenchyme morphogenesis	1/44	57/18614	0.126372	0.232563	0.17905	MYC	1
BP	GO:0015804	neutral amino acid transport	1/44	58/18614	0.128443	0.235479	0.181295	SLC38A2	1
BP	GO:0048008	platelet-derived growth factor receptor signaling pathway	1/44	58/18614	0.128443	0.235479	0.181295	ARID5B	1
BP	GO:0050732	negative regulation of peptidyl-tyrosine phosphorylation	1/44	58/18614	0.128443	0.235479	0.181295	SOCS3	1
BP	GO:0051924	regulation of calcium ion transport	2/44	266/18614	0.130403	0.237172	0.182599	CCL2/CXCL12	2
BP	GO:0001913	T cell mediated cytotoxicity	1/44	59/18614	0.13051	0.237172	0.182599	CTSC	1
BP	GO:0008347	glial cell migration	1/44	59/18614	0.13051	0.237172	0.182599	CCL2	1
BP	GO:0033619	membrane protein proteolysis	1/44	59/18614	0.13051	0.237172	0.182599	APOE	1
BP	GO:0050432	catecholamine secretion	1/44	59/18614	0.13051	0.237172	0.182599	CXCL12	1
BP	GO:0070534	protein K63-linked ubiquitination	1/44	59/18614	0.13051	0.237172	0.182599	SASH1	1
BP	GO:2000351	regulation of endothelial cell apoptotic process	1/44	59/18614	0.13051	0.237172	0.182599	CCL2	1
BP	GO:0110053	regulation of actin filament organization	2/44	268/18614	0.131993	0.238826	0.183872	SYNPO2/CXCL12	2
BP	GO:0001658	branching involved in ureteric bud morphogenesis	1/44	60/18614	0.132572	0.238826	0.183872	MYC	1
BP	GO:0002011	morphogenesis of an epithelial sheet	1/44	60/18614	0.132572	0.238826	0.183872	CD44	1
BP	GO:0015695	organic cation transport	1/44	60/18614	0.132572	0.238826	0.183872	SLC38A2	1
BP	GO:0019748	secondary metabolic process	1/44	60/18614	0.132572	0.238826	0.183872	ZEB2	1
BP	GO:0043407	negative regulation of MAP kinase activity	1/44	60/18614	0.132572	0.238826	0.183872	APOE	1
BP	GO:2000630	positive regulation of miRNA metabolic process	1/44	60/18614	0.132572	0.238826	0.183872	MYC	1
BP	GO:0002820	negative regulation of adaptive immune response	1/44	61/18614	0.134629	0.23956	0.184437	AHR	1
BP	GO:0015800	acidic amino acid transport	1/44	61/18614	0.134629	0.23956	0.184437	SLC38A2	1
BP	GO:0022029	telencephalon cell migration	1/44	61/18614	0.134629	0.23956	0.184437	CXCL12	1
BP	GO:0034113	heterotypic cell-cell adhesion	1/44	61/18614	0.134629	0.23956	0.184437	CD44	1
BP	GO:0035306	positive regulation of dephosphorylation	1/44	61/18614	0.134629	0.23956	0.184437	PPP1R15A	1
BP	GO:0045599	negative regulation of fat cell differentiation	1/44	61/18614	0.134629	0.23956	0.184437	ID4	1
BP	GO:0046456	icosanoid biosynthetic process	1/44	61/18614	0.134629	0.23956	0.184437	GGT5	1
BP	GO:0046854	phosphatidylinositol phosphate biosynthetic process	1/44	61/18614	0.134629	0.23956	0.184437	SOCS3	1
BP	GO:0060135	maternal process involved in female pregnancy	1/44	61/18614	0.134629	0.23956	0.184437	NR2F2	1
BP	GO:1905517	macrophage migration	1/44	61/18614	0.134629	0.23956	0.184437	CCL2	1
BP	GO:0043547	positive regulation of GTPase activity	2/44	272/18614	0.135189	0.240262	0.184978	CCL2/ASAP1	2
BP	GO:0032233	positive regulation of actin filament bundle assembly	1/44	62/18614	0.136681	0.241929	0.186261	SYNPO2	1
BP	GO:0043030	regulation of macrophage activation	1/44	62/18614	0.136681	0.241929	0.186261	CTSC	1
BP	GO:0043506	regulation of JUN kinase activity	1/44	62/18614	0.136681	0.241929	0.186261	SASH1	1
BP	GO:1901988	negative regulation of cell cycle phase transition	2/44	274/18614	0.136793	0.241929	0.186261	CCL2/NABP1	2
BP	GO:0007611	learning or memory	2/44	276/18614	0.138402	0.243572	0.187526	APOE/CEBPB	2
BP	GO:0016126	sterol biosynthetic process	1/44	63/18614	0.138729	0.243572	0.187526	APOE	1
BP	GO:0051353	positive regulation of oxidoreductase activity	1/44	63/18614	0.138729	0.243572	0.187526	APOE	1
BP	GO:0051965	positive regulation of synapse assembly	1/44	63/18614	0.138729	0.243572	0.187526	CLSTN2	1
BP	GO:0099601	regulation of neurotransmitter receptor activity	1/44	63/18614	0.138729	0.243572	0.187526	CCL2	1
BP	GO:2001244	positive regulation of intrinsic apoptotic signaling pathway	1/44	63/18614	0.138729	0.243572	0.187526	MYC	1
BP	GO:0032412	regulation of monoatomic ion transmembrane transporter activity	2/44	278/18614	0.140015	0.245534	0.189037	CCL2/ABCC9	2
BP	GO:0021885	forebrain cell migration	1/44	64/18614	0.140771	0.245764	0.189214	CXCL12	1
BP	GO:0048247	lymphocyte chemotaxis	1/44	64/18614	0.140771	0.245764	0.189214	CCL2	1
BP	GO:0051055	negative regulation of lipid biosynthetic process	1/44	64/18614	0.140771	0.245764	0.189214	APOE	1
BP	GO:0051348	negative regulation of transferase activity	2/44	279/18614	0.140823	0.245764	0.189214	APOE/NR2F2	2
BP	GO:0010972	negative regulation of G2/M transition of mitotic cell cycle	1/44	65/18614	0.142809	0.247741	0.190736	NABP1	1
BP	GO:0030888	regulation of B cell proliferation	1/44	65/18614	0.142809	0.247741	0.190736	AHR	1
BP	GO:0050435	amyloid-beta metabolic process	1/44	65/18614	0.142809	0.247741	0.190736	APOE	1
BP	GO:0072577	endothelial cell apoptotic process	1/44	65/18614	0.142809	0.247741	0.190736	CCL2	1
BP	GO:1905330	regulation of morphogenesis of an epithelium	1/44	65/18614	0.142809	0.247741	0.190736	FGF7	1
BP	GO:0001655	urogenital system development	1/44	66/18614	0.144843	0.250137	0.192581	ID4	1
BP	GO:0060675	ureteric bud morphogenesis	1/44	66/18614	0.144843	0.250137	0.192581	MYC	1
BP	GO:2000272	negative regulation of signaling receptor activity	1/44	66/18614	0.144843	0.250137	0.192581	MTRNR2L12	1
BP	GO:0031348	negative regulation of defense response	2/44	284/18614	0.14488	0.250137	0.192581	APOE/SOCS3	2
BP	GO:0034605	cellular response to heat	1/44	67/18614	0.146871	0.252675	0.194534	TCIM	1
BP	GO:0072171	mesonephric tubule morphogenesis	1/44	67/18614	0.146871	0.252675	0.194534	MYC	1
BP	GO:1902750	negative regulation of cell cycle G2/M phase transition	1/44	67/18614	0.146871	0.252675	0.194534	NABP1	1
BP	GO:0002704	negative regulation of leukocyte mediated immunity	1/44	68/18614	0.148895	0.253863	0.195449	AHR	1
BP	GO:0015909	long-chain fatty acid transport	1/44	68/18614	0.148895	0.253863	0.195449	APOE	1
BP	GO:0035019	somatic stem cell population maintenance	1/44	68/18614	0.148895	0.253863	0.195449	MYC	1
BP	GO:0042987	amyloid precursor protein catabolic process	1/44	68/18614	0.148895	0.253863	0.195449	APOE	1
BP	GO:0045670	regulation of osteoclast differentiation	1/44	68/18614	0.148895	0.253863	0.195449	CEBPB	1
BP	GO:0061180	mammary gland epithelium development	1/44	68/18614	0.148895	0.253863	0.195449	CEBPB	1
BP	GO:1902893	regulation of miRNA transcription	1/44	68/18614	0.148895	0.253863	0.195449	MYC	1
BP	GO:0022898	regulation of transmembrane transporter activity	2/44	289/18614	0.148961	0.253863	0.195449	CCL2/ABCC9	2
BP	GO:0030858	positive regulation of epithelial cell differentiation	1/44	69/18614	0.150915	0.25629	0.197318	BTG1	1
BP	GO:0061614	miRNA transcription	1/44	69/18614	0.150915	0.25629	0.197318	MYC	1
BP	GO:1901016	regulation of potassium ion transmembrane transporter activity	1/44	69/18614	0.150915	0.25629	0.197318	ABCC9	1
BP	GO:0006305	DNA alkylation	1/44	70/18614	0.152929	0.257304	0.198098	MYC	1
BP	GO:0006306	DNA methylation	1/44	70/18614	0.152929	0.257304	0.198098	MYC	1
BP	GO:0014823	response to activity	1/44	70/18614	0.152929	0.257304	0.198098	SLC38A2	1
BP	GO:0030193	regulation of blood coagulation	1/44	70/18614	0.152929	0.257304	0.198098	APOE	1
BP	GO:0034394	protein localization to cell surface	1/44	70/18614	0.152929	0.257304	0.198098	FGF7	1
BP	GO:0043112	receptor metabolic process	1/44	70/18614	0.152929	0.257304	0.198098	APOE	1
BP	GO:0043627	response to estrogen	1/44	70/18614	0.152929	0.257304	0.198098	IGFBP2	1
BP	GO:0050922	negative regulation of chemotaxis	1/44	70/18614	0.152929	0.257304	0.198098	CCL2	1
BP	GO:0015850	organic hydroxy compound transport	2/44	296/18614	0.154715	0.259782	0.200006	APOE/CXCL12	2
BP	GO:0033344	cholesterol efflux	1/44	71/18614	0.154939	0.259782	0.200006	APOE	1
BP	GO:0045600	positive regulation of fat cell differentiation	1/44	71/18614	0.154939	0.259782	0.200006	CEBPB	1
BP	GO:0051056	regulation of small GTPase mediated signal transduction	2/44	298/18614	0.156367	0.260438	0.200511	APOE/ARHGAP15	2
BP	GO:0030330	DNA damage response, signal transduction by p53 class mediator	1/44	72/18614	0.156944	0.260438	0.200511	CD44	1
BP	GO:0042130	negative regulation of T cell proliferation	1/44	72/18614	0.156944	0.260438	0.200511	CEBPB	1
BP	GO:0043954	cellular component maintenance	1/44	72/18614	0.156944	0.260438	0.200511	APOE	1
BP	GO:0045665	negative regulation of neuron differentiation	1/44	72/18614	0.156944	0.260438	0.200511	ID4	1
BP	GO:0046626	regulation of insulin receptor signaling pathway	1/44	72/18614	0.156944	0.260438	0.200511	SOCS3	1
BP	GO:0071677	positive regulation of mononuclear cell migration	1/44	72/18614	0.156944	0.260438	0.200511	CXCL12	1
BP	GO:1900046	regulation of hemostasis	1/44	72/18614	0.156944	0.260438	0.200511	APOE	1
BP	GO:2000036	regulation of stem cell population maintenance	1/44	72/18614	0.156944	0.260438	0.200511	MYC	1
BP	GO:0030522	intracellular receptor signaling pathway	2/44	299/18614	0.157195	0.260556	0.200602	AHR/NR2F2	2
BP	GO:0007405	neuroblast proliferation	1/44	73/18614	0.158945	0.261664	0.201455	ID4	1
BP	GO:0050766	positive regulation of phagocytosis	1/44	73/18614	0.158945	0.261664	0.201455	CCL2	1
BP	GO:0050795	regulation of behavior	1/44	73/18614	0.158945	0.261664	0.201455	APOE	1
BP	GO:0051937	catecholamine transport	1/44	73/18614	0.158945	0.261664	0.201455	CXCL12	1
BP	GO:0071260	cellular response to mechanical stimulus	1/44	73/18614	0.158945	0.261664	0.201455	SLC38A2	1
BP	GO:1900076	regulation of cellular response to insulin stimulus	1/44	73/18614	0.158945	0.261664	0.201455	SOCS3	1
BP	GO:0006874	intracellular calcium ion homeostasis	2/44	303/18614	0.160513	0.263754	0.203064	APOE/CXCL12	2
BP	GO:0045661	regulation of myoblast differentiation	1/44	74/18614	0.160941	0.263754	0.203064	BTG1	1
BP	GO:1901616	organic hydroxy compound catabolic process	1/44	74/18614	0.160941	0.263754	0.203064	APOE	1
BP	GO:2000573	positive regulation of DNA biosynthetic process	1/44	74/18614	0.160941	0.263754	0.203064	MYC	1
BP	GO:0030968	endoplasmic reticulum unfolded protein response	1/44	75/18614	0.162932	0.265817	0.204653	PPP1R15A	1
BP	GO:0048662	negative regulation of smooth muscle cell proliferation	1/44	75/18614	0.162932	0.265817	0.204653	APOE	1
BP	GO:0050818	regulation of coagulation	1/44	75/18614	0.162932	0.265817	0.204653	APOE	1
BP	GO:0072078	nephron tubule morphogenesis	1/44	75/18614	0.162932	0.265817	0.204653	MYC	1
BP	GO:0007422	peripheral nervous system development	1/44	76/18614	0.164919	0.267555	0.205991	LGI4	1
BP	GO:0050772	positive regulation of axonogenesis	1/44	76/18614	0.164919	0.267555	0.205991	CXCL12	1
BP	GO:0050810	regulation of steroid biosynthetic process	1/44	76/18614	0.164919	0.267555	0.205991	APOE	1
BP	GO:0086003	cardiac muscle cell contraction	1/44	76/18614	0.164919	0.267555	0.205991	ABCC9	1
BP	GO:0150076	neuroinflammatory response	1/44	76/18614	0.164919	0.267555	0.205991	CTSC	1
BP	GO:0001822	kidney development	2/44	310/18614	0.166353	0.269566	0.207539	ARID5B/MYC	2
BP	GO:0045685	regulation of glial cell differentiation	1/44	77/18614	0.166901	0.269566	0.207539	ID4	1
BP	GO:0072088	nephron epithelium morphogenesis	1/44	77/18614	0.166901	0.269566	0.207539	MYC	1
BP	GO:1901568	fatty acid derivative metabolic process	1/44	77/18614	0.166901	0.269566	0.207539	GGT5	1
BP	GO:0007162	negative regulation of cell adhesion	2/44	312/18614	0.168028	0.270784	0.208477	CXCL12/CEBPB	2
BP	GO:0060326	cell chemotaxis	2/44	312/18614	0.168028	0.270784	0.208477	CCL2/CXCL12	2
BP	GO:0044403	biological process involved in symbiotic interaction	2/44	313/18614	0.168867	0.270952	0.208606	APOE/CFHR1	2
BP	GO:0043154	negative regulation of cysteine-type endopeptidase activity involved in apoptotic process	1/44	78/18614	0.168878	0.270952	0.208606	CD44	1
BP	GO:0050709	negative regulation of protein secretion	1/44	78/18614	0.168878	0.270952	0.208606	APOE	1
BP	GO:0061045	negative regulation of wound healing	1/44	78/18614	0.168878	0.270952	0.208606	APOE	1
BP	GO:0019362	pyridine nucleotide metabolic process	1/44	79/18614	0.170851	0.271868	0.209311	NAMPT	1
BP	GO:0032371	regulation of sterol transport	1/44	79/18614	0.170851	0.271868	0.209311	APOE	1
BP	GO:0032374	regulation of cholesterol transport	1/44	79/18614	0.170851	0.271868	0.209311	APOE	1
BP	GO:0046496	nicotinamide nucleotide metabolic process	1/44	79/18614	0.170851	0.271868	0.209311	NAMPT	1
BP	GO:0061333	renal tubule morphogenesis	1/44	79/18614	0.170851	0.271868	0.209311	MYC	1
BP	GO:0010948	negative regulation of cell cycle process	2/44	317/18614	0.17223	0.271868	0.209311	CCL2/NABP1	2
BP	GO:0050890	cognition	2/44	317/18614	0.17223	0.271868	0.209311	APOE/CEBPB	2
BP	GO:0007193	adenylate cyclase-inhibiting G protein-coupled receptor signaling pathway	1/44	80/18614	0.172819	0.271868	0.209311	SSTR2	1
BP	GO:0032890	regulation of organic acid transport	1/44	80/18614	0.172819	0.271868	0.209311	SLC38A2	1
BP	GO:0042440	pigment metabolic process	1/44	80/18614	0.172819	0.271868	0.209311	ZEB2	1
BP	GO:0043537	negative regulation of blood vessel endothelial cell migration	1/44	80/18614	0.172819	0.271868	0.209311	APOE	1
BP	GO:0048644	muscle organ morphogenesis	1/44	80/18614	0.172819	0.271868	0.209311	ARID5B	1
BP	GO:0048844	artery morphogenesis	1/44	80/18614	0.172819	0.271868	0.209311	APOE	1
BP	GO:0051865	protein autoubiquitination	1/44	80/18614	0.172819	0.271868	0.209311	SASH1	1
BP	GO:0070972	protein localization to endoplasmic reticulum	1/44	80/18614	0.172819	0.271868	0.209311	PPP1R15A	1
BP	GO:0071230	cellular response to amino acid stimulus	1/44	80/18614	0.172819	0.271868	0.209311	CEBPB	1
BP	GO:0072028	nephron morphogenesis	1/44	80/18614	0.172819	0.271868	0.209311	MYC	1
BP	GO:0097061	dendritic spine organization	1/44	80/18614	0.172819	0.271868	0.209311	APOE	1
BP	GO:0019058	viral life cycle	2/44	320/18614	0.17476	0.27377	0.210776	APOE/CCL2	2
BP	GO:0043414	macromolecule methylation	2/44	320/18614	0.17476	0.27377	0.210776	MYC/BTG1	2
BP	GO:0072001	renal system development	2/44	320/18614	0.17476	0.27377	0.210776	ARID5B/MYC	2
BP	GO:2000628	regulation of miRNA metabolic process	1/44	81/18614	0.174783	0.27377	0.210776	MYC	1
BP	GO:0006446	regulation of translational initiation	1/44	82/18614	0.176742	0.275059	0.211768	PPP1R15A	1
BP	GO:0010921	regulation of phosphatase activity	1/44	82/18614	0.176742	0.275059	0.211768	PPP1R15A	1
BP	GO:0042509	regulation of tyrosine phosphorylation of STAT protein	1/44	82/18614	0.176742	0.275059	0.211768	SOCS3	1
BP	GO:0046928	regulation of neurotransmitter secretion	1/44	82/18614	0.176742	0.275059	0.211768	SLC38A2	1
BP	GO:0050848	regulation of calcium-mediated signaling	1/44	82/18614	0.176742	0.275059	0.211768	FHL2	1
BP	GO:1905897	regulation of response to endoplasmic reticulum stress	1/44	82/18614	0.176742	0.275059	0.211768	PPP1R15A	1
BP	GO:0032409	regulation of transporter activity	2/44	324/18614	0.178143	0.276942	0.213218	CCL2/ABCC9	2
BP	GO:0035023	regulation of Rho protein signal transduction	1/44	83/18614	0.178697	0.277209	0.213423	APOE	1
BP	GO:0051851	modulation by host of symbiont process	1/44	83/18614	0.178697	0.277209	0.213423	APOE	1
BP	GO:0061515	myeloid cell development	1/44	84/18614	0.180647	0.279402	0.215111	CEBPB	1
BP	GO:0051251	positive regulation of lymphocyte activation	2/44	327/18614	0.180688	0.279402	0.215111	CCL2/IGFBP2	2
BP	GO:0055074	calcium ion homeostasis	2/44	327/18614	0.180688	0.279402	0.215111	APOE/CXCL12	2
BP	GO:0048638	regulation of developmental growth	2/44	328/18614	0.181537	0.280417	0.215893	APOE/CXCL12	2
BP	GO:0055013	cardiac muscle cell development	1/44	85/18614	0.182593	0.281449	0.216687	FHL2	1
BP	GO:0072524	pyridine-containing compound metabolic process	1/44	85/18614	0.182593	0.281449	0.216687	NAMPT	1
BP	GO:0007260	tyrosine phosphorylation of STAT protein	1/44	86/18614	0.184534	0.28264	0.217605	SOCS3	1
BP	GO:0008543	fibroblast growth factor receptor signaling pathway	1/44	86/18614	0.184534	0.28264	0.217605	FGF7	1
BP	GO:0015844	monoamine transport	1/44	86/18614	0.184534	0.28264	0.217605	CXCL12	1
BP	GO:0019915	lipid storage	1/44	86/18614	0.184534	0.28264	0.217605	APOE	1
BP	GO:0021766	hippocampus development	1/44	86/18614	0.184534	0.28264	0.217605	ID4	1
BP	GO:2000134	negative regulation of G1/S transition of mitotic cell cycle	1/44	86/18614	0.184534	0.28264	0.217605	CCL2	1
BP	GO:0032092	positive regulation of protein binding	1/44	87/18614	0.18647	0.283513	0.218277	APOE	1
BP	GO:0032370	positive regulation of lipid transport	1/44	87/18614	0.18647	0.283513	0.218277	APOE	1
BP	GO:0046889	positive regulation of lipid biosynthetic process	1/44	87/18614	0.18647	0.283513	0.218277	APOE	1
BP	GO:0048145	regulation of fibroblast proliferation	1/44	87/18614	0.18647	0.283513	0.218277	MYC	1
BP	GO:0048708	astrocyte differentiation	1/44	87/18614	0.18647	0.283513	0.218277	ID4	1
BP	GO:0097006	regulation of plasma lipoprotein particle levels	1/44	87/18614	0.18647	0.283513	0.218277	APOE	1
BP	GO:0097194	execution phase of apoptosis	1/44	87/18614	0.18647	0.283513	0.218277	MTRNR2L12	1
BP	GO:0052548	regulation of endopeptidase activity	2/44	336/18614	0.188355	0.285553	0.219848	MYC/CD44	2
BP	GO:0035304	regulation of protein dephosphorylation	1/44	88/18614	0.188402	0.285553	0.219848	PPP1R15A	1
BP	GO:0050672	negative regulation of lymphocyte proliferation	1/44	88/18614	0.188402	0.285553	0.219848	CEBPB	1
BP	GO:0006112	energy reserve metabolic process	1/44	89/18614	0.19033	0.286977	0.220944	MYC	1
BP	GO:0032945	negative regulation of mononuclear cell proliferation	1/44	89/18614	0.19033	0.286977	0.220944	CEBPB	1
BP	GO:0051591	response to cAMP	1/44	89/18614	0.19033	0.286977	0.220944	AHR	1
BP	GO:0071229	cellular response to acid chemical	1/44	89/18614	0.19033	0.286977	0.220944	CEBPB	1
BP	GO:2000177	regulation of neural precursor cell proliferation	1/44	89/18614	0.19033	0.286977	0.220944	ID4	1
BP	GO:0071214	cellular response to abiotic stimulus	2/44	339/18614	0.190921	0.287272	0.221171	MYC/SLC38A2	2
BP	GO:0104004	cellular response to environmental stimulus	2/44	339/18614	0.190921	0.287272	0.221171	MYC/SLC38A2	2
BP	GO:0033555	multicellular organismal response to stress	1/44	90/18614	0.192253	0.288082	0.221794	APOE	1
BP	GO:0106027	neuron projection organization	1/44	90/18614	0.192253	0.288082	0.221794	APOE	1
BP	GO:1903351	cellular response to dopamine	1/44	90/18614	0.192253	0.288082	0.221794	PTGER1	1
BP	GO:2000106	regulation of leukocyte apoptotic process	1/44	90/18614	0.192253	0.288082	0.221794	CXCL12	1
BP	GO:0001942	hair follicle development	1/44	91/18614	0.194172	0.289463	0.222858	FGF7	1
BP	GO:0060021	roof of mouth development	1/44	91/18614	0.194172	0.289463	0.222858	ARID5B	1
BP	GO:0097581	lamellipodium organization	1/44	91/18614	0.194172	0.289463	0.222858	CD44	1
BP	GO:1903350	response to dopamine	1/44	91/18614	0.194172	0.289463	0.222858	PTGER1	1
BP	GO:2000117	negative regulation of cysteine-type endopeptidase activity	1/44	91/18614	0.194172	0.289463	0.222858	CD44	1
BP	GO:0051346	negative regulation of hydrolase activity	2/44	345/18614	0.196069	0.290824	0.223905	CD44/PPP1R15A	2
BP	GO:0001656	metanephros development	1/44	92/18614	0.196086	0.290824	0.223905	MYC	1
BP	GO:0009791	post-embryonic development	1/44	92/18614	0.196086	0.290824	0.223905	ARID5B	1
BP	GO:0045666	positive regulation of neuron differentiation	1/44	92/18614	0.196086	0.290824	0.223905	CXCL12	1
BP	GO:0055006	cardiac cell development	1/44	92/18614	0.196086	0.290824	0.223905	FHL2	1
BP	GO:0032956	regulation of actin cytoskeleton organization	2/44	346/18614	0.196929	0.291777	0.224639	SYNPO2/CXCL12	2
BP	GO:0034644	cellular response to UV	1/44	93/18614	0.197996	0.292461	0.225166	MYC	1
BP	GO:0051781	positive regulation of cell division	1/44	93/18614	0.197996	0.292461	0.225166	FGF7	1
BP	GO:1903035	negative regulation of response to wounding	1/44	93/18614	0.197996	0.292461	0.225166	APOE	1
BP	GO:0006936	muscle contraction	2/44	349/18614	0.199512	0.293188	0.225725	SSTR2/ABCC9	2
BP	GO:0045765	regulation of angiogenesis	2/44	349/18614	0.199512	0.293188	0.225725	SASH1/BTG1	2
BP	GO:0003073	regulation of systemic arterial blood pressure	1/44	94/18614	0.199901	0.293188	0.225725	NR2F2	1
BP	GO:0006835	dicarboxylic acid transport	1/44	94/18614	0.199901	0.293188	0.225725	SLC38A2	1
BP	GO:0022404	molting cycle process	1/44	94/18614	0.199901	0.293188	0.225725	FGF7	1
BP	GO:0022405	hair cycle process	1/44	94/18614	0.199901	0.293188	0.225725	FGF7	1
BP	GO:1901379	regulation of potassium ion transmembrane transport	1/44	94/18614	0.199901	0.293188	0.225725	ABCC9	1
BP	GO:0007517	muscle organ development	2/44	351/18614	0.201236	0.294848	0.227004	ARID5B/NR2F2	2
BP	GO:0042982	amyloid precursor protein metabolic process	1/44	95/18614	0.201802	0.295082	0.227183	APOE	1
BP	GO:0045638	negative regulation of myeloid cell differentiation	1/44	95/18614	0.201802	0.295082	0.227183	MYC	1
BP	GO:0031346	positive regulation of cell projection organization	2/44	353/18614	0.202962	0.29577	0.227713	APOE/CXCL12	2
BP	GO:0002690	positive regulation of leukocyte chemotaxis	1/44	96/18614	0.203698	0.29577	0.227713	CXCL12	1
BP	GO:0032091	negative regulation of protein binding	1/44	96/18614	0.203698	0.29577	0.227713	CFHR1	1
BP	GO:0045807	positive regulation of endocytosis	1/44	96/18614	0.203698	0.29577	0.227713	APOE	1
BP	GO:0070664	negative regulation of leukocyte proliferation	1/44	96/18614	0.203698	0.29577	0.227713	CEBPB	1
BP	GO:0072080	nephron tubule development	1/44	96/18614	0.203698	0.29577	0.227713	MYC	1
BP	GO:1903510	mucopolysaccharide metabolic process	1/44	96/18614	0.203698	0.29577	0.227713	CD44	1
BP	GO:1901342	regulation of vasculature development	2/44	355/18614	0.20469	0.296148	0.228004	SASH1/BTG1	2
BP	GO:0000041	transition metal ion transport	1/44	97/18614	0.20559	0.296148	0.228004	STEAP4	1
BP	GO:0001657	ureteric bud development	1/44	97/18614	0.20559	0.296148	0.228004	MYC	1
BP	GO:0002709	regulation of T cell mediated immunity	1/44	97/18614	0.20559	0.296148	0.228004	AHR	1
BP	GO:0008593	regulation of Notch signaling pathway	1/44	97/18614	0.20559	0.296148	0.228004	TCIM	1
BP	GO:0010586	miRNA metabolic process	1/44	97/18614	0.20559	0.296148	0.228004	MYC	1
BP	GO:0060993	kidney morphogenesis	1/44	97/18614	0.20559	0.296148	0.228004	MYC	1
BP	GO:1902807	negative regulation of cell cycle G1/S phase transition	1/44	97/18614	0.20559	0.296148	0.228004	CCL2	1
BP	GO:1901990	regulation of mitotic cell cycle phase transition	2/44	357/18614	0.20642	0.297048	0.228697	CCL2/NABP1	2
BP	GO:0034620	cellular response to unfolded protein	1/44	98/18614	0.207478	0.297392	0.228962	PPP1R15A	1
BP	GO:0072163	mesonephric epithelium development	1/44	98/18614	0.207478	0.297392	0.228962	MYC	1
BP	GO:0072164	mesonephric tubule development	1/44	98/18614	0.207478	0.297392	0.228962	MYC	1
BP	GO:0120162	positive regulation of cold-induced thermogenesis	1/44	98/18614	0.207478	0.297392	0.228962	CEBPB	1
BP	GO:0019218	regulation of steroid metabolic process	1/44	99/18614	0.209361	0.298911	0.230132	APOE	1
BP	GO:0042632	cholesterol homeostasis	1/44	99/18614	0.209361	0.298911	0.230132	APOE	1
BP	GO:0051588	regulation of neurotransmitter transport	1/44	99/18614	0.209361	0.298911	0.230132	SLC38A2	1
BP	GO:0098869	cellular oxidant detoxification	1/44	99/18614	0.209361	0.298911	0.230132	APOE	1
BP	GO:0006641	triglyceride metabolic process	1/44	100/18614	0.21124	0.300707	0.231514	APOE	1
BP	GO:0055092	sterol homeostasis	1/44	100/18614	0.21124	0.300707	0.231514	APOE	1
BP	GO:0061326	renal tubule development	1/44	100/18614	0.21124	0.300707	0.231514	MYC	1
BP	GO:0010389	regulation of G2/M transition of mitotic cell cycle	1/44	101/18614	0.213115	0.301895	0.232429	NABP1	1
BP	GO:0048709	oligodendrocyte differentiation	1/44	101/18614	0.213115	0.301895	0.232429	ID4	1
BP	GO:0050764	regulation of phagocytosis	1/44	101/18614	0.213115	0.301895	0.232429	CCL2	1
BP	GO:0061337	cardiac conduction	1/44	101/18614	0.213115	0.301895	0.232429	ABCC9	1
BP	GO:0070167	regulation of biomineral tissue development	1/44	101/18614	0.213115	0.301895	0.232429	CEBPB	1
BP	GO:0032259	methylation	2/44	365/18614	0.213355	0.301941	0.232465	MYC/BTG1	2
BP	GO:0045860	positive regulation of protein kinase activity	2/44	366/18614	0.214224	0.302876	0.233184	SASH1/TCIM	2
BP	GO:0001823	mesonephros development	1/44	102/18614	0.214985	0.303066	0.233331	MYC	1
BP	GO:0030316	osteoclast differentiation	1/44	102/18614	0.214985	0.303066	0.233331	CEBPB	1
BP	GO:0042158	lipoprotein biosynthetic process	1/44	102/18614	0.214985	0.303066	0.233331	APOE	1
BP	GO:0016050	vesicle organization	2/44	368/18614	0.215963	0.304149	0.234164	APOE/ZEB2	2
BP	GO:0051098	regulation of binding	2/44	369/18614	0.216832	0.304514	0.234445	APOE/CFHR1	2
BP	GO:0042100	B cell proliferation	1/44	103/18614	0.216851	0.304514	0.234445	AHR	1
BP	GO:0048144	fibroblast proliferation	1/44	103/18614	0.216851	0.304514	0.234445	MYC	1
BP	GO:0015914	phospholipid transport	1/44	104/18614	0.218712	0.305356	0.235094	APOE	1
BP	GO:0032204	regulation of telomere maintenance	1/44	104/18614	0.218712	0.305356	0.235094	MYC	1
BP	GO:0060291	long-term synaptic potentiation	1/44	104/18614	0.218712	0.305356	0.235094	APOE	1
BP	GO:0070252	actin-mediated cell contraction	1/44	104/18614	0.218712	0.305356	0.235094	ABCC9	1
BP	GO:0071868	cellular response to monoamine stimulus	1/44	104/18614	0.218712	0.305356	0.235094	PTGER1	1
BP	GO:0071870	cellular response to catecholamine stimulus	1/44	104/18614	0.218712	0.305356	0.235094	PTGER1	1
BP	GO:0045088	regulation of innate immune response	2/44	373/18614	0.220315	0.306769	0.236181	CFH/APOE	2
BP	GO:0021549	cerebellum development	1/44	105/18614	0.220569	0.306769	0.236181	SSTR2	1
BP	GO:0042102	positive regulation of T cell proliferation	1/44	105/18614	0.220569	0.306769	0.236181	IGFBP2	1
BP	GO:0046425	regulation of receptor signaling pathway via JAK-STAT	1/44	105/18614	0.220569	0.306769	0.236181	SOCS3	1
BP	GO:1901890	positive regulation of cell junction assembly	1/44	106/18614	0.222422	0.30905	0.237938	CLSTN2	1
BP	GO:0030593	neutrophil chemotaxis	1/44	107/18614	0.224271	0.310135	0.238773	CCL2	1
BP	GO:0032526	response to retinoic acid	1/44	107/18614	0.224271	0.310135	0.238773	IGFBP2	1
BP	GO:0062014	negative regulation of small molecule metabolic process	1/44	107/18614	0.224271	0.310135	0.238773	APOE	1
BP	GO:0071867	response to monoamine	1/44	107/18614	0.224271	0.310135	0.238773	PTGER1	1
BP	GO:0071869	response to catecholamine	1/44	107/18614	0.224271	0.310135	0.238773	PTGER1	1
BP	GO:0014013	regulation of gliogenesis	1/44	108/18614	0.226115	0.311498	0.239823	ID4	1
BP	GO:0032231	regulation of actin filament bundle assembly	1/44	108/18614	0.226115	0.311498	0.239823	SYNPO2	1
BP	GO:0033138	positive regulation of peptidyl-serine phosphorylation	1/44	108/18614	0.226115	0.311498	0.239823	CD44	1
BP	GO:0043266	regulation of potassium ion transport	1/44	108/18614	0.226115	0.311498	0.239823	ABCC9	1
BP	GO:0050767	regulation of neurogenesis	2/44	381/18614	0.227297	0.311961	0.240179	ID4/CXCL12	2
BP	GO:0000045	autophagosome assembly	1/44	109/18614	0.227955	0.311961	0.240179	SYNPO2	1
BP	GO:0007218	neuropeptide signaling pathway	1/44	109/18614	0.227955	0.311961	0.240179	SSTR2	1
BP	GO:0042116	macrophage activation	1/44	109/18614	0.227955	0.311961	0.240179	CTSC	1
BP	GO:0045833	negative regulation of lipid metabolic process	1/44	109/18614	0.227955	0.311961	0.240179	APOE	1
BP	GO:0060840	artery development	1/44	109/18614	0.227955	0.311961	0.240179	APOE	1
BP	GO:1904035	regulation of epithelial cell apoptotic process	1/44	109/18614	0.227955	0.311961	0.240179	CCL2	1
BP	GO:1902074	response to salt	2/44	383/18614	0.229045	0.313157	0.2411	IGFBP2/ABCC9	2
BP	GO:0031341	regulation of cell killing	1/44	110/18614	0.229791	0.313173	0.241112	CFH	1
BP	GO:0045445	myoblast differentiation	1/44	110/18614	0.229791	0.313173	0.241112	BTG1	1
BP	GO:0090263	positive regulation of canonical Wnt signaling pathway	1/44	110/18614	0.229791	0.313173	0.241112	ZEB2	1
BP	GO:0002697	regulation of immune effector process	2/44	384/18614	0.229919	0.313173	0.241112	CFH/AHR	2
BP	GO:0046486	glycerolipid metabolic process	2/44	385/18614	0.230794	0.31407	0.241803	APOE/SOCS3	2
BP	GO:0018958	phenol-containing compound metabolic process	1/44	111/18614	0.231622	0.314608	0.242216	ZEB2	1
BP	GO:0051341	regulation of oxidoreductase activity	1/44	111/18614	0.231622	0.314608	0.242216	APOE	1
BP	GO:0032970	regulation of actin filament-based process	2/44	387/18614	0.232545	0.315565	0.242954	SYNPO2/CXCL12	2
BP	GO:0000079	regulation of cyclin-dependent protein serine/threonine kinase activity	1/44	112/18614	0.23345	0.315908	0.243217	NR2F2	1
BP	GO:1902749	regulation of cell cycle G2/M phase transition	1/44	112/18614	0.23345	0.315908	0.243217	NABP1	1
BP	GO:1905954	positive regulation of lipid localization	1/44	112/18614	0.23345	0.315908	0.243217	APOE	1
BP	GO:0006939	smooth muscle contraction	1/44	113/18614	0.235273	0.317782	0.24466	SSTR2	1
BP	GO:0032414	positive regulation of ion transmembrane transporter activity	1/44	113/18614	0.235273	0.317782	0.24466	CCL2	1
BP	GO:0002526	acute inflammatory response	1/44	114/18614	0.237091	0.319347	0.245866	CEBPB	1
BP	GO:0031532	actin cytoskeleton reorganization	1/44	114/18614	0.237091	0.319347	0.245866	FGF7	1
BP	GO:0051963	regulation of synapse assembly	1/44	114/18614	0.237091	0.319347	0.245866	CLSTN2	1
BP	GO:0050900	leukocyte migration	2/44	393/18614	0.237801	0.319421	0.245922	CCL2/CXCL12	2
BP	GO:0021761	limbic system development	1/44	115/18614	0.238906	0.319421	0.245922	ID4	1
BP	GO:0022037	metencephalon development	1/44	115/18614	0.238906	0.319421	0.245922	SSTR2	1
BP	GO:0042303	molting cycle	1/44	115/18614	0.238906	0.319421	0.245922	FGF7	1
BP	GO:0042633	hair cycle	1/44	115/18614	0.238906	0.319421	0.245922	FGF7	1
BP	GO:0051261	protein depolymerization	1/44	115/18614	0.238906	0.319421	0.245922	NCKAP5	1
BP	GO:1905037	autophagosome organization	1/44	115/18614	0.238906	0.319421	0.245922	SYNPO2	1
BP	GO:1990748	cellular detoxification	1/44	115/18614	0.238906	0.319421	0.245922	APOE	1
BP	GO:0015908	fatty acid transport	1/44	116/18614	0.240716	0.320366	0.24665	APOE	1
BP	GO:0071346	cellular response to type II interferon	1/44	116/18614	0.240716	0.320366	0.24665	CCL2	1
BP	GO:0072009	nephron epithelium development	1/44	116/18614	0.240716	0.320366	0.24665	MYC	1
BP	GO:1904029	regulation of cyclin-dependent protein kinase activity	1/44	116/18614	0.240716	0.320366	0.24665	NR2F2	1
BP	GO:1904892	regulation of receptor signaling pathway via STAT	1/44	116/18614	0.240716	0.320366	0.24665	SOCS3	1
BP	GO:0030203	glycosaminoglycan metabolic process	1/44	117/18614	0.242522	0.321885	0.247819	CD44	1
BP	GO:0043406	positive regulation of MAP kinase activity	1/44	117/18614	0.242522	0.321885	0.247819	SASH1	1
BP	GO:0071887	leukocyte apoptotic process	1/44	117/18614	0.242522	0.321885	0.247819	CXCL12	1
BP	GO:0002065	columnar/cuboidal epithelial cell differentiation	1/44	118/18614	0.244324	0.323685	0.249205	CEBPB	1
BP	GO:0035967	cellular response to topologically incorrect protein	1/44	118/18614	0.244324	0.323685	0.249205	PPP1R15A	1
BP	GO:0006304	DNA modification	1/44	120/18614	0.247915	0.327844	0.252407	MYC	1
BP	GO:0043200	response to amino acid	1/44	120/18614	0.247915	0.327844	0.252407	CEBPB	1
BP	GO:0098773	skin epidermis development	1/44	121/18614	0.249704	0.32961	0.253767	FGF7	1
BP	GO:2000278	regulation of DNA biosynthetic process	1/44	121/18614	0.249704	0.32961	0.253767	MYC	1
BP	GO:0009615	response to virus	2/44	408/18614	0.250974	0.330984	0.254825	ABCC9/CXCL12	2
BP	GO:0002698	negative regulation of immune effector process	1/44	122/18614	0.25149	0.331063	0.254886	AHR	1
BP	GO:0090100	positive regulation of transmembrane receptor protein serine/threonine kinase signaling pathway	1/44	122/18614	0.25149	0.331063	0.254886	ZEB2	1
BP	GO:0001578	microtubule bundle formation	1/44	123/18614	0.253271	0.332503	0.255994	NCKAP5	1
BP	GO:0006413	translational initiation	1/44	123/18614	0.253271	0.332503	0.255994	PPP1R15A	1
BP	GO:0006805	xenobiotic metabolic process	1/44	123/18614	0.253271	0.332503	0.255994	AHR	1
BP	GO:0030301	cholesterol transport	1/44	124/18614	0.255047	0.33363	0.256861	APOE	1
BP	GO:0032411	positive regulation of transporter activity	1/44	124/18614	0.255047	0.33363	0.256861	CCL2	1
BP	GO:0043280	positive regulation of cysteine-type endopeptidase activity involved in apoptotic process	1/44	124/18614	0.255047	0.33363	0.256861	MYC	1
BP	GO:0097237	cellular response to toxic substance	1/44	124/18614	0.255047	0.33363	0.256861	APOE	1
BP	GO:0002832	negative regulation of response to biotic stimulus	1/44	125/18614	0.25682	0.335344	0.258182	AHR	1
BP	GO:0006690	icosanoid metabolic process	1/44	125/18614	0.25682	0.335344	0.258182	GGT5	1
BP	GO:0003206	cardiac chamber morphogenesis	1/44	126/18614	0.258589	0.336745	0.25926	FHL2	1
BP	GO:0006022	aminoglycan metabolic process	1/44	126/18614	0.258589	0.336745	0.25926	CD44	1
BP	GO:0021987	cerebral cortex development	1/44	126/18614	0.258589	0.336745	0.25926	SLC38A2	1
BP	GO:0031109	microtubule polymerization or depolymerization	1/44	127/18614	0.260353	0.337831	0.260096	NCKAP5	1
BP	GO:0035303	regulation of dephosphorylation	1/44	127/18614	0.260353	0.337831	0.260096	PPP1R15A	1
BP	GO:0055007	cardiac muscle cell differentiation	1/44	127/18614	0.260353	0.337831	0.260096	FHL2	1
BP	GO:0071482	cellular response to light stimulus	1/44	127/18614	0.260353	0.337831	0.260096	MYC	1
BP	GO:0006639	acylglycerol metabolic process	1/44	128/18614	0.262114	0.339206	0.261155	APOE	1
BP	GO:0008286	insulin receptor signaling pathway	1/44	128/18614	0.262114	0.339206	0.261155	SOCS3	1
BP	GO:1990266	neutrophil migration	1/44	128/18614	0.262114	0.339206	0.261155	CCL2	1
BP	GO:0030099	myeloid cell differentiation	2/44	421/18614	0.262414	0.339292	0.261221	MYC/CEBPB	2
BP	GO:0006638	neutral lipid metabolic process	1/44	129/18614	0.26387	0.339964	0.261738	APOE	1
BP	GO:0019079	viral genome replication	1/44	129/18614	0.26387	0.339964	0.261738	CCL2	1
BP	GO:0032874	positive regulation of stress-activated MAPK cascade	1/44	129/18614	0.26387	0.339964	0.261738	SASH1	1
BP	GO:2000027	regulation of animal organ morphogenesis	1/44	129/18614	0.26387	0.339964	0.261738	FGF7	1
BP	GO:0007266	Rho protein signal transduction	1/44	130/18614	0.265622	0.341144	0.262647	APOE	1
BP	GO:0050864	regulation of B cell activation	1/44	130/18614	0.265622	0.341144	0.262647	AHR	1
BP	GO:0052547	regulation of peptidase activity	2/44	425/18614	0.265936	0.341144	0.262647	MYC/CD44	2
BP	GO:0016032	viral process	2/44	426/18614	0.266817	0.341144	0.262647	APOE/CCL2	2
BP	GO:0060537	muscle tissue development	2/44	426/18614	0.266817	0.341144	0.262647	FHL2/NR2F2	2
BP	GO:0006661	phosphatidylinositol biosynthetic process	1/44	131/18614	0.26737	0.341144	0.262647	SOCS3	1
BP	GO:0010595	positive regulation of endothelial cell migration	1/44	131/18614	0.26737	0.341144	0.262647	SASH1	1
BP	GO:0030048	actin filament-based movement	1/44	131/18614	0.26737	0.341144	0.262647	ABCC9	1
BP	GO:0050868	negative regulation of T cell activation	1/44	131/18614	0.26737	0.341144	0.262647	CEBPB	1
BP	GO:0070304	positive regulation of stress-activated protein kinase signaling cascade	1/44	131/18614	0.26737	0.341144	0.262647	SASH1	1
BP	GO:0071621	granulocyte chemotaxis	1/44	131/18614	0.26737	0.341144	0.262647	CCL2	1
BP	GO:0007409	axonogenesis	2/44	427/18614	0.267698	0.341262	0.262737	APOE/CXCL12	2
BP	GO:0002244	hematopoietic progenitor cell differentiation	1/44	132/18614	0.269114	0.342767	0.263896	CEBPD	1
BP	GO:0033674	positive regulation of kinase activity	2/44	430/18614	0.27034	0.344026	0.264866	SASH1/TCIM	2
BP	GO:0030168	platelet activation	1/44	133/18614	0.270854	0.344379	0.265137	APOE	1
BP	GO:0010720	positive regulation of cell development	2/44	432/18614	0.272102	0.345662	0.266125	ID4/CXCL12	2
BP	GO:0051224	negative regulation of protein transport	1/44	134/18614	0.27259	0.34598	0.26637	APOE	1
BP	GO:0006979	response to oxidative stress	2/44	434/18614	0.273863	0.347292	0.26738	APOE/BTG1	2
BP	GO:0000086	G2/M transition of mitotic cell cycle	1/44	136/18614	0.27605	0.348543	0.268344	NABP1	1
BP	GO:0001101	response to acid chemical	1/44	136/18614	0.27605	0.348543	0.268344	CEBPB	1
BP	GO:0030879	mammary gland development	1/44	136/18614	0.27605	0.348543	0.268344	CEBPB	1
BP	GO:0098659	inorganic cation import across plasma membrane	1/44	136/18614	0.27605	0.348543	0.268344	ABCC9	1
BP	GO:0099587	inorganic ion import across plasma membrane	1/44	136/18614	0.27605	0.348543	0.268344	ABCC9	1
BP	GO:0035270	endocrine system development	1/44	137/18614	0.277774	0.349807	0.269317	ARID5B	1
BP	GO:0061041	regulation of wound healing	1/44	137/18614	0.277774	0.349807	0.269317	APOE	1
BP	GO:1903052	positive regulation of proteolysis involved in protein catabolic process	1/44	137/18614	0.277774	0.349807	0.269317	CTSC	1
BP	GO:0042060	wound healing	2/44	439/18614	0.278268	0.350125	0.269561	APOE/CD44	2
BP	GO:0015918	sterol transport	1/44	138/18614	0.279494	0.350756	0.270047	APOE	1
BP	GO:0060048	cardiac muscle contraction	1/44	138/18614	0.279494	0.350756	0.270047	ABCC9	1
BP	GO:1904950	negative regulation of establishment of protein localization	1/44	138/18614	0.279494	0.350756	0.270047	APOE	1
BP	GO:0031349	positive regulation of defense response	2/44	441/18614	0.280029	0.351089	0.270304	CTSC/CEBPB	2
BP	GO:0007015	actin filament organization	2/44	442/18614	0.28091	0.351089	0.270304	SYNPO2/CXCL12	2
BP	GO:0001909	leukocyte mediated cytotoxicity	1/44	139/18614	0.28121	0.351089	0.270304	CTSC	1
BP	GO:0009581	detection of external stimulus	1/44	139/18614	0.28121	0.351089	0.270304	CXCL12	1
BP	GO:0034341	response to type II interferon	1/44	139/18614	0.28121	0.351089	0.270304	CCL2	1
BP	GO:0042157	lipoprotein metabolic process	1/44	139/18614	0.28121	0.351089	0.270304	APOE	1
BP	GO:0007093	mitotic cell cycle checkpoint signaling	1/44	140/18614	0.282922	0.351714	0.270785	NABP1	1
BP	GO:0007189	adenylate cyclase-activating G protein-coupled receptor signaling pathway	1/44	140/18614	0.282922	0.351714	0.270785	PTGER1	1
BP	GO:0008203	cholesterol metabolic process	1/44	140/18614	0.282922	0.351714	0.270785	APOE	1
BP	GO:0046165	alcohol biosynthetic process	1/44	140/18614	0.282922	0.351714	0.270785	APOE	1
BP	GO:1904019	epithelial cell apoptotic process	1/44	140/18614	0.282922	0.351714	0.270785	CCL2	1
BP	GO:0007269	neurotransmitter secretion	1/44	141/18614	0.28463	0.352931	0.271722	SLC38A2	1
BP	GO:0045727	positive regulation of translation	1/44	141/18614	0.28463	0.352931	0.271722	PPP1R15A	1
BP	GO:0099643	signal release from synapse	1/44	141/18614	0.28463	0.352931	0.271722	SLC38A2	1
BP	GO:0006986	response to unfolded protein	1/44	142/18614	0.286333	0.353534	0.272186	PPP1R15A	1
BP	GO:0009582	detection of abiotic stimulus	1/44	142/18614	0.286333	0.353534	0.272186	CXCL12	1
BP	GO:0035296	regulation of tube diameter	1/44	142/18614	0.286333	0.353534	0.272186	APOE	1
BP	GO:0097746	blood vessel diameter maintenance	1/44	142/18614	0.286333	0.353534	0.272186	APOE	1
BP	GO:2001056	positive regulation of cysteine-type endopeptidase activity	1/44	142/18614	0.286333	0.353534	0.272186	MYC	1
BP	GO:0010977	negative regulation of neuron projection development	1/44	143/18614	0.288033	0.354428	0.272874	APOE	1
BP	GO:0033135	regulation of peptidyl-serine phosphorylation	1/44	143/18614	0.288033	0.354428	0.272874	CD44	1
BP	GO:0035150	regulation of tube size	1/44	143/18614	0.288033	0.354428	0.272874	APOE	1
BP	GO:0050921	positive regulation of chemotaxis	1/44	143/18614	0.288033	0.354428	0.272874	CXCL12	1
BP	GO:0003012	muscle system process	2/44	452/18614	0.289714	0.35531	0.273553	SSTR2/ABCC9	2
BP	GO:0010975	regulation of neuron projection development	2/44	452/18614	0.289714	0.35531	0.273553	APOE/CXCL12	2
BP	GO:0008584	male gonad development	1/44	144/18614	0.289729	0.35531	0.273553	ARID5B	1
BP	GO:0098754	detoxification	1/44	144/18614	0.289729	0.35531	0.273553	APOE	1
BP	GO:0016064	immunoglobulin mediated immune response	1/44	145/18614	0.291421	0.356182	0.274224	C1S	1
BP	GO:0035264	multicellular organism growth	1/44	145/18614	0.291421	0.356182	0.274224	ARID5B	1
BP	GO:0046546	development of primary male sexual characteristics	1/44	145/18614	0.291421	0.356182	0.274224	ARID5B	1
BP	GO:0050671	positive regulation of lymphocyte proliferation	1/44	145/18614	0.291421	0.356182	0.274224	IGFBP2	1
BP	GO:0006816	calcium ion transport	2/44	455/18614	0.292353	0.35702	0.27487	CCL2/CXCL12	2
BP	GO:0030177	positive regulation of Wnt signaling pathway	1/44	146/18614	0.29311	0.357043	0.274887	ZEB2	1
BP	GO:0062013	positive regulation of small molecule metabolic process	1/44	146/18614	0.29311	0.357043	0.274887	APOE	1
BP	GO:0072073	kidney epithelium development	1/44	146/18614	0.29311	0.357043	0.274887	MYC	1
BP	GO:0002687	positive regulation of leukocyte migration	1/44	147/18614	0.294794	0.358493	0.276004	CXCL12	1
BP	GO:0120161	regulation of cold-induced thermogenesis	1/44	147/18614	0.294794	0.358493	0.276004	CEBPB	1
BP	GO:0017015	regulation of transforming growth factor beta receptor signaling pathway	1/44	148/18614	0.296474	0.359332	0.27665	ZEB2	1
BP	GO:0019724	B cell mediated immunity	1/44	148/18614	0.296474	0.359332	0.27665	C1S	1
BP	GO:0032946	positive regulation of mononuclear cell proliferation	1/44	148/18614	0.296474	0.359332	0.27665	IGFBP2	1
BP	GO:0106106	cold-induced thermogenesis	1/44	148/18614	0.296474	0.359332	0.27665	CEBPB	1
BP	GO:0008064	regulation of actin polymerization or depolymerization	1/44	149/18614	0.29815	0.360762	0.277751	CXCL12	1
BP	GO:0015748	organophosphate ester transport	1/44	149/18614	0.29815	0.360762	0.277751	APOE	1
BP	GO:0031644	regulation of nervous system process	1/44	150/18614	0.299823	0.36158	0.278381	CTSC	1
BP	GO:0050768	negative regulation of neurogenesis	1/44	150/18614	0.299823	0.36158	0.278381	ID4	1
BP	GO:0061351	neural precursor cell proliferation	1/44	150/18614	0.299823	0.36158	0.278381	ID4	1
BP	GO:1902652	secondary alcohol metabolic process	1/44	150/18614	0.299823	0.36158	0.278381	APOE	1
BP	GO:0044839	cell cycle G2/M phase transition	1/44	151/18614	0.301491	0.362689	0.279234	NABP1	1
BP	GO:0045834	positive regulation of lipid metabolic process	1/44	151/18614	0.301491	0.362689	0.279234	APOE	1
BP	GO:1903844	regulation of cellular response to transforming growth factor beta stimulus	1/44	151/18614	0.301491	0.362689	0.279234	ZEB2	1
BP	GO:0030832	regulation of actin filament length	1/44	152/18614	0.303156	0.363787	0.28008	CXCL12	1
BP	GO:0043535	regulation of blood vessel endothelial cell migration	1/44	152/18614	0.303156	0.363787	0.28008	APOE	1
BP	GO:0072006	nephron development	1/44	152/18614	0.303156	0.363787	0.28008	MYC	1
BP	GO:0032368	regulation of lipid transport	1/44	153/18614	0.304817	0.365478	0.281381	APOE	1
BP	GO:0009411	response to UV	1/44	154/18614	0.306474	0.366557	0.282212	MYC	1
BP	GO:0046488	phosphatidylinositol metabolic process	1/44	154/18614	0.306474	0.366557	0.282212	SOCS3	1
BP	GO:2001257	regulation of cation channel activity	1/44	154/18614	0.306474	0.366557	0.282212	ABCC9	1
BP	GO:0016125	sterol metabolic process	1/44	155/18614	0.308127	0.367625	0.283035	APOE	1
BP	GO:0044272	sulfur compound biosynthetic process	1/44	155/18614	0.308127	0.367625	0.283035	GGT5	1
BP	GO:0050770	regulation of axonogenesis	1/44	155/18614	0.308127	0.367625	0.283035	CXCL12	1
BP	GO:0000723	telomere maintenance	1/44	156/18614	0.309776	0.368081	0.283385	MYC	1
BP	GO:0007584	response to nutrient	1/44	156/18614	0.309776	0.368081	0.283385	IGFBP2	1
BP	GO:0051961	negative regulation of nervous system development	1/44	156/18614	0.309776	0.368081	0.283385	ID4	1
BP	GO:0097530	granulocyte migration	1/44	156/18614	0.309776	0.368081	0.283385	CCL2	1
BP	GO:1903531	negative regulation of secretion by cell	1/44	156/18614	0.309776	0.368081	0.283385	APOE	1
BP	GO:0010976	positive regulation of neuron projection development	1/44	157/18614	0.311421	0.369129	0.284193	APOE	1
BP	GO:0030902	hindbrain development	1/44	157/18614	0.311421	0.369129	0.284193	SSTR2	1
BP	GO:0048754	branching morphogenesis of an epithelial tube	1/44	157/18614	0.311421	0.369129	0.284193	MYC	1
BP	GO:0034765	regulation of monoatomic ion transmembrane transport	2/44	478/18614	0.312551	0.370167	0.284992	CCL2/ABCC9	2
BP	GO:0061564	axon development	2/44	479/18614	0.313428	0.370902	0.285558	APOE/CXCL12	2
BP	GO:0010951	negative regulation of endopeptidase activity	1/44	160/18614	0.316334	0.374037	0.287971	CD44	1
BP	GO:0007264	small GTPase mediated signal transduction	2/44	483/18614	0.31693	0.374132	0.288044	APOE/ARHGAP15	2
BP	GO:0023061	signal release	2/44	483/18614	0.31693	0.374132	0.288044	CXCL12/SLC38A2	2
BP	GO:0035051	cardiocyte differentiation	1/44	161/18614	0.317964	0.37444	0.288281	FHL2	1
BP	GO:0051017	actin filament bundle assembly	1/44	161/18614	0.317964	0.37444	0.288281	SYNPO2	1
BP	GO:1990845	adaptive thermogenesis	1/44	161/18614	0.317964	0.37444	0.288281	CEBPB	1
BP	GO:0051100	negative regulation of binding	1/44	163/18614	0.321213	0.37776	0.290837	CFHR1	1
BP	GO:0022411	cellular component disassembly	2/44	488/18614	0.321304	0.37776	0.290837	MYC/NCKAP5	2
BP	GO:0030307	positive regulation of cell growth	1/44	164/18614	0.322832	0.378942	0.291748	CXCL12	1
BP	GO:0035966	response to topologically incorrect protein	1/44	164/18614	0.322832	0.378942	0.291748	PPP1R15A	1
BP	GO:0007519	skeletal muscle tissue development	1/44	165/18614	0.324447	0.379917	0.292498	NR2F2	1
BP	GO:0048639	positive regulation of developmental growth	1/44	165/18614	0.324447	0.379917	0.292498	CXCL12	1
BP	GO:0061572	actin filament bundle organization	1/44	165/18614	0.324447	0.379917	0.292498	SYNPO2	1
BP	GO:0003205	cardiac chamber development	1/44	166/18614	0.326058	0.381188	0.293477	FHL2	1
BP	GO:0070665	positive regulation of leukocyte proliferation	1/44	166/18614	0.326058	0.381188	0.293477	IGFBP2	1
BP	GO:1902904	negative regulation of supramolecular fiber organization	1/44	167/18614	0.327665	0.382452	0.29445	APOE	1
BP	GO:2001022	positive regulation of response to DNA damage stimulus	1/44	167/18614	0.327665	0.382452	0.29445	MYC	1
BP	GO:0007156	homophilic cell adhesion via plasma membrane adhesion molecules	1/44	168/18614	0.329269	0.383399	0.295179	CLSTN2	1
BP	GO:0046661	male sex differentiation	1/44	168/18614	0.329269	0.383399	0.295179	ARID5B	1
BP	GO:0051250	negative regulation of lymphocyte activation	1/44	168/18614	0.329269	0.383399	0.295179	CEBPB	1
BP	GO:0034250	positive regulation of amide metabolic process	1/44	169/18614	0.330869	0.384953	0.296375	PPP1R15A	1
BP	GO:0007009	plasma membrane organization	1/44	170/18614	0.332465	0.385883	0.297091	ASAP1	1
BP	GO:0009267	cellular response to starvation	1/44	170/18614	0.332465	0.385883	0.297091	SLC38A2	1
BP	GO:1903034	regulation of response to wounding	1/44	170/18614	0.332465	0.385883	0.297091	APOE	1
BP	GO:0000724	double-strand break repair via homologous recombination	1/44	171/18614	0.334058	0.387112	0.298038	NABP1	1
BP	GO:0010950	positive regulation of endopeptidase activity	1/44	171/18614	0.334058	0.387112	0.298038	MYC	1
BP	GO:0055088	lipid homeostasis	1/44	172/18614	0.335646	0.388643	0.299216	APOE	1
BP	GO:0006937	regulation of muscle contraction	1/44	173/18614	0.337231	0.389857	0.300151	SSTR2	1
BP	GO:0031214	biomineral tissue development	1/44	173/18614	0.337231	0.389857	0.300151	CEBPB	1
BP	GO:0000725	recombinational repair	1/44	175/18614	0.34039	0.392259	0.302	NABP1	1
BP	GO:0006694	steroid biosynthetic process	1/44	175/18614	0.34039	0.392259	0.302	APOE	1
BP	GO:0034767	positive regulation of monoatomic ion transmembrane transport	1/44	175/18614	0.34039	0.392259	0.302	CCL2	1
BP	GO:1901136	carbohydrate derivative catabolic process	1/44	175/18614	0.34039	0.392259	0.302	CD44	1
BP	GO:0048660	regulation of smooth muscle cell proliferation	1/44	176/18614	0.341964	0.393449	0.302916	APOE	1
BP	GO:0051099	positive regulation of binding	1/44	176/18614	0.341964	0.393449	0.302916	APOE	1
BP	GO:0015718	monocarboxylic acid transport	1/44	177/18614	0.343535	0.394007	0.303346	APOE	1
BP	GO:0019827	stem cell population maintenance	1/44	177/18614	0.343535	0.394007	0.303346	MYC	1
BP	GO:0021953	central nervous system neuron differentiation	1/44	177/18614	0.343535	0.394007	0.303346	ID4	1
BP	GO:0022900	electron transport chain	1/44	177/18614	0.343535	0.394007	0.303346	STEAP4	1
BP	GO:0032635	interleukin-6 production	1/44	178/18614	0.345101	0.394868	0.304009	CEBPB	1
BP	GO:0032675	regulation of interleukin-6 production	1/44	178/18614	0.345101	0.394868	0.304009	CEBPB	1
BP	GO:0060538	skeletal muscle organ development	1/44	178/18614	0.345101	0.394868	0.304009	NR2F2	1
BP	GO:0001659	temperature homeostasis	1/44	179/18614	0.346664	0.395099	0.304187	CEBPB	1
BP	GO:0007204	positive regulation of cytosolic calcium ion concentration	1/44	179/18614	0.346664	0.395099	0.304187	PTGER1	1
BP	GO:0007219	Notch signaling pathway	1/44	179/18614	0.346664	0.395099	0.304187	TCIM	1
BP	GO:0043534	blood vessel endothelial cell migration	1/44	179/18614	0.346664	0.395099	0.304187	APOE	1
BP	GO:0050954	sensory perception of mechanical stimulus	1/44	179/18614	0.346664	0.395099	0.304187	CXCL12	1
BP	GO:0035265	organ growth	1/44	180/18614	0.348224	0.395944	0.304837	FGF7	1
BP	GO:0048659	smooth muscle cell proliferation	1/44	180/18614	0.348224	0.395944	0.304837	APOE	1
BP	GO:0051048	negative regulation of secretion	1/44	180/18614	0.348224	0.395944	0.304837	APOE	1
BP	GO:0098727	maintenance of cell number	1/44	181/18614	0.349779	0.3973	0.305881	MYC	1
BP	GO:0006479	protein methylation	1/44	182/18614	0.351331	0.3973	0.305881	BTG1	1
BP	GO:0006941	striated muscle contraction	1/44	182/18614	0.351331	0.3973	0.305881	ABCC9	1
BP	GO:0008213	protein alkylation	1/44	182/18614	0.351331	0.3973	0.305881	BTG1	1
BP	GO:0043484	regulation of RNA splicing	1/44	182/18614	0.351331	0.3973	0.305881	SLC38A2	1
BP	GO:0046890	regulation of lipid biosynthetic process	1/44	182/18614	0.351331	0.3973	0.305881	APOE	1
BP	GO:1905952	regulation of lipid localization	1/44	182/18614	0.351331	0.3973	0.305881	APOE	1
BP	GO:0002706	regulation of lymphocyte mediated immunity	1/44	184/18614	0.354425	0.399553	0.307616	AHR	1
BP	GO:0042770	signal transduction in response to DNA damage	1/44	184/18614	0.354425	0.399553	0.307616	CD44	1
BP	GO:0046578	regulation of Ras protein signal transduction	1/44	184/18614	0.354425	0.399553	0.307616	APOE	1
BP	GO:0048469	cell maturation	1/44	184/18614	0.354425	0.399553	0.307616	LGI4	1
BP	GO:0010952	positive regulation of peptidase activity	1/44	185/18614	0.355966	0.40098	0.308714	MYC	1
BP	GO:2000045	regulation of G1/S transition of mitotic cell cycle	1/44	186/18614	0.357504	0.4024	0.309807	CCL2	1
BP	GO:0019722	calcium-mediated signaling	1/44	187/18614	0.359038	0.403501	0.310655	FHL2	1
BP	GO:0032200	telomere organization	1/44	187/18614	0.359038	0.403501	0.310655	MYC	1
BP	GO:0000075	cell cycle checkpoint signaling	1/44	188/18614	0.360568	0.404907	0.311738	NABP1	1
BP	GO:0002822	regulation of adaptive immune response based on somatic recombination of immune receptors built from immunoglobulin superfamily domains	1/44	190/18614	0.363619	0.407702	0.31389	AHR	1
BP	GO:0051495	positive regulation of cytoskeleton organization	1/44	190/18614	0.363619	0.407702	0.31389	SYNPO2	1
BP	GO:0030308	negative regulation of cell growth	1/44	191/18614	0.365138	0.408145	0.314231	BTG1	1
BP	GO:0050777	negative regulation of immune response	1/44	191/18614	0.365138	0.408145	0.314231	AHR	1
BP	GO:0051260	protein homooligomerization	1/44	191/18614	0.365138	0.408145	0.314231	STEAP4	1
BP	GO:0071478	cellular response to radiation	1/44	191/18614	0.365138	0.408145	0.314231	MYC	1
BP	GO:0008154	actin polymerization or depolymerization	1/44	192/18614	0.366655	0.408896	0.314809	CXCL12	1
BP	GO:0009755	hormone-mediated signaling pathway	1/44	192/18614	0.366655	0.408896	0.314809	SSTR2	1
BP	GO:0055001	muscle cell development	1/44	192/18614	0.366655	0.408896	0.314809	FHL2	1
BP	GO:0048839	inner ear development	1/44	193/18614	0.368167	0.410268	0.315865	CEBPD	1
BP	GO:0061136	regulation of proteasomal protein catabolic process	1/44	194/18614	0.369677	0.411634	0.316917	APOE	1
BP	GO:0031345	negative regulation of cell projection organization	1/44	195/18614	0.371182	0.412993	0.317964	APOE	1
BP	GO:0007416	synapse assembly	1/44	197/18614	0.374183	0.416014	0.320289	CLSTN2	1
BP	GO:0071897	DNA biosynthetic process	1/44	198/18614	0.375678	0.417356	0.321323	MYC	1
BP	GO:0002695	negative regulation of leukocyte activation	1/44	202/18614	0.381624	0.423314	0.325909	CEBPB	1
BP	GO:0006836	neurotransmitter transport	1/44	202/18614	0.381624	0.423314	0.325909	SLC38A2	1
BP	GO:0009566	fertilization	1/44	203/18614	0.383102	0.424305	0.326672	NR2F2	1
BP	GO:0051216	cartilage development	1/44	203/18614	0.383102	0.424305	0.326672	CD44	1
BP	GO:0000302	response to reactive oxygen species	1/44	205/18614	0.386047	0.426915	0.328682	APOE	1
BP	GO:0002819	regulation of adaptive immune response	1/44	205/18614	0.386047	0.426915	0.328682	AHR	1
BP	GO:0009952	anterior/posterior pattern specification	1/44	209/18614	0.391896	0.432396	0.332902	NR2F2	1
BP	GO:0045732	positive regulation of protein catabolic process	1/44	209/18614	0.391896	0.432396	0.332902	APOE	1
BP	GO:0048167	regulation of synaptic plasticity	1/44	209/18614	0.391896	0.432396	0.332902	APOE	1
BP	GO:0046474	glycerophospholipid biosynthetic process	1/44	210/18614	0.39335	0.433341	0.333629	SOCS3	1
BP	GO:1903828	negative regulation of protein localization	1/44	210/18614	0.39335	0.433341	0.333629	APOE	1
BP	GO:0001505	regulation of neurotransmitter levels	1/44	211/18614	0.3948	0.43428	0.334352	SLC38A2	1
BP	GO:0032869	cellular response to insulin stimulus	1/44	211/18614	0.3948	0.43428	0.334352	SOCS3	1
BP	GO:0008016	regulation of heart contraction	1/44	213/18614	0.397691	0.436798	0.336291	ABCC9	1
BP	GO:0031396	regulation of protein ubiquitination	1/44	213/18614	0.397691	0.436798	0.336291	SASH1	1
BP	GO:0030100	regulation of endocytosis	1/44	214/18614	0.399131	0.437718	0.336999	APOE	1
BP	GO:1901888	regulation of cell junction assembly	1/44	214/18614	0.399131	0.437718	0.336999	CLSTN2	1
BP	GO:0043491	protein kinase B signaling	1/44	215/18614	0.400568	0.438962	0.337957	CCL2	1
BP	GO:0007033	vacuole organization	1/44	217/18614	0.403431	0.441434	0.33986	SYNPO2	1
BP	GO:0071805	potassium ion transmembrane transport	1/44	217/18614	0.403431	0.441434	0.33986	ABCC9	1
BP	GO:0007179	transforming growth factor beta receptor signaling pathway	1/44	218/18614	0.404858	0.442661	0.340805	ZEB2	1
BP	GO:0043583	ear development	1/44	221/18614	0.409119	0.446983	0.344132	CEBPD	1
BP	GO:0007596	blood coagulation	1/44	224/18614	0.413349	0.451266	0.347429	APOE	1
BP	GO:0007411	axon guidance	1/44	225/18614	0.414753	0.452118	0.348086	CXCL12	1
BP	GO:0097485	neuron projection guidance	1/44	225/18614	0.414753	0.452118	0.348086	CXCL12	1
BP	GO:0048705	skeletal system morphogenesis	1/44	229/18614	0.420335	0.457516	0.352241	ARID5B	1
BP	GO:0050817	coagulation	1/44	229/18614	0.420335	0.457516	0.352241	APOE	1
BP	GO:0007599	hemostasis	1/44	230/18614	0.421722	0.458339	0.352875	APOE	1
BP	GO:0031669	cellular response to nutrient levels	1/44	230/18614	0.421722	0.458339	0.352875	SLC38A2	1
BP	GO:0051651	maintenance of location in cell	1/44	233/18614	0.425864	0.462494	0.356074	APOE	1
BP	GO:0034764	positive regulation of transmembrane transport	1/44	235/18614	0.42861	0.464781	0.357835	CCL2	1
BP	GO:0071356	cellular response to tumor necrosis factor	1/44	235/18614	0.42861	0.464781	0.357835	CCL2	1
BP	GO:0006909	phagocytosis	1/44	236/18614	0.429978	0.465569	0.358441	CCL2	1
BP	GO:0010466	negative regulation of peptidase activity	1/44	236/18614	0.429978	0.465569	0.358441	CD44	1
BP	GO:0007160	cell-matrix adhesion	1/44	239/18614	0.434062	0.469641	0.361577	CD44	1
BP	GO:0002274	myeloid leukocyte activation	1/44	240/18614	0.435418	0.470757	0.362436	CTSC	1
BP	GO:0006813	potassium ion transport	1/44	241/18614	0.43677	0.471867	0.36329	ABCC9	1
BP	GO:0048738	cardiac muscle tissue development	1/44	243/18614	0.439464	0.474425	0.36526	FHL2	1
BP	GO:0000209	protein polyubiquitination	1/44	244/18614	0.440807	0.475521	0.366104	SASH1	1
BP	GO:0002703	regulation of leukocyte mediated immunity	1/44	246/18614	0.443482	0.478052	0.368052	AHR	1
BP	GO:0060047	heart contraction	1/44	247/18614	0.444815	0.478778	0.368611	ABCC9	1
BP	GO:0071695	anatomical structure maturation	1/44	247/18614	0.444815	0.478778	0.368611	LGI4	1
BP	GO:0051259	protein complex oligomerization	1/44	248/18614	0.446145	0.479854	0.36944	STEAP4	1
BP	GO:0006470	protein dephosphorylation	1/44	249/18614	0.447472	0.480569	0.36999	PPP1R15A	1
BP	GO:0033002	muscle cell proliferation	1/44	249/18614	0.447472	0.480569	0.36999	APOE	1
BP	GO:0033044	regulation of chromosome organization	1/44	250/18614	0.448796	0.481279	0.370537	MYC	1
BP	GO:0045017	glycerolipid biosynthetic process	1/44	250/18614	0.448796	0.481279	0.370537	SOCS3	1
BP	GO:0045926	negative regulation of growth	1/44	252/18614	0.451434	0.483751	0.37244	BTG1	1
BP	GO:0006814	sodium ion transport	1/44	254/18614	0.45406	0.485848	0.374054	SLC38A2	1
BP	GO:0090257	regulation of muscle system process	1/44	254/18614	0.45406	0.485848	0.374054	SSTR2	1
BP	GO:0008654	phospholipid biosynthetic process	1/44	255/18614	0.455369	0.486531	0.37458	SOCS3	1
BP	GO:1903320	regulation of protein modification by small protein conjugation or removal	1/44	255/18614	0.455369	0.486531	0.37458	SASH1	1
BP	GO:0006898	receptor-mediated endocytosis	1/44	256/18614	0.456674	0.487567	0.375377	APOE	1
BP	GO:0034612	response to tumor necrosis factor	1/44	257/18614	0.457976	0.488598	0.376171	CCL2	1
BP	GO:0045927	positive regulation of growth	1/44	258/18614	0.459275	0.489624	0.376961	CXCL12	1
BP	GO:0003015	heart process	1/44	259/18614	0.460571	0.490286	0.377471	ABCC9	1
BP	GO:0014706	striated muscle tissue development	1/44	259/18614	0.460571	0.490286	0.377471	FHL2	1
BP	GO:0031668	cellular response to extracellular stimulus	1/44	261/18614	0.463155	0.492314	0.379032	SLC38A2	1
BP	GO:1903522	regulation of blood circulation	1/44	261/18614	0.463155	0.492314	0.379032	ABCC9	1
BP	GO:0003007	heart morphogenesis	1/44	262/18614	0.464442	0.49296	0.37953	FHL2	1
BP	GO:0006164	purine nucleotide biosynthetic process	1/44	262/18614	0.464442	0.49296	0.37953	NAMPT	1
BP	GO:0071824	protein-DNA complex subunit organization	1/44	263/18614	0.465726	0.493962	0.380301	MYC	1
BP	GO:0051091	positive regulation of DNA-binding transcription factor activity	1/44	271/18614	0.47589	0.504006	0.388034	ARID5B	1
BP	GO:0072522	purine-containing compound biosynthetic process	1/44	271/18614	0.47589	0.504006	0.388034	NAMPT	1
BP	GO:0032868	response to insulin	1/44	272/18614	0.477147	0.504969	0.388776	SOCS3	1
BP	GO:0071560	cellular response to transforming growth factor beta stimulus	1/44	274/18614	0.479653	0.507251	0.390533	ZEB2	1
BP	GO:0050708	regulation of protein secretion	1/44	275/18614	0.480901	0.508201	0.391264	APOE	1
BP	GO:0042113	B cell activation	1/44	276/18614	0.482147	0.509147	0.391992	AHR	1
BP	GO:0098742	cell-cell adhesion via plasma-membrane adhesion molecules	1/44	278/18614	0.484629	0.511396	0.393724	CLSTN2	1
BP	GO:0071559	response to transforming growth factor beta	1/44	280/18614	0.487099	0.51363	0.395444	ZEB2	1
BP	GO:0045165	cell fate commitment	1/44	281/18614	0.48833	0.514554	0.396155	NR2F2	1
BP	GO:1903532	positive regulation of secretion by cell	1/44	289/18614	0.498074	0.524441	0.403767	CXCL12	1
BP	GO:0006520	amino acid metabolic process	1/44	290/18614	0.499279	0.525329	0.404451	GGT5	1
BP	GO:0009165	nucleotide biosynthetic process	1/44	295/18614	0.505263	0.53124	0.409001	NAMPT	1
BP	GO:0006650	glycerophospholipid metabolic process	1/44	297/18614	0.507637	0.532579	0.410032	SOCS3	1
BP	GO:0051146	striated muscle cell differentiation	1/44	297/18614	0.507637	0.532579	0.410032	FHL2	1
BP	GO:1901293	nucleoside phosphate biosynthetic process	1/44	297/18614	0.507637	0.532579	0.410032	NAMPT	1
BP	GO:0002263	cell activation involved in immune response	1/44	300/18614	0.511177	0.535905	0.412593	TCIM	1
BP	GO:0090092	regulation of transmembrane receptor protein serine/threonine kinase signaling pathway	1/44	301/18614	0.512351	0.536749	0.413243	ZEB2	1
BP	GO:0006302	double-strand break repair	1/44	303/18614	0.514692	0.538036	0.414234	NABP1	1
BP	GO:0051054	positive regulation of DNA metabolic process	1/44	303/18614	0.514692	0.538036	0.414234	MYC	1
BP	GO:0051607	defense response to virus	1/44	303/18614	0.514692	0.538036	0.414234	ABCC9	1
BP	GO:0034249	negative regulation of amide metabolic process	1/44	304/18614	0.515858	0.53848	0.414576	APOE	1
BP	GO:0140546	defense response to symbiont	1/44	304/18614	0.515858	0.53848	0.414576	ABCC9	1
BP	GO:0043588	skin development	1/44	308/18614	0.520495	0.542541	0.417702	FGF7	1
BP	GO:0071375	cellular response to peptide hormone stimulus	1/44	308/18614	0.520495	0.542541	0.417702	SOCS3	1
BP	GO:0018105	peptidyl-serine phosphorylation	1/44	309/18614	0.521648	0.543352	0.418327	CD44	1
BP	GO:0030198	extracellular matrix organization	1/44	314/18614	0.52737	0.548525	0.422309	CRISPLD2	1
BP	GO:0042742	defense response to bacterium	1/44	314/18614	0.52737	0.548525	0.422309	CEBPB	1
BP	GO:0043062	extracellular structure organization	1/44	315/18614	0.528506	0.549314	0.422916	CRISPLD2	1
BP	GO:0045229	external encapsulating structure organization	1/44	317/18614	0.530771	0.550879	0.424122	CRISPLD2	1
BP	GO:0051047	positive regulation of secretion	1/44	317/18614	0.530771	0.550879	0.424122	CXCL12	1
BP	GO:0006790	sulfur compound metabolic process	1/44	319/18614	0.533025	0.552429	0.425315	GGT5	1
BP	GO:0021700	developmental maturation	1/44	319/18614	0.533025	0.552429	0.425315	LGI4	1
BP	GO:0060485	mesenchyme development	1/44	320/18614	0.534148	0.553198	0.425907	MYC	1
BP	GO:0016236	macroautophagy	1/44	322/18614	0.536386	0.55512	0.427387	SYNPO2	1
BP	GO:0008202	steroid metabolic process	1/44	323/18614	0.537502	0.555482	0.427666	APOE	1
BP	GO:0009416	response to light stimulus	1/44	323/18614	0.537502	0.555482	0.427666	MYC	1
BP	GO:0002833	positive regulation of response to biotic stimulus	1/44	327/18614	0.541936	0.558872	0.430275	SASH1	1
BP	GO:0018209	peptidyl-serine modification	1/44	327/18614	0.541936	0.558872	0.430275	CD44	1
BP	GO:0071496	cellular response to external stimulus	1/44	327/18614	0.541936	0.558872	0.430275	SLC38A2	1
BP	GO:0046394	carboxylic acid biosynthetic process	1/44	328/18614	0.543038	0.559611	0.430844	GGT5	1
BP	GO:0016042	lipid catabolic process	1/44	330/18614	0.545235	0.561078	0.431974	APOE	1
BP	GO:0045861	negative regulation of proteolysis	1/44	330/18614	0.545235	0.561078	0.431974	CD44	1
BP	GO:0016053	organic acid biosynthetic process	1/44	331/18614	0.546329	0.561408	0.432228	GGT5	1
BP	GO:0062012	regulation of small molecule metabolic process	1/44	331/18614	0.546329	0.561408	0.432228	APOE	1
BP	GO:0006310	DNA recombination	1/44	332/18614	0.547421	0.562133	0.432786	NABP1	1
BP	GO:0007265	Ras protein signal transduction	1/44	333/18614	0.54851	0.562853	0.43334	APOE	1
BP	GO:0060562	epithelial tube morphogenesis	1/44	334/18614	0.549597	0.56357	0.433892	MYC	1
BP	GO:0015980	energy derivation by oxidation of organic compounds	1/44	337/18614	0.552842	0.566497	0.436146	MYC	1
BP	GO:0016311	dephosphorylation	1/44	342/18614	0.558199	0.571583	0.440062	PPP1R15A	1
BP	GO:0019216	regulation of lipid metabolic process	1/44	344/18614	0.560324	0.573355	0.441426	APOE	1
BP	GO:0090287	regulation of cellular response to growth factor stimulus	1/44	345/18614	0.561383	0.574034	0.441949	ZEB2	1
BP	GO:1904062	regulation of monoatomic cation transmembrane transport	1/44	346/18614	0.562439	0.574709	0.442469	ABCC9	1
BP	GO:0051235	maintenance of location	1/44	347/18614	0.563493	0.575381	0.442986	APOE	1
BP	GO:0042886	amide transport	1/44	349/18614	0.565594	0.57712	0.444325	SLC38A2	1
BP	GO:0031589	cell-substrate adhesion	1/44	359/18614	0.575948	0.587273	0.452142	CD44	1
BP	GO:0042176	regulation of protein catabolic process	1/44	361/18614	0.57799	0.588528	0.453108	APOE	1
BP	GO:0050878	regulation of body fluid levels	1/44	361/18614	0.57799	0.588528	0.453108	APOE	1
BP	GO:0006066	alcohol metabolic process	1/44	366/18614	0.583053	0.593267	0.456756	APOE	1
BP	GO:0010038	response to metal ion	1/44	367/18614	0.584058	0.593458	0.456904	IGFBP2	1
BP	GO:0060271	cilium assembly	1/44	367/18614	0.584058	0.593458	0.456904	ASAP1	1
BP	GO:0009306	protein secretion	1/44	373/18614	0.59004	0.599118	0.461261	APOE	1
BP	GO:0035592	establishment of protein localization to extracellular region	1/44	374/18614	0.591029	0.599447	0.461514	APOE	1
BP	GO:0006644	phospholipid metabolic process	1/44	375/18614	0.592016	0.599447	0.461514	SOCS3	1
BP	GO:0008544	epidermis development	1/44	375/18614	0.592016	0.599447	0.461514	FGF7	1
BP	GO:1901653	cellular response to peptide	1/44	375/18614	0.592016	0.599447	0.461514	SOCS3	1
BP	GO:0071692	protein localization to extracellular region	1/44	382/18614	0.598857	0.605951	0.466522	APOE	1
BP	GO:0044282	small molecule catabolic process	1/44	388/18614	0.604631	0.611368	0.470692	APOE	1
BP	GO:0006631	fatty acid metabolic process	1/44	394/18614	0.610324	0.616695	0.474794	GGT5	1
BP	GO:0044782	cilium organization	1/44	396/18614	0.612204	0.618165	0.475925	ASAP1	1
BP	GO:0007178	transmembrane receptor protein serine/threonine kinase signaling pathway	1/44	398/18614	0.614075	0.619623	0.477048	ZEB2	1
BP	GO:0006338	chromatin remodeling	1/44	402/18614	0.617791	0.622939	0.479601	MYC	1
BP	GO:0043254	regulation of protein-containing complex assembly	1/44	409/18614	0.624209	0.628974	0.484247	APOE	1
BP	GO:0042692	muscle cell differentiation	1/44	410/18614	0.625117	0.629452	0.484615	FHL2	1
BP	GO:0003002	regionalization	1/44	422/18614	0.635851	0.639816	0.492595	NR2F2	1
BP	GO:0034329	cell junction assembly	1/44	444/18614	0.654753	0.658381	0.506887	CLSTN2	1
BP	GO:0006869	lipid transport	1/44	447/18614	0.657256	0.66044	0.508472	APOE	1
BP	GO:0031331	positive regulation of cellular catabolic process	1/44	450/18614	0.65974	0.662478	0.510041	APOE	1
BP	GO:0051090	regulation of DNA-binding transcription factor activity	1/44	465/18614	0.671901	0.674222	0.519084	ARID5B	1
BP	GO:0008380	RNA splicing	1/44	466/18614	0.672696	0.674554	0.519339	SLC38A2	1
BP	GO:0007389	pattern specification process	1/44	467/18614	0.67349	0.674884	0.519593	NR2F2	1
BP	GO:0051051	negative regulation of transport	1/44	483/18614	0.685934	0.68688	0.528829	APOE	1
BP	GO:0001819	positive regulation of cytokine production	1/44	489/18614	0.69048	0.690956	0.531967	CEBPB	1
BP	GO:0010876	lipid localization	1/44	497/18614	0.696441	0.696441	0.53619	APOE	1
CC	GO:0072562	blood microparticle	4/45	144/19518	0.00033473	0.0405023	0.0362917	CFH/APOE/CFHR1/C1S	4
CC	GO:0030017	sarcomere	3/45	213/19518	0.0129868	0.310693	0.278394	FHL2/SYNPO2/ABCC9	3
CC	GO:0030016	myofibril	3/45	233/19518	0.0164874	0.310693	0.278394	FHL2/SYNPO2/ABCC9	3
CC	GO:0043292	contractile fiber	3/45	243/19518	0.018418	0.310693	0.278394	FHL2/SYNPO2/ABCC9	3
CC	GO:0090575	RNA polymerase II transcription regulator complex	3/45	254/19518	0.0206814	0.310693	0.278394	CEBPD/MYC/CEBPB	3
CC	GO:0034362	low-density lipoprotein particle	1/45	12/19518	0.0273262	0.310693	0.278394	APOE	1
CC	GO:0042627	chylomicron	1/45	12/19518	0.0273262	0.310693	0.278394	APOE	1
CC	GO:0090571	RNA polymerase II transcription repressor complex	1/45	15/19518	0.0340429	0.310693	0.278394	MYC	1
CC	GO:0030018	Z disc	2/45	129/19518	0.0356674	0.310693	0.278394	FHL2/SYNPO2	2
CC	GO:1905370	serine-type endopeptidase complex	1/45	17/19518	0.0384954	0.310693	0.278394	CFH	1
CC	GO:0090533	cation-transporting ATPase complex	1/45	18/19518	0.0407142	0.310693	0.278394	ABCC9	1
CC	GO:1905286	serine-type peptidase complex	1/45	18/19518	0.0407142	0.310693	0.278394	CFH	1
CC	GO:0031674	I band	2/45	141/19518	0.0419094	0.310693	0.278394	FHL2/SYNPO2	2
CC	GO:0000164	protein phosphatase type 1 complex	1/45	19/19518	0.0429279	0.310693	0.278394	PPP1R15A	1
CC	GO:0034361	very-low-density lipoprotein particle	1/45	20/19518	0.0451366	0.310693	0.278394	APOE	1
CC	GO:0034385	triglyceride-rich plasma lipoprotein particle	1/45	20/19518	0.0451366	0.310693	0.278394	APOE	1
CC	GO:0043083	synaptic cleft	1/45	21/19518	0.0473404	0.310693	0.278394	APOE	1
CC	GO:0031258	lamellipodium membrane	1/45	22/19518	0.0495392	0.310693	0.278394	CD44	1
CC	GO:0071682	endocytic vesicle lumen	1/45	23/19518	0.051733	0.310693	0.278394	APOE	1
CC	GO:0035371	microtubule plus-end	1/45	24/19518	0.0539219	0.310693	0.278394	NCKAP5	1
CC	GO:0098533	ATPase dependent transmembrane transport complex	1/45	24/19518	0.0539219	0.310693	0.278394	ABCC9	1
CC	GO:0034364	high-density lipoprotein particle	1/45	27/19518	0.0604589	0.311501	0.279118	APOE	1
CC	GO:0005942	phosphatidylinositol 3-kinase complex	1/45	29/19518	0.0647923	0.311501	0.279118	SOCS3	1
CC	GO:0002102	podosome	1/45	30/19518	0.0669517	0.311501	0.279118	ASAP1	1
CC	GO:0098978	glutamatergic synapse	3/45	410/19518	0.0683447	0.311501	0.279118	CLSTN2/APOE/ASAP1	3
CC	GO:0062023	collagen-containing extracellular matrix	3/45	415/19518	0.0703302	0.311501	0.279118	CTSC/APOE/CXCL12	3
CC	GO:0005925	focal adhesion	3/45	422/19518	0.0731539	0.311501	0.279118	FHL2/SYNPO2/CD44	3
CC	GO:1990752	microtubule end	1/45	34/19518	0.0755406	0.311501	0.279118	NCKAP5	1
CC	GO:0030055	cell-substrate junction	3/45	432/19518	0.0772758	0.311501	0.279118	FHL2/SYNPO2/CD44	3
CC	GO:0034358	plasma lipoprotein particle	1/45	36/19518	0.0798061	0.311501	0.279118	APOE	1
CC	GO:1990777	lipoprotein particle	1/45	36/19518	0.0798061	0.311501	0.279118	APOE	1
CC	GO:0032994	protein-lipid complex	1/45	39/19518	0.0861681	0.325823	0.291951	APOE	1
CC	GO:0008287	protein serine/threonine phosphatase complex	1/45	52/19518	0.113244	0.415227	0.37206	PPP1R15A	1
CC	GO:1903293	phosphatase complex	1/45	54/19518	0.117339	0.417588	0.374177	PPP1R15A	1
CC	GO:0099023	vesicle tethering complex	1/45	57/19518	0.123447	0.426774	0.382408	SYNPO2	1
CC	GO:0005771	multivesicular body	1/45	67/19518	0.143511	0.429396	0.384757	APOE	1
CC	GO:0001725	stress fiber	1/45	69/19518	0.147469	0.429396	0.384757	SYNPO2	1
CC	GO:0097517	contractile actin filament bundle	1/45	69/19518	0.147469	0.429396	0.384757	SYNPO2	1
CC	GO:0030669	clathrin-coated endocytic vesicle membrane	1/45	73/19518	0.155333	0.429396	0.384757	APOE	1
CC	GO:0042641	actomyosin	1/45	76/19518	0.161184	0.429396	0.384757	SYNPO2	1
CC	GO:0005788	endoplasmic reticulum lumen	2/45	312/19518	0.161627	0.429396	0.384757	CTSC/APOE	2
CC	GO:0030135	coated vesicle	2/45	312/19518	0.161627	0.429396	0.384757	CTSC/APOE	2
CC	GO:0017053	transcription repressor complex	1/45	78/19518	0.165062	0.429396	0.384757	MYC	1
CC	GO:0032432	actin filament bundle	1/45	78/19518	0.165062	0.429396	0.384757	SYNPO2	1
CC	GO:0035861	site of double-strand break	1/45	78/19518	0.165062	0.429396	0.384757	NABP1	1
CC	GO:0033116	endoplasmic reticulum-Golgi intermediate compartment membrane	1/45	80/19518	0.168923	0.429396	0.384757	CTSC	1
CC	GO:0034774	secretory granule lumen	2/45	322/19518	0.169783	0.429396	0.384757	CTSC/CRISPLD2	2
CC	GO:0060205	cytoplasmic vesicle lumen	2/45	325/19518	0.172244	0.429396	0.384757	CTSC/CRISPLD2	2
CC	GO:0031983	vesicle lumen	2/45	327/19518	0.173888	0.429396	0.384757	CTSC/CRISPLD2	2
CC	GO:0034705	potassium channel complex	1/45	89/19518	0.186083	0.430026	0.385321	ABCC9	1
CC	GO:1905369	endopeptidase complex	1/45	90/19518	0.187968	0.430026	0.385321	CFH	1
CC	GO:0035578	azurophil granule lumen	1/45	91/19518	0.189849	0.430026	0.385321	CTSC	1
CC	GO:0045334	clathrin-coated endocytic vesicle	1/45	92/19518	0.191726	0.430026	0.385321	APOE	1
CC	GO:0030134	COPII-coated ER to Golgi transport vesicle	1/45	93/19518	0.193598	0.430026	0.385321	CTSC	1
CC	GO:0005902	microvillus	1/45	94/19518	0.195466	0.430026	0.385321	CD44	1
CC	GO:0098839	postsynaptic density membrane	1/45	102/19518	0.21026	0.445705	0.39937	CLSTN2	1
CC	GO:0005903	brush border	1/45	105/19518	0.215738	0.445705	0.39937	SLC38A2	1
CC	GO:0016324	apical plasma membrane	2/45	381/19518	0.219118	0.445705	0.39937	IGFBP2/CD44	2
CC	GO:0090734	site of DNA damage	1/45	110/19518	0.224787	0.445705	0.39937	NABP1	1
CC	GO:0098687	chromosomal region	2/45	390/19518	0.226774	0.445705	0.39937	NABP1/CEBPB	2
CC	GO:0042470	melanosome	1/45	112/19518	0.228378	0.445705	0.39937	APOE	1
CC	GO:0048770	pigment granule	1/45	112/19518	0.228378	0.445705	0.39937	APOE	1
CC	GO:0016607	nuclear speck	2/45	415/19518	0.248143	0.459533	0.411761	NAMPT/TCIM	2
CC	GO:1904813	ficolin-1-rich granule lumen	1/45	124/19518	0.249583	0.459533	0.411761	CRISPLD2	1
CC	GO:1905368	peptidase complex	1/45	125/19518	0.251325	0.459533	0.411761	CFH	1
CC	GO:0016363	nuclear matrix	1/45	127/19518	0.254795	0.459533	0.411761	CEBPB	1
CC	GO:0005769	early endosome	2/45	423/19518	0.255003	0.459533	0.411761	APOE/STEAP4	2
CC	GO:0099634	postsynaptic specialization membrane	1/45	129/19518	0.25825	0.459533	0.411761	CLSTN2	1
CC	GO:0005793	endoplasmic reticulum-Golgi intermediate compartment	1/45	132/19518	0.263403	0.460514	0.41264	CTSC	1
CC	GO:0030665	clathrin-coated vesicle membrane	1/45	136/19518	0.270219	0.460514	0.41264	APOE	1
CC	GO:0042383	sarcolemma	1/45	136/19518	0.270219	0.460514	0.41264	SLC38A2	1
CC	GO:0045177	apical part of cell	2/45	446/19518	0.274751	0.461735	0.413733	IGFBP2/CD44	2
CC	GO:0034399	nuclear periphery	1/45	147/19518	0.288647	0.478442	0.428704	CEBPB	1
CC	GO:0005766	primary lysosome	1/45	155/19518	0.301762	0.486843	0.436232	CTSC	1
CC	GO:0042582	azurophil granule	1/45	155/19518	0.301762	0.486843	0.436232	CTSC	1
CC	GO:0015629	actin cytoskeleton	2/45	489/19518	0.311618	0.491552	0.440451	SYNPO2/ASAP1	2
CC	GO:0098862	cluster of actin-based cell projections	1/45	162/19518	0.313044	0.491552	0.440451	SLC38A2	1
CC	GO:0043025	neuronal cell body	2/45	500/19518	0.321006	0.491552	0.440451	APOE/SLC38A2	2
CC	GO:0000781	chromosome, telomeric region	1/45	169/19518	0.324148	0.491552	0.440451	NABP1	1
CC	GO:0000779	condensed chromosome, centromeric region	1/45	170/19518	0.32572	0.491552	0.440451	CEBPB	1
CC	GO:0043197	dendritic spine	1/45	175/19518	0.333525	0.491552	0.440451	ASAP1	1
CC	GO:0005775	vacuolar lumen	1/45	176/19518	0.335076	0.491552	0.440451	CTSC	1
CC	GO:0044309	neuron spine	1/45	178/19518	0.338166	0.491552	0.440451	ASAP1	1
CC	GO:0031256	leading edge membrane	1/45	180/19518	0.341243	0.491552	0.440451	CD44	1
CC	GO:0101002	ficolin-1-rich granule	1/45	185/19518	0.348872	0.495115	0.443644	CRISPLD2	1
CC	GO:0031901	early endosome membrane	1/45	187/19518	0.3519	0.495115	0.443644	STEAP4	1
CC	GO:0034703	cation channel complex	1/45	192/19518	0.359409	0.499868	0.447903	ABCC9	1
CC	GO:0030666	endocytic vesicle membrane	1/45	196/19518	0.365355	0.502364	0.450139	APOE	1
CC	GO:0030027	lamellipodium	1/45	202/19518	0.374173	0.503055	0.450759	CD44	1
CC	GO:0030662	coated vesicle membrane	1/45	202/19518	0.374173	0.503055	0.450759	APOE	1
CC	GO:0005741	mitochondrial outer membrane	1/45	208/19518	0.382872	0.509093	0.456169	PPP1R15A	1
CC	GO:0030136	clathrin-coated vesicle	1/45	215/19518	0.39287	0.51671	0.462993	APOE	1
CC	GO:0098858	actin-based cell projection	1/45	225/19518	0.406879	0.529381	0.474347	CD44	1
CC	GO:0016323	basolateral plasma membrane	1/45	234/19518	0.419217	0.535198	0.47956	CD44	1
CC	GO:0031968	organelle outer membrane	1/45	236/19518	0.421925	0.535198	0.47956	PPP1R15A	1
CC	GO:0019867	outer membrane	1/45	238/19518	0.42462	0.535198	0.47956	PPP1R15A	1
CC	GO:0000775	chromosome, centromeric region	1/45	249/19518	0.439225	0.547899	0.49094	CEBPB	1
CC	GO:0009925	basal plasma membrane	1/45	266/19518	0.461086	0.5693	0.510117	CD44	1
CC	GO:0000793	condensed chromosome	1/45	270/19518	0.466107	0.569687	0.510463	CEBPB	1
CC	GO:0045211	postsynaptic membrane	1/45	277/19518	0.474785	0.57449	0.514767	CLSTN2	1
CC	GO:0045178	basal part of cell	1/45	285/19518	0.484534	0.579072	0.518873	CD44	1
CC	GO:0019898	extrinsic component of membrane	1/45	288/19518	0.488143	0.579072	0.518873	SOCS3	1
CC	GO:0005770	late endosome	1/45	296/19518	0.497649	0.583091	0.522474	APOE	1
CC	GO:0034702	ion channel complex	1/45	299/19518	0.501169	0.583091	0.522474	ABCC9	1
CC	GO:0061695	transferase complex, transferring phosphorus-containing groups	1/45	306/19518	0.509289	0.58398	0.52327	SOCS3	1
CC	GO:0031965	nuclear membrane	1/45	308/19518	0.511585	0.58398	0.52327	TMEM176B	1
CC	GO:0030667	secretory granule membrane	1/45	319/19518	0.524028	0.592592	0.530987	CD44	1
CC	GO:0014069	postsynaptic density	1/45	339/19518	0.545861	0.611059	0.547534	CLSTN2	1
CC	GO:0030139	endocytic vesicle	1/45	347/19518	0.554317	0.611059	0.547534	APOE	1
CC	GO:0031253	cell projection membrane	1/45	349/19518	0.556407	0.611059	0.547534	CD44	1
CC	GO:0032279	asymmetric synapse	1/45	353/19518	0.560558	0.611059	0.547534	CLSTN2	1
CC	GO:0099572	postsynaptic specialization	1/45	364/19518	0.571779	0.617725	0.553507	CLSTN2	1
CC	GO:0098984	neuron to neuron synapse	1/45	382/19518	0.589538	0.630348	0.564818	CLSTN2	1
CC	GO:0097060	synaptic membrane	1/45	390/19518	0.597198	0.630348	0.564818	CLSTN2	1
CC	GO:1902495	transmembrane transporter complex	1/45	392/19518	0.599091	0.630348	0.564818	ABCC9	1
CC	GO:1990351	transporter complex	1/45	418/19518	0.622923	0.640561	0.57397	ABCC9	1
CC	GO:0031252	cell leading edge	1/45	422/19518	0.626465	0.640561	0.57397	CD44	1
CC	GO:0030133	transport vesicle	1/45	425/19518	0.629099	0.640561	0.57397	CRISPLD2	1
CC	GO:0009897	external side of plasma membrane	1/45	426/19518	0.629974	0.640561	0.57397	CXCL12	1
CC	GO:0005874	microtubule	1/45	461/19518	0.659332	0.664827	0.595712	NCKAP5	1
CC	GO:0005635	nuclear envelope	1/45	490/19518	0.681922	0.681922	0.61103	TMEM176B	1
MF	GO:0005539	glycosaminoglycan binding	5/43	232/18369	0.000200353	0.0305003	0.023697	CFH/APOE/FGF7/CD44/CRISPLD2	5
MF	GO:0001851	complement component C3b binding	2/43	11/18369	0.000290479	0.0305003	0.023697	CFH/CFHR1	2
MF	GO:0008201	heparin binding	4/43	168/18369	0.000630865	0.041984	0.0326191	CFH/APOE/FGF7/CRISPLD2	4
MF	GO:0043395	heparan sulfate proteoglycan binding	2/43	18/18369	0.000799695	0.041984	0.0326191	CFH/APOE	2
MF	GO:0001846	opsonin binding	2/43	21/18369	0.00109274	0.0458951	0.0356578	CFH/CFHR1	2
MF	GO:0001848	complement binding	2/43	26/18369	0.00167864	0.0587523	0.0456472	CFH/CFHR1	2
MF	GO:0043394	proteoglycan binding	2/43	36/18369	0.00320607	0.0880588	0.0684166	CFH/APOE	2
MF	GO:1901681	sulfur compound binding	4/43	269/18369	0.00354399	0.0880588	0.0684166	CFH/APOE/FGF7/CRISPLD2	4
MF	GO:0001046	core promoter sequence-specific DNA binding	2/43	43/18369	0.00454797	0.0880588	0.0684166	MYC/CEBPB	2
MF	GO:0140297	DNA-binding transcription factor binding	5/43	478/18369	0.00498105	0.0880588	0.0684166	ID4/FHL2/AHR/MYC/CEBPB	5
MF	GO:0004879	nuclear receptor activity	2/43	46/18369	0.0051897	0.0880588	0.0684166	AHR/NR2F2	2
MF	GO:0098531	ligand-activated transcription factor activity	2/43	46/18369	0.0051897	0.0880588	0.0684166	AHR/NR2F2	2
MF	GO:0070888	E-box binding	2/43	48/18369	0.0056393	0.0880588	0.0684166	AHR/MYC	2
MF	GO:0008009	chemokine activity	2/43	49/18369	0.00587058	0.0880588	0.0684166	CCL2/CXCL12	2
MF	GO:0015179	L-amino acid transmembrane transporter activity	2/43	65/18369	0.0101408	0.141971	0.110303	SLC7A2/SLC38A2	2
MF	GO:0042379	chemokine receptor binding	2/43	74/18369	0.0129948	0.167871	0.130426	CCL2/CXCL12	2
MF	GO:0015171	amino acid transmembrane transporter activity	2/43	83/18369	0.0161567	0.167871	0.130426	SLC7A2/SLC38A2	2
MF	GO:0001540	amyloid-beta binding	2/43	85/18369	0.0168998	0.167871	0.130426	CLSTN2/APOE	2
MF	GO:0005125	cytokine activity	3/43	235/18369	0.0175156	0.167871	0.130426	CCL2/NAMPT/CXCL12	3
MF	GO:0001094	TFIID-class transcription factor complex binding	1/43	10/18369	0.0231696	0.167871	0.130426	AHR	1
MF	GO:0004954	prostanoid receptor activity	1/43	10/18369	0.0231696	0.167871	0.130426	PTGER1	1
MF	GO:0004955	prostaglandin receptor activity	1/43	10/18369	0.0231696	0.167871	0.130426	PTGER1	1
MF	GO:0008239	dipeptidyl-peptidase activity	1/43	10/18369	0.0231696	0.167871	0.130426	CTSC	1
MF	GO:0043225	ATPase-coupled inorganic anion transmembrane transporter activity	1/43	10/18369	0.0231696	0.167871	0.130426	ABCC9	1
MF	GO:0022889	serine transmembrane transporter activity	1/43	11/18369	0.0254575	0.167871	0.130426	SLC38A2	1
MF	GO:0001221	transcription coregulator binding	2/43	111/18369	0.0278178	0.167871	0.130426	AHR/MYC	2
MF	GO:0019208	phosphatase regulator activity	2/43	111/18369	0.0278178	0.167871	0.130426	PPP1R15A/ZEB2	2
MF	GO:0048018	receptor ligand activity	4/43	497/18369	0.0284546	0.167871	0.130426	FGF7/CCL2/NAMPT/CXCL12	4
MF	GO:0001664	G protein-coupled receptor binding	3/43	289/18369	0.0299466	0.167871	0.130426	CCL2/PTGER1/CXCL12	3
MF	GO:0031994	insulin-like growth factor I binding	1/43	13/18369	0.0300176	0.167871	0.130426	IGFBP2	1
MF	GO:0035259	nuclear glucocorticoid receptor binding	1/43	13/18369	0.0300176	0.167871	0.130426	CEBPB	1
MF	GO:0061459	L-arginine transmembrane transporter activity	1/43	13/18369	0.0300176	0.167871	0.130426	SLC7A2	1
MF	GO:0004953	icosanoid receptor activity	1/43	14/18369	0.0322898	0.167871	0.130426	PTGER1	1
MF	GO:0031404	chloride ion binding	1/43	14/18369	0.0322898	0.167871	0.130426	CTSC	1
MF	GO:0001227	DNA-binding transcription repressor activity, RNA polymerase II-specific	3/43	303/18369	0.0337651	0.167871	0.130426	MYC/CEBPB/ZEB2	3
MF	GO:0008242	omega peptidase activity	1/43	15/18369	0.0345569	0.167871	0.130426	GGT5	1
MF	GO:0031005	filamin binding	1/43	15/18369	0.0345569	0.167871	0.130426	SYNPO2	1
MF	GO:0051371	muscle alpha-actinin binding	1/43	15/18369	0.0345569	0.167871	0.130426	SYNPO2	1
MF	GO:0001217	DNA-binding transcription repressor activity	3/43	308/18369	0.0351879	0.167871	0.130426	MYC/CEBPB/ZEB2	3
MF	GO:0016722	oxidoreductase activity, acting on metal ions	1/43	16/18369	0.0368187	0.167871	0.130426	STEAP4	1
MF	GO:0022858	alanine transmembrane transporter activity	1/43	16/18369	0.0368187	0.167871	0.130426	SLC38A2	1
MF	GO:0031435	mitogen-activated protein kinase kinase kinase binding	1/43	16/18369	0.0368187	0.167871	0.130426	SASH1	1
MF	GO:0050780	dopamine receptor binding	1/43	16/18369	0.0368187	0.167871	0.130426	PTGER1	1
MF	GO:0072542	protein phosphatase activator activity	1/43	16/18369	0.0368187	0.167871	0.130426	PPP1R15A	1
MF	GO:0042277	peptide binding	3/43	317/18369	0.0378266	0.167871	0.130426	CLSTN2/APOE/SSTR2	3
MF	GO:0016755	aminoacyltransferase activity	1/43	17/18369	0.0390754	0.167871	0.130426	GGT5	1
MF	GO:0001972	retinoic acid binding	1/43	18/18369	0.0413269	0.167871	0.130426	NR2F2	1
MF	GO:0015172	acidic amino acid transmembrane transporter activity	1/43	18/18369	0.0413269	0.167871	0.130426	SLC38A2	1
MF	GO:0045236	CXCR chemokine receptor binding	1/43	18/18369	0.0413269	0.167871	0.130426	CXCL12	1
MF	GO:0000979	RNA polymerase II core promoter sequence-specific DNA binding	1/43	19/18369	0.0435733	0.167871	0.130426	CEBPB	1
MF	GO:0005520	insulin-like growth factor binding	1/43	19/18369	0.0435733	0.167871	0.130426	IGFBP2	1
MF	GO:0046935	1-phosphatidylinositol-3-kinase regulator activity	1/43	19/18369	0.0435733	0.167871	0.130426	SOCS3	1
MF	GO:0070003	threonine-type peptidase activity	1/43	19/18369	0.0435733	0.167871	0.130426	GGT5	1
MF	GO:0015174	basic amino acid transmembrane transporter activity	1/43	20/18369	0.0458145	0.167871	0.130426	SLC7A2	1
MF	GO:0061629	RNA polymerase II-specific DNA-binding transcription factor binding	3/43	348/18369	0.0476721	0.167871	0.130426	ID4/AHR/CEBPB	3
MF	GO:0005283	amino acid:sodium symporter activity	1/43	22/18369	0.0502816	0.167871	0.130426	SLC38A2	1
MF	GO:0035014	phosphatidylinositol 3-kinase regulator activity	1/43	22/18369	0.0502816	0.167871	0.130426	SOCS3	1
MF	GO:0120020	cholesterol transfer activity	1/43	22/18369	0.0502816	0.167871	0.130426	APOE	1
MF	GO:0008157	protein phosphatase 1 binding	1/43	23/18369	0.0525074	0.167871	0.130426	PPP1R15A	1
MF	GO:0035035	histone acetyltransferase binding	1/43	23/18369	0.0525074	0.167871	0.130426	CEBPB	1
MF	GO:0120015	sterol transfer activity	1/43	23/18369	0.0525074	0.167871	0.130426	APOE	1
MF	GO:0008083	growth factor activity	2/43	160/18369	0.0539597	0.167871	0.130426	FGF7/CXCL12	2
MF	GO:0005540	hyaluronic acid binding	1/43	24/18369	0.0547282	0.167871	0.130426	CD44	1
MF	GO:0016505	peptidase activator activity involved in apoptotic process	1/43	24/18369	0.0547282	0.167871	0.130426	CTSC	1
MF	GO:0050750	low-density lipoprotein particle receptor binding	1/43	24/18369	0.0547282	0.167871	0.130426	APOE	1
MF	GO:0046943	carboxylic acid transmembrane transporter activity	2/43	162/18369	0.0551609	0.167871	0.130426	SLC7A2/SLC38A2	2
MF	GO:0005342	organic acid transmembrane transporter activity	2/43	163/18369	0.055765	0.167871	0.130426	SLC7A2/SLC38A2	2
MF	GO:0005104	fibroblast growth factor receptor binding	1/43	25/18369	0.0569439	0.167871	0.130426	FGF7	1
MF	GO:0017025	TBP-class protein binding	1/43	25/18369	0.0569439	0.167871	0.130426	AHR	1
MF	GO:0140416	transcription regulator inhibitor activity	1/43	25/18369	0.0569439	0.167871	0.130426	ID4	1
MF	GO:0001091	RNA polymerase II general transcription initiation factor binding	1/43	26/18369	0.0591545	0.167871	0.130426	AHR	1
MF	GO:0001965	G-protein alpha-subunit binding	1/43	26/18369	0.0591545	0.167871	0.130426	SASH1	1
MF	GO:0005112	Notch binding	1/43	26/18369	0.0591545	0.167871	0.130426	TCIM	1
MF	GO:0019211	phosphatase activator activity	1/43	26/18369	0.0591545	0.167871	0.130426	PPP1R15A	1
MF	GO:0004252	serine-type endopeptidase activity	2/43	170/18369	0.0600594	0.168166	0.130655	CTSC/C1S	2
MF	GO:0005242	inward rectifier potassium channel activity	1/43	27/18369	0.06136	0.169547	0.131729	ABCC9	1
MF	GO:0005416	amino acid:monoatomic cation symporter activity	1/43	28/18369	0.0635605	0.171124	0.132954	SLC38A2	1
MF	GO:0051393	alpha-actinin binding	1/43	28/18369	0.0635605	0.171124	0.132954	SYNPO2	1
MF	GO:0070325	lipoprotein particle receptor binding	1/43	29/18369	0.065756	0.174009	0.135195	APOE	1
MF	GO:0033218	amide binding	3/43	400/18369	0.0667313	0.174009	0.135195	CLSTN2/APOE/SSTR2	3
MF	GO:0071813	lipoprotein particle binding	1/43	30/18369	0.0679464	0.174009	0.135195	APOE	1
MF	GO:0071814	protein-lipid complex binding	1/43	30/18369	0.0679464	0.174009	0.135195	APOE	1
MF	GO:0043425	bHLH transcription factor binding	1/43	31/18369	0.0701318	0.175267	0.136173	FHL2	1
MF	GO:0048019	receptor antagonist activity	1/43	31/18369	0.0701318	0.175267	0.136173	MTRNR2L12	1
MF	GO:0019902	phosphatase binding	2/43	187/18369	0.0709416	0.175267	0.136173	CTSC/PPP1R15A	2
MF	GO:0042923	neuropeptide binding	1/43	32/18369	0.0723122	0.176026	0.136762	SSTR2	1
MF	GO:0008236	serine-type peptidase activity	2/43	190/18369	0.0729251	0.176026	0.136762	CTSC/C1S	2
MF	GO:0017171	serine hydrolase activity	2/43	194/18369	0.0755977	0.180404	0.140163	CTSC/C1S	2
MF	GO:0071889	14-3-3 protein binding	1/43	34/18369	0.0766581	0.180879	0.140532	SYNPO2	1
MF	GO:0072349	modified amino acid transmembrane transporter activity	1/43	35/18369	0.0788235	0.182867	0.142077	SLC7A2	1
MF	GO:0005343	organic acid:sodium symporter activity	1/43	36/18369	0.080984	0.182867	0.142077	SLC38A2	1
MF	GO:0015248	sterol transporter activity	1/43	36/18369	0.080984	0.182867	0.142077	APOE	1
MF	GO:0042805	actinin binding	1/43	36/18369	0.080984	0.182867	0.142077	SYNPO2	1
MF	GO:0035198	miRNA binding	1/43	37/18369	0.0831396	0.185737	0.144307	SOCS3	1
MF	GO:0005501	retinoid binding	1/43	38/18369	0.0852902	0.186572	0.144956	NR2F2	1
MF	GO:0019840	isoprenoid binding	1/43	38/18369	0.0852902	0.186572	0.144956	NR2F2	1
MF	GO:0042056	chemoattractant activity	1/43	39/18369	0.0874359	0.187363	0.14557	FGF7	1
MF	GO:0071949	FAD binding	1/43	39/18369	0.0874359	0.187363	0.14557	STEAP4	1
MF	GO:0004860	protein kinase inhibitor activity	1/43	40/18369	0.0895766	0.188111	0.146151	SOCS3	1
MF	GO:0005547	phosphatidylinositol-3,4,5-trisphosphate binding	1/43	40/18369	0.0895766	0.188111	0.146151	ASAP1	1
MF	GO:0030547	signaling receptor inhibitor activity	1/43	42/18369	0.0938435	0.1922	0.149329	MTRNR2L12	1
MF	GO:0001223	transcription coactivator binding	1/43	43/18369	0.0959696	0.1922	0.149329	AHR	1
MF	GO:0048156	tau protein binding	1/43	43/18369	0.0959696	0.1922	0.149329	APOE	1
MF	GO:0051879	Hsp90 protein binding	1/43	43/18369	0.0959696	0.1922	0.149329	AHR	1
MF	GO:0001228	DNA-binding transcription activator activity, RNA polymerase II-specific	3/43	468/18369	0.0961002	0.1922	0.149329	CEBPD/MYC/CEBPB	3
MF	GO:0001216	DNA-binding transcription activator activity	3/43	472/18369	0.0979721	0.192515	0.149573	CEBPD/MYC/CEBPB	3
MF	GO:0019210	kinase inhibitor activity	1/43	44/18369	0.0980908	0.192515	0.149573	SOCS3	1
MF	GO:0019894	kinesin binding	1/43	45/18369	0.100207	0.194065	0.150777	CLSTN2	1
MF	GO:0008514	organic anion transmembrane transporter activity	2/43	230/18369	0.100968	0.194065	0.150777	SLC7A2/SLC38A2	2
MF	GO:0015175	neutral L-amino acid transmembrane transporter activity	1/43	46/18369	0.102319	0.194065	0.150777	SLC38A2	1
MF	GO:0022853	active monoatomic ion transmembrane transporter activity	2/43	233/18369	0.103179	0.194065	0.150777	ABCC9/SLC38A2	2
MF	GO:0001784	phosphotyrosine residue binding	1/43	47/18369	0.104425	0.194065	0.150777	SOCS3	1
MF	GO:0008188	neuropeptide receptor activity	1/43	47/18369	0.104425	0.194065	0.150777	SSTR2	1
MF	GO:0016763	pentosyltransferase activity	1/43	49/18369	0.108624	0.198357	0.154112	NAMPT	1
MF	GO:0140359	ABC-type transporter activity	1/43	49/18369	0.108624	0.198357	0.154112	ABCC9	1
MF	GO:0016504	peptidase activator activity	1/43	50/18369	0.110716	0.198722	0.154395	CTSC	1
MF	GO:0048020	CCR chemokine receptor binding	1/43	50/18369	0.110716	0.198722	0.154395	CCL2	1
MF	GO:0061980	regulatory RNA binding	1/43	51/18369	0.112804	0.199065	0.154662	SOCS3	1
MF	GO:0120013	lipid transfer activity	1/43	51/18369	0.112804	0.199065	0.154662	APOE	1
MF	GO:0015459	potassium channel regulator activity	1/43	53/18369	0.116964	0.201332	0.156423	ABCC9	1
MF	GO:0019829	ATPase-coupled monoatomic cation transmembrane transporter activity	1/43	53/18369	0.116964	0.201332	0.156423	ABCC9	1
MF	GO:0140296	general transcription initiation factor binding	1/43	53/18369	0.116964	0.201332	0.156423	AHR	1
MF	GO:0045309	protein phosphorylated amino acid binding	1/43	58/18369	0.127282	0.217311	0.168838	SOCS3	1
MF	GO:0005126	cytokine receptor binding	2/43	270/18369	0.131482	0.222361	0.172761	CCL2/CXCL12	2
MF	GO:0001098	basal transcription machinery binding	1/43	61/18369	0.133416	0.222361	0.172761	AHR	1
MF	GO:0001099	basal RNA polymerase II transcription machinery binding	1/43	61/18369	0.133416	0.222361	0.172761	AHR	1
MF	GO:0001786	phosphatidylserine binding	1/43	62/18369	0.135452	0.223975	0.174016	ASAP1	1
MF	GO:0005096	GTPase activator activity	2/43	280/18369	0.139419	0.228734	0.177713	ARHGAP15/ASAP1	2
MF	GO:0005518	collagen binding	1/43	66/18369	0.143546	0.23368	0.181556	CD44	1
MF	GO:0043621	protein self-association	1/43	72/18369	0.15555	0.251273	0.195225	CTSC	1
MF	GO:0015370	solute:sodium symporter activity	1/43	79/18369	0.169347	0.271472	0.210918	SLC38A2	1
MF	GO:0033293	monocarboxylic acid binding	1/43	80/18369	0.171299	0.272522	0.211734	NR2F2	1
MF	GO:0005546	phosphatidylinositol-4,5-bisphosphate binding	1/43	82/18369	0.175192	0.274554	0.213313	ASAP1	1
MF	GO:0016209	antioxidant activity	1/43	82/18369	0.175192	0.274554	0.213313	APOE	1
MF	GO:0030165	PDZ domain binding	1/43	83/18369	0.177131	0.275537	0.214077	SSTR2	1
MF	GO:0050660	flavin adenine dinucleotide binding	1/43	85/18369	0.180997	0.27744	0.215555	STEAP4	1
MF	GO:0072341	modified amino acid binding	1/43	85/18369	0.180997	0.27744	0.215555	ASAP1	1
MF	GO:0005249	voltage-gated potassium channel activity	1/43	88/18369	0.186762	0.284203	0.220809	ABCC9	1
MF	GO:0046982	protein heterodimerization activity	2/43	343/18369	0.191485	0.287474	0.223351	AHR/CEBPB	2
MF	GO:0004896	cytokine receptor activity	1/43	92/18369	0.194387	0.287474	0.223351	CD44	1
MF	GO:0019888	protein phosphatase regulator activity	1/43	92/18369	0.194387	0.287474	0.223351	PPP1R15A	1
MF	GO:0051219	phosphoprotein binding	1/43	92/18369	0.194387	0.287474	0.223351	SOCS3	1
MF	GO:0042626	ATPase-coupled transmembrane transporter activity	1/43	99/18369	0.207563	0.304813	0.236822	ABCC9	1
MF	GO:0008238	exopeptidase activity	1/43	102/18369	0.213146	0.310837	0.241503	CTSC	1
MF	GO:0051087	chaperone binding	1/43	104/18369	0.216846	0.314053	0.244001	CTSC	1
MF	GO:1902936	phosphatidylinositol bisphosphate binding	1/43	107/18369	0.222364	0.319839	0.248497	ASAP1	1
MF	GO:0099094	ligand-gated monoatomic cation channel activity	1/43	108/18369	0.224195	0.320279	0.248838	ABCC9	1
MF	GO:0015294	solute:monoatomic cation symporter activity	1/43	112/18369	0.231478	0.328448	0.255185	SLC38A2	1
MF	GO:0004197	cysteine-type endopeptidase activity	1/43	118/18369	0.242276	0.339186	0.263528	CTSC	1
MF	GO:0031490	chromatin DNA binding	1/43	118/18369	0.242276	0.339186	0.263528	CEBPB	1
MF	GO:0003697	single-stranded DNA binding	1/43	119/18369	0.244061	0.339422	0.263712	NABP1	1
MF	GO:0005267	potassium channel activity	1/43	121/18369	0.247619	0.342105	0.265796	ABCC9	1
MF	GO:0009055	electron transfer activity	1/43	122/18369	0.249392	0.342303	0.265949	STEAP4	1
MF	GO:0042826	histone deacetylase binding	1/43	126/18369	0.256443	0.349695	0.271693	CEBPB	1
MF	GO:0031072	heat shock protein binding	1/43	128/18369	0.259944	0.350803	0.272553	AHR	1
MF	GO:0044325	transmembrane transporter binding	1/43	129/18369	0.261689	0.350803	0.272553	ABCC9	1
MF	GO:0004175	endopeptidase activity	2/43	428/18369	0.264924	0.350803	0.272553	CTSC/C1S	2
MF	GO:0022804	active transmembrane transporter activity	2/43	428/18369	0.264924	0.350803	0.272553	ABCC9/SLC38A2	2
MF	GO:0019838	growth factor binding	1/43	132/18369	0.266898	0.350803	0.272553	IGFBP2	1
MF	GO:0046873	metal ion transmembrane transporter activity	2/43	435/18369	0.271031	0.350803	0.272553	ABCC9/SLC38A2	2
MF	GO:0020037	heme binding	1/43	137/18369	0.275501	0.350803	0.272553	STEAP4	1
MF	GO:0070851	growth factor receptor binding	1/43	137/18369	0.275501	0.350803	0.272553	FGF7	1
MF	GO:0016922	nuclear receptor binding	1/43	138/18369	0.27721	0.350803	0.272553	CEBPB	1
MF	GO:0015276	ligand-gated monoatomic ion channel activity	1/43	140/18369	0.280616	0.350803	0.272553	ABCC9	1
MF	GO:0019903	protein phosphatase binding	1/43	140/18369	0.280616	0.350803	0.272553	PPP1R15A	1
MF	GO:0022834	ligand-gated channel activity	1/43	140/18369	0.280616	0.350803	0.272553	ABCC9	1
MF	GO:0022843	voltage-gated monoatomic cation channel activity	1/43	140/18369	0.280616	0.350803	0.272553	ABCC9	1
MF	GO:0015103	inorganic anion transmembrane transporter activity	1/43	141/18369	0.282313	0.350803	0.272553	ABCC9	1
MF	GO:0140375	immune receptor activity	1/43	141/18369	0.282313	0.350803	0.272553	CD44	1
MF	GO:0008528	G protein-coupled peptide receptor activity	1/43	142/18369	0.284006	0.35083	0.272575	SSTR2	1
MF	GO:0015293	symporter activity	1/43	144/18369	0.28738	0.352923	0.274201	SLC38A2	1
MF	GO:0046906	tetrapyrrole binding	1/43	147/18369	0.292412	0.354927	0.275758	STEAP4	1
MF	GO:0099106	ion channel regulator activity	1/43	147/18369	0.292412	0.354927	0.275758	ABCC9	1
MF	GO:0001653	peptide receptor activity	1/43	148/18369	0.294082	0.354927	0.275758	SSTR2	1
MF	GO:0005178	integrin binding	1/43	151/18369	0.299068	0.358817	0.27878	CXCL12	1
MF	GO:0016247	channel regulator activity	1/43	152/18369	0.300723	0.358817	0.27878	ABCC9	1
MF	GO:0015081	sodium ion transmembrane transporter activity	1/43	155/18369	0.305663	0.360886	0.280388	SLC38A2	1
MF	GO:0005543	phospholipid binding	2/43	475/18369	0.305894	0.360886	0.280388	APOE/ASAP1	2
MF	GO:0015079	potassium ion transmembrane transporter activity	1/43	157/18369	0.308938	0.362441	0.281596	ABCC9	1
MF	GO:0030695	GTPase regulator activity	2/43	495/18369	0.323245	0.375035	0.291381	ARHGAP15/ASAP1	2
MF	GO:0060589	nucleoside-triphosphatase regulator activity	2/43	495/18369	0.323245	0.375035	0.291381	ARHGAP15/ASAP1	2
MF	GO:0005319	lipid transporter activity	1/43	169/18369	0.328271	0.378526	0.294093	APOE	1
MF	GO:0015399	primary active transmembrane transporter activity	1/43	170/18369	0.329858	0.378526	0.294093	ABCC9	1
MF	GO:1901981	phosphatidylinositol phosphate binding	1/43	179/18369	0.343978	0.392583	0.305015	ASAP1	1
MF	GO:0019887	protein kinase regulator activity	1/43	184/18369	0.351696	0.398807	0.30985	SOCS3	1
MF	GO:0008234	cysteine-type peptidase activity	1/43	185/18369	0.353229	0.398807	0.30985	CTSC	1
MF	GO:0005244	voltage-gated monoatomic ion channel activity	1/43	189/18369	0.359326	0.400934	0.311503	ABCC9	1
MF	GO:0022832	voltage-gated channel activity	1/43	189/18369	0.359326	0.400934	0.311503	ABCC9	1
MF	GO:0003714	transcription corepressor activity	1/43	190/18369	0.360841	0.400934	0.311503	FHL2	1
MF	GO:0031406	carboxylic acid binding	1/43	200/18369	0.375803	0.415361	0.322712	NR2F2	1
MF	GO:0019207	kinase regulator activity	1/43	211/18369	0.391867	0.430179	0.334224	SOCS3	1
MF	GO:0043177	organic acid binding	1/43	212/18369	0.393307	0.430179	0.334224	NR2F2	1
MF	GO:0061134	peptidase regulator activity	1/43	230/18369	0.418666	0.455544	0.353931	CTSC	1
MF	GO:0016746	acyltransferase activity	1/43	253/18369	0.449568	0.486646	0.378096	GGT5	1
MF	GO:0015291	secondary active transmembrane transporter activity	1/43	255/18369	0.452178	0.486961	0.378341	SLC38A2	1
MF	GO:0016757	glycosyltransferase activity	1/43	266/18369	0.466318	0.499627	0.388181	NAMPT	1
MF	GO:0035091	phosphatidylinositol binding	1/43	275/18369	0.477622	0.50914	0.395572	ASAP1	1
MF	GO:0003713	transcription coactivator activity	1/43	282/18369	0.486251	0.515721	0.400686	ARID5B	1
MF	GO:0022836	gated channel activity	1/43	308/18369	0.517102	0.542957	0.421846	ABCC9	1
MF	GO:0022839	monoatomic ion gated channel activity	1/43	308/18369	0.517102	0.542957	0.421846	ABCC9	1
MF	GO:0044389	ubiquitin-like protein ligase binding	1/43	320/18369	0.530723	0.554487	0.430804	CEBPB	1
MF	GO:0005261	monoatomic cation channel activity	1/43	324/18369	0.53518	0.556375	0.432271	ABCC9	1
MF	GO:0045296	cadherin binding	1/43	333/18369	0.545056	0.563851	0.43808	ASAP1	1
MF	GO:0004857	enzyme inhibitor activity	1/43	359/18369	0.572451	0.588502	0.457232	SOCS3	1
MF	GO:0030674	protein-macromolecule adaptor activity	1/43	361/18369	0.57449	0.588502	0.457232	SYNPO2	1
MF	GO:0016887	ATP hydrolysis activity	1/43	376/18369	0.589484	0.60093	0.466888	ABCC9	1
MF	GO:0005216	monoatomic ion channel activity	1/43	432/18369	0.641037	0.648936	0.504186	ABCC9	1
MF	GO:0003779	actin binding	1/43	434/18369	0.642756	0.648936	0.504186	SYNPO2	1
MF	GO:0015267	channel activity	1/43	478/18369	0.678604	0.679377	0.527837	ABCC9	1
MF	GO:0022803	passive transmembrane transporter activity	1/43	479/18369	0.679377	0.679377	0.527837	ABCC9	1

## Sheet: remod-SMC
ONTOLOGY	ID	Description	GeneRatio	BgRatio	pvalue	p.adjust	qvalue	geneID	Count
BP	GO:0030198	extracellular matrix organization	36/197	314/18614	6.37338e-27	8.99406e-24	6.98309e-24	MMP2/COMP/LUM/ABI3BP/DPT/FMOD/CTSK/FAP/FBLN1/PDGFRA/COL3A1/COL1A2/PDPN/LRP1/COL1A1/CCDC80/HMCN1/AEBP1/MATN2/POSTN/SMOC1/RGCC/DPP4/COL5A2/CCN2/COL8A1/SFRP2/CYP1B1/SCX/LOXL1/COL8A2/COL5A1/RUNX1/CST3/FSCN1/TGFBI	36
BP	GO:0043062	extracellular structure organization	36/197	315/18614	7.1343e-27	8.99406e-24	6.98309e-24	MMP2/COMP/LUM/ABI3BP/DPT/FMOD/CTSK/FAP/FBLN1/PDGFRA/COL3A1/COL1A2/PDPN/LRP1/COL1A1/CCDC80/HMCN1/AEBP1/MATN2/POSTN/SMOC1/RGCC/DPP4/COL5A2/CCN2/COL8A1/SFRP2/CYP1B1/SCX/LOXL1/COL8A2/COL5A1/RUNX1/CST3/FSCN1/TGFBI	36
BP	GO:0045229	external encapsulating structure organization	36/197	317/18614	8.92859e-27	8.99406e-24	6.98309e-24	MMP2/COMP/LUM/ABI3BP/DPT/FMOD/CTSK/FAP/FBLN1/PDGFRA/COL3A1/COL1A2/PDPN/LRP1/COL1A1/CCDC80/HMCN1/AEBP1/MATN2/POSTN/SMOC1/RGCC/DPP4/COL5A2/CCN2/COL8A1/SFRP2/CYP1B1/SCX/LOXL1/COL8A2/COL5A1/RUNX1/CST3/FSCN1/TGFBI	36
BP	GO:0030199	collagen fibril organization	14/197	64/18614	4.17932e-15	3.15748e-12	2.4515e-12	COMP/LUM/DPT/FMOD/COL3A1/COL1A2/COL1A1/AEBP1/COL5A2/SFRP2/CYP1B1/SCX/LOXL1/COL5A1	14
BP	GO:0001503	ossification	26/197	429/18614	6.78139e-13	4.09867e-10	3.18226e-10	MMP2/COMP/ASPN/CTHRC1/CTSK/VCAN/ENPP1/CDH11/IGF1/COL1A2/COL1A1/TNC/SMOC1/ANKH/MRC2/MDK/SFRP1/COL5A2/GLI3/CCN2/TNFAIP6/SFRP2/ITGA11/SCX/PPP3CA/THBS3	26
BP	GO:0032963	collagen metabolic process	14/197	108/18614	8.13039e-12	4.09501e-09	3.17941e-09	MMP2/CTSK/FAP/RETREG1/COL1A2/COL1A1/MRC2/RGCC/CCN2/SCX/COL5A1/RUNX1/CST3/CTSB	14
BP	GO:0051216	cartilage development	17/197	203/18614	5.58762e-11	2.41226e-08	1.8729e-08	COMP/OGN/CHI3L1/CTSK/COL3A1/TRPS1/COL1A1/EFEMP1/CCN3/MDK/GLI3/CCN2/BGN/SFRP2/SCX/THBS3/TGFBI	17
BP	GO:0061448	connective tissue development	18/197	275/18614	8.47765e-10	3.20243e-07	2.48641e-07	COMP/OGN/CHI3L1/CTSK/COL3A1/TRPS1/COL1A1/EFEMP1/CCN3/MDK/GLI3/CCN2/BGN/SFRP2/SCX/COL5A1/THBS3/TGFBI	18
BP	GO:0031589	cell-substrate adhesion	20/197	359/18614	1.57727e-09	5.29613e-07	4.11198e-07	FN1/ABI3BP/S100A10/FBLN1/CDH11/COL3A1/PDPN/COL1A1/CCDC80/MDK/SFRP1/CCN2/COL8A1/EDIL3/ITGA11/RIN2/LIMCH1/SNED1/THBS3/EFNA5	20
BP	GO:0040013	negative regulation of locomotion	21/197	427/18614	5.56406e-09	1.68146e-06	1.3055e-06	DCN/NBL1/GJA1/FBLN1/CDH11/COL3A1/LRP1/CCN3/SEMA3C/DPYSL3/RGCC/DPP4/SFRP1/TNFAIP6/SFRP2/CYP1B1/LIMCH1/ABHD2/SERPINF1/MAGI2/LDLRAD4	21
BP	GO:2000146	negative regulation of cell motility	20/197	390/18614	6.49312e-09	1.78384e-06	1.38499e-06	DCN/NBL1/GJA1/FBLN1/CDH11/COL3A1/LRP1/CCN3/DPYSL3/RGCC/DPP4/SFRP1/TNFAIP6/SFRP2/CYP1B1/LIMCH1/ABHD2/SERPINF1/MAGI2/LDLRAD4	20
BP	GO:0010715	regulation of extracellular matrix disassembly	6/197	16/18614	9.54769e-09	2.40443e-06	1.86683e-06	FAP/PDPN/LRP1/DPP4/CST3/FSCN1	6
BP	GO:1903053	regulation of extracellular matrix organization	9/197	59/18614	1.10402e-08	2.56642e-06	1.9926e-06	FAP/PDPN/LRP1/AEBP1/RGCC/DPP4/RUNX1/CST3/FSCN1	9
BP	GO:0030336	negative regulation of cell migration	19/197	375/18614	1.92224e-08	4.14929e-06	3.22156e-06	DCN/NBL1/GJA1/CDH11/COL3A1/LRP1/CCN3/DPYSL3/RGCC/DPP4/SFRP1/TNFAIP6/SFRP2/CYP1B1/LIMCH1/ABHD2/SERPINF1/MAGI2/LDLRAD4	19
BP	GO:0002062	chondrocyte differentiation	11/197	113/18614	3.20387e-08	6.45472e-06	5.01152e-06	COMP/COL3A1/TRPS1/EFEMP1/CCN3/MDK/GLI3/CCN2/SFRP2/SCX/TGFBI	11
BP	GO:0007178	transmembrane receptor protein serine/threonine kinase signaling pathway	19/197	398/18614	4.9518e-08	9.3527e-06	7.26155e-06	COMP/ASPN/HTRA1/CILP/FMOD/NBL1/SFRP4/COL3A1/COL1A2/LRP1/CCN3/LTBP2/SFRP1/TNFAIP6/SFRP2/SCX/CD109/MAGI2/LDLRAD4	19
BP	GO:0010810	regulation of cell-substrate adhesion	14/197	222/18614	1.08272e-07	1.9247e-05	1.49436e-05	FN1/ABI3BP/S100A10/FBLN1/PDPN/COL1A1/CCDC80/MDK/SFRP1/COL8A1/EDIL3/RIN2/LIMCH1/EFNA5	14
BP	GO:0090101	negative regulation of transmembrane receptor protein serine/threonine kinase signaling pathway	12/197	169/18614	2.51757e-07	4.22672e-05	3.28167e-05	ASPN/HTRA1/CILP/NBL1/LRP1/CCN3/SFRP1/TNFAIP6/SFRP2/CD109/MAGI2/LDLRAD4	12
BP	GO:0022617	extracellular matrix disassembly	8/197	62/18614	2.83055e-07	4.50207e-05	3.49546e-05	MMP2/CTSK/FAP/PDPN/LRP1/DPP4/CST3/FSCN1	8
BP	GO:0030574	collagen catabolic process	7/197	45/18614	4.31598e-07	6.52144e-05	5.06332e-05	MMP2/CTSK/FAP/RETREG1/MRC2/CST3/CTSB	7
BP	GO:0048771	tissue remodeling	12/197	181/18614	5.27565e-07	7.59191e-05	5.89445e-05	MMP2/THBS4/CTHRC1/CTSK/GJA1/SEMA3C/MDK/SFRP1/GPNMB/RUNX1/CST3/PPP3CA	12
BP	GO:0007162	negative regulation of cell adhesion	15/197	312/18614	1.23404e-06	0.000169512	0.000131611	MMP2/FBLN1/PLA2G2A/COL1A1/RGCC/MDK/GPNMB/GLI3/SERPINE2/CYP1B1/RUNX1/ANXA1/NDFIP1/EFNA5/TGFBI	15
BP	GO:0032102	negative regulation of response to external stimulus	18/197	446/18614	1.31561e-06	0.00017286	0.00013421	HTRA1/NBL1/FAP/PDGFRA/IGF1/CCN3/SEMA3C/MDK/DPP4/C1QTNF3/TNFAIP6/RORA/SERPINE2/NT5E/CD109/METRNL/SERPINF1/NDFIP1	18
BP	GO:0060485	mesenchyme development	15/197	320/18614	1.6902e-06	0.000212825	0.00016524	FN1/BASP1/IGF1/BNC2/PDPN/COL1A1/SEMA3C/NRP2/RGCC/MDK/SFRP1/SFRP2/SCX/FGFR1/LDLRAD4	15
BP	GO:0071559	response to transforming growth factor beta	14/197	280/18614	1.78465e-06	0.000215728	0.000167494	ASPN/HTRA1/CILP/FMOD/CTSK/MXRA5/COL3A1/COL1A2/COL1A1/LTBP2/SFRP1/SCX/CD109/LDLRAD4	14
BP	GO:0060346	bone trabecula formation	4/197	10/18614	2.43146e-06	0.00028261	0.000219422	MMP2/COL1A1/SFRP1/THBS3	4
BP	GO:0014812	muscle cell migration	9/197	110/18614	2.56464e-06	0.00028705	0.000222869	THBS4/IGF1/LRP1/CCN3/MDK/CYP1B1/LPAR1/ABHD2/ANXA1	9
BP	GO:0001649	osteoblast differentiation	13/197	250/18614	2.74071e-06	0.000295801	0.000229664	CTHRC1/VCAN/IGF1/COL1A1/TNC/SMOC1/MRC2/SFRP1/GLI3/TNFAIP6/SFRP2/ITGA11/PPP3CA	13
BP	GO:0032970	regulation of actin filament-based process	16/197	387/18614	3.84452e-06	0.000400626	0.00031105	S100A10/PDE4D/CAPG/PDGFRA/PDPN/LRP1/FRMD6/RGCC/MDK/SFRP1/CCN2/LIMCH1/LPAR1/FSCN1/ANK2/EFNA5	16
BP	GO:0048705	skeletal system morphogenesis	12/197	229/18614	6.17876e-06	0.000622407	0.000483244	MMP2/COMP/SFRP4/PDGFRA/COL3A1/COL1A1/SFRP1/GLI3/CCN2/SCX/FGFR1/THBS3	12
BP	GO:0060343	trabecula formation	5/197	26/18614	6.92871e-06	0.000668604	0.000519112	MMP2/COL1A1/SFRP1/RBP4/THBS3	5
BP	GO:0010811	positive regulation of cell-substrate adhesion	9/197	125/18614	7.36944e-06	0.000668604	0.000519112	FN1/ABI3BP/S100A10/CCDC80/MDK/SFRP1/COL8A1/EDIL3/RIN2	9
BP	GO:0071560	cellular response to transforming growth factor beta stimulus	13/197	274/18614	7.44082e-06	0.000668604	0.000519112	ASPN/HTRA1/CILP/FMOD/CTSK/COL3A1/COL1A2/COL1A1/LTBP2/SFRP1/SCX/CD109/LDLRAD4	13
BP	GO:1902622	regulation of neutrophil migration	6/197	45/18614	7.52235e-06	0.000668604	0.000519112	THBS4/MDK/DPP4/CAMK1D/TNFAIP6/IL1R1	6
BP	GO:0060348	bone development	12/197	235/18614	8.03599e-06	0.000677819	0.000526267	COMP/OGN/SFRP4/GJA1/IGF1/COL3A1/BNC2/COL1A1/GLI3/BGN/SCX/THBS3	12
BP	GO:0061430	bone trabecula morphogenesis	4/197	13/18614	8.07462e-06	0.000677819	0.000526267	MMP2/COL1A1/SFRP1/THBS3	4
BP	GO:0010712	regulation of collagen metabolic process	6/197	46/18614	8.57502e-06	0.00070037	0.000543776	FAP/RGCC/CCN2/SCX/RUNX1/CST3	6
BP	GO:0007160	cell-matrix adhesion	12/197	239/18614	9.53105e-06	0.00075797	0.000588496	FN1/S100A10/CDH11/COL3A1/SFRP1/CCN2/ITGA11/RIN2/LIMCH1/SNED1/THBS3/EFNA5	12
BP	GO:0061035	regulation of cartilage development	7/197	73/18614	1.2069e-05	0.000935192	0.000726094	CTSK/TRPS1/EFEMP1/MDK/GLI3/CCN2/SCX	7
BP	GO:0045785	positive regulation of cell adhesion	17/197	482/18614	1.54203e-05	0.00116301	0.000902972	FN1/ABI3BP/S100A10/IGF1/PDPN/CCDC80/MDK/DPP4/SFRP1/GLI3/COL8A1/EDIL3/SFRP2/RIN2/RUNX1/ANXA1/PPP3CA	17
BP	GO:0032964	collagen biosynthetic process	6/197	51/18614	1.57787e-05	0.00116301	0.000902972	COL1A1/RGCC/CCN2/SCX/COL5A1/RUNX1	6
BP	GO:0060325	face morphogenesis	5/197	31/18614	1.71443e-05	0.00123357	0.000957758	MMP2/PDGFRA/COL1A1/SCX/CRISPLD1	5
BP	GO:0051496	positive regulation of stress fiber assembly	6/197	52/18614	1.76809e-05	0.0012426	0.000964768	S100A10/RGCC/SFRP1/CCN2/LIMCH1/LPAR1	6
BP	GO:0048762	mesenchymal cell differentiation	12/197	255/18614	1.82288e-05	0.00125199	0.000972057	FN1/IGF1/PDPN/COL1A1/SEMA3C/NRP2/RGCC/MDK/SFRP1/SFRP2/FGFR1/LDLRAD4	12
BP	GO:0048608	reproductive structure development	13/197	301/18614	2.02139e-05	0.00132797	0.00103105	MMP2/BASP1/PDGFRA/TNC/SFRP1/TNFAIP6/RBP4/SFRP2/SERPINE2/CYP1B1/SCX/ANXA1/SERPINF1	13
BP	GO:0090092	regulation of transmembrane receptor protein serine/threonine kinase signaling pathway	13/197	301/18614	2.02139e-05	0.00132797	0.00103105	ASPN/HTRA1/CILP/NBL1/SFRP4/LRP1/CCN3/SFRP1/TNFAIP6/SFRP2/CD109/MAGI2/LDLRAD4	13
BP	GO:0061458	reproductive system development	13/197	305/18614	2.32117e-05	0.00149246	0.00115876	MMP2/BASP1/PDGFRA/TNC/SFRP1/TNFAIP6/RBP4/SFRP2/SERPINE2/CYP1B1/SCX/ANXA1/SERPINF1	13
BP	GO:0090022	regulation of neutrophil chemotaxis	5/197	34/18614	2.73624e-05	0.00172269	0.00133752	THBS4/MDK/DPP4/CAMK1D/TNFAIP6	5
BP	GO:0050866	negative regulation of cell activation	11/197	225/18614	2.88409e-05	0.00177872	0.00138102	FN1/PLA2G2A/PDGFRA/MDK/SFRP1/GPNMB/GLI3/SERPINE2/RUNX1/ANXA1/NDFIP1	11
BP	GO:0050728	negative regulation of inflammatory response	10/197	187/18614	3.12841e-05	0.00187542	0.0014561	IGF1/CCN3/MDK/C1QTNF3/TNFAIP6/RORA/NT5E/METRNL/SERPINF1/NDFIP1	10
BP	GO:0018149	peptide cross-linking	5/197	35/18614	3.165e-05	0.00187542	0.0014561	DCN/FN1/COL3A1/BGN/ANXA1	5
BP	GO:0050920	regulation of chemotaxis	11/197	230/18614	3.52784e-05	0.00202126	0.00156933	THBS4/NBL1/PDGFRA/CCN3/SEMA3C/MDK/DPP4/CAMK1D/TNFAIP6/FGFR1/LPAR1	11
BP	GO:0034103	regulation of tissue remodeling	7/197	86/18614	3.54489e-05	0.00202126	0.00156933	THBS4/MDK/SFRP1/GPNMB/RUNX1/CST3/PPP3CA	7
BP	GO:0043200	response to amino acid	8/197	120/18614	4.1702e-05	0.00229533	0.00178212	MMP2/CDO1/PDGFRA/COL3A1/COL1A2/COL1A1/COL5A2/CCN2	8
BP	GO:0060323	head morphogenesis	5/197	37/18614	4.17748e-05	0.00229533	0.00178212	MMP2/PDGFRA/COL1A1/SCX/CRISPLD1	5
BP	GO:0048592	eye morphogenesis	9/197	157/18614	4.55897e-05	0.00246022	0.00191014	EFEMP1/MFAP2/COL5A2/GLI3/COL8A1/MFAP5/RBP4/COL8A2/COL5A1	9
BP	GO:0032233	positive regulation of actin filament bundle assembly	6/197	62/18614	4.89059e-05	0.00259287	0.00201313	S100A10/RGCC/SFRP1/CCN2/LIMCH1/LPAR1	6
BP	GO:0055093	response to hyperoxia	4/197	20/18614	5.16269e-05	0.00268994	0.0020885	MMP2/PDPN/COL1A1/SOD2	4
BP	GO:0051017	actin filament bundle assembly	9/197	161/18614	5.54666e-05	0.00284102	0.0022058	S100A10/DPYSL3/RGCC/SFRP1/CCN2/LIMCH1/LPAR1/EZR/FSCN1	9
BP	GO:0001704	formation of primary germ layer	8/197	127/18614	6.24642e-05	0.00314611	0.00244268	MMP2/FN1/GJA1/COL5A2/COL8A1/SFRP2/SCX/COL5A1	8
BP	GO:0002683	negative regulation of immune system process	16/197	487/18614	6.44149e-05	0.00316273	0.00245558	FN1/MAFB/NBL1/PLA2G2A/COL3A1/CCN3/MDK/DPP4/SFRP1/GPNMB/GLI3/TNFAIP6/RUNX1/ANXA1/EZR/NDFIP1	16
BP	GO:0045444	fat cell differentiation	11/197	246/18614	6.48873e-05	0.00316273	0.00245558	MAFB/ENPP1/PDGFRA/RETREG1/SFRP1/C1QTNF3/RORA/DIO2/SFRP2/SOD2/METRNL	11
BP	GO:0061572	actin filament bundle organization	9/197	165/18614	6.70903e-05	0.00321821	0.00249865	S100A10/DPYSL3/RGCC/SFRP1/CCN2/LIMCH1/LPAR1/EZR/FSCN1	9
BP	GO:0046683	response to organophosphorus	8/197	129/18614	6.97685e-05	0.00329229	0.00255617	CDO1/ENPP1/COL1A1/AKR1C1/CYP1B1/NT5E/LPAR1/EZR	8
BP	GO:0042060	wound healing	15/197	439/18614	7.08135e-05	0.00329229	0.00255617	COMP/S100A10/FAP/FBLN1/PDGFRA/IGF1/COL3A1/PDPN/COL1A1/SERPINE2/DST/CD109/COL5A1/ANXA1/PPP3CA	15
BP	GO:0007044	cell-substrate junction assembly	7/197	96/18614	7.19427e-05	0.00329411	0.00255758	FN1/S100A10/CDH11/SFRP1/DST/LIMCH1/EFNA5	7
BP	GO:0048732	gland development	15/197	441/18614	7.45062e-05	0.00331782	0.00257599	MMP2/MAFB/CDO1/PDGFRA/CADM1/TNC/SEMA3C/MDK/SFRP1/GLI3/SERPINE2/SOD2/CYP1B1/ANXA1/SERPINF1	15
BP	GO:0016485	protein processing	11/197	250/18614	7.49759e-05	0.00331782	0.00257599	COMP/S100A10/MAFB/AEBP1/SPON1/DPP4/GAS1/GLI3/SERPINE2/RUNX1/TMEM98	11
BP	GO:0070613	regulation of protein processing	6/197	67/18614	7.59896e-05	0.00331782	0.00257599	S100A10/SPON1/GAS1/SERPINE2/RUNX1/TMEM98	6
BP	GO:0014909	smooth muscle cell migration	7/197	97/18614	7.68521e-05	0.00331782	0.00257599	IGF1/LRP1/CCN3/MDK/CYP1B1/LPAR1/ABHD2	7
BP	GO:0060349	bone morphogenesis	7/197	99/18614	8.7492e-05	0.00372396	0.00289132	COMP/SFRP4/COL3A1/COL1A1/GLI3/SCX/THBS3	7
BP	GO:0002689	negative regulation of leukocyte chemotaxis	4/197	23/18614	9.20394e-05	0.00382385	0.00296888	NBL1/CCN3/DPP4/TNFAIP6	4
BP	GO:0001837	epithelial to mesenchymal transition	9/197	172/18614	9.23696e-05	0.00382385	0.00296888	IGF1/PDPN/COL1A1/RGCC/MDK/SFRP1/SFRP2/FGFR1/LDLRAD4	9
BP	GO:0030178	negative regulation of Wnt signaling pathway	9/197	174/18614	0.00010091	0.0040759	0.00316457	CTHRC1/SFRP4/LRP1/MDK/IGFBP6/SFRP1/BICC1/GLI3/SFRP2	9
BP	GO:0001101	response to acid chemical	8/197	136/18614	0.000101156	0.0040759	0.00316457	MMP2/CDO1/PDGFRA/COL3A1/COL1A2/COL1A1/COL5A2/CCN2	8
BP	GO:1903317	regulation of protein maturation	6/197	71/18614	0.000105302	0.00418712	0.00325093	S100A10/SPON1/GAS1/SERPINE2/RUNX1/TMEM98	6
BP	GO:0150115	cell-substrate junction organization	7/197	103/18614	0.00011238	0.00441054	0.0034244	FN1/S100A10/CDH11/SFRP1/DST/LIMCH1/EFNA5	7
BP	GO:0090090	negative regulation of canonical Wnt signaling pathway	8/197	139/18614	0.000117789	0.00456355	0.0035432	CTHRC1/SFRP4/MDK/IGFBP6/SFRP1/BICC1/GLI3/SFRP2	8
BP	GO:0070252	actin-mediated cell contraction	7/197	104/18614	0.000119424	0.00456836	0.00354693	GJA1/PDE4D/PDPN/FRMD6/SGCD/LIMCH1/ANK2	7
BP	GO:0042246	tissue regeneration	6/197	73/18614	0.00012299	0.00464596	0.00360718	IGF1/CCN3/MDK/RUNX1/ANXA1/PPP3CA	6
BP	GO:0060326	cell chemotaxis	12/197	312/18614	0.000127641	0.00476213	0.00369737	MMP2/THBS4/NBL1/PDGFRA/CCN3/MDK/DPP4/CAMK1D/TNFAIP6/FGFR1/LPAR1/ANXA1	12
BP	GO:0061383	trabecula morphogenesis	5/197	47/18614	0.000134935	0.00497286	0.00386099	MMP2/COL1A1/SFRP1/RBP4/THBS3	5
BP	GO:0050727	regulation of inflammatory response	14/197	414/18614	0.000137912	0.00502132	0.00389861	PLA2G2A/IGF1/TNC/CCN3/MDK/C1QTNF3/TNFAIP6/RORA/NT5E/METRNL/IL1R1/ANXA1/SERPINF1/NDFIP1	14
BP	GO:0042698	ovulation cycle	6/197	75/18614	0.000142958	0.00509594	0.00395655	MMP2/PDGFRA/MDK/TNFAIP6/CYP1B1/SERPINF1	6
BP	GO:0090596	sensory organ morphogenesis	11/197	269/18614	0.000143334	0.00509594	0.00395655	CTHRC1/MAFB/EFEMP1/MFAP2/COL5A2/GLI3/COL8A1/MFAP5/RBP4/COL8A2/COL5A1	11
BP	GO:0030850	prostate gland development	5/197	48/18614	0.000149342	0.00518749	0.00402763	MMP2/TNC/SFRP1/ANXA1/SERPINF1	5
BP	GO:0035987	endodermal cell differentiation	5/197	48/18614	0.000149342	0.00518749	0.00402763	MMP2/FN1/COL5A2/COL8A1/COL5A1	5
BP	GO:1902106	negative regulation of leukocyte differentiation	7/197	109/18614	0.000160236	0.00548697	0.00426015	MAFB/MDK/SFRP1/GLI3/TNFAIP6/RUNX1/ANXA1	7
BP	GO:0042063	gliogenesis	12/197	320/18614	0.000161595	0.00548697	0.00426015	CLU/COL3A1/LRP1/TSPAN2/MXRA8/MT1X/MDK/GLI3/SERPINE2/LPAR1/ANXA1/TMEM98	12
BP	GO:0010171	body morphogenesis	5/197	49/18614	0.000164896	0.00553683	0.00429886	MMP2/PDGFRA/COL1A1/SCX/CRISPLD1	5
BP	GO:0010717	regulation of epithelial to mesenchymal transition	7/197	110/18614	0.000169614	0.00563268	0.00437328	PDPN/COL1A1/RGCC/MDK/SFRP1/SFRP2/LDLRAD4	7
BP	GO:0045667	regulation of osteoblast differentiation	8/197	147/18614	0.000173493	0.00567347	0.00440495	CTHRC1/IGF1/SMOC1/SFRP1/GLI3/TNFAIP6/SFRP2/PPP3CA	8
BP	GO:0032967	positive regulation of collagen biosynthetic process	4/197	27/18614	0.000176475	0.00567347	0.00440495	RGCC/CCN2/SCX/RUNX1	4
BP	GO:0036296	response to increased oxygen levels	4/197	27/18614	0.000176475	0.00567347	0.00440495	MMP2/PDPN/COL1A1/SOD2	4
BP	GO:0031099	regeneration	9/197	190/18614	0.000196218	0.0062418	0.00484621	MMP2/IGF1/TNC/CCN3/MDK/NNMT/RUNX1/ANXA1/PPP3CA	9
BP	GO:0010714	positive regulation of collagen metabolic process	4/197	28/18614	0.000204191	0.00629747	0.00488943	RGCC/CCN2/SCX/RUNX1	4
BP	GO:1903055	positive regulation of extracellular matrix organization	4/197	28/18614	0.000204191	0.00629747	0.00488943	PDPN/RGCC/RUNX1/FSCN1	4
BP	GO:0071230	cellular response to amino acid stimulus	6/197	80/18614	0.00020422	0.00629747	0.00488943	MMP2/PDGFRA/COL3A1/COL1A2/COL1A1/COL5A2	6
BP	GO:0010001	glial cell differentiation	10/197	235/18614	0.000208836	0.00637476	0.00494944	CLU/LRP1/TSPAN2/MXRA8/MT1X/MDK/GLI3/SERPINE2/LPAR1/TMEM98	10
BP	GO:0060324	face development	5/197	52/18614	0.00021905	0.00658042	0.00510911	MMP2/PDGFRA/COL1A1/SCX/CRISPLD1	5
BP	GO:0043542	endothelial cell migration	11/197	283/18614	0.000222681	0.00658042	0.00510911	DCN/FAP/CCN3/NRP2/RGCC/DPP4/CYP1B1/RIN2/FGFR1/ANXA1/SERPINF1	11
BP	GO:1903707	negative regulation of hemopoiesis	7/197	115/18614	0.0002234	0.00658042	0.00510911	MAFB/MDK/SFRP1/GLI3/TNFAIP6/RUNX1/ANXA1	7
BP	GO:0050673	epithelial cell proliferation	15/197	488/18614	0.000225808	0.00658042	0.00510911	HTRA1/THBS4/FAP/IGF1/CCN3/NRP2/RGCC/MDK/SFRP1/COL8A1/SFRP2/COL8A2/CD109/FGFR1/SERPINF1	15
BP	GO:0051604	protein maturation	12/197	332/18614	0.000226895	0.00658042	0.00510911	COMP/S100A10/MAFB/FBLN1/AEBP1/SPON1/DPP4/GAS1/GLI3/SERPINE2/RUNX1/TMEM98	12
BP	GO:0031348	negative regulation of defense response	11/197	284/18614	0.000229547	0.00658042	0.00510911	HTRA1/IGF1/CCN3/MDK/C1QTNF3/TNFAIP6/RORA/NT5E/METRNL/SERPINF1/NDFIP1	11
BP	GO:0001819	positive regulation of cytokine production	15/197	489/18614	0.000230815	0.00658042	0.00510911	CLU/LUM/CHI3L1/PDE4D/CADM1/RGCC/MDK/C1QTNF3/RORA/CYP1B1/SPON2/RUNX1/IL1R1/S100A13/ANXA1	15
BP	GO:0070482	response to oxygen levels	12/197	333/18614	0.00023323	0.00658711	0.00511431	MMP2/PDPN/COL1A1/PLOD2/RGCC/DPP4/SFRP1/CCN2/RORA/KCNMA1/SOD2/LPAR1	12
BP	GO:0071622	regulation of granulocyte chemotaxis	5/197	53/18614	0.000239809	0.00669837	0.0052007	THBS4/MDK/DPP4/CAMK1D/TNFAIP6	5
BP	GO:0001654	eye development	13/197	385/18614	0.000242577	0.00669837	0.0052007	PDGFRA/EFEMP1/SMOC1/MFAP2/COL5A2/GLI3/COL8A1/MFAP5/RBP4/CYP1B1/COL8A2/COL5A1/SERPINF1	13
BP	GO:0010721	negative regulation of cell development	11/197	286/18614	0.000243819	0.00669837	0.0052007	MAFB/IGF1/SEMA3C/MDK/SFRP1/GLI3/TNFAIP6/RUNX1/ANXA1/TMEM98/PPP3CA	11
BP	GO:0007369	gastrulation	9/197	196/18614	0.000247348	0.00673411	0.00522844	MMP2/FN1/GJA1/SFRP1/COL5A2/COL8A1/SFRP2/SCX/COL5A1	9
BP	GO:0097529	myeloid leukocyte migration	10/197	241/18614	0.000255703	0.00689941	0.00535678	MMP2/THBS4/NBL1/CCN3/MDK/DPP4/CAMK1D/TNFAIP6/IL1R1/ANXA1	10
BP	GO:0032330	regulation of chondrocyte differentiation	5/197	54/18614	0.00026203	0.00700756	0.00544075	TRPS1/EFEMP1/MDK/GLI3/CCN2	5
BP	GO:0150063	visual system development	13/197	389/18614	0.00026802	0.00710487	0.0055163	PDGFRA/EFEMP1/SMOC1/MFAP2/COL5A2/GLI3/COL8A1/MFAP5/RBP4/CYP1B1/COL8A2/COL5A1/SERPINF1	13
BP	GO:0021782	glial cell development	7/197	119/18614	0.000275673	0.00724421	0.00562449	CLU/LRP1/TSPAN2/MXRA8/MT1X/MDK/LPAR1	7
BP	GO:0090177	establishment of planar polarity involved in neural tube closure	3/197	13/18614	0.000308789	0.0078839	0.00612115	CTHRC1/SFRP1/SFRP2	3
BP	GO:1903054	negative regulation of extracellular matrix organization	3/197	13/18614	0.000308789	0.0078839	0.00612115	FAP/DPP4/CST3	3
BP	GO:0002695	negative regulation of leukocyte activation	9/197	202/18614	0.000309078	0.0078839	0.00612115	FN1/PLA2G2A/MDK/SFRP1/GPNMB/GLI3/RUNX1/ANXA1/NDFIP1	9
BP	GO:0048880	sensory system development	13/197	395/18614	0.000310452	0.0078839	0.00612115	PDGFRA/EFEMP1/SMOC1/MFAP2/COL5A2/GLI3/COL8A1/MFAP5/RBP4/CYP1B1/COL8A2/COL5A1/SERPINF1	13
BP	GO:0090287	regulation of cellular response to growth factor stimulus	12/197	345/18614	0.000321805	0.00806284	0.00626008	DCN/ASPN/HTRA1/CILP/NBL1/SFRP4/SFRP1/TNFAIP6/SFRP2/CD109/FGFR1/LDLRAD4	12
BP	GO:0008589	regulation of smoothened signaling pathway	6/197	87/18614	0.000322834	0.00806284	0.00626008	ENPP1/SFRP1/GAS1/GLI3/RORA/SERPINE2	6
BP	GO:0032956	regulation of actin cytoskeleton organization	12/197	346/18614	0.000330327	0.00818235	0.00635287	S100A10/CAPG/PDGFRA/LRP1/RGCC/MDK/SFRP1/CCN2/LIMCH1/LPAR1/FSCN1/EFNA5	12
BP	GO:0001706	endoderm formation	5/197	57/18614	0.000338145	0.00830792	0.00645037	MMP2/FN1/COL5A2/COL8A1/COL5A1	5
BP	GO:0022408	negative regulation of cell-cell adhesion	9/197	205/18614	0.000344423	0.00839391	0.00651713	PLA2G2A/RGCC/MDK/GPNMB/GLI3/SERPINE2/RUNX1/ANXA1/NDFIP1	9
BP	GO:0045765	regulation of angiogenesis	12/197	349/18614	0.00035705	0.00863204	0.00670202	DCN/THBS4/CHI3L1/THBS2/RGCC/MDK/SFRP1/GPNMB/SFRP2/CYP1B1/RUNX1/SERPINF1	12
BP	GO:0071229	cellular response to acid chemical	6/197	89/18614	0.000365073	0.00875596	0.00679823	MMP2/PDGFRA/COL3A1/COL1A2/COL1A1/COL5A2	6
BP	GO:0014910	regulation of smooth muscle cell migration	6/197	90/18614	0.000387752	0.00921985	0.00715839	IGF1/LRP1/MDK/CYP1B1/LPAR1/ABHD2	6
BP	GO:0002688	regulation of leukocyte chemotaxis	7/197	126/18614	0.000390516	0.00921985	0.00715839	THBS4/NBL1/CCN3/MDK/DPP4/CAMK1D/TNFAIP6	7
BP	GO:1901342	regulation of vasculature development	12/197	355/18614	0.000416024	0.00974593	0.00756685	DCN/THBS4/CHI3L1/THBS2/RGCC/MDK/SFRP1/GPNMB/SFRP2/CYP1B1/RUNX1/SERPINF1	12
BP	GO:0051250	negative regulation of lymphocyte activation	8/197	168/18614	0.000428727	0.00984239	0.00764174	PLA2G2A/MDK/SFRP1/GPNMB/GLI3/RUNX1/ANXA1/NDFIP1	8
BP	GO:0045620	negative regulation of lymphocyte differentiation	5/197	60/18614	0.000429912	0.00984239	0.00764174	MDK/SFRP1/GLI3/RUNX1/ANXA1	5
BP	GO:0060350	endochondral bone morphogenesis	5/197	60/18614	0.000429912	0.00984239	0.00764174	COMP/COL3A1/COL1A1/SCX/THBS3	5
BP	GO:1902624	positive regulation of neutrophil migration	4/197	34/18614	0.000440127	0.0100005	0.00776448	THBS4/MDK/CAMK1D/IL1R1	4
BP	GO:0043588	skin development	11/197	308/18614	0.000457093	0.0103085	0.00800362	COMP/MAFB/KAZN/COL3A1/COL1A2/COL1A1/COL5A2/CD109/COL5A1/ANXA1/PPP3CA	11
BP	GO:1900024	regulation of substrate adhesion-dependent cell spreading	5/197	61/18614	0.000464319	0.0103939	0.00806991	S100A10/FBLN1/PDPN/MDK/EFNA5	5
BP	GO:0051492	regulation of stress fiber assembly	6/197	94/18614	0.000489695	0.0108142	0.00839628	S100A10/RGCC/SFRP1/CCN2/LIMCH1/LPAR1	6
BP	GO:0030048	actin filament-based movement	7/197	131/18614	0.000493833	0.0108142	0.00839628	GJA1/PDE4D/PDPN/FRMD6/SGCD/LIMCH1/ANK2	7
BP	GO:0050868	negative regulation of T cell activation	7/197	131/18614	0.000493833	0.0108142	0.00839628	PLA2G2A/MDK/GPNMB/GLI3/RUNX1/ANXA1/NDFIP1	7
BP	GO:0007179	transforming growth factor beta receptor signaling pathway	9/197	218/18614	0.000538447	0.0117064	0.00908897	ASPN/HTRA1/CILP/FMOD/COL3A1/COL1A2/LTBP2/CD109/LDLRAD4	9
BP	GO:0030509	BMP signaling pathway	8/197	176/18614	0.000583594	0.0124083	0.00963393	COMP/HTRA1/NBL1/SFRP4/SFRP1/TNFAIP6/SFRP2/SCX	8
BP	GO:0042249	establishment of planar polarity of embryonic epithelium	3/197	16/18614	0.000590627	0.0124083	0.00963393	CTHRC1/SFRP1/SFRP2	3
BP	GO:0060392	negative regulation of SMAD protein signal transduction	3/197	16/18614	0.000590627	0.0124083	0.00963393	CILP/LRP1/CCN3	3
BP	GO:0090136	epithelial cell-cell adhesion	3/197	16/18614	0.000590627	0.0124083	0.00963393	THBS4/CCN3/CYP1B1	3
BP	GO:0042476	odontogenesis	7/197	135/18614	0.000591261	0.0124083	0.00963393	ASPN/HTRA1/PDGFRA/COL1A2/COL1A1/ANKH/GLI3	7
BP	GO:0001655	urogenital system development	5/197	66/18614	0.000668397	0.0138349	0.0107416	MMP2/TNC/SFRP1/ANXA1/SERPINF1	5
BP	GO:0010517	regulation of phospholipase activity	5/197	66/18614	0.000668397	0.0138349	0.0107416	PDGFRA/LRP1/FGFR1/LPAR1/ANXA1	5
BP	GO:0034446	substrate adhesion-dependent cell spreading	6/197	100/18614	0.000680419	0.0138934	0.010787	FN1/S100A10/FBLN1/PDPN/MDK/EFNA5	6
BP	GO:0035282	segmentation	6/197	100/18614	0.000680419	0.0138934	0.010787	MAFB/BASP1/SEMA3C/NRP2/SFRP1/SFRP2	6
BP	GO:0048709	oligodendrocyte differentiation	6/197	101/18614	0.000717121	0.0144927	0.0112523	CLU/TSPAN2/MDK/GLI3/LPAR1/TMEM98	6
BP	GO:0002685	regulation of leukocyte migration	9/197	227/18614	0.00071936	0.0144927	0.0112523	THBS4/NBL1/CCN3/MDK/DPP4/CAMK1D/TNFAIP6/IL1R1/ANXA1	9
BP	GO:0022407	regulation of cell-cell adhesion	14/197	491/18614	0.000765883	0.0153278	0.0119007	PLA2G2A/IGF1/PDPN/RGCC/MDK/DPP4/GPNMB/GLI3/SERPINE2/RUNX1/ANXA1/PPP3CA/NDFIP1/EFNA5	14
BP	GO:0071692	protein localization to extracellular region	12/197	382/18614	0.000793683	0.0157047	0.0121933	COMP/NBL1/IGF1/CCN3/LTBP2/SFRP1/C1QTNF3/RBP4/ANXA1/EZR/PPP3CA/EFNA5	12
BP	GO:0048144	fibroblast proliferation	6/197	103/18614	0.000795107	0.0157047	0.0121933	FN1/PDGFRA/IGF1/COL3A1/SFRP1/SOD2	6
BP	GO:0045861	negative regulation of proteolysis	11/197	330/18614	0.000808687	0.0158692	0.012321	LRP1/GAS1/SFRP2/SERPINE2/TIMP2/CD109/CST3/COL6A3/SERPINF1/TMEM98/CTSB	11
BP	GO:0110020	regulation of actomyosin structure organization	6/197	104/18614	0.000836475	0.0163086	0.0126622	S100A10/RGCC/SFRP1/CCN2/LIMCH1/LPAR1	6
BP	GO:0001667	ameboidal-type cell migration	14/197	496/18614	0.000844541	0.0163094	0.0126628	DCN/FN1/GJA1/FAP/CCN3/SEMA3C/NRP2/RGCC/DPP4/CYP1B1/RIN2/FGFR1/ANXA1/SERPINF1	14
BP	GO:0010755	regulation of plasminogen activation	3/197	18/18614	0.000847312	0.0163094	0.0126628	S100A10/SERPINE2/RUNX1	3
BP	GO:0071772	response to BMP	8/197	187/18614	0.000867406	0.0164215	0.0127498	COMP/HTRA1/NBL1/SFRP4/SFRP1/TNFAIP6/SFRP2/SCX	8
BP	GO:0071773	cellular response to BMP stimulus	8/197	187/18614	0.000867406	0.0164215	0.0127498	COMP/HTRA1/NBL1/SFRP4/SFRP1/TNFAIP6/SFRP2/SCX	8
BP	GO:0030514	negative regulation of BMP signaling pathway	5/197	70/18614	0.00087487	0.0164215	0.0127498	HTRA1/NBL1/SFRP1/TNFAIP6/SFRP2	5
BP	GO:0050922	negative regulation of chemotaxis	5/197	70/18614	0.00087487	0.0164215	0.0127498	NBL1/CCN3/SEMA3C/DPP4/TNFAIP6	5
BP	GO:0032965	regulation of collagen biosynthetic process	4/197	41/18614	0.000907199	0.0169232	0.0131393	RGCC/CCN2/SCX/RUNX1	4
BP	GO:0010466	negative regulation of peptidase activity	9/197	236/18614	0.000947114	0.0175594	0.0136333	LRP1/SFRP2/SERPINE2/TIMP2/CD109/CST3/COL6A3/SERPINF1/CTSB	9
BP	GO:1901655	cellular response to ketone	6/197	107/18614	0.0009706	0.0178851	0.0138862	AKR1C2/POSTN/SFRP1/CYP1B1/SERPINF1/EFNA5	6
BP	GO:0055062	phosphate ion homeostasis	3/197	19/18614	0.000998374	0.0182854	0.014197	SFRP4/ENPP1/ANKH	3
BP	GO:0032231	regulation of actin filament bundle assembly	6/197	108/18614	0.0010188	0.018547	0.0144001	S100A10/RGCC/SFRP1/CCN2/LIMCH1/LPAR1	6
BP	GO:0035567	non-canonical Wnt signaling pathway	5/197	73/18614	0.00105838	0.0189996	0.0147515	CTHRC1/SFRP4/SFRP1/SFRP2/MAGI2	5
BP	GO:0030038	contractile actin filament bundle assembly	6/197	109/18614	0.00106881	0.0189996	0.0147515	S100A10/RGCC/SFRP1/CCN2/LIMCH1/LPAR1	6
BP	GO:0043149	stress fiber assembly	6/197	109/18614	0.00106881	0.0189996	0.0147515	S100A10/RGCC/SFRP1/CCN2/LIMCH1/LPAR1	6
BP	GO:0060840	artery development	6/197	109/18614	0.00106881	0.0189996	0.0147515	COMP/COL3A1/LRP1/MDK/GLI3/LOXL1	6
BP	GO:0010975	regulation of neuron projection development	13/197	452/18614	0.00108854	0.0191087	0.0148362	FN1/PTPRD/SEMA3C/DPYSL3/MDK/SFRP1/CAMK1D/SFRP2/LPAR1/SERPINF1/MAGI2/PPP3CA/EFNA5	13
BP	GO:0030595	leukocyte chemotaxis	9/197	241/18614	0.001097	0.0191087	0.0148362	MMP2/THBS4/NBL1/CCN3/MDK/DPP4/CAMK1D/TNFAIP6/ANXA1	9
BP	GO:0042445	hormone metabolic process	9/197	241/18614	0.001097	0.0191087	0.0148362	CTSK/PDGFRA/AKR1C2/AKR1C1/DPP4/DIO2/RBP4/CYP1B1/CTSB	9
BP	GO:1903038	negative regulation of leukocyte cell-cell adhesion	7/197	150/18614	0.00110024	0.0191087	0.0148362	PLA2G2A/MDK/GPNMB/GLI3/RUNX1/ANXA1/NDFIP1	7
BP	GO:0035924	cellular response to vascular endothelial growth factor stimulus	5/197	74/18614	0.00112546	0.0194351	0.0150896	DCN/PDGFRA/NRP2/GAS1/ANXA1	5
BP	GO:0045669	positive regulation of osteoblast differentiation	5/197	75/18614	0.00119564	0.0205297	0.0159395	CTHRC1/IGF1/GLI3/SFRP2/PPP3CA	5
BP	GO:0014066	regulation of phosphatidylinositol 3-kinase signaling	6/197	112/18614	0.00123021	0.021004	0.0163077	DCN/FN1/PDGFRA/IGF1/SERPINE2/FGFR1	6
BP	GO:0046636	negative regulation of alpha-beta T cell activation	4/197	45/18614	0.00129151	0.0219267	0.0170241	GLI3/RUNX1/ANXA1/NDFIP1	4
BP	GO:0006590	thyroid hormone generation	3/197	21/18614	0.00134915	0.0227772	0.0176845	CTSK/DIO2/CTSB	3
BP	GO:0097530	granulocyte migration	7/197	156/18614	0.00138081	0.0231823	0.017999	THBS4/MDK/DPP4/CAMK1D/TNFAIP6/IL1R1/ANXA1	7
BP	GO:0014911	positive regulation of smooth muscle cell migration	4/197	46/18614	0.00140293	0.0234235	0.0181863	IGF1/MDK/CYP1B1/LPAR1	4
BP	GO:0045926	negative regulation of growth	9/197	252/18614	0.00149477	0.0248198	0.0192703	GJA1/ENPP1/CCN3/MT1X/SEMA3C/SFRP1/RBP4/SFRP2/SERPINE2	9
BP	GO:0050919	negative chemotaxis	4/197	47/18614	0.00152088	0.0251153	0.0194998	SEMA3C/NRP2/DPP4/EFNA5	4
BP	GO:0030510	regulation of BMP signaling pathway	6/197	118/18614	0.00160838	0.0262829	0.0204063	HTRA1/NBL1/SFRP4/SFRP1/TNFAIP6/SFRP2	6
BP	GO:0007159	leukocyte cell-cell adhesion	12/197	415/18614	0.00160898	0.0262829	0.0204063	PLA2G2A/IGF1/MDK/DPP4/GPNMB/GLI3/NT5E/RUNX1/ANXA1/EZR/PPP3CA/NDFIP1	12
BP	GO:0032355	response to estradiol	6/197	120/18614	0.00175225	0.0284693	0.0221039	MMP2/COL1A1/SFRP1/CCN2/CYP1B1/ANXA1	6
BP	GO:0035988	chondrocyte proliferation	3/197	23/18614	0.00176877	0.0285841	0.022193	COMP/CCN3/CCN2	3
BP	GO:0030282	bone mineralization	6/197	121/18614	0.00182774	0.0292245	0.0226902	COMP/ASPN/ENPP1/IGF1/COL1A2/ANKH	6
BP	GO:0072089	stem cell proliferation	6/197	121/18614	0.00182774	0.0292245	0.0226902	GJA1/FBLN1/GLI3/SFRP2/CD109/RUNX1	6
BP	GO:0060828	regulation of canonical Wnt signaling pathway	9/197	260/18614	0.00185118	0.0294246	0.0228456	CTHRC1/SFRP4/COL1A1/MDK/IGFBP6/SFRP1/BICC1/GLI3/SFRP2	9
BP	GO:0060541	respiratory system development	8/197	211/18614	0.00187219	0.0294246	0.0228456	CHI3L1/BASP1/PDGFRA/COL3A1/PDPN/GLI3/CCN2/RBP4	8
BP	GO:0007492	endoderm development	5/197	83/18614	0.0018792	0.0294246	0.0228456	MMP2/FN1/COL5A2/COL8A1/COL5A1	5
BP	GO:0014068	positive regulation of phosphatidylinositol 3-kinase signaling	5/197	83/18614	0.0018792	0.0294246	0.0228456	DCN/FN1/PDGFRA/IGF1/FGFR1	5
BP	GO:0045581	negative regulation of T cell differentiation	4/197	50/18614	0.00191592	0.0296919	0.0230531	MDK/GLI3/RUNX1/ANXA1	4
BP	GO:0048546	digestive tract morphogenesis	4/197	50/18614	0.00191592	0.0296919	0.0230531	PDGFRA/SFRP1/GLI3/SFRP2	4
BP	GO:0052547	regulation of peptidase activity	12/197	425/18614	0.00196173	0.0301608	0.0234172	CTSK/LRP1/ARL6IP5/CCN2/SFRP2/SERPINE2/TIMP2/CD109/CST3/COL6A3/SERPINF1/CTSB	12
BP	GO:0031960	response to corticosteroid	7/197	166/18614	0.00196953	0.0301608	0.0234172	CDO1/COL1A1/MDK/CCN2/CYP1B1/ANXA1/SERPINF1	7
BP	GO:0002761	regulation of myeloid leukocyte differentiation	6/197	123/18614	0.0019861	0.0301608	0.0234172	MAFB/SFRP1/TNFAIP6/RUNX1/PPP3CA/NDFIP1	6
BP	GO:0022612	gland morphogenesis	6/197	123/18614	0.0019861	0.0301608	0.0234172	MMP2/TNC/SEMA3C/MDK/SFRP1/GLI3	6
BP	GO:0010631	epithelial cell migration	11/197	371/18614	0.00205755	0.0310016	0.02407	DCN/FAP/CCN3/NRP2/RGCC/DPP4/CYP1B1/RIN2/FGFR1/ANXA1/SERPINF1	11
BP	GO:1900047	negative regulation of hemostasis	4/197	51/18614	0.00206199	0.0310016	0.02407	COMP/FAP/PDGFRA/SERPINE2	4
BP	GO:0009306	protein secretion	11/197	373/18614	0.00214532	0.0320948	0.0249188	COMP/IGF1/CCN3/LTBP2/SFRP1/C1QTNF3/RBP4/ANXA1/EZR/PPP3CA/EFNA5	11
BP	GO:0035592	establishment of protein localization to extracellular region	11/197	374/18614	0.00219033	0.0323933	0.0251506	COMP/IGF1/CCN3/LTBP2/SFRP1/C1QTNF3/RBP4/ANXA1/EZR/PPP3CA/EFNA5	11
BP	GO:0090132	epithelium migration	11/197	374/18614	0.00219033	0.0323933	0.0251506	DCN/FAP/CCN3/NRP2/RGCC/DPP4/CYP1B1/RIN2/FGFR1/ANXA1/SERPINF1	11
BP	GO:0048041	focal adhesion assembly	5/197	86/18614	0.00219743	0.0323933	0.0251506	S100A10/CDH11/SFRP1/LIMCH1/EFNA5	5
BP	GO:0072001	renal system development	10/197	320/18614	0.00223115	0.0327025	0.0253906	BASP1/PDGFRA/SFRP1/BICC1/GLI3/RBP4/CRLF1/SERPINF1/MAGI2/PPP3CA	10
BP	GO:0006022	aminoglycan metabolic process	6/197	126/18614	0.00224284	0.0327025	0.0253906	CHI3L2/DCN/CHI3L1/CEMIP/BGN/TNFAIP6	6
BP	GO:0043567	regulation of insulin-like growth factor receptor signaling pathway	3/197	25/18614	0.00226169	0.0327025	0.0253906	CILP/IGF1/IGFBP6	3
BP	GO:0090023	positive regulation of neutrophil chemotaxis	3/197	25/18614	0.00226169	0.0327025	0.0253906	THBS4/MDK/CAMK1D	3
BP	GO:0033627	cell adhesion mediated by integrin	5/197	87/18614	0.00231173	0.0331093	0.0257064	CCN3/DPP4/SFRP2/CYP1B1/ITGA11	5
BP	GO:0048145	regulation of fibroblast proliferation	5/197	87/18614	0.00231173	0.0331093	0.0257064	FN1/PDGFRA/IGF1/SFRP1/SOD2	5
BP	GO:1902905	positive regulation of supramolecular fiber organization	7/197	171/18614	0.00232868	0.0331106	0.0257075	CLU/S100A10/RGCC/SFRP1/CCN2/LIMCH1/LPAR1	7
BP	GO:0090288	negative regulation of cellular response to growth factor stimulus	6/197	127/18614	0.00233374	0.0331106	0.0257075	DCN/HTRA1/NBL1/SFRP1/TNFAIP6/SFRP2	6
BP	GO:0060071	Wnt signaling pathway, planar cell polarity pathway	4/197	53/18614	0.00237685	0.033536	0.0260377	CTHRC1/SFRP1/SFRP2/MAGI2	4
BP	GO:0048015	phosphatidylinositol-mediated signaling	7/197	172/18614	0.0024062	0.033536	0.0260377	DCN/FN1/PDGFRA/IGF1/SERPINE2/FGFR1/EZR	7
BP	GO:0090130	tissue migration	11/197	379/18614	0.00242706	0.033536	0.0260377	DCN/FAP/CCN3/NRP2/RGCC/DPP4/CYP1B1/RIN2/FGFR1/ANXA1/SERPINF1	11
BP	GO:1990266	neutrophil migration	6/197	128/18614	0.00242739	0.033536	0.0260377	THBS4/MDK/DPP4/CAMK1D/TNFAIP6/IL1R1	6
BP	GO:0021675	nerve development	5/197	88/18614	0.00243031	0.033536	0.0260377	MAFB/NRP2/GLI3/SERPINE2/LPAR1	5
BP	GO:0046849	bone remodeling	5/197	88/18614	0.00243031	0.033536	0.0260377	CTHRC1/CTSK/GJA1/MDK/SFRP1	5
BP	GO:0031214	biomineral tissue development	7/197	173/18614	0.0024857	0.0339907	0.0263907	COMP/ASPN/ENPP1/IGF1/COL1A2/COL1A1/ANKH	7
BP	GO:0050767	regulation of neurogenesis	11/197	381/18614	0.00252737	0.0339907	0.0263907	FN1/S100A10/PTPRD/SEMA3C/MDK/GLI3/SERPINE2/SERPINF1/TMEM98/PPP3CA/EFNA5	11
BP	GO:0031639	plasminogen activation	3/197	26/18614	0.00253692	0.0339907	0.0263907	S100A10/SERPINE2/RUNX1	3
BP	GO:0060740	prostate gland epithelium morphogenesis	3/197	26/18614	0.00253692	0.0339907	0.0263907	MMP2/TNC/SFRP1	3
BP	GO:2000050	regulation of non-canonical Wnt signaling pathway	3/197	26/18614	0.00253692	0.0339907	0.0263907	SFRP4/SFRP1/SFRP2	3
BP	GO:2000647	negative regulation of stem cell proliferation	3/197	26/18614	0.00253692	0.0339907	0.0263907	FBLN1/GLI3/CD109	3
BP	GO:1904645	response to amyloid-beta	4/197	54/18614	0.00254604	0.0339907	0.0263907	MMP2/GJA1/IGF1/LRP1	4
BP	GO:0060191	regulation of lipase activity	5/197	89/18614	0.00255324	0.0339907	0.0263907	PDGFRA/LRP1/FGFR1/LPAR1/ANXA1	5
BP	GO:0007015	actin filament organization	12/197	442/18614	0.00270589	0.035798	0.027794	S100A10/CAPG/HMCN1/DPYSL3/RGCC/SFRP1/CCN2/LIMCH1/ELMO1/LPAR1/EZR/FSCN1	12
BP	GO:0002686	negative regulation of leukocyte migration	4/197	55/18614	0.00272331	0.035798	0.027794	NBL1/CCN3/DPP4/TNFAIP6	4
BP	GO:0071621	granulocyte chemotaxis	6/197	131/18614	0.00272535	0.035798	0.027794	THBS4/MDK/DPP4/CAMK1D/TNFAIP6/ANXA1	6
BP	GO:0048017	inositol lipid-mediated signaling	7/197	176/18614	0.00273638	0.035798	0.027794	DCN/FN1/PDGFRA/IGF1/SERPINE2/FGFR1/EZR	7
BP	GO:0034329	cell junction assembly	12/197	444/18614	0.00280682	0.036418	0.0282753	FN1/S100A10/GJA1/THBS2/CDH11/PTPRD/SFRP1/DST/LIMCH1/FSCN1/ANK2/EFNA5	12
BP	GO:0018126	protein hydroxylation	3/197	27/18614	0.00283197	0.036418	0.0282753	PLOD2/P4HA3/P4HA2	3
BP	GO:0042403	thyroid hormone metabolic process	3/197	27/18614	0.00283197	0.036418	0.0282753	CTSK/DIO2/CTSB	3
BP	GO:0046639	negative regulation of alpha-beta T cell differentiation	3/197	27/18614	0.00283197	0.036418	0.0282753	GLI3/RUNX1/ANXA1	3
BP	GO:0002573	myeloid leukocyte differentiation	8/197	227/18614	0.00294175	0.0376693	0.0292469	MAFB/TSPAN2/SFRP1/TNFAIP6/CD109/RUNX1/PPP3CA/NDFIP1	8
BP	GO:0008406	gonad development	8/197	228/18614	0.00302173	0.0385302	0.0299153	MMP2/BASP1/PDGFRA/SFRP1/TNFAIP6/SFRP2/CYP1B1/SCX	8
BP	GO:0048565	digestive tract development	6/197	134/18614	0.00304993	0.0387264	0.0300676	PDGFRA/COL3A1/SFRP1/GLI3/SFRP2/CLMP	6
BP	GO:1903035	negative regulation of response to wounding	5/197	93/18614	0.00309039	0.0388211	0.0301411	FAP/PDGFRA/MDK/SERPINE2/CD109	5
BP	GO:0035265	organ growth	7/197	180/18614	0.00310029	0.0388211	0.0301411	COMP/BASP1/IGF1/BNC2/RBP4/RUNX1/THBS3	7
BP	GO:0090175	regulation of establishment of planar polarity	4/197	57/18614	0.00310288	0.0388211	0.0301411	CTHRC1/SFRP1/SFRP2/MAGI2	4
BP	GO:0003401	axis elongation	3/197	28/18614	0.00314731	0.0388211	0.0301411	SFRP1/SFRP2/MAGI2	3
BP	GO:0030325	adrenal gland development	3/197	28/18614	0.00314731	0.0388211	0.0301411	PDGFRA/MDK/CYP1B1	3
BP	GO:0060512	prostate gland morphogenesis	3/197	28/18614	0.00314731	0.0388211	0.0301411	MMP2/TNC/SFRP1	3
BP	GO:0071624	positive regulation of granulocyte chemotaxis	3/197	28/18614	0.00314731	0.0388211	0.0301411	THBS4/MDK/CAMK1D	3
BP	GO:0007548	sex differentiation	9/197	283/18614	0.0032666	0.0397982	0.0308998	MMP2/BASP1/PDGFRA/SFRP1/TNFAIP6/RBP4/SFRP2/CYP1B1/SCX	9
BP	GO:0048736	appendage development	7/197	182/18614	0.00329558	0.0397982	0.0308998	COMP/COL3A1/SMOC1/SEMA3C/GLI3/SFRP2/SCX	7
BP	GO:0060173	limb development	7/197	182/18614	0.00329558	0.0397982	0.0308998	COMP/COL3A1/SMOC1/SEMA3C/GLI3/SFRP2/SCX	7
BP	GO:0030111	regulation of Wnt signaling pathway	10/197	338/18614	0.00330287	0.0397982	0.0308998	CTHRC1/SFRP4/LRP1/COL1A1/MDK/IGFBP6/SFRP1/BICC1/GLI3/SFRP2	10
BP	GO:0006956	complement activation	4/197	58/18614	0.00330555	0.0397982	0.0308998	CLU/RGCC/CFD/C1S	4
BP	GO:0010718	positive regulation of epithelial to mesenchymal transition	4/197	58/18614	0.00330555	0.0397982	0.0308998	PDPN/COL1A1/RGCC/MDK	4
BP	GO:0045137	development of primary sexual characteristics	8/197	233/18614	0.0034474	0.0411199	0.031926	MMP2/BASP1/PDGFRA/SFRP1/TNFAIP6/SFRP2/CYP1B1/SCX	8
BP	GO:0003416	endochondral bone growth	3/197	29/18614	0.00348335	0.0411199	0.031926	COMP/BNC2/THBS3	3
BP	GO:0010955	negative regulation of protein processing	3/197	29/18614	0.00348335	0.0411199	0.031926	GAS1/SERPINE2/TMEM98	3
BP	GO:1902430	negative regulation of amyloid-beta formation	3/197	29/18614	0.00348335	0.0411199	0.031926	CLU/IGF1/SPON1	3
BP	GO:1903318	negative regulation of protein maturation	3/197	29/18614	0.00348335	0.0411199	0.031926	GAS1/SERPINE2/TMEM98	3
BP	GO:0001933	negative regulation of protein phosphorylation	10/197	341/18614	0.00351582	0.0413416	0.0320981	FBLN1/PDE4D/ENPP1/LRP1/CADM1/SFRP1/SH3BP5/SFRP2/CD109/LDLRAD4	10
BP	GO:0045807	positive regulation of endocytosis	5/197	96/18614	0.00354353	0.041506	0.0322258	CLU/SFRP4/LRP1/MAGI2/PPP3CA	5
BP	GO:0007586	digestion	6/197	139/18614	0.00365395	0.0426342	0.0331017	AKR1C2/MDK/AKR1C1/RBP4/EZR/PPP3CA	6
BP	GO:0030324	lung development	7/197	186/18614	0.00371422	0.0431707	0.0335182	CHI3L1/PDGFRA/COL3A1/PDPN/GLI3/CCN2/RBP4	7
BP	GO:0021545	cranial nerve development	4/197	60/18614	0.00373755	0.0432754	0.0335995	MAFB/NRP2/GLI3/LPAR1	4
BP	GO:0051960	regulation of nervous system development	12/197	461/18614	0.00379444	0.0437664	0.0339807	FN1/S100A10/THBS2/PTPRD/SEMA3C/MDK/GLI3/SERPINE2/SERPINF1/TMEM98/PPP3CA/EFNA5	12
BP	GO:0051346	negative regulation of hydrolase activity	10/197	345/18614	0.00381658	0.0437965	0.0340041	LRP1/SFRP2/SERPINE2/TIMP2/CD109/CST3/ANXA1/COL6A3/SERPINF1/CTSB	10
BP	GO:0021602	cranial nerve morphogenesis	3/197	30/18614	0.00384052	0.0437965	0.0340041	MAFB/NRP2/GLI3	3
BP	GO:0034505	tooth mineralization	3/197	30/18614	0.00384052	0.0437965	0.0340041	ASPN/COL1A1/ANKH	3
BP	GO:0097306	cellular response to alcohol	5/197	98/18614	0.00387096	0.0439776	0.0341447	AKR1C2/SFRP1/SOD2/CYP1B1/EFNA5	5
BP	GO:0070555	response to interleukin-1	6/197	141/18614	0.00391889	0.0443554	0.0344381	MMP2/CHI3L1/SFRP1/RORA/IL1R1/ANXA1	6
BP	GO:0030323	respiratory tube development	7/197	190/18614	0.00417214	0.0470456	0.0365267	CHI3L1/PDGFRA/COL3A1/PDPN/GLI3/CCN2/RBP4	7
BP	GO:0014074	response to purine-containing compound	6/197	143/18614	0.00419781	0.0471591	0.0366148	CDO1/ENPP1/COL1A1/CYP1B1/NT5E/EZR	6
BP	GO:0030512	negative regulation of transforming growth factor beta receptor signaling pathway	5/197	100/18614	0.00421949	0.0472271	0.0366676	ASPN/HTRA1/CILP/CD109/LDLRAD4	5
BP	GO:0030308	negative regulation of cell growth	7/197	191/18614	0.00429303	0.0478728	0.037169	GJA1/ENPP1/CCN3/SEMA3C/SFRP1/SFRP2/SERPINE2	7
BP	GO:0014065	phosphatidylinositol 3-kinase signaling	6/197	144/18614	0.00434265	0.0482481	0.0374604	DCN/FN1/PDGFRA/IGF1/SERPINE2/FGFR1	6
BP	GO:0032623	interleukin-2 production	4/197	63/18614	0.00445493	0.0490806	0.0381067	PDE4D/RUNX1/ANXA1/EZR	4
BP	GO:0032663	regulation of interleukin-2 production	4/197	63/18614	0.00445493	0.0490806	0.0381067	PDE4D/RUNX1/ANXA1/EZR	4
BP	GO:0030316	osteoclast differentiation	5/197	102/18614	0.00458988	0.0490806	0.0381067	MAFB/SFRP1/TNFAIP6/CD109/PPP3CA	5
BP	GO:0010165	response to X-ray	3/197	32/18614	0.00461979	0.0490806	0.0381067	SFRP1/SFRP2/ANXA1	3
BP	GO:0045671	negative regulation of osteoclast differentiation	3/197	32/18614	0.00461979	0.0490806	0.0381067	MAFB/SFRP1/TNFAIP6	3
BP	GO:0061037	negative regulation of cartilage development	3/197	32/18614	0.00461979	0.0490806	0.0381067	CTSK/EFEMP1/GLI3	3
BP	GO:0071295	cellular response to vitamin	3/197	32/18614	0.00461979	0.0490806	0.0381067	COL1A1/POSTN/SFRP1	3
BP	GO:0098868	bone growth	3/197	32/18614	0.00461979	0.0490806	0.0381067	COMP/BNC2/THBS3	3
BP	GO:0007224	smoothened signaling pathway	6/197	146/18614	0.00464336	0.0490806	0.0381067	ENPP1/SFRP1/GAS1/GLI3/RORA/SERPINE2	6
BP	GO:0045598	regulation of fat cell differentiation	6/197	146/18614	0.00464336	0.0490806	0.0381067	ENPP1/SFRP1/RORA/SFRP2/SOD2/METRNL	6
BP	GO:0055123	digestive system development	6/197	146/18614	0.00464336	0.0490806	0.0381067	PDGFRA/COL3A1/SFRP1/GLI3/SFRP2/CLMP	6
BP	GO:0051893	regulation of focal adhesion assembly	4/197	64/18614	0.00471326	0.0490806	0.0381067	S100A10/SFRP1/LIMCH1/EFNA5	4
BP	GO:0090109	regulation of cell-substrate junction assembly	4/197	64/18614	0.00471326	0.0490806	0.0381067	S100A10/SFRP1/LIMCH1/EFNA5	4
BP	GO:0014012	peripheral nervous system axon regeneration	2/197	10/18614	0.0047424	0.0490806	0.0381067	MMP2/TNC	2
BP	GO:0018401	peptidyl-proline hydroxylation to 4-hydroxy-L-proline	2/197	10/18614	0.0047424	0.0490806	0.0381067	P4HA3/P4HA2	2
BP	GO:0019062	virion attachment to host cell	2/197	10/18614	0.0047424	0.0490806	0.0381067	LRRC15/DPP4	2
BP	GO:0030638	polyketide metabolic process	2/197	10/18614	0.0047424	0.0490806	0.0381067	AKR1C2/AKR1C1	2
BP	GO:0030647	aminoglycoside antibiotic metabolic process	2/197	10/18614	0.0047424	0.0490806	0.0381067	AKR1C2/AKR1C1	2
BP	GO:0044598	doxorubicin metabolic process	2/197	10/18614	0.0047424	0.0490806	0.0381067	AKR1C2/AKR1C1	2
BP	GO:0048865	stem cell fate commitment	2/197	10/18614	0.0047424	0.0490806	0.0381067	SFRP1/SFRP2	2
BP	GO:0046883	regulation of hormone secretion	8/197	247/18614	0.00488944	0.0504296	0.0391541	GJA1/CCN3/SFRP1/C1QTNF3/RBP4/ANXA1/PPP3CA/EFNA5	8
BP	GO:0046888	negative regulation of hormone secretion	4/197	65/18614	0.00498147	0.0512041	0.0397554	GJA1/CCN3/SFRP1/PPP3CA	4
BP	GO:0061036	positive regulation of cartilage development	3/197	33/18614	0.00504261	0.0514823	0.0399715	MDK/GLI3/SCX	3
BP	GO:1902992	negative regulation of amyloid precursor protein catabolic process	3/197	33/18614	0.00504261	0.0514823	0.0399715	CLU/IGF1/SPON1	3
BP	GO:0033002	muscle cell proliferation	8/197	249/18614	0.00512835	0.0521814	0.0405142	MMP2/OGN/GJA1/IGF1/CCN3/RBP4/SOD2/RUNX1	8
BP	GO:0050678	regulation of epithelial cell proliferation	11/197	419/18614	0.00516301	0.0523577	0.0406512	HTRA1/THBS4/IGF1/NRP2/RGCC/MDK/SFRP1/SFRP2/CD109/FGFR1/SERPINF1	11
BP	GO:0001558	regulation of cell growth	11/197	420/18614	0.00525404	0.0531027	0.0412296	FN1/GJA1/ENPP1/IGF1/TNC/CCN3/SEMA3C/SFRP1/SFRP2/SERPINE2/EFNA5	11
BP	GO:1901890	positive regulation of cell junction assembly	5/197	106/18614	0.00539908	0.0543763	0.0422184	S100A10/THBS2/PTPRD/SFRP1/EFNA5	5
BP	GO:0036293	response to decreased oxygen levels	9/197	306/18614	0.00542354	0.0543763	0.0422184	MMP2/PLOD2/RGCC/DPP4/SFRP1/CCN2/RORA/KCNMA1/SOD2	9
BP	GO:0006026	aminoglycan catabolic process	3/197	34/18614	0.00548801	0.0543763	0.0422184	CHI3L2/CHI3L1/CEMIP	3
BP	GO:0032743	positive regulation of interleukin-2 production	3/197	34/18614	0.00548801	0.0543763	0.0422184	PDE4D/RUNX1/ANXA1	3
BP	GO:0060351	cartilage development involved in endochondral bone morphogenesis	3/197	34/18614	0.00548801	0.0543763	0.0422184	COMP/COL1A1/THBS3	3
BP	GO:2000515	negative regulation of CD4-positive, alpha-beta T cell activation	3/197	34/18614	0.00548801	0.0543763	0.0422184	RUNX1/ANXA1/NDFIP1	3
BP	GO:0022600	digestive system process	5/197	107/18614	0.00561616	0.055104	0.0427834	MDK/AKR1C1/RBP4/EZR/PPP3CA	5
BP	GO:0030593	neutrophil chemotaxis	5/197	107/18614	0.00561616	0.055104	0.0427834	THBS4/MDK/DPP4/CAMK1D/TNFAIP6	5
BP	GO:0034308	primary alcohol metabolic process	5/197	107/18614	0.00561616	0.055104	0.0427834	IGF1/AKR1C2/AKR1C1/RBP4/CYP1B1	5
BP	GO:0007614	short-term memory	2/197	11/18614	0.00575605	0.0555744	0.0431486	MDK/SERPINF1	2
BP	GO:0032429	regulation of phospholipase A2 activity	2/197	11/18614	0.00575605	0.0555744	0.0431486	LRP1/ANXA1	2
BP	GO:0043951	negative regulation of cAMP-mediated signaling	2/197	11/18614	0.00575605	0.0555744	0.0431486	PDE4D/LPAR1	2
BP	GO:0048563	post-embryonic animal organ morphogenesis	2/197	11/18614	0.00575605	0.0555744	0.0431486	EFEMP1/MFAP2	2
BP	GO:0090179	planar cell polarity pathway involved in neural tube closure	2/197	11/18614	0.00575605	0.0555744	0.0431486	SFRP1/SFRP2	2
BP	GO:0031032	actomyosin structure organization	7/197	202/18614	0.00580454	0.055864	0.0433735	S100A10/PDGFRA/RGCC/SFRP1/CCN2/LIMCH1/LPAR1	7
BP	GO:0045670	regulation of osteoclast differentiation	4/197	68/18614	0.00584707	0.0560948	0.0435526	MAFB/SFRP1/TNFAIP6/PPP3CA	4
BP	GO:0001822	kidney development	9/197	310/18614	0.00589087	0.0563361	0.04374	BASP1/PDGFRA/SFRP1/BICC1/GLI3/CRLF1/SERPINF1/MAGI2/PPP3CA	9
BP	GO:0045879	negative regulation of smoothened signaling pathway	3/197	35/18614	0.00595631	0.0566037	0.0439477	ENPP1/GLI3/SERPINE2	3
BP	GO:0048048	embryonic eye morphogenesis	3/197	35/18614	0.00595631	0.0566037	0.0439477	EFEMP1/MFAP2/MFAP5	3
BP	GO:0032835	glomerulus development	4/197	69/18614	0.00615647	0.0581402	0.0451407	BASP1/PDGFRA/MAGI2/PPP3CA	4
BP	GO:0150116	regulation of cell-substrate junction organization	4/197	69/18614	0.00615647	0.0581402	0.0451407	S100A10/SFRP1/LIMCH1/EFNA5	4
BP	GO:0018108	peptidyl-tyrosine phosphorylation	10/197	370/18614	0.00618785	0.0582545	0.0452295	THBS4/PDGFRA/IGF1/EFEMP1/SFRP1/SH3BP5/SFRP2/CRLF1/FGFR1/EFNA5	10
BP	GO:0060070	canonical Wnt signaling pathway	9/197	313/18614	0.00626134	0.0587632	0.0456245	CTHRC1/SFRP4/COL1A1/MDK/IGFBP6/SFRP1/BICC1/GLI3/SFRP2	9
BP	GO:0007584	response to nutrient	6/197	156/18614	0.00638167	0.0597072	0.0463573	COL1A1/POSTN/SFRP1/SFRP2/SOD2/CYP1B1	6
BP	GO:0018212	peptidyl-tyrosine modification	10/197	372/18614	0.00641832	0.0598647	0.0464796	THBS4/PDGFRA/IGF1/EFEMP1/SFRP1/SH3BP5/SFRP2/CRLF1/FGFR1/EFNA5	10
BP	GO:0050931	pigment cell differentiation	3/197	36/18614	0.0064478	0.0599547	0.0465495	ENPP1/GLI3/SOD2	3
BP	GO:0070372	regulation of ERK1 and ERK2 cascade	9/197	315/18614	0.00651812	0.0604226	0.0469128	FN1/CHI3L1/FBLN1/PLA2G2A/PDGFRA/IGF1/GPNMB/CCN2/EZR	9
BP	GO:0016049	cell growth	12/197	495/18614	0.00660579	0.061048	0.0473984	FN1/GJA1/ENPP1/IGF1/TNC/CCN3/SEMA3C/NRP2/SFRP1/SFRP2/SERPINE2/EFNA5	12
BP	GO:1901654	response to ketone	7/197	208/18614	0.0067806	0.0618778	0.0480426	AKR1C2/POSTN/SFRP1/CYP1B1/ABHD2/SERPINF1/EFNA5	7
BP	GO:0007229	integrin-mediated signaling pathway	5/197	112/18614	0.00679469	0.0618778	0.0480426	FN1/COL3A1/CCN2/ITGA11/DST	5
BP	GO:0001553	luteinization	2/197	12/18614	0.00685939	0.0618778	0.0480426	MMP2/PDGFRA	2
BP	GO:0043589	skin morphogenesis	2/197	12/18614	0.00685939	0.0618778	0.0480426	COL1A2/COL1A1	2
BP	GO:0044650	adhesion of symbiont to host cell	2/197	12/18614	0.00685939	0.0618778	0.0480426	LRRC15/DPP4	2
BP	GO:0060394	negative regulation of pathway-restricted SMAD protein phosphorylation	2/197	12/18614	0.00685939	0.0618778	0.0480426	LRP1/LDLRAD4	2
BP	GO:0090178	regulation of establishment of planar polarity involved in neural tube closure	2/197	12/18614	0.00685939	0.0618778	0.0480426	SFRP1/SFRP2	2
BP	GO:1904338	regulation of dopaminergic neuron differentiation	2/197	12/18614	0.00685939	0.0618778	0.0480426	SFRP1/SFRP2	2
BP	GO:0050863	regulation of T cell activation	10/197	377/18614	0.00702378	0.0631722	0.0490477	PLA2G2A/IGF1/MDK/DPP4/GPNMB/GLI3/RUNX1/ANXA1/PPP3CA/NDFIP1	10
BP	GO:1902105	regulation of leukocyte differentiation	9/197	319/18614	0.00705594	0.0632731	0.049126	MAFB/MDK/SFRP1/GLI3/TNFAIP6/RUNX1/ANXA1/PPP3CA/NDFIP1	9
BP	GO:1900046	regulation of hemostasis	4/197	72/18614	0.00714947	0.0637386	0.0494874	COMP/FAP/PDGFRA/SERPINE2	4
BP	GO:1903037	regulation of leukocyte cell-cell adhesion	10/197	378/18614	0.00715002	0.0637386	0.0494874	PLA2G2A/IGF1/MDK/DPP4/GPNMB/GLI3/RUNX1/ANXA1/PPP3CA/NDFIP1	10
BP	GO:0031532	actin cytoskeleton reorganization	5/197	114/18614	0.00731119	0.0649836	0.050454	PDGFRA/HMCN1/MDK/ANXA1/EZR	5
BP	GO:0009410	response to xenobiotic stimulus	11/197	440/18614	0.00735723	0.065201	0.0506228	MMP2/COL1A1/SEMA3C/MDK/AKR1C1/NNMT/SFRP1/RORA/SFRP2/SOD2/CYP1B1	11
BP	GO:0046676	negative regulation of insulin secretion	3/197	38/18614	0.00750149	0.0661014	0.0513219	CCN3/SFRP1/PPP3CA	3
BP	GO:0070527	platelet aggregation	4/197	73/18614	0.00750258	0.0661014	0.0513219	COMP/PDGFRA/PDPN/SERPINE2	4
BP	GO:0035710	CD4-positive, alpha-beta T cell activation	5/197	115/18614	0.00757944	0.0665845	0.051697	RORA/RUNX1/ANXA1/TMEM98/NDFIP1	5
BP	GO:0042326	negative regulation of phosphorylation	10/197	383/18614	0.00780784	0.0682951	0.0530251	FBLN1/PDE4D/ENPP1/LRP1/CADM1/SFRP1/SH3BP5/SFRP2/CD109/LDLRAD4	10
BP	GO:0001736	establishment of planar polarity	4/197	74/18614	0.00786698	0.0682951	0.0530251	CTHRC1/SFRP1/SFRP2/MAGI2	4
BP	GO:0007164	establishment of tissue polarity	4/197	74/18614	0.00786698	0.0682951	0.0530251	CTHRC1/SFRP1/SFRP2/MAGI2	4
BP	GO:0060420	regulation of heart growth	4/197	74/18614	0.00786698	0.0682951	0.0530251	BASP1/IGF1/RBP4/RUNX1	4
BP	GO:0021681	cerebellar granular layer development	2/197	13/18614	0.0080504	0.0682951	0.0530251	MDK/SERPINE2	2
BP	GO:0032530	regulation of microvillus organization	2/197	13/18614	0.0080504	0.0682951	0.0530251	EZR/FSCN1	2
BP	GO:0051451	myoblast migration	2/197	13/18614	0.0080504	0.0682951	0.0530251	THBS4/ANXA1	2
BP	GO:0071481	cellular response to X-ray	2/197	13/18614	0.0080504	0.0682951	0.0530251	SFRP1/SFRP2	2
BP	GO:1900025	negative regulation of substrate adhesion-dependent cell spreading	2/197	13/18614	0.0080504	0.0682951	0.0530251	FBLN1/EFNA5	2
BP	GO:0030279	negative regulation of ossification	3/197	39/18614	0.00806419	0.0682951	0.0530251	ENPP1/MDK/SFRP1	3
BP	GO:0043403	skeletal muscle tissue regeneration	3/197	39/18614	0.00806419	0.0682951	0.0530251	IGF1/ANXA1/PPP3CA	3
BP	GO:0060390	regulation of SMAD protein signal transduction	3/197	39/18614	0.00806419	0.0682951	0.0530251	CILP/LRP1/CCN3	3
BP	GO:0009612	response to mechanical stimulus	7/197	215/18614	0.00806795	0.0682951	0.0530251	MMP2/CHI3L1/COL1A1/MDK/SERPINE2/SCX/PIEZO2	7
BP	GO:0086003	cardiac muscle cell contraction	4/197	76/18614	0.00863027	0.0724043	0.0562156	GJA1/PDE4D/SGCD/ANK2	4
BP	GO:0150076	neuroinflammatory response	4/197	76/18614	0.00863027	0.0724043	0.0562156	CLU/IGF1/LRP1/MT1X	4
BP	GO:0010863	positive regulation of phospholipase C activity	3/197	40/18614	0.00865111	0.0724043	0.0562156	PDGFRA/FGFR1/LPAR1	3
BP	GO:1903115	regulation of actin filament-based movement	3/197	40/18614	0.00865111	0.0724043	0.0562156	PDE4D/PDPN/ANK2	3
BP	GO:0006720	isoprenoid metabolic process	5/197	119/18614	0.0087211	0.0724043	0.0562156	LRP1/NPC2/AKR1C1/RBP4/CYP1B1	5
BP	GO:0030278	regulation of ossification	5/197	119/18614	0.0087211	0.0724043	0.0562156	COMP/ENPP1/ANKH/MDK/SFRP1	5
BP	GO:0046632	alpha-beta T cell differentiation	5/197	119/18614	0.0087211	0.0724043	0.0562156	GLI3/RORA/RUNX1/ANXA1/TMEM98	5
BP	GO:0006809	nitric oxide biosynthetic process	4/197	77/18614	0.00902942	0.0747587	0.0580435	CLU/RORA/SOD2/CYP1B1	4
BP	GO:0050708	regulation of protein secretion	8/197	275/18614	0.00911543	0.0752646	0.0584363	IGF1/CCN3/SFRP1/C1QTNF3/RBP4/EZR/PPP3CA/EFNA5	8
BP	GO:0050900	leukocyte migration	10/197	393/18614	0.00926296	0.0753653	0.0585145	MMP2/THBS4/NBL1/CCN3/MDK/DPP4/CAMK1D/TNFAIP6/IL1R1/ANXA1	10
BP	GO:0007568	aging	6/197	169/18614	0.00929415	0.0753653	0.0585145	MMP2/COMP/CCN2/SOD2/SERPINF1/PPP3CA	6
BP	GO:0002829	negative regulation of type 2 immune response	2/197	14/18614	0.00932715	0.0753653	0.0585145	ANXA1/NDFIP1	2
BP	GO:0021819	layer formation in cerebral cortex	2/197	14/18614	0.00932715	0.0753653	0.0585145	COL3A1/GLI3	2
BP	GO:0035791	platelet-derived growth factor receptor-beta signaling pathway	2/197	14/18614	0.00932715	0.0753653	0.0585145	PDGFRL/LRP1	2
BP	GO:0072672	neutrophil extravasation	2/197	14/18614	0.00932715	0.0753653	0.0585145	MDK/IL1R1	2
BP	GO:1905049	negative regulation of metallopeptidase activity	2/197	14/18614	0.00932715	0.0753653	0.0585145	LRP1/TIMP2	2
BP	GO:1905203	regulation of connective tissue replacement	2/197	14/18614	0.00932715	0.0753653	0.0585145	RUNX1/PPP3CA	2
BP	GO:0061045	negative regulation of wound healing	4/197	78/18614	0.00944044	0.0760774	0.0590673	FAP/PDGFRA/SERPINE2/CD109	4
BP	GO:0007009	plasma membrane organization	6/197	170/18614	0.00955175	0.076566	0.0594467	CLU/S100A10/MAFB/COLEC12/COL5A1/ANK2	6
BP	GO:1903034	regulation of response to wounding	6/197	170/18614	0.00955175	0.076566	0.0594467	FAP/PDGFRA/MDK/SERPINE2/CD109/ANXA1	6
BP	GO:0046660	female sex differentiation	5/197	122/18614	0.00965175	0.0771629	0.0599102	MMP2/PDGFRA/SFRP1/TNFAIP6/RBP4	5
BP	GO:0085029	extracellular matrix assembly	3/197	42/18614	0.00989847	0.0787189	0.0611183	COL3A1/COL1A2/RGCC	3
BP	GO:1900274	regulation of phospholipase C activity	3/197	42/18614	0.00989847	0.0787189	0.0611183	PDGFRA/FGFR1/LPAR1	3
BP	GO:0007596	blood coagulation	7/197	224/18614	0.00997766	0.0791404	0.0614455	COMP/FAP/FBLN1/PDGFRA/COL3A1/PDPN/SERPINE2	7
BP	GO:0051962	positive regulation of nervous system development	8/197	280/18614	0.0100925	0.0798415	0.0619899	FN1/THBS2/PTPRD/MDK/GLI3/SERPINE2/SERPINF1/EFNA5	8
BP	GO:0050679	positive regulation of epithelial cell proliferation	7/197	225/18614	0.0102086	0.079946	0.062071	HTRA1/THBS4/IGF1/NRP2/MDK/SFRP1/FGFR1	7
BP	GO:0016055	Wnt signaling pathway	11/197	461/18614	0.0102213	0.079946	0.062071	CTHRC1/SFRP4/LRP1/COL1A1/MDK/IGFBP6/SFRP1/BICC1/GLI3/SFRP2/MAGI2	11
BP	GO:0048545	response to steroid hormone	9/197	339/18614	0.0102723	0.079946	0.062071	CDO1/COL1A1/MDK/SFRP1/CCN2/CYP1B1/ABHD2/ANXA1/SERPINF1	9
BP	GO:0048844	artery morphogenesis	4/197	80/18614	0.0102986	0.079946	0.062071	COMP/COL3A1/LRP1/MDK	4
BP	GO:0006575	cellular modified amino acid metabolic process	5/197	124/18614	0.0103088	0.079946	0.062071	CTSK/CDO1/PLOD2/DIO2/CTSB	5
BP	GO:0030301	cholesterol transport	5/197	124/18614	0.0103088	0.079946	0.062071	CLU/LRP1/NPC2/AKR1C1/PLTP	5
BP	GO:0198738	cell-cell signaling by wnt	11/197	463/18614	0.0105334	0.079946	0.062071	CTHRC1/SFRP4/LRP1/COL1A1/MDK/IGFBP6/SFRP1/BICC1/GLI3/SFRP2/MAGI2	11
BP	GO:0010719	negative regulation of epithelial to mesenchymal transition	3/197	43/18614	0.0105593	0.079946	0.062071	SFRP1/SFRP2/LDLRAD4	3
BP	GO:0014002	astrocyte development	3/197	43/18614	0.0105593	0.079946	0.062071	LRP1/TSPAN2/MT1X	3
BP	GO:0016266	O-glycan processing	3/197	43/18614	0.0105593	0.079946	0.062071	GXYLT2/GALNT15/GALNT1	3
BP	GO:0031670	cellular response to nutrient	3/197	43/18614	0.0105593	0.079946	0.062071	COL1A1/POSTN/SFRP1	3
BP	GO:0071604	transforming growth factor beta production	3/197	43/18614	0.0105593	0.079946	0.062071	LUM/FN1/COL3A1	3
BP	GO:0090278	negative regulation of peptide hormone secretion	3/197	43/18614	0.0105593	0.079946	0.062071	CCN3/SFRP1/PPP3CA	3
BP	GO:0070371	ERK1 and ERK2 cascade	9/197	341/18614	0.0106461	0.079946	0.062071	FN1/CHI3L1/FBLN1/PLA2G2A/PDGFRA/IGF1/GPNMB/CCN2/EZR	9
BP	GO:0001952	regulation of cell-matrix adhesion	5/197	125/18614	0.0106486	0.079946	0.062071	S100A10/SFRP1/RIN2/LIMCH1/EFNA5	5
BP	GO:0031623	receptor internalization	5/197	125/18614	0.0106486	0.079946	0.062071	SFRP4/LRP1/LPAR1/EZR/MAGI2	5
BP	GO:0019511	peptidyl-proline hydroxylation	2/197	15/18614	0.0106877	0.079946	0.062071	P4HA3/P4HA2	2
BP	GO:0032905	transforming growth factor beta1 production	2/197	15/18614	0.0106877	0.079946	0.062071	LUM/COL3A1	2
BP	GO:0044406	adhesion of symbiont to host	2/197	15/18614	0.0106877	0.079946	0.062071	LRRC15/DPP4	2
BP	GO:0046348	amino sugar catabolic process	2/197	15/18614	0.0106877	0.079946	0.062071	CHI3L2/CHI3L1	2
BP	GO:0060026	convergent extension	2/197	15/18614	0.0106877	0.079946	0.062071	SFRP1/SFRP2	2
BP	GO:0070278	extracellular matrix constituent secretion	2/197	15/18614	0.0106877	0.079946	0.062071	RGCC/CCN2	2
BP	GO:0046631	alpha-beta T cell activation	6/197	175/18614	0.0109166	0.0812564	0.0630884	GLI3/RORA/RUNX1/ANXA1/TMEM98/NDFIP1	6
BP	GO:1901136	carbohydrate derivative catabolic process	6/197	175/18614	0.0109166	0.0812564	0.0630884	CHI3L2/CHI3L1/PDE4D/CEMIP/NT5E/CST3	6
BP	GO:0050817	coagulation	7/197	229/18614	0.0111713	0.0829474	0.0644013	COMP/FAP/FBLN1/PDGFRA/COL3A1/PDPN/SERPINE2	7
BP	GO:0002792	negative regulation of peptide secretion	3/197	44/18614	0.0112451	0.0830874	0.06451	CCN3/SFRP1/PPP3CA	3
BP	GO:1904646	cellular response to amyloid-beta	3/197	44/18614	0.0112451	0.0830874	0.06451	GJA1/IGF1/LRP1	3
BP	GO:0007599	hemostasis	7/197	230/18614	0.0114219	0.0841878	0.0653644	COMP/FAP/FBLN1/PDGFRA/COL3A1/PDPN/SERPINE2	7
BP	GO:0046209	nitric oxide metabolic process	4/197	83/18614	0.0116779	0.0858653	0.0666668	CLU/RORA/SOD2/CYP1B1	4
BP	GO:0010594	regulation of endothelial cell migration	7/197	232/18614	0.0119354	0.0864557	0.0671252	DCN/NRP2/RGCC/RIN2/FGFR1/ANXA1/SERPINF1	7
BP	GO:0050769	positive regulation of neurogenesis	7/197	232/18614	0.0119354	0.0864557	0.0671252	FN1/PTPRD/MDK/GLI3/SERPINE2/SERPINF1/EFNA5	7
BP	GO:0008631	intrinsic apoptotic signaling pathway in response to oxidative stress	3/197	45/18614	0.0119561	0.0864557	0.0671252	ARL6IP5/SOD2/CYP1B1	3
BP	GO:0042542	response to hydrogen peroxide	5/197	129/18614	0.0120842	0.0864557	0.0671252	MMP2/COL1A1/SOD2/CYP1B1/ANXA1	5
BP	GO:0048706	embryonic skeletal system development	5/197	129/18614	0.0120842	0.0864557	0.0671252	PDGFRA/COL1A1/GLI3/RBP4/SCX	5
BP	GO:0003188	heart valve formation	2/197	16/18614	0.0121301	0.0864557	0.0671252	CDH11/SCX	2
BP	GO:0009886	post-embryonic animal morphogenesis	2/197	16/18614	0.0121301	0.0864557	0.0671252	EFEMP1/MFAP2	2
BP	GO:0030033	microvillus assembly	2/197	16/18614	0.0121301	0.0864557	0.0671252	EZR/FSCN1	2
BP	GO:0038065	collagen-activated signaling pathway	2/197	16/18614	0.0121301	0.0864557	0.0671252	COL1A1/ITGA11	2
BP	GO:0042448	progesterone metabolic process	2/197	16/18614	0.0121301	0.0864557	0.0671252	AKR1C2/AKR1C1	2
BP	GO:0043508	negative regulation of JUN kinase activity	2/197	16/18614	0.0121301	0.0864557	0.0671252	SFRP1/SFRP2	2
BP	GO:0044849	estrous cycle	2/197	16/18614	0.0121301	0.0864557	0.0671252	MDK/CYP1B1	2
BP	GO:2000095	regulation of Wnt signaling pathway, planar cell polarity pathway	2/197	16/18614	0.0121301	0.0864557	0.0671252	SFRP1/SFRP2	2
BP	GO:2001057	reactive nitrogen species metabolic process	4/197	84/18614	0.0121627	0.0864842	0.0671473	CLU/RORA/SOD2/CYP1B1	4
BP	GO:0042886	amide transport	9/197	349/18614	0.0122447	0.0868629	0.0674414	GJA1/CCN3/SFRP1/ARL6IP5/RBP4/PLTP/ANXA1/PPP3CA/EFNA5	9
BP	GO:0034599	cellular response to oxidative stress	8/197	290/18614	0.0122774	0.086891	0.0674632	MMP2/PDGFRA/ARL6IP5/SOD2/CYP1B1/MGST1/ANXA1/GPX8	8
BP	GO:0048659	smooth muscle cell proliferation	6/197	180/18614	0.0124144	0.0876546	0.0680561	MMP2/OGN/GJA1/IGF1/CCN3/SOD2	6
BP	GO:0060560	developmental growth involved in morphogenesis	7/197	234/18614	0.0124653	0.0878095	0.0681763	FN1/SEMA3C/NRP2/SFRP1/SFRP2/MAGI2/EFNA5	7
BP	GO:0001523	retinoid metabolic process	4/197	85/18614	0.0126603	0.0887689	0.0689212	LRP1/AKR1C1/RBP4/CYP1B1	4
BP	GO:0010660	regulation of muscle cell apoptotic process	4/197	85/18614	0.0126603	0.0887689	0.0689212	IGF1/MDK/SFRP2/SOD2	4
BP	GO:0042088	T-helper 1 type immune response	3/197	46/18614	0.0126924	0.0887877	0.0689358	IL1R1/ANXA1/TMEM98	3
BP	GO:0001666	response to hypoxia	8/197	293/18614	0.0129961	0.0907024	0.0704224	MMP2/PLOD2/RGCC/DPP4/SFRP1/RORA/KCNMA1/SOD2	8
BP	GO:0031346	positive regulation of cell projection organization	9/197	353/18614	0.0131083	0.0912746	0.0708666	FN1/PTPRD/DPYSL3/MDK/CAMK1D/FSCN1/SERPINF1/MAGI2/EFNA5	9
BP	GO:0061053	somite development	4/197	86/18614	0.0131707	0.0914983	0.0710404	SEMA3C/SFRP1/SFRP2/SCX	4
BP	GO:0048562	embryonic organ morphogenesis	8/197	294/18614	0.0132423	0.0917852	0.0712631	CTHRC1/MAFB/PDGFRA/EFEMP1/MFAP2/GLI3/MFAP5/RBP4	8
BP	GO:0042129	regulation of T cell proliferation	6/197	183/18614	0.0133793	0.0925225	0.0718355	PLA2G2A/IGF1/GPNMB/ANXA1/PPP3CA/NDFIP1	6
BP	GO:0018208	peptidyl-proline modification	3/197	47/18614	0.013454	0.09258	0.0718802	PPIC/P4HA3/P4HA2	3
BP	GO:0030168	platelet activation	5/197	133/18614	0.013646	0.09258	0.0718802	COMP/PDGFRA/COL3A1/PDPN/SERPINE2	5
BP	GO:0048557	embryonic digestive tract morphogenesis	2/197	17/18614	0.0136526	0.09258	0.0718802	PDGFRA/GLI3	2
BP	GO:0050872	white fat cell differentiation	2/197	17/18614	0.0136526	0.09258	0.0718802	PDGFRA/RETREG1	2
BP	GO:0061548	ganglion development	2/197	17/18614	0.0136526	0.09258	0.0718802	NRP2/CYP1B1	2
BP	GO:1904948	midbrain dopaminergic neuron differentiation	2/197	17/18614	0.0136526	0.09258	0.0718802	SFRP1/SFRP2	2
BP	GO:1905288	vascular associated smooth muscle cell apoptotic process	2/197	17/18614	0.0136526	0.09258	0.0718802	IGF1/SOD2	2
BP	GO:1905459	regulation of vascular associated smooth muscle cell apoptotic process	2/197	17/18614	0.0136526	0.09258	0.0718802	IGF1/SOD2	2
BP	GO:0048678	response to axon injury	4/197	87/18614	0.013694	0.09258	0.0718802	MMP2/TNC/DPYSL3/SOD2	4
BP	GO:0048708	astrocyte differentiation	4/197	87/18614	0.013694	0.09258	0.0718802	LRP1/TSPAN2/MT1X/SERPINE2	4
BP	GO:0016101	diterpenoid metabolic process	4/197	88/18614	0.0142304	0.0954261	0.0740899	LRP1/AKR1C1/RBP4/CYP1B1	4
BP	GO:0033273	response to vitamin	4/197	88/18614	0.0142304	0.0954261	0.0740899	COL1A1/POSTN/SFRP1/SOD2	4
BP	GO:0048066	developmental pigmentation	3/197	48/18614	0.0142413	0.0954261	0.0740899	ENPP1/GLI3/SOD2	3
BP	GO:1902003	regulation of amyloid-beta formation	3/197	48/18614	0.0142413	0.0954261	0.0740899	CLU/IGF1/SPON1	3
BP	GO:0043367	CD4-positive, alpha-beta T cell differentiation	4/197	89/18614	0.0147799	0.0985977	0.0765524	RORA/RUNX1/ANXA1/TMEM98	4
BP	GO:0051591	response to cAMP	4/197	89/18614	0.0147799	0.0985977	0.0765524	CDO1/COL1A1/CYP1B1/EZR	4
BP	GO:0050878	regulation of body fluid levels	9/197	361/18614	0.0149702	0.0994966	0.0772503	COMP/FAP/FBLN1/CDO1/PDGFRA/COL3A1/PDPN/SERPINE2/PPP3CA	9
BP	GO:0033628	regulation of cell adhesion mediated by integrin	3/197	49/18614	0.0150542	0.0994966	0.0772503	DPP4/SFRP2/CYP1B1	3
BP	GO:0002693	positive regulation of cellular extravasation	2/197	18/18614	0.0152532	0.0994966	0.0772503	MDK/IL1R1	2
BP	GO:0021554	optic nerve development	2/197	18/18614	0.0152532	0.0994966	0.0772503	GLI3/LPAR1	2
BP	GO:0031645	negative regulation of nervous system process	2/197	18/18614	0.0152532	0.0994966	0.0772503	CCN3/TMEM98	2
BP	GO:0032354	response to follicle-stimulating hormone	2/197	18/18614	0.0152532	0.0994966	0.0772503	CYP1B1/EFNA5	2
BP	GO:0042574	retinal metabolic process	2/197	18/18614	0.0152532	0.0994966	0.0772503	AKR1C1/CYP1B1	2
BP	GO:0048569	post-embryonic animal organ development	2/197	18/18614	0.0152532	0.0994966	0.0772503	EFEMP1/MFAP2	2
BP	GO:0061298	retina vasculature development in camera-type eye	2/197	18/18614	0.0152532	0.0994966	0.0772503	PDGFRA/CYP1B1	2
BP	GO:0061041	regulation of wound healing	5/197	137/18614	0.0153385	0.0994966	0.0772503	FAP/PDGFRA/SERPINE2/CD109/ANXA1	5
BP	GO:0010657	muscle cell apoptotic process	4/197	90/18614	0.0153426	0.0994966	0.0772503	IGF1/MDK/SFRP2/SOD2	4
BP	GO:0033555	multicellular organismal response to stress	4/197	90/18614	0.0153426	0.0994966	0.0772503	THBS4/MDK/DPP4/PPP3CA	4
BP	GO:0060395	SMAD protein signal transduction	4/197	90/18614	0.0153426	0.0994966	0.0772503	CILP/LRP1/CCN3/MAGI2	4
BP	GO:0060537	muscle tissue development	10/197	426/18614	0.0155691	0.100641	0.0781388	GJA1/PDGFRA/IGF1/COL3A1/SEMA3C/SGCD/RBP4/SCX/RUNX1/PPP3CA	10
BP	GO:0022604	regulation of cell morphogenesis	7/197	245/18614	0.0156875	0.100641	0.0781388	FN1/PDPN/PTPRD/LPAR1/ANXA1/EZR/EFNA5	7
BP	GO:0008360	regulation of cell shape	5/197	138/18614	0.0157826	0.100641	0.0781388	FN1/PDPN/LPAR1/ANXA1/EZR	5
BP	GO:0015918	sterol transport	5/197	138/18614	0.0157826	0.100641	0.0781388	CLU/LRP1/NPC2/AKR1C1/PLTP	5
BP	GO:0060048	cardiac muscle contraction	5/197	138/18614	0.0157826	0.100641	0.0781388	GJA1/PDE4D/SGCD/CCN2/ANK2	5
BP	GO:0051495	positive regulation of cytoskeleton organization	6/197	190/18614	0.0158328	0.100641	0.0781388	S100A10/RGCC/SFRP1/CCN2/LIMCH1/LPAR1	6
BP	GO:0006692	prostanoid metabolic process	3/197	50/18614	0.0158928	0.100641	0.0781388	AKR1C2/AKR1C1/ANXA1	3
BP	GO:0006693	prostaglandin metabolic process	3/197	50/18614	0.0158928	0.100641	0.0781388	AKR1C2/AKR1C1/ANXA1	3
BP	GO:0030195	negative regulation of blood coagulation	3/197	50/18614	0.0158928	0.100641	0.0781388	FAP/PDGFRA/SERPINE2	3
BP	GO:0038084	vascular endothelial growth factor signaling pathway	3/197	50/18614	0.0158928	0.100641	0.0781388	DCN/PDGFRA/NRP2	3
BP	GO:0048009	insulin-like growth factor receptor signaling pathway	3/197	50/18614	0.0158928	0.100641	0.0781388	CILP/IGF1/IGFBP6	3
BP	GO:0072091	regulation of stem cell proliferation	4/197	91/18614	0.0159187	0.100641	0.0781388	GJA1/FBLN1/GLI3/CD109	4
BP	GO:0046879	hormone secretion	8/197	305/18614	0.0161816	0.102089	0.0792631	GJA1/CCN3/SFRP1/C1QTNF3/RBP4/ANXA1/PPP3CA/EFNA5	8
BP	GO:0009791	post-embryonic development	4/197	92/18614	0.0165083	0.103933	0.0806949	EFEMP1/SEMA3C/MFAP2/SOD2	4
BP	GO:0055001	muscle cell development	6/197	192/18614	0.0165875	0.104215	0.0809135	COMP/PDGFRA/IGF1/SGCD/ANK2/PPP3CA	6
BP	GO:0032873	negative regulation of stress-activated MAPK cascade	3/197	51/18614	0.0167572	0.1046	0.081213	SFRP1/SFRP2/EZR	3
BP	GO:0070303	negative regulation of stress-activated protein kinase signaling cascade	3/197	51/18614	0.0167572	0.1046	0.081213	SFRP1/SFRP2/EZR	3
BP	GO:1904707	positive regulation of vascular associated smooth muscle cell proliferation	3/197	51/18614	0.0167572	0.1046	0.081213	MMP2/GJA1/IGF1	3
BP	GO:0010544	negative regulation of platelet activation	2/197	19/18614	0.0169303	0.1046	0.081213	PDGFRA/SERPINE2	2
BP	GO:0086014	atrial cardiac muscle cell action potential	2/197	19/18614	0.0169303	0.1046	0.081213	GJA1/ANK2	2
BP	GO:0086026	atrial cardiac muscle cell to AV node cell signaling	2/197	19/18614	0.0169303	0.1046	0.081213	GJA1/ANK2	2
BP	GO:0086066	atrial cardiac muscle cell to AV node cell communication	2/197	19/18614	0.0169303	0.1046	0.081213	GJA1/ANK2	2
BP	GO:0032872	regulation of stress-activated MAPK cascade	6/197	193/18614	0.0169739	0.1046	0.081213	IGFBP6/SFRP1/ARL6IP5/CCN2/SFRP2/EZR	6
BP	GO:0050870	positive regulation of T cell activation	7/197	249/18614	0.0169939	0.1046	0.081213	IGF1/MDK/DPP4/GLI3/RUNX1/ANXA1/PPP3CA	7
BP	GO:0010720	positive regulation of cell development	10/197	432/18614	0.016995	0.1046	0.081213	FN1/PTPRD/MDK/GLI3/SERPINE2/RUNX1/ANXA1/SERPINF1/PPP3CA/EFNA5	10
BP	GO:0006979	response to oxidative stress	10/197	434/18614	0.0174911	0.106449	0.0826479	MMP2/PDGFRA/COL1A1/ARL6IP5/SCARA3/SOD2/CYP1B1/MGST1/ANXA1/GPX8	10
BP	GO:0001818	negative regulation of cytokine production	9/197	371/18614	0.017564	0.106449	0.0826479	FN1/IGF1/ANXA4/RGCC/GPNMB/C1QTNF3/ANXA1/EZR/NDFIP1	9
BP	GO:0051384	response to glucocorticoid	5/197	142/18614	0.0176445	0.106449	0.0826479	CDO1/MDK/CYP1B1/ANXA1/SERPINF1	5
BP	GO:0002762	negative regulation of myeloid leukocyte differentiation	3/197	52/18614	0.0176475	0.106449	0.0826479	MAFB/SFRP1/TNFAIP6	3
BP	GO:0007157	heterophilic cell-cell adhesion via plasma membrane cell adhesion molecules	3/197	52/18614	0.0176475	0.106449	0.0826479	CADM1/PTPRD/HMCN1	3
BP	GO:0010543	regulation of platelet activation	3/197	52/18614	0.0176475	0.106449	0.0826479	PDGFRA/PDPN/SERPINE2	3
BP	GO:0010656	negative regulation of muscle cell apoptotic process	3/197	52/18614	0.0176475	0.106449	0.0826479	IGF1/MDK/SFRP2	3
BP	GO:0021695	cerebellar cortex development	3/197	52/18614	0.0176475	0.106449	0.0826479	MDK/RORA/SERPINE2	3
BP	GO:0022602	ovulation cycle process	3/197	52/18614	0.0176475	0.106449	0.0826479	MMP2/PDGFRA/TNFAIP6	3
BP	GO:0046638	positive regulation of alpha-beta T cell differentiation	3/197	52/18614	0.0176475	0.106449	0.0826479	GLI3/RUNX1/ANXA1	3
BP	GO:0001738	morphogenesis of a polarized epithelium	4/197	94/18614	0.017728	0.106721	0.0828593	CTHRC1/SFRP1/SFRP2/MAGI2	4
BP	GO:0097305	response to alcohol	7/197	252/18614	0.0180229	0.108281	0.0840703	CTSK/CDO1/AKR1C2/SFRP1/SOD2/CYP1B1/EFNA5	7
BP	GO:0050921	positive regulation of chemotaxis	5/197	143/18614	0.0181317	0.108718	0.0844101	THBS4/MDK/CAMK1D/FGFR1/LPAR1	5
BP	GO:0070302	regulation of stress-activated protein kinase signaling cascade	6/197	196/18614	0.0181705	0.108735	0.0844231	IGFBP6/SFRP1/ARL6IP5/CCN2/SFRP2/EZR	6
BP	GO:0014033	neural crest cell differentiation	4/197	95/18614	0.0183583	0.10899	0.0846211	FN1/SEMA3C/NRP2/SFRP1	4
BP	GO:1904705	regulation of vascular associated smooth muscle cell proliferation	4/197	95/18614	0.0183583	0.10899	0.0846211	MMP2/GJA1/IGF1/SOD2	4
BP	GO:0048146	positive regulation of fibroblast proliferation	3/197	53/18614	0.0185637	0.10899	0.0846211	FN1/PDGFRA/IGF1	3
BP	GO:0048260	positive regulation of receptor-mediated endocytosis	3/197	53/18614	0.0185637	0.10899	0.0846211	CLU/SFRP4/MAGI2	3
BP	GO:0030073	insulin secretion	6/197	197/18614	0.0185818	0.10899	0.0846211	CCN3/SFRP1/RBP4/ANXA1/PPP3CA/EFNA5	6
BP	GO:0008584	male gonad development	5/197	144/18614	0.0186277	0.10899	0.0846211	PDGFRA/SFRP1/SFRP2/CYP1B1/SCX	5
BP	GO:0042552	myelination	5/197	144/18614	0.0186277	0.10899	0.0846211	CLU/TSPAN2/LPAR1/ANK2/TMEM98	5
BP	GO:0003417	growth plate cartilage development	2/197	20/18614	0.0186819	0.10899	0.0846211	COMP/THBS3	2
BP	GO:0043586	tongue development	2/197	20/18614	0.0186819	0.10899	0.0846211	BNC2/GLI3	2
BP	GO:0071371	cellular response to gonadotropin stimulus	2/197	20/18614	0.0186819	0.10899	0.0846211	CYP1B1/EFNA5	2
BP	GO:0071379	cellular response to prostaglandin stimulus	2/197	20/18614	0.0186819	0.10899	0.0846211	AKR1C2/SFRP1	2
BP	GO:0097709	connective tissue replacement	2/197	20/18614	0.0186819	0.10899	0.0846211	RUNX1/PPP3CA	2
BP	GO:1900221	regulation of amyloid-beta clearance	2/197	20/18614	0.0186819	0.10899	0.0846211	CLU/LRP1	2
BP	GO:0045936	negative regulation of phosphate metabolic process	10/197	439/18614	0.0187784	0.109342	0.084894	FBLN1/PDE4D/ENPP1/LRP1/CADM1/SFRP1/SH3BP5/SFRP2/CD109/LDLRAD4	10
BP	GO:1902903	regulation of supramolecular fiber organization	9/197	376/18614	0.0189775	0.110221	0.0855772	CLU/S100A10/CAPG/AEBP1/RGCC/SFRP1/CCN2/LIMCH1/LPAR1	9
BP	GO:1903510	mucopolysaccharide metabolic process	4/197	96/18614	0.0190024	0.110221	0.0855772	DCN/CEMIP/BGN/TNFAIP6	4
BP	GO:0010563	negative regulation of phosphorus metabolic process	10/197	440/18614	0.019044	0.110251	0.0856	FBLN1/PDE4D/ENPP1/LRP1/CADM1/SFRP1/SH3BP5/SFRP2/CD109/LDLRAD4	10
BP	GO:0050730	regulation of peptidyl-tyrosine phosphorylation	7/197	255/18614	0.0190951	0.110335	0.0856656	THBS4/IGF1/SFRP1/SH3BP5/SFRP2/CRLF1/EFNA5	7
BP	GO:0046546	development of primary male sexual characteristics	5/197	145/18614	0.0191326	0.110341	0.08567	PDGFRA/SFRP1/SFRP2/CYP1B1/SCX	5
BP	GO:0009914	hormone transport	8/197	315/18614	0.0192395	0.110746	0.0859848	GJA1/CCN3/SFRP1/C1QTNF3/RBP4/ANXA1/PPP3CA/EFNA5	8
BP	GO:0006898	receptor-mediated endocytosis	7/197	256/18614	0.0194622	0.111262	0.0863848	CLU/SFRP4/LRP1/DPP4/LPAR1/EZR/MAGI2	7
BP	GO:0050819	negative regulation of coagulation	3/197	54/18614	0.019506	0.111262	0.0863848	FAP/PDGFRA/SERPINE2	3
BP	GO:0071385	cellular response to glucocorticoid stimulus	3/197	54/18614	0.019506	0.111262	0.0863848	CYP1B1/ANXA1/SERPINF1	3
BP	GO:0007272	ensheathment of neurons	5/197	146/18614	0.0196464	0.111262	0.0863848	CLU/TSPAN2/LPAR1/ANK2/TMEM98	5
BP	GO:0008366	axon ensheathment	5/197	146/18614	0.0196464	0.111262	0.0863848	CLU/TSPAN2/LPAR1/ANK2/TMEM98	5
BP	GO:0072073	kidney epithelium development	5/197	146/18614	0.0196464	0.111262	0.0863848	BASP1/SFRP1/GLI3/CRLF1/MAGI2	5
BP	GO:0001657	ureteric bud development	4/197	97/18614	0.0196604	0.111262	0.0863848	BASP1/SFRP1/GLI3/CRLF1	4
BP	GO:0034109	homotypic cell-cell adhesion	4/197	97/18614	0.0196604	0.111262	0.0863848	COMP/PDGFRA/PDPN/SERPINE2	4
BP	GO:1990874	vascular associated smooth muscle cell proliferation	4/197	97/18614	0.0196604	0.111262	0.0863848	MMP2/GJA1/IGF1/SOD2	4
BP	GO:0045927	positive regulation of growth	7/197	258/18614	0.0202113	0.113292	0.0879609	FN1/BASP1/IGF1/SFRP1/SFRP2/EZR/EFNA5	7
BP	GO:0072163	mesonephric epithelium development	4/197	98/18614	0.0203323	0.113292	0.0879609	BASP1/SFRP1/GLI3/CRLF1	4
BP	GO:0072164	mesonephric tubule development	4/197	98/18614	0.0203323	0.113292	0.0879609	BASP1/SFRP1/GLI3/CRLF1	4
BP	GO:0010518	positive regulation of phospholipase activity	3/197	55/18614	0.0204742	0.113292	0.0879609	PDGFRA/FGFR1/LPAR1	3
BP	GO:0061900	glial cell activation	3/197	55/18614	0.0204742	0.113292	0.0879609	CLU/LRP1/MT1X	3
BP	GO:1902991	regulation of amyloid precursor protein catabolic process	3/197	55/18614	0.0204742	0.113292	0.0879609	CLU/IGF1/SPON1	3
BP	GO:0007350	blastoderm segmentation	2/197	21/18614	0.0205064	0.113292	0.0879609	BASP1/NRP2	2
BP	GO:0016137	glycoside metabolic process	2/197	21/18614	0.0205064	0.113292	0.0879609	AKR1C2/AKR1C1	2
BP	GO:0030728	ovulation	2/197	21/18614	0.0205064	0.113292	0.0879609	MMP2/TNFAIP6	2
BP	GO:0045063	T-helper 1 cell differentiation	2/197	21/18614	0.0205064	0.113292	0.0879609	ANXA1/TMEM98	2
BP	GO:0070886	positive regulation of calcineurin-NFAT signaling cascade	2/197	21/18614	0.0205064	0.113292	0.0879609	IGF1/PPP3CA	2
BP	GO:0090201	negative regulation of release of cytochrome c from mitochondria	2/197	21/18614	0.0205064	0.113292	0.0879609	CLU/IGF1	2
BP	GO:0106058	positive regulation of calcineurin-mediated signaling	2/197	21/18614	0.0205064	0.113292	0.0879609	IGF1/PPP3CA	2
BP	GO:0014706	striated muscle tissue development	7/197	259/18614	0.0205933	0.113564	0.0881721	GJA1/PDGFRA/IGF1/SEMA3C/SGCD/RBP4/RUNX1	7
BP	GO:0017015	regulation of transforming growth factor beta receptor signaling pathway	5/197	148/18614	0.020701	0.11395	0.0884718	ASPN/HTRA1/CILP/CD109/LDLRAD4	5
BP	GO:0006721	terpenoid metabolic process	4/197	99/18614	0.0210182	0.115485	0.0896641	LRP1/AKR1C1/RBP4/CYP1B1	4
BP	GO:1902074	response to salt	9/197	383/18614	0.021093	0.115686	0.08982	ASPN/ENPP1/COL1A1/ANKH/S100A16/KCNMA1/SOD2/NT5E/PPP3CA	9
BP	GO:0022409	positive regulation of cell-cell adhesion	8/197	321/18614	0.0212614	0.116398	0.0903731	IGF1/PDPN/MDK/DPP4/GLI3/RUNX1/ANXA1/PPP3CA	8
BP	GO:0001954	positive regulation of cell-matrix adhesion	3/197	56/18614	0.0214684	0.117108	0.0909237	S100A10/SFRP1/RIN2	3
BP	GO:0034205	amyloid-beta formation	3/197	56/18614	0.0214684	0.117108	0.0909237	CLU/IGF1/SPON1	3
BP	GO:0060419	heart growth	4/197	100/18614	0.0217181	0.118256	0.0918154	BASP1/IGF1/RBP4/RUNX1	4
BP	GO:0000302	response to reactive oxygen species	6/197	205/18614	0.0221044	0.119559	0.0928272	MMP2/PDGFRA/COL1A1/SOD2/CYP1B1/ANXA1	6
BP	GO:0001894	tissue homeostasis	7/197	263/18614	0.0221716	0.119559	0.0928272	COMP/CTSK/GJA1/COL3A1/CCN2/RBP4/SCX	7
BP	GO:0060249	anatomical structure homeostasis	7/197	263/18614	0.0221716	0.119559	0.0928272	COMP/CTSK/GJA1/COL3A1/CCN2/RBP4/SCX	7
BP	GO:0016525	negative regulation of angiogenesis	5/197	151/18614	0.0223512	0.119559	0.0928272	DCN/THBS4/THBS2/RGCC/SERPINF1	5
BP	GO:1903844	regulation of cellular response to transforming growth factor beta stimulus	5/197	151/18614	0.0223512	0.119559	0.0928272	ASPN/HTRA1/CILP/CD109/LDLRAD4	5
BP	GO:0034104	negative regulation of tissue remodeling	2/197	22/18614	0.0224021	0.119559	0.0928272	SFRP1/CST3	2
BP	GO:0043371	negative regulation of CD4-positive, alpha-beta T cell differentiation	2/197	22/18614	0.0224021	0.119559	0.0928272	RUNX1/ANXA1	2
BP	GO:0061318	renal filtration cell differentiation	2/197	22/18614	0.0224021	0.119559	0.0928272	BASP1/MAGI2	2
BP	GO:0072112	podocyte differentiation	2/197	22/18614	0.0224021	0.119559	0.0928272	BASP1/MAGI2	2
BP	GO:1902644	tertiary alcohol metabolic process	2/197	22/18614	0.0224021	0.119559	0.0928272	AKR1C2/AKR1C1	2
BP	GO:0043255	regulation of carbohydrate biosynthetic process	4/197	101/18614	0.0224322	0.119559	0.0928272	ENPP1/IGF1/NNMT/C1QTNF3	4
BP	GO:0070167	regulation of biomineral tissue development	4/197	101/18614	0.0224322	0.119559	0.0928272	COMP/ASPN/ENPP1/ANKH	4
BP	GO:0007566	embryo implantation	3/197	57/18614	0.0224888	0.11965	0.0928974	MMP2/GJA1/FBLN1	3
BP	GO:0010675	regulation of cellular carbohydrate metabolic process	5/197	152/18614	0.0229197	0.121302	0.09418	ENPP1/IGF1/NNMT/C1QTNF3/RORA	5
BP	GO:0034614	cellular response to reactive oxygen species	5/197	152/18614	0.0229197	0.121302	0.09418	MMP2/PDGFRA/SOD2/CYP1B1/ANXA1	5
BP	GO:0072006	nephron development	5/197	152/18614	0.0229197	0.121302	0.09418	BASP1/PDGFRA/GLI3/MAGI2/PPP3CA	5
BP	GO:0001823	mesonephros development	4/197	102/18614	0.0231604	0.121723	0.0945073	BASP1/SFRP1/GLI3/CRLF1	4
BP	GO:0008585	female gonad development	4/197	102/18614	0.0231604	0.121723	0.0945073	MMP2/PDGFRA/SFRP1/TNFAIP6	4
BP	GO:0046620	regulation of organ growth	4/197	102/18614	0.0231604	0.121723	0.0945073	BASP1/IGF1/RBP4/RUNX1	4
BP	GO:1905477	positive regulation of protein localization to membrane	4/197	102/18614	0.0231604	0.121723	0.0945073	LRP1/CEMIP/TNFAIP6/EZR	4
BP	GO:2000181	negative regulation of blood vessel morphogenesis	5/197	153/18614	0.0234975	0.122415	0.0950444	DCN/THBS4/THBS2/RGCC/SERPINF1	5
BP	GO:0001755	neural crest cell migration	3/197	58/18614	0.0235351	0.122415	0.0950444	FN1/SEMA3C/NRP2	3
BP	GO:0001836	release of cytochrome c from mitochondria	3/197	58/18614	0.0235351	0.122415	0.0950444	CLU/IGF1/SOD2	3
BP	GO:0048008	platelet-derived growth factor receptor signaling pathway	3/197	58/18614	0.0235351	0.122415	0.0950444	PDGFRL/PDGFRA/LRP1	3
BP	GO:0050732	negative regulation of peptidyl-tyrosine phosphorylation	3/197	58/18614	0.0235351	0.122415	0.0950444	SFRP1/SH3BP5/SFRP2	3
BP	GO:0061005	cell differentiation involved in kidney development	3/197	58/18614	0.0235351	0.122415	0.0950444	BASP1/GLI3/MAGI2	3
BP	GO:0048638	regulation of developmental growth	8/197	328/18614	0.0238058	0.12361	0.0959723	FN1/BASP1/IGF1/SEMA3C/RBP4/RUNX1/EZR/EFNA5	8
BP	GO:0010906	regulation of glucose metabolic process	4/197	103/18614	0.023903	0.123902	0.0961988	IGF1/NNMT/C1QTNF3/RORA	4
BP	GO:1901343	negative regulation of vasculature development	5/197	154/18614	0.0240846	0.124629	0.0967637	DCN/THBS4/THBS2/RGCC/SERPINF1	5
BP	GO:0110053	regulation of actin filament organization	7/197	268/18614	0.0242602	0.125324	0.0973026	S100A10/CAPG/RGCC/SFRP1/CCN2/LIMCH1/LPAR1	7
BP	GO:0042219	cellular modified amino acid catabolic process	2/197	23/18614	0.0243672	0.125447	0.0973987	CDO1/DIO2	2
BP	GO:0072311	glomerular epithelial cell differentiation	2/197	23/18614	0.0243672	0.125447	0.0973987	BASP1/MAGI2	2
BP	GO:1903828	negative regulation of protein localization	6/197	210/18614	0.0245209	0.126024	0.0978466	LRRC15/CCN3/SFRP1/TMEM98/PPP3CA/NDFIP1	6
BP	GO:0008037	cell recognition	5/197	155/18614	0.0246811	0.126632	0.0983185	CRTAC1/VCAN/CADM1/COLEC12/SPON2	5
BP	GO:1903531	negative regulation of secretion by cell	5/197	156/18614	0.025287	0.129521	0.100562	GJA1/CCN3/SFRP1/ANXA1/PPP3CA	5
BP	GO:0021549	cerebellum development	4/197	105/18614	0.0254309	0.130038	0.100963	MDK/RORA/SERPINE2/LPAR1	4
BP	GO:0045619	regulation of lymphocyte differentiation	6/197	212/18614	0.0255351	0.130341	0.101198	MDK/SFRP1/GLI3/RUNX1/ANXA1/NDFIP1	6
BP	GO:0019748	secondary metabolic process	3/197	60/18614	0.0257059	0.130341	0.101198	AKR1C2/AKR1C1/CYP1B1	3
BP	GO:0046579	positive regulation of Ras protein signal transduction	3/197	60/18614	0.0257059	0.130341	0.101198	IGF1/COL3A1/LPAR1	3
BP	GO:0071709	membrane assembly	3/197	60/18614	0.0257059	0.130341	0.101198	S100A10/MAFB/PTPRD	3
BP	GO:0090497	mesenchymal cell migration	3/197	60/18614	0.0257059	0.130341	0.101198	FN1/SEMA3C/NRP2	3
BP	GO:0010976	positive regulation of neuron projection development	5/197	157/18614	0.0259024	0.130898	0.101631	DPYSL3/MDK/CAMK1D/SERPINF1/MAGI2	5
BP	GO:0030902	hindbrain development	5/197	157/18614	0.0259024	0.130898	0.101631	MAFB/MDK/RORA/SERPINE2/LPAR1	5
BP	GO:0042098	T cell proliferation	6/197	213/18614	0.0260526	0.131437	0.102049	PLA2G2A/IGF1/GPNMB/ANXA1/PPP3CA/NDFIP1	6
BP	GO:0046545	development of primary female sexual characteristics	4/197	106/18614	0.0262165	0.132044	0.10252	MMP2/PDGFRA/SFRP1/TNFAIP6	4
BP	GO:0032528	microvillus organization	2/197	24/18614	0.0264	0.132087	0.102554	EZR/FSCN1	2
BP	GO:0048143	astrocyte activation	2/197	24/18614	0.0264	0.132087	0.102554	LRP1/MT1X	2
BP	GO:0061484	hematopoietic stem cell homeostasis	2/197	24/18614	0.0264	0.132087	0.102554	CCN3/CRISPLD1	2
BP	GO:0071676	negative regulation of mononuclear cell migration	2/197	24/18614	0.0264	0.132087	0.102554	NBL1/CCN3	2
BP	GO:1903039	positive regulation of leukocyte cell-cell adhesion	7/197	273/18614	0.0264804	0.132098	0.102562	IGF1/MDK/DPP4/GLI3/RUNX1/ANXA1/PPP3CA	7
BP	GO:0030100	regulation of endocytosis	6/197	214/18614	0.026577	0.132098	0.102562	CLU/SFRP4/LRP1/LPAR1/MAGI2/PPP3CA	6
BP	GO:0045637	regulation of myeloid cell differentiation	6/197	214/18614	0.026577	0.132098	0.102562	MAFB/SFRP1/TNFAIP6/RUNX1/PPP3CA/NDFIP1	6
BP	GO:1901888	regulation of cell junction assembly	6/197	214/18614	0.026577	0.132098	0.102562	S100A10/THBS2/PTPRD/SFRP1/LIMCH1/EFNA5	6
BP	GO:0045599	negative regulation of fat cell differentiation	3/197	61/18614	0.0268303	0.13292	0.103201	ENPP1/RORA/SOD2	3
BP	GO:0086065	cell communication involved in cardiac conduction	3/197	61/18614	0.0268303	0.13292	0.103201	GJA1/PDE4D/ANK2	3
BP	GO:0032526	response to retinoic acid	4/197	107/18614	0.0270165	0.133623	0.103747	MMP2/COL1A1/RBP4/SERPINF1	4
BP	GO:0043010	camera-type eye development	8/197	338/18614	0.0278018	0.137079	0.10643	PDGFRA/EFEMP1/GLI3/COL8A1/RBP4/CYP1B1/COL8A2/SERPINF1	8
BP	GO:0010951	negative regulation of endopeptidase activity	5/197	160/18614	0.027806	0.137079	0.10643	SFRP2/SERPINE2/TIMP2/CST3/SERPINF1	5
BP	GO:0003148	outflow tract septum morphogenesis	2/197	25/18614	0.028499	0.13891	0.107851	SEMA3C/NRP2	2
BP	GO:0030318	melanocyte differentiation	2/197	25/18614	0.028499	0.13891	0.107851	ENPP1/GLI3	2
BP	GO:0031579	membrane raft organization	2/197	25/18614	0.028499	0.13891	0.107851	S100A10/COLEC12	2
BP	GO:0032331	negative regulation of chondrocyte differentiation	2/197	25/18614	0.028499	0.13891	0.107851	EFEMP1/GLI3	2
BP	GO:0086064	cell communication by electrical coupling involved in cardiac conduction	2/197	25/18614	0.028499	0.13891	0.107851	GJA1/PDE4D	2
BP	GO:1901071	glucosamine-containing compound metabolic process	2/197	25/18614	0.028499	0.13891	0.107851	CHI3L2/CHI3L1	2
BP	GO:1902993	positive regulation of amyloid precursor protein catabolic process	2/197	25/18614	0.028499	0.13891	0.107851	CLU/SPON1	2
BP	GO:0002090	regulation of receptor internalization	3/197	63/18614	0.029157	0.14098	0.109458	SFRP4/LPAR1/MAGI2	3
BP	GO:0031638	zymogen activation	3/197	63/18614	0.029157	0.14098	0.109458	S100A10/SERPINE2/RUNX1	3
BP	GO:0035904	aorta development	3/197	63/18614	0.029157	0.14098	0.109458	COL3A1/LRP1/LOXL1	3
BP	GO:0051965	positive regulation of synapse assembly	3/197	63/18614	0.029157	0.14098	0.109458	THBS2/PTPRD/EFNA5	3
BP	GO:0070542	response to fatty acid	3/197	63/18614	0.029157	0.14098	0.109458	AKR1C2/AKR1C1/CCN2	3
BP	GO:1901215	negative regulation of neuron death	6/197	219/18614	0.0293041	0.141465	0.109835	RETREG1/MDK/GPNMB/SOD2/CRLF1/SERPINF1	6
BP	GO:0090263	positive regulation of canonical Wnt signaling pathway	4/197	110/18614	0.0295036	0.142201	0.110407	SFRP4/COL1A1/SFRP1/SFRP2	4
BP	GO:0021915	neural tube development	5/197	163/18614	0.0297963	0.143012	0.111037	CTHRC1/SEMA3C/SFRP1/GLI3/SFRP2	5
BP	GO:0050796	regulation of insulin secretion	5/197	163/18614	0.0297963	0.143012	0.111037	CCN3/SFRP1/RBP4/PPP3CA/EFNA5	5
BP	GO:1903131	mononuclear cell differentiation	10/197	474/18614	0.029814	0.143012	0.111037	CTSK/MAFB/MDK/SFRP1/GLI3/RORA/RUNX1/ANXA1/TMEM98/NDFIP1	10
BP	GO:0007601	visual perception	6/197	220/18614	0.0298708	0.143058	0.111072	LUM/COL1A1/EFEMP1/HMCN1/RBP4/TGFBI	6
BP	GO:0044091	membrane biogenesis	3/197	64/18614	0.0303592	0.144333	0.112062	S100A10/MAFB/PTPRD	3
BP	GO:0071384	cellular response to corticosteroid stimulus	3/197	64/18614	0.0303592	0.144333	0.112062	CYP1B1/ANXA1/SERPINF1	3
BP	GO:0071347	cellular response to interleukin-1	4/197	111/18614	0.0303619	0.144333	0.112062	MMP2/SFRP1/RORA/IL1R1	4
BP	GO:0030307	positive regulation of cell growth	5/197	164/18614	0.0304792	0.144333	0.112062	FN1/IGF1/SFRP1/SFRP2/EFNA5	5
BP	GO:0006817	phosphate ion transport	2/197	26/18614	0.0306625	0.144333	0.112062	SFRP4/ANKH	2
BP	GO:0006929	substrate-dependent cell migration	2/197	26/18614	0.0306625	0.144333	0.112062	FN1/ITGA11	2
BP	GO:0010954	positive regulation of protein processing	2/197	26/18614	0.0306625	0.144333	0.112062	S100A10/SPON1	2
BP	GO:0043931	ossification involved in bone maturation	2/197	26/18614	0.0306625	0.144333	0.112062	IGF1/THBS3	2
BP	GO:0051894	positive regulation of focal adhesion assembly	2/197	26/18614	0.0306625	0.144333	0.112062	S100A10/SFRP1	2
BP	GO:0072010	glomerular epithelium development	2/197	26/18614	0.0306625	0.144333	0.112062	BASP1/MAGI2	2
BP	GO:1905048	regulation of metallopeptidase activity	2/197	26/18614	0.0306625	0.144333	0.112062	LRP1/TIMP2	2
BP	GO:0042692	muscle cell differentiation	9/197	410/18614	0.0308552	0.145015	0.112591	COMP/PDGFRA/IGF1/CCN3/SGCD/RORA/SOD2/ANK2/PPP3CA	9
BP	GO:0070374	positive regulation of ERK1 and ERK2 cascade	6/197	222/18614	0.0310257	0.14559	0.113037	CHI3L1/PLA2G2A/PDGFRA/IGF1/GPNMB/CCN2	6
BP	GO:0048639	positive regulation of developmental growth	5/197	165/18614	0.0311719	0.146049	0.113394	FN1/BASP1/IGF1/EZR/EFNA5	5
BP	GO:0050435	amyloid-beta metabolic process	3/197	65/18614	0.0315871	0.147537	0.114549	CLU/IGF1/SPON1	3
BP	GO:1905330	regulation of morphogenesis of an epithelium	3/197	65/18614	0.0315871	0.147537	0.114549	GJA1/MDK/SFRP1	3
BP	GO:0061564	axon development	10/197	479/18614	0.0317018	0.147844	0.114788	MMP2/CRTAC1/FN1/CDH11/TSPAN2/TNC/SEMA3C/NRP2/GLI3/EFNA5	10
BP	GO:0003205	cardiac chamber development	5/197	166/18614	0.0318744	0.14842	0.115235	SEMA3C/NRP2/RBP4/SFRP2/ANK2	5
BP	GO:0044344	cellular response to fibroblast growth factor stimulus	4/197	113/18614	0.0321223	0.149344	0.115952	COL1A1/SFRP1/CCN2/FGFR1	4
BP	GO:0050953	sensory perception of light stimulus	6/197	224/18614	0.0322095	0.149519	0.116088	LUM/COL1A1/EFEMP1/HMCN1/RBP4/TGFBI	6
BP	GO:0062197	cellular response to chemical stress	8/197	349/18614	0.0327106	0.150528	0.116872	MMP2/PDGFRA/ARL6IP5/SOD2/CYP1B1/MGST1/ANXA1/GPX8	8
BP	GO:0001756	somitogenesis	3/197	66/18614	0.0328408	0.150528	0.116872	SEMA3C/SFRP1/SFRP2	3
BP	GO:0010812	negative regulation of cell-substrate adhesion	3/197	66/18614	0.0328408	0.150528	0.116872	FBLN1/COL1A1/EFNA5	3
BP	GO:0002092	positive regulation of receptor internalization	2/197	27/18614	0.0328889	0.150528	0.116872	SFRP4/MAGI2	2
BP	GO:0010875	positive regulation of cholesterol efflux	2/197	27/18614	0.0328889	0.150528	0.116872	LRP1/PLTP	2
BP	GO:0021801	cerebral cortex radial glia-guided migration	2/197	27/18614	0.0328889	0.150528	0.116872	COL3A1/GLI3	2
BP	GO:0022030	telencephalon glial cell migration	2/197	27/18614	0.0328889	0.150528	0.116872	COL3A1/GLI3	2
BP	GO:0099560	synaptic membrane adhesion	2/197	27/18614	0.0328889	0.150528	0.116872	PTPRD/EFNA5	2
BP	GO:1905564	positive regulation of vascular endothelial cell proliferation	2/197	27/18614	0.0328889	0.150528	0.116872	MDK/FGFR1	2
BP	GO:1903706	regulation of hemopoiesis	9/197	415/18614	0.0329602	0.150528	0.116872	MAFB/MDK/SFRP1/GLI3/TNFAIP6/RUNX1/ANXA1/PPP3CA/NDFIP1	9
BP	GO:0033559	unsaturated fatty acid metabolic process	4/197	114/18614	0.0330245	0.150528	0.116872	AKR1C2/AKR1C1/CYP1B1/ANXA1	4
BP	GO:0046634	regulation of alpha-beta T cell activation	4/197	114/18614	0.0330245	0.150528	0.116872	GLI3/RUNX1/ANXA1/NDFIP1	4
BP	GO:0051051	negative regulation of transport	10/197	483/18614	0.0332716	0.151368	0.117524	SFRP4/GJA1/ENPP1/CCN3/SFRP1/ARL6IP5/SERPINE2/ANXA1/PPP3CA/NDFIP1	10
BP	GO:0046661	male sex differentiation	5/197	168/18614	0.033309	0.151368	0.117524	PDGFRA/SFRP1/SFRP2/CYP1B1/SCX	5
BP	GO:0007517	muscle organ development	8/197	351/18614	0.0336629	0.152747	0.118594	BASP1/IGF1/COL3A1/SGCD/ITGA11/SCX/COL6A3/PPP3CA	8
BP	GO:0001938	positive regulation of endothelial cell proliferation	4/197	115/18614	0.0339414	0.15332	0.119039	THBS4/NRP2/MDK/FGFR1	4
BP	GO:0022037	metencephalon development	4/197	115/18614	0.0339414	0.15332	0.119039	MDK/RORA/SERPINE2/LPAR1	4
BP	GO:0048259	regulation of receptor-mediated endocytosis	4/197	115/18614	0.0339414	0.15332	0.119039	CLU/SFRP4/LPAR1/MAGI2	4
BP	GO:0060193	positive regulation of lipase activity	3/197	67/18614	0.0341201	0.153897	0.119487	PDGFRA/FGFR1/LPAR1	3
BP	GO:0045582	positive regulation of T cell differentiation	4/197	116/18614	0.0348731	0.157059	0.121942	MDK/GLI3/RUNX1/ANXA1	4
BP	GO:0042104	positive regulation of activated T cell proliferation	2/197	28/18614	0.0351768	0.157721	0.122457	IGF1/PPP3CA	2
BP	GO:0043949	regulation of cAMP-mediated signaling	2/197	28/18614	0.0351768	0.157721	0.122457	PDE4D/LPAR1	2
BP	GO:1903319	positive regulation of protein maturation	2/197	28/18614	0.0351768	0.157721	0.122457	S100A10/SPON1	2
BP	GO:0022411	cellular component disassembly	10/197	488/18614	0.0353099	0.157897	0.122593	MMP2/CTSK/FAP/CAPG/RETREG1/PDPN/LRP1/DPP4/CST3/FSCN1	10
BP	GO:0042987	amyloid precursor protein catabolic process	3/197	68/18614	0.035425	0.157897	0.122593	CLU/IGF1/SPON1	3
BP	GO:0051057	positive regulation of small GTPase mediated signal transduction	3/197	68/18614	0.035425	0.157897	0.122593	IGF1/COL3A1/LPAR1	3
BP	GO:0055021	regulation of cardiac muscle tissue growth	3/197	68/18614	0.035425	0.157897	0.122593	IGF1/RBP4/RUNX1	3
BP	GO:0030203	glycosaminoglycan metabolic process	4/197	117/18614	0.0358195	0.159421	0.123776	DCN/CEMIP/BGN/TNFAIP6	4
BP	GO:0003002	regionalization	9/197	422/18614	0.0360719	0.160072	0.124282	MAFB/NBL1/BASP1/SEMA3C/NRP2/SFRP1/BICC1/GLI3/SFRP2	9
BP	GO:0030098	lymphocyte differentiation	9/197	422/18614	0.0360719	0.160072	0.124282	MAFB/MDK/SFRP1/GLI3/RORA/RUNX1/ANXA1/TMEM98/NDFIP1	9
BP	GO:0042093	T-helper cell differentiation	3/197	69/18614	0.0367554	0.16274	0.126353	RORA/ANXA1/TMEM98	3
BP	GO:0051897	positive regulation of protein kinase B signaling	4/197	118/18614	0.0367807	0.16274	0.126353	CHI3L1/IGF1/AKR1C2/FGFR1	4
BP	GO:0006910	phagocytosis, recognition	2/197	29/18614	0.0375244	0.164585	0.127785	COLEC12/SPON2	2
BP	GO:0010575	positive regulation of vascular endothelial growth factor production	2/197	29/18614	0.0375244	0.164585	0.127785	RORA/CYP1B1	2
BP	GO:0010800	positive regulation of peptidyl-threonine phosphorylation	2/197	29/18614	0.0375244	0.164585	0.127785	CHI3L1/CEMIP	2
BP	GO:0044342	type B pancreatic cell proliferation	2/197	29/18614	0.0375244	0.164585	0.127785	CCN3/SFRP1	2
BP	GO:0070977	bone maturation	2/197	29/18614	0.0375244	0.164585	0.127785	IGF1/THBS3	2
BP	GO:0090025	regulation of monocyte chemotaxis	2/197	29/18614	0.0375244	0.164585	0.127785	NBL1/CCN3	2
BP	GO:0002286	T cell activation involved in immune response	4/197	119/18614	0.0377567	0.16524	0.128294	MDK/RORA/ANXA1/TMEM98	4
BP	GO:0030216	keratinocyte differentiation	5/197	174/18614	0.0378516	0.16524	0.128294	MAFB/KAZN/CD109/ANXA1/PPP3CA	5
BP	GO:0010632	regulation of epithelial cell migration	7/197	295/18614	0.0378945	0.16524	0.128294	DCN/NRP2/RGCC/RIN2/FGFR1/ANXA1/SERPINF1	7
BP	GO:0014823	response to activity	3/197	70/18614	0.0381112	0.16524	0.128294	MMP2/SOD2/METRNL	3
BP	GO:0030193	regulation of blood coagulation	3/197	70/18614	0.0381112	0.16524	0.128294	FAP/PDGFRA/SERPINE2	3
BP	GO:0046847	filopodium assembly	3/197	70/18614	0.0381112	0.16524	0.128294	DPYSL3/EZR/FSCN1	3
BP	GO:0051881	regulation of mitochondrial membrane potential	3/197	70/18614	0.0381112	0.16524	0.128294	DCN/ARL6IP5/SOD2	3
BP	GO:2000379	positive regulation of reactive oxygen species metabolic process	3/197	70/18614	0.0381112	0.16524	0.128294	AKR1C1/SOD2/CYP1B1	3
BP	GO:0043410	positive regulation of MAPK cascade	10/197	495/18614	0.0383079	0.165854	0.128771	CHI3L1/PLA2G2A/PDGFRA/IGF1/IGFBP6/GPNMB/ARL6IP5/CCN2/FGFR1/LPAR1	10
BP	GO:0009743	response to carbohydrate	6/197	234/18614	0.0385684	0.166744	0.129462	COLEC12/CCN2/SOD2/SERPINF1/PPP3CA/EFNA5	6
BP	GO:1905475	regulation of protein localization to membrane	5/197	175/18614	0.0386438	0.166831	0.129529	LRP1/LRRC15/CEMIP/TNFAIP6/EZR	5
BP	GO:0071774	response to fibroblast growth factor	4/197	120/18614	0.0387475	0.16704	0.129692	COL1A1/SFRP1/CCN2/FGFR1	4
BP	GO:0071356	cellular response to tumor necrosis factor	6/197	235/18614	0.0392452	0.168064	0.130487	CHI3L1/CTSK/COL1A1/SFRP1/RORA/CYP1B1	6
BP	GO:0048660	regulation of smooth muscle cell proliferation	5/197	176/18614	0.0394461	0.168064	0.130487	MMP2/OGN/GJA1/IGF1/SOD2	5
BP	GO:0051099	positive regulation of binding	5/197	176/18614	0.0394461	0.168064	0.130487	S100A10/CTHRC1/IGF1/LRP1/SPON1	5
BP	GO:0002294	CD4-positive, alpha-beta T cell differentiation involved in immune response	3/197	71/18614	0.0394922	0.168064	0.130487	RORA/ANXA1/TMEM98	3
BP	GO:0002548	monocyte chemotaxis	3/197	71/18614	0.0394922	0.168064	0.130487	NBL1/CCN3/ANXA1	3
BP	GO:0033344	cholesterol efflux	3/197	71/18614	0.0394922	0.168064	0.130487	LRP1/NPC2/PLTP	3
BP	GO:0045600	positive regulation of fat cell differentiation	3/197	71/18614	0.0394922	0.168064	0.130487	SFRP1/SFRP2/METRNL	3
BP	GO:0006909	phagocytosis	6/197	236/18614	0.0399296	0.168064	0.130487	LRP1/COLEC12/CAMK1D/ELMO1/SPON2/ANXA1	6
BP	GO:0002825	regulation of T-helper 1 type immune response	2/197	30/18614	0.0399304	0.168064	0.130487	IL1R1/ANXA1	2
BP	GO:0005979	regulation of glycogen biosynthetic process	2/197	30/18614	0.0399304	0.168064	0.130487	ENPP1/IGF1	2
BP	GO:0010962	regulation of glucan biosynthetic process	2/197	30/18614	0.0399304	0.168064	0.130487	ENPP1/IGF1	2
BP	GO:0034368	protein-lipid complex remodeling	2/197	30/18614	0.0399304	0.168064	0.130487	PLA2G2A/PLTP	2
BP	GO:0034369	plasma lipoprotein particle remodeling	2/197	30/18614	0.0399304	0.168064	0.130487	PLA2G2A/PLTP	2
BP	GO:0034698	response to gonadotropin	2/197	30/18614	0.0399304	0.168064	0.130487	CYP1B1/EFNA5	2
BP	GO:0070168	negative regulation of biomineral tissue development	2/197	30/18614	0.0399304	0.168064	0.130487	ASPN/ENPP1	2
BP	GO:0090330	regulation of platelet aggregation	2/197	30/18614	0.0399304	0.168064	0.130487	PDPN/SERPINE2	2
BP	GO:1902230	negative regulation of intrinsic apoptotic signaling pathway in response to DNA damage	2/197	30/18614	0.0399304	0.168064	0.130487	CLU/SFRP2	2
BP	GO:0050680	negative regulation of epithelial cell proliferation	5/197	177/18614	0.0402585	0.169209	0.131376	RGCC/SFRP1/SFRP2/CD109/SERPINF1	5
BP	GO:0051403	stress-activated MAPK cascade	6/197	237/18614	0.0406215	0.170241	0.132177	IGFBP6/SFRP1/ARL6IP5/CCN2/SFRP2/EZR	6
BP	GO:0002263	cell activation involved in immune response	7/197	300/18614	0.0408784	0.170241	0.132177	LRP1/MDK/RORA/S100A13/ANXA1/TMEM98/NDFIP1	7
BP	GO:0030217	T cell differentiation	7/197	300/18614	0.0408784	0.170241	0.132177	MAFB/MDK/GLI3/RORA/RUNX1/ANXA1/TMEM98	7
BP	GO:0002287	alpha-beta T cell activation involved in immune response	3/197	72/18614	0.0408985	0.170241	0.132177	RORA/ANXA1/TMEM98	3
BP	GO:0002293	alpha-beta T cell differentiation involved in immune response	3/197	72/18614	0.0408985	0.170241	0.132177	RORA/ANXA1/TMEM98	3
BP	GO:0042130	negative regulation of T cell proliferation	3/197	72/18614	0.0408985	0.170241	0.132177	PLA2G2A/GPNMB/NDFIP1	3
BP	GO:0046635	positive regulation of alpha-beta T cell activation	3/197	72/18614	0.0408985	0.170241	0.132177	GLI3/RUNX1/ANXA1	3
BP	GO:0030072	peptide hormone secretion	6/197	238/18614	0.0413209	0.171763	0.133359	CCN3/SFRP1/RBP4/ANXA1/PPP3CA/EFNA5	6
BP	GO:0050670	regulation of lymphocyte proliferation	6/197	239/18614	0.0420279	0.173594	0.13478	PLA2G2A/IGF1/GPNMB/ANXA1/PPP3CA/NDFIP1	6
BP	GO:0046637	regulation of alpha-beta T cell differentiation	3/197	73/18614	0.0423297	0.173594	0.13478	GLI3/RUNX1/ANXA1	3
BP	GO:0071260	cellular response to mechanical stimulus	3/197	73/18614	0.0423297	0.173594	0.13478	COL1A1/SCX/PIEZO2	3
BP	GO:0001958	endochondral ossification	2/197	31/18614	0.0423933	0.173594	0.13478	COL1A1/SCX	2
BP	GO:0010667	negative regulation of cardiac muscle cell apoptotic process	2/197	31/18614	0.0423933	0.173594	0.13478	MDK/SFRP2	2
BP	GO:0010880	regulation of release of sequestered calcium ion into cytosol by sarcoplasmic reticulum	2/197	31/18614	0.0423933	0.173594	0.13478	PDE4D/ANK2	2
BP	GO:0033688	regulation of osteoblast proliferation	2/197	31/18614	0.0423933	0.173594	0.13478	CTHRC1/SFRP1	2
BP	GO:0035767	endothelial cell chemotaxis	2/197	31/18614	0.0423933	0.173594	0.13478	CCN3/FGFR1	2
BP	GO:0036075	replacement ossification	2/197	31/18614	0.0423933	0.173594	0.13478	COL1A1/SCX	2
BP	GO:0051491	positive regulation of filopodium assembly	2/197	31/18614	0.0423933	0.173594	0.13478	DPYSL3/FSCN1	2
BP	GO:0150117	positive regulation of cell-substrate junction organization	2/197	31/18614	0.0423933	0.173594	0.13478	S100A10/SFRP1	2
BP	GO:0048511	rhythmic process	7/197	303/18614	0.0427404	0.174138	0.135203	MMP2/PDGFRA/MDK/TNFAIP6/RORA/CYP1B1/SERPINF1	7
BP	GO:0002274	myeloid leukocyte activation	6/197	240/18614	0.0427426	0.174138	0.135203	CLU/FN1/PLA2G2A/RORA/S100A13/ANXA1	6
BP	GO:0009913	epidermal cell differentiation	6/197	240/18614	0.0427426	0.174138	0.135203	MAFB/SFRP4/KAZN/CD109/ANXA1/PPP3CA	6
BP	GO:0051048	negative regulation of secretion	5/197	180/18614	0.0427566	0.174138	0.135203	GJA1/CCN3/SFRP1/ANXA1/PPP3CA	5
BP	GO:0006690	icosanoid metabolic process	4/197	125/18614	0.0439234	0.17865	0.138706	AKR1C2/AKR1C1/CYP1B1/ANXA1	4
BP	GO:0006941	striated muscle contraction	5/197	182/18614	0.0444728	0.179373	0.139267	GJA1/PDE4D/SGCD/CCN2/ANK2	5
BP	GO:0010644	cell communication by electrical coupling	2/197	32/18614	0.0449115	0.179373	0.139267	GJA1/PDE4D	2
BP	GO:0030204	chondroitin sulfate metabolic process	2/197	32/18614	0.0449115	0.179373	0.139267	DCN/BGN	2
BP	GO:0033198	response to ATP	2/197	32/18614	0.0449115	0.179373	0.139267	ENPP1/NT5E	2
BP	GO:0034367	protein-containing complex remodeling	2/197	32/18614	0.0449115	0.179373	0.139267	PLA2G2A/PLTP	2
BP	GO:0034390	smooth muscle cell apoptotic process	2/197	32/18614	0.0449115	0.179373	0.139267	IGF1/SOD2	2
BP	GO:0034391	regulation of smooth muscle cell apoptotic process	2/197	32/18614	0.0449115	0.179373	0.139267	IGF1/SOD2	2
BP	GO:0034694	response to prostaglandin	2/197	32/18614	0.0449115	0.179373	0.139267	AKR1C2/SFRP1	2
BP	GO:0046685	response to arsenic-containing substance	2/197	32/18614	0.0449115	0.179373	0.139267	CYP1B1/SERPINF1	2
BP	GO:0050482	arachidonic acid secretion	2/197	32/18614	0.0449115	0.179373	0.139267	PLA2G2A/ANXA1	2
BP	GO:1903963	arachidonate transport	2/197	32/18614	0.0449115	0.179373	0.139267	PLA2G2A/ANXA1	2
BP	GO:0002790	peptide secretion	6/197	243/18614	0.0449323	0.179373	0.139267	CCN3/SFRP1/RBP4/ANXA1/PPP3CA/EFNA5	6
BP	GO:0032944	regulation of mononuclear cell proliferation	6/197	243/18614	0.0449323	0.179373	0.139267	PLA2G2A/IGF1/GPNMB/ANXA1/PPP3CA/NDFIP1	6
BP	GO:0048738	cardiac muscle tissue development	6/197	243/18614	0.0449323	0.179373	0.139267	GJA1/PDGFRA/IGF1/SGCD/RBP4/RUNX1	6
BP	GO:0003206	cardiac chamber morphogenesis	4/197	126/18614	0.045003	0.179418	0.139303	SEMA3C/NRP2/RBP4/SFRP2	4
BP	GO:0001707	mesoderm formation	3/197	75/18614	0.0452668	0.179759	0.139567	GJA1/SFRP2/SCX	3
BP	GO:0050818	regulation of coagulation	3/197	75/18614	0.0452668	0.179759	0.139567	FAP/PDGFRA/SERPINE2	3
BP	GO:2000242	negative regulation of reproductive process	3/197	75/18614	0.0452668	0.179759	0.139567	GJA1/IGF1/SERPINF1	3
BP	GO:0006109	regulation of carbohydrate metabolic process	5/197	183/18614	0.0453462	0.179825	0.139618	ENPP1/IGF1/NNMT/C1QTNF3/RORA	5
BP	GO:0070997	neuron death	8/197	373/18614	0.0454024	0.179825	0.139618	CLU/RETREG1/MDK/GPNMB/ARL6IP5/SOD2/CRLF1/SERPINF1	8
BP	GO:0048593	camera-type eye morphogenesis	4/197	127/18614	0.0460974	0.182338	0.141569	GLI3/COL8A1/RBP4/COL8A2	4
BP	GO:1902107	positive regulation of leukocyte differentiation	5/197	184/18614	0.0462298	0.182385	0.141605	MDK/GLI3/RUNX1/ANXA1/PPP3CA	5
BP	GO:1903708	positive regulation of hemopoiesis	5/197	184/18614	0.0462298	0.182385	0.141605	MDK/GLI3/RUNX1/ANXA1/PPP3CA	5
BP	GO:0031098	stress-activated protein kinase signaling cascade	6/197	245/18614	0.0464304	0.182937	0.142034	IGFBP6/SFRP1/ARL6IP5/CCN2/SFRP2/EZR	6
BP	GO:0001936	regulation of endothelial cell proliferation	5/197	185/18614	0.0471237	0.184205	0.143019	THBS4/NRP2/RGCC/MDK/FGFR1	5
BP	GO:0045766	positive regulation of angiogenesis	5/197	185/18614	0.0471237	0.184205	0.143019	CHI3L1/MDK/SFRP2/CYP1B1/RUNX1	5
BP	GO:1904018	positive regulation of vasculature development	5/197	185/18614	0.0471237	0.184205	0.143019	CHI3L1/MDK/SFRP2/CYP1B1/RUNX1	5
BP	GO:0002063	chondrocyte development	2/197	33/18614	0.0474837	0.184205	0.143019	COMP/SFRP2	2
BP	GO:0002828	regulation of type 2 immune response	2/197	33/18614	0.0474837	0.184205	0.143019	ANXA1/NDFIP1	2
BP	GO:0006958	complement activation, classical pathway	2/197	33/18614	0.0474837	0.184205	0.143019	CLU/C1S	2
BP	GO:0010664	negative regulation of striated muscle cell apoptotic process	2/197	33/18614	0.0474837	0.184205	0.143019	MDK/SFRP2	2
BP	GO:0048147	negative regulation of fibroblast proliferation	2/197	33/18614	0.0474837	0.184205	0.143019	SFRP1/SOD2	2
BP	GO:0048566	embryonic digestive tract development	2/197	33/18614	0.0474837	0.184205	0.143019	PDGFRA/GLI3	2
BP	GO:0048799	animal organ maturation	2/197	33/18614	0.0474837	0.184205	0.143019	IGF1/THBS3	2
BP	GO:0071711	basement membrane organization	2/197	33/18614	0.0474837	0.184205	0.143019	COL3A1/HMCN1	2
BP	GO:0090183	regulation of kidney development	2/197	33/18614	0.0474837	0.184205	0.143019	BASP1/PPP3CA	2
BP	GO:0048863	stem cell differentiation	6/197	247/18614	0.0479592	0.185364	0.143919	FN1/PDGFRA/SEMA3C/NRP2/SFRP1/SFRP2	6
BP	GO:0060047	heart contraction	6/197	247/18614	0.0479592	0.185364	0.143919	GJA1/PDE4D/SGCD/CCN2/CELF2/ANK2	6
BP	GO:0002460	adaptive immune response based on somatic recombination of immune receptors built from immunoglobulin superfamily domains	7/197	311/18614	0.0479718	0.185364	0.143919	CLU/C1S/RORA/IL1R1/ANXA1/TMEM98/NDFIP1	7
BP	GO:0051896	regulation of protein kinase B signaling	5/197	186/18614	0.0480278	0.185364	0.143919	CHI3L1/IGF1/AKR1C2/FGFR1/MAGI2	5
BP	GO:0045685	regulation of glial cell differentiation	3/197	77/18614	0.0483026	0.185584	0.14409	MDK/SERPINE2/TMEM98	3
BP	GO:0048332	mesoderm morphogenesis	3/197	77/18614	0.0483026	0.185584	0.14409	GJA1/SFRP2/SCX	3
BP	GO:2000514	regulation of CD4-positive, alpha-beta T cell activation	3/197	77/18614	0.0483026	0.185584	0.14409	RUNX1/ANXA1/NDFIP1	3
BP	GO:2000027	regulation of animal organ morphogenesis	4/197	129/18614	0.0483305	0.185584	0.14409	CTHRC1/SFRP1/SFRP2/MAGI2	4
BP	GO:0006006	glucose metabolic process	5/197	187/18614	0.0489421	0.187694	0.145728	IGF1/NNMT/C1QTNF3/RORA/RBP4	5
BP	GO:0007266	Rho protein signal transduction	4/197	130/18614	0.0494691	0.189235	0.146924	COL3A1/COL1A2/PDPN/LPAR1	4
BP	GO:0045621	positive regulation of lymphocyte differentiation	4/197	130/18614	0.0494691	0.189235	0.146924	MDK/GLI3/RUNX1/ANXA1	4
BP	GO:0050709	negative regulation of protein secretion	3/197	78/18614	0.0498571	0.190034	0.147545	CCN3/SFRP1/PPP3CA	3
BP	GO:0055117	regulation of cardiac muscle contraction	3/197	78/18614	0.0498571	0.190034	0.147545	PDE4D/CCN2/ANK2	3
BP	GO:0061138	morphogenesis of a branching epithelium	5/197	188/18614	0.0498667	0.190034	0.147545	SEMA3C/MDK/SFRP1/GLI3/SFRP2	5
BP	GO:0050869	negative regulation of B cell activation	2/197	34/18614	0.0501084	0.190475	0.147887	SFRP1/NDFIP1	2
BP	GO:0086004	regulation of cardiac muscle cell contraction	2/197	34/18614	0.0501084	0.190475	0.147887	PDE4D/ANK2	2
BP	GO:0010595	positive regulation of endothelial cell migration	4/197	131/18614	0.0506225	0.192187	0.149217	NRP2/RIN2/FGFR1/ANXA1	4
BP	GO:0003012	muscle system process	9/197	452/18614	0.051688	0.195986	0.152166	COMP/GJA1/PDE4D/IGF1/SGCD/CCN2/KCNMA1/ANK2/PPP3CA	9
BP	GO:0051047	positive regulation of secretion	7/197	317/18614	0.0521527	0.197501	0.153342	S100A10/IGF1/RGCC/C1QTNF3/RBP4/EZR/PPP3CA	7
BP	GO:0014808	release of sequestered calcium ion into cytosol by sarcoplasmic reticulum	2/197	35/18614	0.0527843	0.198154	0.153849	PDE4D/ANK2	2
BP	GO:0030212	hyaluronan metabolic process	2/197	35/18614	0.0527843	0.198154	0.153849	CEMIP/TNFAIP6	2
BP	GO:0035025	positive regulation of Rho protein signal transduction	2/197	35/18614	0.0527843	0.198154	0.153849	COL3A1/LPAR1	2
BP	GO:0048333	mesodermal cell differentiation	2/197	35/18614	0.0527843	0.198154	0.153849	GJA1/SFRP2	2
BP	GO:0050974	detection of mechanical stimulus involved in sensory perception	2/197	35/18614	0.0527843	0.198154	0.153849	SERPINE2/PIEZO2	2
BP	GO:0071398	cellular response to fatty acid	2/197	35/18614	0.0527843	0.198154	0.153849	AKR1C2/AKR1C1	2
BP	GO:0071425	hematopoietic stem cell proliferation	2/197	35/18614	0.0527843	0.198154	0.153849	SFRP2/RUNX1	2
BP	GO:0002292	T cell differentiation involved in immune response	3/197	80/18614	0.0530385	0.198615	0.154207	RORA/ANXA1/TMEM98	3
BP	GO:0030500	regulation of bone mineralization	3/197	80/18614	0.0530385	0.198615	0.154207	COMP/ENPP1/ANKH	3
BP	GO:0090276	regulation of peptide hormone secretion	5/197	192/18614	0.0536676	0.200722	0.155843	CCN3/SFRP1/RBP4/PPP3CA/EFNA5	5
BP	GO:0051224	negative regulation of protein transport	4/197	134/18614	0.0541708	0.202354	0.15711	CCN3/SFRP1/PPP3CA/NDFIP1	4
BP	GO:0001569	branching involved in blood vessel morphogenesis	2/197	36/18614	0.05551	0.205326	0.159417	MDK/SFRP2	2
BP	GO:0010613	positive regulation of cardiac muscle hypertrophy	2/197	36/18614	0.05551	0.205326	0.159417	IGF1/PPP3CA	2
BP	GO:0021696	cerebellar cortex morphogenesis	2/197	36/18614	0.05551	0.205326	0.159417	RORA/SERPINE2	2
BP	GO:0021799	cerebral cortex radially oriented cell migration	2/197	36/18614	0.05551	0.205326	0.159417	COL3A1/GLI3	2
BP	GO:0033687	osteoblast proliferation	2/197	36/18614	0.05551	0.205326	0.159417	CTHRC1/SFRP1	2
BP	GO:0070873	regulation of glycogen metabolic process	2/197	36/18614	0.05551	0.205326	0.159417	ENPP1/IGF1	2
BP	GO:1903514	release of sequestered calcium ion into cytosol by endoplasmic reticulum	2/197	36/18614	0.05551	0.205326	0.159417	PDE4D/ANK2	2
BP	GO:1905332	positive regulation of morphogenesis of an epithelium	2/197	36/18614	0.05551	0.205326	0.159417	GJA1/MDK	2
BP	GO:0045664	regulation of neuron differentiation	5/197	194/18614	0.0556297	0.205517	0.159566	NBL1/SFRP1/GLI3/SFRP2/FGFR1	5
BP	GO:0034612	response to tumor necrosis factor	6/197	257/18614	0.0560684	0.206787	0.160552	CHI3L1/CTSK/COL1A1/SFRP1/RORA/CYP1B1	6
BP	GO:0003151	outflow tract morphogenesis	3/197	82/18614	0.0563155	0.206787	0.160552	SEMA3C/NRP2/SFRP2	3
BP	GO:0014032	neural crest cell development	3/197	82/18614	0.0563155	0.206787	0.160552	FN1/SEMA3C/NRP2	3
BP	GO:0051279	regulation of release of sequestered calcium ion into cytosol	3/197	82/18614	0.0563155	0.206787	0.160552	PDE4D/CEMIP/ANK2	3
BP	GO:1901657	glycosyl compound metabolic process	3/197	82/18614	0.0563155	0.206787	0.160552	AKR1C2/AKR1C1/NT5E	3
BP	GO:0002791	regulation of peptide secretion	5/197	195/18614	0.0566261	0.207675	0.161241	CCN3/SFRP1/RBP4/PPP3CA/EFNA5	5
BP	GO:0003015	heart process	6/197	259/18614	0.0577837	0.21094	0.163776	GJA1/PDE4D/SGCD/CCN2/CELF2/ANK2	6
BP	GO:0015833	peptide transport	6/197	259/18614	0.0577837	0.21094	0.163776	CCN3/SFRP1/RBP4/ANXA1/PPP3CA/EFNA5	6
BP	GO:0035270	endocrine system development	4/197	137/18614	0.0578508	0.21094	0.163776	PDGFRA/MDK/CYP1B1/ANXA1	4
BP	GO:0008207	C21-steroid hormone metabolic process	2/197	37/18614	0.0582841	0.21094	0.163776	AKR1C2/AKR1C1	2
BP	GO:0014742	positive regulation of muscle hypertrophy	2/197	37/18614	0.0582841	0.21094	0.163776	IGF1/PPP3CA	2
BP	GO:0034110	regulation of homotypic cell-cell adhesion	2/197	37/18614	0.0582841	0.21094	0.163776	PDPN/SERPINE2	2
BP	GO:0035909	aorta morphogenesis	2/197	37/18614	0.0582841	0.21094	0.163776	COL3A1/LRP1	2
BP	GO:0044319	wound healing, spreading of cells	2/197	37/18614	0.0582841	0.21094	0.163776	PDPN/COL5A1	2
BP	GO:0050654	chondroitin sulfate proteoglycan metabolic process	2/197	37/18614	0.0582841	0.21094	0.163776	DCN/BGN	2
BP	GO:0086019	cell-cell signaling involved in cardiac conduction	2/197	37/18614	0.0582841	0.21094	0.163776	GJA1/ANK2	2
BP	GO:0090505	epiboly involved in wound healing	2/197	37/18614	0.0582841	0.21094	0.163776	PDPN/COL5A1	2
BP	GO:0090087	regulation of peptide transport	5/197	197/18614	0.0586498	0.212009	0.164606	CCN3/SFRP1/RBP4/PPP3CA/EFNA5	5
BP	GO:0050867	positive regulation of cell activation	8/197	394/18614	0.0588654	0.212534	0.165014	IGF1/MDK/DPP4/GLI3/CCN2/RUNX1/ANXA1/PPP3CA	8
BP	GO:1904950	negative regulation of establishment of protein localization	4/197	138/18614	0.0591066	0.21315	0.165492	CCN3/SFRP1/PPP3CA/NDFIP1	4
BP	GO:1903522	regulation of blood circulation	6/197	261/18614	0.0595303	0.213712	0.165929	MMP2/GJA1/PDE4D/CCN2/CELF2/ANK2	6
BP	GO:0051251	positive regulation of lymphocyte activation	7/197	327/18614	0.0596179	0.213712	0.165929	IGF1/MDK/DPP4/GLI3/RUNX1/ANXA1/PPP3CA	7
BP	GO:0071496	cellular response to external stimulus	7/197	327/18614	0.0596179	0.213712	0.165929	CTSK/COL1A1/POSTN/SFRP1/SFRP2/SCX/PIEZO2	7
BP	GO:1901214	regulation of neuron death	7/197	327/18614	0.0596179	0.213712	0.165929	CLU/RETREG1/MDK/GPNMB/SOD2/CRLF1/SERPINF1	7
BP	GO:0051090	regulation of DNA-binding transcription factor activity	9/197	465/18614	0.0596553	0.213712	0.165929	CLU/SFRP4/ENPP1/ANXA4/RGCC/GLI3/CAMK1D/CYP1B1/PPP3CA	9
BP	GO:0006094	gluconeogenesis	3/197	84/18614	0.0596867	0.213712	0.165929	NNMT/C1QTNF3/RBP4	3
BP	GO:0007389	pattern specification process	9/197	467/18614	0.0609475	0.215977	0.167687	MAFB/NBL1/BASP1/SEMA3C/NRP2/SFRP1/BICC1/GLI3/SFRP2	9
BP	GO:0001662	behavioral fear response	2/197	38/18614	0.0611053	0.215977	0.167687	MDK/DPP4	2
BP	GO:0032373	positive regulation of sterol transport	2/197	38/18614	0.0611053	0.215977	0.167687	LRP1/PLTP	2
BP	GO:0032376	positive regulation of cholesterol transport	2/197	38/18614	0.0611053	0.215977	0.167687	LRP1/PLTP	2
BP	GO:0032717	negative regulation of interleukin-8 production	2/197	38/18614	0.0611053	0.215977	0.167687	ANXA4/ANXA1	2
BP	GO:0032885	regulation of polysaccharide biosynthetic process	2/197	38/18614	0.0611053	0.215977	0.167687	ENPP1/IGF1	2
BP	GO:0048846	axon extension involved in axon guidance	2/197	38/18614	0.0611053	0.215977	0.167687	SEMA3C/NRP2	2
BP	GO:0090504	epiboly	2/197	38/18614	0.0611053	0.215977	0.167687	PDPN/COL5A1	2
BP	GO:1901661	quinone metabolic process	2/197	38/18614	0.0611053	0.215977	0.167687	AKR1C2/AKR1C1	2
BP	GO:1902229	regulation of intrinsic apoptotic signaling pathway in response to DNA damage	2/197	38/18614	0.0611053	0.215977	0.167687	CLU/SFRP2	2
BP	GO:1902284	neuron projection extension involved in neuron projection guidance	2/197	38/18614	0.0611053	0.215977	0.167687	SEMA3C/NRP2	2
BP	GO:0055013	cardiac muscle cell development	3/197	85/18614	0.0614072	0.216537	0.168122	PDGFRA/IGF1/SGCD	3
BP	GO:1901292	nucleoside phosphate catabolic process	3/197	85/18614	0.0614072	0.216537	0.168122	PDE4D/ENPP1/NT5E	3
BP	GO:0001935	endothelial cell proliferation	5/197	201/18614	0.0628201	0.221004	0.17159	THBS4/NRP2/RGCC/MDK/FGFR1	5
BP	GO:0097553	calcium ion transmembrane import into cytosol	5/197	201/18614	0.0628201	0.221004	0.17159	PDE4D/CEMIP/CCN2/ANK2/PPP3CA	5
BP	GO:0002209	behavioral defense response	2/197	39/18614	0.0639724	0.223497	0.173525	MDK/DPP4	2
BP	GO:0007588	excretion	2/197	39/18614	0.0639724	0.223497	0.173525	MDK/KCNMA1	2
BP	GO:0045823	positive regulation of heart contraction	2/197	39/18614	0.0639724	0.223497	0.173525	PDE4D/CCN2	2
BP	GO:0046329	negative regulation of JNK cascade	2/197	39/18614	0.0639724	0.223497	0.173525	SFRP1/SFRP2	2
BP	GO:0052652	cyclic purine nucleotide metabolic process	2/197	39/18614	0.0639724	0.223497	0.173525	PDE4D/RORA	2
BP	GO:0097242	amyloid-beta clearance	2/197	39/18614	0.0639724	0.223497	0.173525	CLU/LRP1	2
BP	GO:0001889	liver development	4/197	142/18614	0.0642742	0.224292	0.174143	CADM1/MDK/SOD2/ANXA1	4
BP	GO:0007265	Ras protein signal transduction	7/197	333/18614	0.064398	0.224464	0.174277	IGF1/COL3A1/COL1A2/PDPN/PSD3/ELMO1/LPAR1	7
BP	GO:0019319	hexose biosynthetic process	3/197	87/18614	0.064917	0.225666	0.175209	NNMT/C1QTNF3/RBP4	3
BP	GO:0032092	positive regulation of protein binding	3/197	87/18614	0.064917	0.225666	0.175209	CTHRC1/LRP1/SPON1	3
BP	GO:0001763	morphogenesis of a branching structure	5/197	203/18614	0.0649666	0.225666	0.175209	SEMA3C/MDK/SFRP1/GLI3/SFRP2	5
BP	GO:0010212	response to ionizing radiation	4/197	143/18614	0.065602	0.227611	0.17672	SFRP1/SFRP2/SOD2/ANXA1	4
BP	GO:0070663	regulation of leukocyte proliferation	6/197	268/18614	0.0658899	0.228348	0.177292	PLA2G2A/IGF1/GPNMB/ANXA1/PPP3CA/NDFIP1	6
BP	GO:0048864	stem cell development	3/197	88/18614	0.0667059	0.228388	0.177323	FN1/SEMA3C/NRP2	3
BP	GO:0050672	negative regulation of lymphocyte proliferation	3/197	88/18614	0.0667059	0.228388	0.177323	PLA2G2A/GPNMB/NDFIP1	3
BP	GO:0052548	regulation of endopeptidase activity	7/197	336/18614	0.0668731	0.228388	0.177323	ARL6IP5/CCN2/SFRP2/SERPINE2/TIMP2/CST3/SERPINF1	7
BP	GO:0008210	estrogen metabolic process	2/197	40/18614	0.0668841	0.228388	0.177323	PDGFRA/CYP1B1	2
BP	GO:0009187	cyclic nucleotide metabolic process	2/197	40/18614	0.0668841	0.228388	0.177323	PDE4D/RORA	2
BP	GO:0032570	response to progesterone	2/197	40/18614	0.0668841	0.228388	0.177323	CYP1B1/ABHD2	2
BP	GO:0035886	vascular associated smooth muscle cell differentiation	2/197	40/18614	0.0668841	0.228388	0.177323	COMP/SOD2	2
BP	GO:0042092	type 2 immune response	2/197	40/18614	0.0668841	0.228388	0.177323	ANXA1/NDFIP1	2
BP	GO:0050850	positive regulation of calcium-mediated signaling	2/197	40/18614	0.0668841	0.228388	0.177323	IGF1/PPP3CA	2
BP	GO:0070884	regulation of calcineurin-NFAT signaling cascade	2/197	40/18614	0.0668841	0.228388	0.177323	IGF1/PPP3CA	2
BP	GO:0071392	cellular response to estradiol stimulus	2/197	40/18614	0.0668841	0.228388	0.177323	MMP2/SFRP1	2
BP	GO:0071634	regulation of transforming growth factor beta production	2/197	40/18614	0.0668841	0.228388	0.177323	LUM/FN1	2
BP	GO:1903524	positive regulation of blood circulation	2/197	40/18614	0.0668841	0.228388	0.177323	PDE4D/CCN2	2
BP	GO:0061008	hepaticobiliary system development	4/197	145/18614	0.0683005	0.232962	0.180874	CADM1/MDK/SOD2/ANXA1	4
BP	GO:0032945	negative regulation of mononuclear cell proliferation	3/197	89/18614	0.0685173	0.233175	0.18104	PLA2G2A/GPNMB/NDFIP1	3
BP	GO:0055072	iron ion homeostasis	3/197	89/18614	0.0685173	0.233175	0.18104	STEAP1/SOD2/NDFIP1	3
BP	GO:0034284	response to monosaccharide	5/197	207/18614	0.069382	0.234244	0.18187	CCN2/SOD2/SERPINF1/PPP3CA/EFNA5	5
BP	GO:0044703	multi-organism reproductive process	5/197	207/18614	0.069382	0.234244	0.18187	MMP2/GJA1/FBLN1/SERPINE2/CTSB	5
BP	GO:0030177	positive regulation of Wnt signaling pathway	4/197	146/18614	0.0696711	0.234244	0.18187	SFRP4/COL1A1/SFRP1/SFRP2	4
BP	GO:0035107	appendage morphogenesis	4/197	146/18614	0.0696711	0.234244	0.18187	COL3A1/SEMA3C/GLI3/SFRP2	4
BP	GO:0035108	limb morphogenesis	4/197	146/18614	0.0696711	0.234244	0.18187	COL3A1/SEMA3C/GLI3/SFRP2	4
BP	GO:0050714	positive regulation of protein secretion	4/197	146/18614	0.0696711	0.234244	0.18187	IGF1/C1QTNF3/RBP4/EZR	4
BP	GO:0002691	regulation of cellular extravasation	2/197	41/18614	0.069839	0.234244	0.18187	MDK/IL1R1	2
BP	GO:0014904	myotube cell development	2/197	41/18614	0.069839	0.234244	0.18187	IGF1/PPP3CA	2
BP	GO:0048246	macrophage chemotaxis	2/197	41/18614	0.069839	0.234244	0.18187	MMP2/MDK	2
BP	GO:0050892	intestinal absorption	2/197	41/18614	0.069839	0.234244	0.18187	AKR1C1/EZR	2
BP	GO:0060421	positive regulation of heart growth	2/197	41/18614	0.069839	0.234244	0.18187	BASP1/IGF1	2
BP	GO:0106056	regulation of calcineurin-mediated signaling	2/197	41/18614	0.069839	0.234244	0.18187	IGF1/PPP3CA	2
BP	GO:1901223	negative regulation of NIK/NF-kappaB signaling	2/197	41/18614	0.069839	0.234244	0.18187	CCN3/C1QTNF3	2
BP	GO:0002285	lymphocyte activation involved in immune response	5/197	208/18614	0.0705113	0.236236	0.183417	MDK/RORA/ANXA1/TMEM98/NDFIP1	5
BP	GO:0002687	positive regulation of leukocyte migration	4/197	147/18614	0.0710557	0.237534	0.184424	THBS4/MDK/CAMK1D/IL1R1	4
BP	GO:0120161	regulation of cold-induced thermogenesis	4/197	147/18614	0.0710557	0.237534	0.184424	GJA1/MFAP2/DIO2/NOVA1	4
BP	GO:0009952	anterior/posterior pattern specification	5/197	209/18614	0.0716507	0.238991	0.185555	BASP1/SEMA3C/SFRP1/GLI3/SFRP2	5
BP	GO:0071383	cellular response to steroid hormone stimulus	5/197	209/18614	0.0716507	0.238991	0.185555	SFRP1/CYP1B1/ABHD2/ANXA1/SERPINF1	5
BP	GO:0007264	small GTPase mediated signal transduction	9/197	483/18614	0.0719314	0.238991	0.185555	IGF1/COL3A1/COL1A2/PDPN/PSD3/RIN2/ELMO1/LPAR1/NUCB2	9
BP	GO:0001843	neural tube closure	3/197	91/18614	0.0722065	0.238991	0.185555	CTHRC1/SFRP1/SFRP2	3
BP	GO:0030901	midbrain development	3/197	91/18614	0.0722065	0.238991	0.185555	BASP1/SFRP1/SFRP2	3
BP	GO:0042475	odontogenesis of dentin-containing tooth	3/197	91/18614	0.0722065	0.238991	0.185555	HTRA1/PDGFRA/GLI3	3
BP	GO:0060021	roof of mouth development	3/197	91/18614	0.0722065	0.238991	0.185555	PDGFRA/BNC2/GLI3	3
BP	GO:0106106	cold-induced thermogenesis	4/197	148/18614	0.0724545	0.238991	0.185555	GJA1/MFAP2/DIO2/NOVA1	4
BP	GO:0006040	amino sugar metabolic process	2/197	42/18614	0.0728361	0.238991	0.185555	CHI3L2/CHI3L1	2
BP	GO:0014912	negative regulation of smooth muscle cell migration	2/197	42/18614	0.0728361	0.238991	0.185555	LRP1/ABHD2	2
BP	GO:0042119	neutrophil activation	2/197	42/18614	0.0728361	0.238991	0.185555	PLA2G2A/ANXA1	2
BP	GO:0045429	positive regulation of nitric oxide biosynthetic process	2/197	42/18614	0.0728361	0.238991	0.185555	CLU/SOD2	2
BP	GO:0055090	acylglycerol homeostasis	2/197	42/18614	0.0728361	0.238991	0.185555	C1QTNF3/RORA	2
BP	GO:0070296	sarcoplasmic reticulum calcium ion transport	2/197	42/18614	0.0728361	0.238991	0.185555	PDE4D/ANK2	2
BP	GO:0070328	triglyceride homeostasis	2/197	42/18614	0.0728361	0.238991	0.185555	C1QTNF3/RORA	2
BP	GO:0071542	dopaminergic neuron differentiation	2/197	42/18614	0.0728361	0.238991	0.185555	SFRP1/SFRP2	2
BP	GO:1904037	positive regulation of epithelial cell apoptotic process	2/197	42/18614	0.0728361	0.238991	0.185555	SFRP4/RGCC	2
BP	GO:0001656	metanephros development	3/197	92/18614	0.074084	0.242034	0.187918	BASP1/PDGFRA/GLI3	3
BP	GO:0055006	cardiac cell development	3/197	92/18614	0.074084	0.242034	0.187918	PDGFRA/IGF1/SGCD	3
BP	GO:0055017	cardiac muscle tissue growth	3/197	92/18614	0.074084	0.242034	0.187918	IGF1/RBP4/RUNX1	3
BP	GO:0060606	tube closure	3/197	92/18614	0.074084	0.242034	0.187918	CTHRC1/SFRP1/SFRP2	3
BP	GO:0009154	purine ribonucleotide catabolic process	2/197	43/18614	0.075874	0.246021	0.191013	PDE4D/NT5E	2
BP	GO:0010907	positive regulation of glucose metabolic process	2/197	43/18614	0.075874	0.246021	0.191013	IGF1/NNMT	2
BP	GO:0031952	regulation of protein autophosphorylation	2/197	43/18614	0.075874	0.246021	0.191013	ENPP1/GPNMB	2
BP	GO:0045687	positive regulation of glial cell differentiation	2/197	43/18614	0.075874	0.246021	0.191013	MDK/SERPINE2	2
BP	GO:0045840	positive regulation of mitotic nuclear division	2/197	43/18614	0.075874	0.246021	0.191013	IGF1/RGCC	2
BP	GO:0048713	regulation of oligodendrocyte differentiation	2/197	43/18614	0.075874	0.246021	0.191013	MDK/TMEM98	2
BP	GO:0071548	response to dexamethasone	2/197	43/18614	0.075874	0.246021	0.191013	CYP1B1/SERPINF1	2
BP	GO:1904427	positive regulation of calcium ion transmembrane transport	3/197	93/18614	0.0759831	0.24611	0.191083	CEMIP/ANK2/PPP3CA	3
BP	GO:0008016	regulation of heart contraction	5/197	213/18614	0.0763092	0.246902	0.191697	GJA1/PDE4D/CCN2/CELF2/ANK2	5
BP	GO:0051235	maintenance of location	7/197	347/18614	0.0764352	0.247045	0.191809	NBL1/PDE4D/ENPP1/CEMIP/KDELR3/ANXA1/ANK2	7
BP	GO:0070661	leukocyte proliferation	7/197	348/18614	0.0773424	0.24971	0.193878	CLU/PLA2G2A/IGF1/GPNMB/ANXA1/PPP3CA/NDFIP1	7
BP	GO:0016051	carbohydrate biosynthetic process	5/197	214/18614	0.0774989	0.249949	0.194063	ENPP1/IGF1/NNMT/C1QTNF3/RBP4	5
BP	GO:0071322	cellular response to carbohydrate stimulus	4/197	152/18614	0.078189	0.251149	0.194995	COLEC12/SERPINF1/PPP3CA/EFNA5	4
BP	GO:0006936	muscle contraction	7/197	349/18614	0.0782559	0.251149	0.194995	COMP/GJA1/PDE4D/SGCD/CCN2/KCNMA1/ANK2	7
BP	GO:0090066	regulation of anatomical structure size	9/197	492/18614	0.0786192	0.251149	0.194995	MMP2/COMP/FN1/CAPG/SEMA3C/KCNMA1/SOD2/EZR/EFNA5	9
BP	GO:0043491	protein kinase B signaling	5/197	215/18614	0.0786987	0.251149	0.194995	CHI3L1/IGF1/AKR1C2/FGFR1/MAGI2	5
BP	GO:0045165	cell fate commitment	6/197	281/18614	0.0787173	0.251149	0.194995	PDPN/SFRP1/GAS1/GLI3/SFRP2/ZNF521	6
BP	GO:0021587	cerebellum morphogenesis	2/197	44/18614	0.0789515	0.251149	0.194995	RORA/SERPINE2	2
BP	GO:0032881	regulation of polysaccharide metabolic process	2/197	44/18614	0.0789515	0.251149	0.194995	ENPP1/IGF1	2
BP	GO:0042596	fear response	2/197	44/18614	0.0789515	0.251149	0.194995	MDK/DPP4	2
BP	GO:0051602	response to electrical stimulus	2/197	44/18614	0.0789515	0.251149	0.194995	MMP2/SOD2	2
BP	GO:0071526	semaphorin-plexin signaling pathway	2/197	44/18614	0.0789515	0.251149	0.194995	SEMA3C/NRP2	2
BP	GO:1900026	positive regulation of substrate adhesion-dependent cell spreading	2/197	44/18614	0.0789515	0.251149	0.194995	S100A10/MDK	2
BP	GO:1904407	positive regulation of nitric oxide metabolic process	2/197	44/18614	0.0789515	0.251149	0.194995	CLU/SOD2	2
BP	GO:2000249	regulation of actin cytoskeleton reorganization	2/197	44/18614	0.0789515	0.251149	0.194995	PDGFRA/MDK	2
BP	GO:0030099	myeloid cell differentiation	8/197	421/18614	0.0795531	0.252334	0.195915	MAFB/TSPAN2/SFRP1/TNFAIP6/CD109/RUNX1/PPP3CA/NDFIP1	8
BP	GO:0007292	female gamete generation	4/197	153/18614	0.0796573	0.252334	0.195915	MMP2/IGF1/MDK/TNFAIP6	4
BP	GO:0006029	proteoglycan metabolic process	3/197	95/18614	0.0798453	0.252334	0.195915	DCN/IGF1/BGN	3
BP	GO:0009953	dorsal/ventral pattern formation	3/197	95/18614	0.0798453	0.252334	0.195915	NBL1/SFRP1/GLI3	3
BP	GO:0042982	amyloid precursor protein metabolic process	3/197	95/18614	0.0798453	0.252334	0.195915	CLU/IGF1/SPON1	3
BP	GO:0045638	negative regulation of myeloid cell differentiation	3/197	95/18614	0.0798453	0.252334	0.195915	MAFB/SFRP1/TNFAIP6	3
BP	GO:0044706	multi-multicellular organism process	5/197	216/18614	0.0799085	0.252334	0.195915	MMP2/GJA1/FBLN1/SERPINE2/CTSB	5
BP	GO:0002690	positive regulation of leukocyte chemotaxis	3/197	96/18614	0.0818079	0.255415	0.198307	THBS4/MDK/CAMK1D	3
BP	GO:0046364	monosaccharide biosynthetic process	3/197	96/18614	0.0818079	0.255415	0.198307	NNMT/C1QTNF3/RBP4	3
BP	GO:0048477	oogenesis	3/197	96/18614	0.0818079	0.255415	0.198307	IGF1/MDK/TNFAIP6	3
BP	GO:0070664	negative regulation of leukocyte proliferation	3/197	96/18614	0.0818079	0.255415	0.198307	PLA2G2A/GPNMB/NDFIP1	3
BP	GO:0005978	glycogen biosynthetic process	2/197	45/18614	0.0820676	0.255415	0.198307	ENPP1/IGF1	2
BP	GO:0009250	glucan biosynthetic process	2/197	45/18614	0.0820676	0.255415	0.198307	ENPP1/IGF1	2
BP	GO:0010677	negative regulation of cellular carbohydrate metabolic process	2/197	45/18614	0.0820676	0.255415	0.198307	ENPP1/C1QTNF3	2
BP	GO:0010799	regulation of peptidyl-threonine phosphorylation	2/197	45/18614	0.0820676	0.255415	0.198307	CHI3L1/CEMIP	2
BP	GO:0014003	oligodendrocyte development	2/197	45/18614	0.0820676	0.255415	0.198307	CLU/LPAR1	2
BP	GO:0033173	calcineurin-NFAT signaling cascade	2/197	45/18614	0.0820676	0.255415	0.198307	IGF1/PPP3CA	2
BP	GO:0046006	regulation of activated T cell proliferation	2/197	45/18614	0.0820676	0.255415	0.198307	IGF1/PPP3CA	2
BP	GO:0048483	autonomic nervous system development	2/197	45/18614	0.0820676	0.255415	0.198307	FN1/NRP2	2
BP	GO:0048701	embryonic cranial skeleton morphogenesis	2/197	45/18614	0.0820676	0.255415	0.198307	PDGFRA/GLI3	2
BP	GO:1901021	positive regulation of calcium ion transmembrane transporter activity	2/197	45/18614	0.0820676	0.255415	0.198307	ANK2/PPP3CA	2
BP	GO:0010876	lipid localization	9/197	497/18614	0.082494	0.256388	0.199063	CLU/PLA2G2A/ENPP1/LRP1/NPC2/AKR1C1/RBP4/PLTP/ANXA1	9
BP	GO:0043524	negative regulation of neuron apoptotic process	4/197	155/18614	0.0826348	0.256388	0.199063	RETREG1/MDK/SOD2/CRLF1	4
BP	GO:0060041	retina development in camera-type eye	4/197	155/18614	0.0826348	0.256388	0.199063	PDGFRA/RBP4/CYP1B1/SERPINF1	4
BP	GO:0072659	protein localization to plasma membrane	6/197	285/18614	0.0829289	0.257037	0.199566	S100A10/LRP1/LRRC15/ARL6IP5/EZR/ANK2	6
BP	GO:0006942	regulation of striated muscle contraction	3/197	97/18614	0.0837914	0.258914	0.201024	PDE4D/CCN2/ANK2	3
BP	GO:0014020	primary neural tube formation	3/197	97/18614	0.0837914	0.258914	0.201024	CTHRC1/SFRP1/SFRP2	3
BP	GO:0060993	kidney morphogenesis	3/197	97/18614	0.0837914	0.258914	0.201024	BASP1/GLI3/PPP3CA	3
BP	GO:2001236	regulation of extrinsic apoptotic signaling pathway	4/197	156/18614	0.0841439	0.259737	0.201663	IGF1/SFRP1/SFRP2/FGFR1	4
BP	GO:0043434	response to peptide hormone	8/197	427/18614	0.0846738	0.261106	0.202726	CTSK/CDO1/ENPP1/COL3A1/COL1A1/CCN2/CYP1B1/ANXA1	8
BP	GO:0002455	humoral immune response mediated by circulating immunoglobulin	2/197	46/18614	0.085221	0.261992	0.203413	CLU/C1S	2
BP	GO:0071827	plasma lipoprotein particle organization	2/197	46/18614	0.085221	0.261992	0.203413	PLA2G2A/PLTP	2
BP	GO:2001222	regulation of neuron migration	2/197	46/18614	0.085221	0.261992	0.203413	COL3A1/MDK	2
BP	GO:0007043	cell-cell junction assembly	4/197	157/18614	0.0856666	0.263094	0.204269	GJA1/CDH11/FSCN1/ANK2	4
BP	GO:0120162	positive regulation of cold-induced thermogenesis	3/197	98/18614	0.0857953	0.263222	0.204369	GJA1/MFAP2/DIO2	3
BP	GO:0120254	olefinic compound metabolic process	4/197	158/18614	0.0872027	0.266993	0.207296	AKR1C2/AKR1C1/RBP4/CYP1B1	4
BP	GO:1903532	positive regulation of secretion by cell	6/197	289/18614	0.0872638	0.266993	0.207296	S100A10/IGF1/RGCC/C1QTNF3/RBP4/EZR	6
BP	GO:0006493	protein O-linked glycosylation	3/197	99/18614	0.0878196	0.266993	0.207296	GXYLT2/GALNT15/GALNT1	3
BP	GO:0010596	negative regulation of endothelial cell migration	3/197	99/18614	0.0878196	0.266993	0.207296	DCN/RGCC/SERPINF1	3
BP	GO:0036473	cell death in response to oxidative stress	3/197	99/18614	0.0878196	0.266993	0.207296	ARL6IP5/SOD2/CYP1B1	3
BP	GO:0042632	cholesterol homeostasis	3/197	99/18614	0.0878196	0.266993	0.207296	NPC2/AKR1C1/RORA	3
BP	GO:0048661	positive regulation of smooth muscle cell proliferation	3/197	99/18614	0.0878196	0.266993	0.207296	MMP2/GJA1/IGF1	3
BP	GO:0098869	cellular oxidant detoxification	3/197	99/18614	0.0878196	0.266993	0.207296	SOD2/MGST1/GPX8	3
BP	GO:2001243	negative regulation of intrinsic apoptotic signaling pathway	3/197	99/18614	0.0878196	0.266993	0.207296	CLU/SFRP2/SOD2	3
BP	GO:0010837	regulation of keratinocyte proliferation	2/197	47/18614	0.0884107	0.267444	0.207647	MDK/CD109	2
BP	GO:0021575	hindbrain morphogenesis	2/197	47/18614	0.0884107	0.267444	0.207647	RORA/SERPINE2	2
BP	GO:0043277	apoptotic cell clearance	2/197	47/18614	0.0884107	0.267444	0.207647	LRP1/ANXA1	2
BP	GO:0048806	genitalia development	2/197	47/18614	0.0884107	0.267444	0.207647	PDGFRA/RBP4	2
BP	GO:0090199	regulation of release of cytochrome c from mitochondria	2/197	47/18614	0.0884107	0.267444	0.207647	CLU/IGF1	2
BP	GO:0042176	regulation of protein catabolic process	7/197	361/18614	0.0897092	0.271027	0.210428	CLU/LRP1/SERPINE2/TIMP2/CST3/EZR/NDFIP1	7
BP	GO:0055092	sterol homeostasis	3/197	100/18614	0.089864	0.271027	0.210428	NPC2/AKR1C1/RORA	3
BP	GO:1901019	regulation of calcium ion transmembrane transporter activity	3/197	100/18614	0.089864	0.271027	0.210428	PDE4D/ANK2/PPP3CA	3
BP	GO:0042391	regulation of membrane potential	8/197	433/18614	0.0899848	0.271121	0.210501	DCN/GJA1/ARL6IP5/KCNMA1/SOD2/PIEZO2/ANK2/PPP3CA	8
BP	GO:0019932	second-messenger-mediated signaling	6/197	292/18614	0.0905956	0.272689	0.211719	PDE4D/IGF1/SGCD/LPAR1/ANK2/PPP3CA	6
BP	GO:0003044	regulation of systemic arterial blood pressure mediated by a chemical signal	2/197	48/18614	0.0916354	0.273909	0.212666	PDE4D/SOD2	2
BP	GO:0021795	cerebral cortex cell migration	2/197	48/18614	0.0916354	0.273909	0.212666	COL3A1/GLI3	2
BP	GO:0032309	icosanoid secretion	2/197	48/18614	0.0916354	0.273909	0.212666	PLA2G2A/ANXA1	2
BP	GO:0035850	epithelial cell differentiation involved in kidney development	2/197	48/18614	0.0916354	0.273909	0.212666	BASP1/MAGI2	2
BP	GO:0036230	granulocyte activation	2/197	48/18614	0.0916354	0.273909	0.212666	PLA2G2A/ANXA1	2
BP	GO:0044331	cell-cell adhesion mediated by cadherin	2/197	48/18614	0.0916354	0.273909	0.212666	CDH11/RGCC	2
BP	GO:0050798	activated T cell proliferation	2/197	48/18614	0.0916354	0.273909	0.212666	IGF1/PPP3CA	2
BP	GO:0035051	cardiocyte differentiation	4/197	161/18614	0.0918907	0.273972	0.212715	PDGFRA/IGF1/SEMA3C/SGCD	4
BP	GO:1990845	adaptive thermogenesis	4/197	161/18614	0.0918907	0.273972	0.212715	GJA1/MFAP2/DIO2/NOVA1	4
BP	GO:0061337	cardiac conduction	3/197	101/18614	0.0919283	0.273972	0.212715	GJA1/PDE4D/ANK2	3
BP	GO:0045862	positive regulation of proteolysis	7/197	365/18614	0.0937273	0.279058	0.216664	CLU/S100A10/CTSK/SPON1/ARL6IP5/CCN2/SFRP2	7
BP	GO:0007528	neuromuscular junction development	2/197	49/18614	0.0948942	0.279637	0.217113	TNC/PPFIBP1	2
BP	GO:0009261	ribonucleotide catabolic process	2/197	49/18614	0.0948942	0.279637	0.217113	PDE4D/NT5E	2
BP	GO:0010043	response to zinc ion	2/197	49/18614	0.0948942	0.279637	0.217113	MT1X/SOD2	2
BP	GO:0010665	regulation of cardiac muscle cell apoptotic process	2/197	49/18614	0.0948942	0.279637	0.217113	MDK/SFRP2	2
BP	GO:0046850	regulation of bone remodeling	2/197	49/18614	0.0948942	0.279637	0.217113	MDK/SFRP1	2
BP	GO:0060043	regulation of cardiac muscle cell proliferation	2/197	49/18614	0.0948942	0.279637	0.217113	RBP4/RUNX1	2
BP	GO:0061028	establishment of endothelial barrier	2/197	49/18614	0.0948942	0.279637	0.217113	PDE4D/EZR	2
BP	GO:0071825	protein-lipid complex subunit organization	2/197	49/18614	0.0948942	0.279637	0.217113	PLA2G2A/PLTP	2
BP	GO:0097720	calcineurin-mediated signaling	2/197	49/18614	0.0948942	0.279637	0.217113	IGF1/PPP3CA	2
BP	GO:0002366	leukocyte activation involved in immune response	6/197	296/18614	0.0951446	0.279637	0.217113	MDK/RORA/S100A13/ANXA1/TMEM98/NDFIP1	6
BP	GO:0015850	organic hydroxy compound transport	6/197	296/18614	0.0951446	0.279637	0.217113	CLU/LRP1/NPC2/AKR1C1/RBP4/PLTP	6
BP	GO:0019318	hexose metabolic process	5/197	228/18614	0.0951947	0.279637	0.217113	IGF1/NNMT/C1QTNF3/RORA/RBP4	5
BP	GO:0008630	intrinsic apoptotic signaling pathway in response to DNA damage	3/197	103/18614	0.0961154	0.279637	0.217113	CLU/SFRP2/SOD2	3
BP	GO:0032677	regulation of interleukin-8 production	3/197	103/18614	0.0961154	0.279637	0.217113	CHI3L1/ANXA4/ANXA1	3
BP	GO:1903076	regulation of protein localization to plasma membrane	3/197	103/18614	0.0961154	0.279637	0.217113	LRP1/LRRC15/EZR	3
BP	GO:0001974	blood vessel remodeling	2/197	50/18614	0.0981859	0.279637	0.217113	SEMA3C/CST3	2
BP	GO:1902041	regulation of extrinsic apoptotic signaling pathway via death domain receptors	2/197	50/18614	0.0981859	0.279637	0.217113	SFRP1/SFRP2	2
BP	GO:0032637	interleukin-8 production	3/197	104/18614	0.0982378	0.279637	0.217113	CHI3L1/ANXA4/ANXA1	3
BP	GO:0050773	regulation of dendrite development	3/197	104/18614	0.0982378	0.279637	0.217113	PTPRD/CAMK1D/PPP3CA	3
BP	GO:0048588	developmental cell growth	5/197	231/18614	0.0992344	0.279637	0.217113	FN1/IGF1/SEMA3C/NRP2/EFNA5	5
BP	GO:0001841	neural tube formation	3/197	105/18614	0.100379	0.279637	0.217113	CTHRC1/SFRP1/SFRP2	3
BP	GO:0042102	positive regulation of T cell proliferation	3/197	105/18614	0.100379	0.279637	0.217113	IGF1/ANXA1/PPP3CA	3
BP	GO:0061387	regulation of extent of cell growth	3/197	105/18614	0.100379	0.279637	0.217113	FN1/SEMA3C/EFNA5	3
BP	GO:0000098	sulfur amino acid catabolic process	1/197	10/18614	0.100957	0.279637	0.217113	CDO1	1
BP	GO:0001514	selenocysteine incorporation	1/197	10/18614	0.100957	0.279637	0.217113	DIO2	1
BP	GO:0001765	membrane raft assembly	1/197	10/18614	0.100957	0.279637	0.217113	S100A10	1
BP	GO:0003253	cardiac neural crest cell migration involved in outflow tract morphogenesis	1/197	10/18614	0.100957	0.279637	0.217113	SEMA3C	1
BP	GO:0003330	regulation of extracellular matrix constituent secretion	1/197	10/18614	0.100957	0.279637	0.217113	RGCC	1
BP	GO:0006451	translational readthrough	1/197	10/18614	0.100957	0.279637	0.217113	DIO2	1
BP	GO:0009128	purine nucleoside monophosphate catabolic process	1/197	10/18614	0.100957	0.279637	0.217113	NT5E	1
BP	GO:0009169	purine ribonucleoside monophosphate catabolic process	1/197	10/18614	0.100957	0.279637	0.217113	NT5E	1
BP	GO:0014848	urinary tract smooth muscle contraction	1/197	10/18614	0.100957	0.279637	0.217113	KCNMA1	1
BP	GO:0018242	protein O-linked glycosylation via serine	1/197	10/18614	0.100957	0.279637	0.217113	GALNT1	1
BP	GO:0018243	protein O-linked glycosylation via threonine	1/197	10/18614	0.100957	0.279637	0.217113	GALNT1	1
BP	GO:0021520	spinal cord motor neuron cell fate specification	1/197	10/18614	0.100957	0.279637	0.217113	GLI3	1
BP	GO:0021561	facial nerve development	1/197	10/18614	0.100957	0.279637	0.217113	NRP2	1
BP	GO:0021604	cranial nerve structural organization	1/197	10/18614	0.100957	0.279637	0.217113	NRP2	1
BP	GO:0021610	facial nerve morphogenesis	1/197	10/18614	0.100957	0.279637	0.217113	NRP2	1
BP	GO:0030643	intracellular phosphate ion homeostasis	1/197	10/18614	0.100957	0.279637	0.217113	ENPP1	1
BP	GO:0030953	astral microtubule organization	1/197	10/18614	0.100957	0.279637	0.217113	EZR	1
BP	GO:0031642	negative regulation of myelination	1/197	10/18614	0.100957	0.279637	0.217113	TMEM98	1
BP	GO:0032025	response to cobalt ion	1/197	10/18614	0.100957	0.279637	0.217113	SERPINF1	1
BP	GO:0033034	positive regulation of myeloid cell apoptotic process	1/197	10/18614	0.100957	0.279637	0.217113	ANXA1	1
BP	GO:0033197	response to vitamin E	1/197	10/18614	0.100957	0.279637	0.217113	COL1A1	1
BP	GO:0034356	NAD biosynthesis via nicotinamide riboside salvage pathway	1/197	10/18614	0.100957	0.279637	0.217113	NNMT	1
BP	GO:0035332	positive regulation of hippo signaling	1/197	10/18614	0.100957	0.279637	0.217113	FRMD6	1
BP	GO:0035768	endothelial cell chemotaxis to fibroblast growth factor	1/197	10/18614	0.100957	0.279637	0.217113	FGFR1	1
BP	GO:0038130	ERBB4 signaling pathway	1/197	10/18614	0.100957	0.279637	0.217113	CADM1	1
BP	GO:0044341	sodium-dependent phosphate transport	1/197	10/18614	0.100957	0.279637	0.217113	SFRP4	1
BP	GO:0045625	regulation of T-helper 1 cell differentiation	1/197	10/18614	0.100957	0.279637	0.217113	ANXA1	1
BP	GO:0046085	adenosine metabolic process	1/197	10/18614	0.100957	0.279637	0.217113	NT5E	1
BP	GO:0048251	elastic fiber assembly	1/197	10/18614	0.100957	0.279637	0.217113	COL3A1	1
BP	GO:0048263	determination of dorsal identity	1/197	10/18614	0.100957	0.279637	0.217113	NBL1	1
BP	GO:0048672	positive regulation of collateral sprouting	1/197	10/18614	0.100957	0.279637	0.217113	EFNA5	1
BP	GO:0051660	establishment of centrosome localization	1/197	10/18614	0.100957	0.279637	0.217113	EZR	1
BP	GO:0060068	vagina development	1/197	10/18614	0.100957	0.279637	0.217113	RBP4	1
BP	GO:0060245	detection of cell density	1/197	10/18614	0.100957	0.279637	0.217113	FAP	1
BP	GO:0060452	positive regulation of cardiac muscle contraction	1/197	10/18614	0.100957	0.279637	0.217113	CCN2	1
BP	GO:0060525	prostate glandular acinus development	1/197	10/18614	0.100957	0.279637	0.217113	SFRP1	1
BP	GO:0060628	regulation of ER to Golgi vesicle-mediated transport	1/197	10/18614	0.100957	0.279637	0.217113	GAS1	1
BP	GO:0060768	regulation of epithelial cell proliferation involved in prostate gland development	1/197	10/18614	0.100957	0.279637	0.217113	SERPINF1	1
BP	GO:0060856	establishment of blood-brain barrier	1/197	10/18614	0.100957	0.279637	0.217113	MXRA8	1
BP	GO:0061299	retina vasculature morphogenesis in camera-type eye	1/197	10/18614	0.100957	0.279637	0.217113	CYP1B1	1
BP	GO:0070874	negative regulation of glycogen metabolic process	1/197	10/18614	0.100957	0.279637	0.217113	ENPP1	1
BP	GO:0071803	positive regulation of podosome assembly	1/197	10/18614	0.100957	0.279637	0.217113	FSCN1	1
BP	GO:0097090	presynaptic membrane organization	1/197	10/18614	0.100957	0.279637	0.217113	PTPRD	1
BP	GO:0097267	omega-hydroxylase P450 pathway	1/197	10/18614	0.100957	0.279637	0.217113	CYP1B1	1
BP	GO:1901620	regulation of smoothened signaling pathway involved in dorsal/ventral neural tube patterning	1/197	10/18614	0.100957	0.279637	0.217113	GLI3	1
BP	GO:1904181	positive regulation of membrane depolarization	1/197	10/18614	0.100957	0.279637	0.217113	DCN	1
BP	GO:1905461	positive regulation of vascular associated smooth muscle cell apoptotic process	1/197	10/18614	0.100957	0.279637	0.217113	SOD2	1
BP	GO:2000048	negative regulation of cell-cell adhesion mediated by cadherin	1/197	10/18614	0.100957	0.279637	0.217113	RGCC	1
BP	GO:2000271	positive regulation of fibroblast apoptotic process	1/197	10/18614	0.100957	0.279637	0.217113	SFRP1	1
BP	GO:2000347	positive regulation of hepatocyte proliferation	1/197	10/18614	0.100957	0.279637	0.217113	MDK	1
BP	GO:2000544	regulation of endothelial cell chemotaxis to fibroblast growth factor	1/197	10/18614	0.100957	0.279637	0.217113	FGFR1	1
BP	GO:2000659	regulation of interleukin-1-mediated signaling pathway	1/197	10/18614	0.100957	0.279637	0.217113	IL1R1	1
BP	GO:0006111	regulation of gluconeogenesis	2/197	51/18614	0.10151	0.279637	0.217113	NNMT/C1QTNF3	2
BP	GO:0010662	regulation of striated muscle cell apoptotic process	2/197	51/18614	0.10151	0.279637	0.217113	MDK/SFRP2	2
BP	GO:0043113	receptor clustering	2/197	51/18614	0.10151	0.279637	0.217113	TNFAIP6/MAGI2	2
BP	GO:0045912	negative regulation of carbohydrate metabolic process	2/197	51/18614	0.10151	0.279637	0.217113	ENPP1/C1QTNF3	2
BP	GO:0051489	regulation of filopodium assembly	2/197	51/18614	0.10151	0.279637	0.217113	DPYSL3/FSCN1	2
BP	GO:0060688	regulation of morphogenesis of a branching structure	2/197	51/18614	0.10151	0.279637	0.217113	MDK/SFRP1	2
BP	GO:0120009	intermembrane lipid transfer	2/197	51/18614	0.10151	0.279637	0.217113	NPC2/PLTP	2
BP	GO:0006869	lipid transport	8/197	447/18614	0.103113	0.283796	0.220342	CLU/PLA2G2A/LRP1/NPC2/AKR1C1/RBP4/PLTP/ANXA1	8
BP	GO:0008544	epidermis development	7/197	375/18614	0.104206	0.285752	0.221861	MAFB/SFRP4/KAZN/CCN2/CD109/ANXA1/PPP3CA	7
BP	GO:0003279	cardiac septum development	3/197	107/18614	0.104718	0.285752	0.221861	SEMA3C/NRP2/ANK2	3
BP	GO:0006195	purine nucleotide catabolic process	2/197	52/18614	0.104864	0.285752	0.221861	PDE4D/NT5E	2
BP	GO:0006890	retrograde vesicle-mediated transport, Golgi to endoplasmic reticulum	2/197	52/18614	0.104864	0.285752	0.221861	COPZ2/KDELR3	2
BP	GO:0019933	cAMP-mediated signaling	2/197	52/18614	0.104864	0.285752	0.221861	PDE4D/LPAR1	2
BP	GO:0021872	forebrain generation of neurons	2/197	52/18614	0.104864	0.285752	0.221861	NRP2/GLI3	2
BP	GO:0031103	axon regeneration	2/197	52/18614	0.104864	0.285752	0.221861	MMP2/TNC	2
BP	GO:0046622	positive regulation of organ growth	2/197	52/18614	0.104864	0.285752	0.221861	BASP1/IGF1	2
BP	GO:0048013	ephrin receptor signaling pathway	2/197	52/18614	0.104864	0.285752	0.221861	MMP2/EFNA5	2
BP	GO:0101023	vascular endothelial cell proliferation	2/197	52/18614	0.104864	0.285752	0.221861	MDK/FGFR1	2
BP	GO:1905562	regulation of vascular endothelial cell proliferation	2/197	52/18614	0.104864	0.285752	0.221861	MDK/FGFR1	2
BP	GO:0002696	positive regulation of leukocyte activation	7/197	377/18614	0.106376	0.28584	0.22193	IGF1/MDK/DPP4/GLI3/RUNX1/ANXA1/PPP3CA	7
BP	GO:0014013	regulation of gliogenesis	3/197	108/18614	0.106915	0.28584	0.22193	MDK/SERPINE2/TMEM98	3
BP	GO:0046651	lymphocyte proliferation	6/197	306/18614	0.107043	0.28584	0.22193	PLA2G2A/IGF1/GPNMB/ANXA1/PPP3CA/NDFIP1	6
BP	GO:0010659	cardiac muscle cell apoptotic process	2/197	53/18614	0.108248	0.28584	0.22193	MDK/SFRP2	2
BP	GO:0010823	negative regulation of mitochondrion organization	2/197	53/18614	0.108248	0.28584	0.22193	CLU/IGF1	2
BP	GO:0010874	regulation of cholesterol efflux	2/197	53/18614	0.108248	0.28584	0.22193	LRP1/PLTP	2
BP	GO:0042572	retinol metabolic process	2/197	53/18614	0.108248	0.28584	0.22193	RBP4/CYP1B1	2
BP	GO:0050873	brown fat cell differentiation	2/197	53/18614	0.108248	0.28584	0.22193	DIO2/METRNL	2
BP	GO:0050982	detection of mechanical stimulus	2/197	53/18614	0.108248	0.28584	0.22193	SERPINE2/PIEZO2	2
BP	GO:0048568	embryonic organ development	8/197	453/18614	0.109052	0.28584	0.22193	CTHRC1/MAFB/PDGFRA/EFEMP1/MFAP2/GLI3/MFAP5/RBP4	8
BP	GO:1904035	regulation of epithelial cell apoptotic process	3/197	109/18614	0.109129	0.28584	0.22193	SFRP4/RGCC/MDK	3
BP	GO:0055088	lipid homeostasis	4/197	172/18614	0.110074	0.28584	0.22193	NPC2/AKR1C1/C1QTNF3/RORA	4
BP	GO:0071453	cellular response to oxygen levels	4/197	172/18614	0.110074	0.28584	0.22193	RGCC/SFRP1/RORA/LPAR1	4
BP	GO:0001547	antral ovarian follicle growth	1/197	11/18614	0.110477	0.28584	0.22193	TNFAIP6	1
BP	GO:0010269	response to selenium ion	1/197	11/18614	0.110477	0.28584	0.22193	SOD2	1
BP	GO:0010917	negative regulation of mitochondrial membrane potential	1/197	11/18614	0.110477	0.28584	0.22193	ARL6IP5	1
BP	GO:0019065	receptor-mediated endocytosis of virus by host cell	1/197	11/18614	0.110477	0.28584	0.22193	DPP4	1
BP	GO:0021562	vestibulocochlear nerve development	1/197	11/18614	0.110477	0.28584	0.22193	NRP2	1
BP	GO:0021603	cranial nerve formation	1/197	11/18614	0.110477	0.28584	0.22193	MAFB	1
BP	GO:0022605	mammalian oogenesis stage	1/197	11/18614	0.110477	0.28584	0.22193	TNFAIP6	1
BP	GO:0031340	positive regulation of vesicle fusion	1/197	11/18614	0.110477	0.28584	0.22193	ANXA1	1
BP	GO:0032060	bleb assembly	1/197	11/18614	0.110477	0.28584	0.22193	LPAR1	1
BP	GO:0032276	regulation of gonadotropin secretion	1/197	11/18614	0.110477	0.28584	0.22193	GJA1	1
BP	GO:0032610	interleukin-1 alpha production	1/197	11/18614	0.110477	0.28584	0.22193	S100A13	1
BP	GO:0032650	regulation of interleukin-1 alpha production	1/197	11/18614	0.110477	0.28584	0.22193	S100A13	1
BP	GO:0032754	positive regulation of interleukin-5 production	1/197	11/18614	0.110477	0.28584	0.22193	PDE4D	1
BP	GO:0033632	regulation of cell-cell adhesion mediated by integrin	1/197	11/18614	0.110477	0.28584	0.22193	DPP4	1
BP	GO:0035581	sequestering of extracellular ligand from receptor	1/197	11/18614	0.110477	0.28584	0.22193	NBL1	1
BP	GO:0035766	cell chemotaxis to fibroblast growth factor	1/197	11/18614	0.110477	0.28584	0.22193	FGFR1	1
BP	GO:0038063	collagen-activated tyrosine kinase receptor signaling pathway	1/197	11/18614	0.110477	0.28584	0.22193	COL1A1	1
BP	GO:0042451	purine nucleoside biosynthetic process	1/197	11/18614	0.110477	0.28584	0.22193	NT5E	1
BP	GO:0042455	ribonucleoside biosynthetic process	1/197	11/18614	0.110477	0.28584	0.22193	NT5E	1
BP	GO:0044857	plasma membrane raft organization	1/197	11/18614	0.110477	0.28584	0.22193	COLEC12	1
BP	GO:0045060	negative thymic T cell selection	1/197	11/18614	0.110477	0.28584	0.22193	GLI3	1
BP	GO:0045628	regulation of T-helper 2 cell differentiation	1/197	11/18614	0.110477	0.28584	0.22193	ANXA1	1
BP	GO:0045837	negative regulation of membrane potential	1/197	11/18614	0.110477	0.28584	0.22193	ARL6IP5	1
BP	GO:0046129	purine ribonucleoside biosynthetic process	1/197	11/18614	0.110477	0.28584	0.22193	NT5E	1
BP	GO:0048262	determination of dorsal/ventral asymmetry	1/197	11/18614	0.110477	0.28584	0.22193	NBL1	1
BP	GO:0048505	regulation of timing of cell differentiation	1/197	11/18614	0.110477	0.28584	0.22193	SERPINE2	1
BP	GO:0060081	membrane hyperpolarization	1/197	11/18614	0.110477	0.28584	0.22193	SOD2	1
BP	GO:0060174	limb bud formation	1/197	11/18614	0.110477	0.28584	0.22193	SEMA3C	1
BP	GO:0060579	ventral spinal cord interneuron fate commitment	1/197	11/18614	0.110477	0.28584	0.22193	GLI3	1
BP	GO:0060581	cell fate commitment involved in pattern specification	1/197	11/18614	0.110477	0.28584	0.22193	GLI3	1
BP	GO:0060767	epithelial cell proliferation involved in prostate gland development	1/197	11/18614	0.110477	0.28584	0.22193	SERPINF1	1
BP	GO:0071492	cellular response to UV-A	1/197	11/18614	0.110477	0.28584	0.22193	MMP2	1
BP	GO:0072697	protein localization to cell cortex	1/197	11/18614	0.110477	0.28584	0.22193	EZR	1
BP	GO:0090184	positive regulation of kidney development	1/197	11/18614	0.110477	0.28584	0.22193	PPP3CA	1
BP	GO:0090527	actin filament reorganization	1/197	11/18614	0.110477	0.28584	0.22193	HMCN1	1
BP	GO:0098974	postsynaptic actin cytoskeleton organization	1/197	11/18614	0.110477	0.28584	0.22193	EZR	1
BP	GO:0099151	regulation of postsynaptic density assembly	1/197	11/18614	0.110477	0.28584	0.22193	PTPRD	1
BP	GO:1901203	positive regulation of extracellular matrix assembly	1/197	11/18614	0.110477	0.28584	0.22193	RGCC	1
BP	GO:1901844	regulation of cell communication by electrical coupling involved in cardiac conduction	1/197	11/18614	0.110477	0.28584	0.22193	PDE4D	1
BP	GO:1904847	regulation of cell chemotaxis to fibroblast growth factor	1/197	11/18614	0.110477	0.28584	0.22193	FGFR1	1
BP	GO:1905165	regulation of lysosomal protein catabolic process	1/197	11/18614	0.110477	0.28584	0.22193	LRP1	1
BP	GO:1905651	regulation of artery morphogenesis	1/197	11/18614	0.110477	0.28584	0.22193	MDK	1
BP	GO:1905665	positive regulation of calcium ion import across plasma membrane	1/197	11/18614	0.110477	0.28584	0.22193	PPP3CA	1
BP	GO:2000392	regulation of lamellipodium morphogenesis	1/197	11/18614	0.110477	0.28584	0.22193	PDPN	1
BP	GO:2000672	negative regulation of motor neuron apoptotic process	1/197	11/18614	0.110477	0.28584	0.22193	CRLF1	1
BP	GO:2001223	negative regulation of neuron migration	1/197	11/18614	0.110477	0.28584	0.22193	COL3A1	1
BP	GO:0051222	positive regulation of protein transport	6/197	309/18614	0.110757	0.286153	0.222172	IGF1/CEMIP/GLI3/C1QTNF3/RBP4/EZR	6
BP	GO:2001233	regulation of apoptotic signaling pathway	7/197	381/18614	0.110787	0.286153	0.222172	CLU/CTSK/IGF1/SFRP1/SFRP2/SOD2/FGFR1	7
BP	GO:0009409	response to cold	2/197	54/18614	0.111662	0.28694	0.222783	SOD2/METRNL	2
BP	GO:0046686	response to cadmium ion	2/197	54/18614	0.111662	0.28694	0.222783	MT1X/SOD2	2
BP	GO:0071320	cellular response to cAMP	2/197	54/18614	0.111662	0.28694	0.222783	CYP1B1/EZR	2
BP	GO:0086002	cardiac muscle cell action potential involved in contraction	2/197	54/18614	0.111662	0.28694	0.222783	GJA1/ANK2	2
BP	GO:1902743	regulation of lamellipodium organization	2/197	54/18614	0.111662	0.28694	0.222783	PDPN/FSCN1	2
BP	GO:2000179	positive regulation of neural precursor cell proliferation	2/197	54/18614	0.111662	0.28694	0.222783	MDK/GLI3	2
BP	GO:0007259	receptor signaling pathway via JAK-STAT	4/197	173/18614	0.111802	0.287057	0.222874	IGF1/PTPRD/CYP1B1/CRLF1	4
BP	GO:0008637	apoptotic mitochondrial changes	3/197	111/18614	0.113612	0.291209	0.226098	CLU/IGF1/SOD2	3
BP	GO:0018958	phenol-containing compound metabolic process	3/197	111/18614	0.113612	0.291209	0.226098	CTSK/DIO2/CTSB	3
BP	GO:0010658	striated muscle cell apoptotic process	2/197	55/18614	0.115103	0.294281	0.228483	MDK/SFRP2	2
BP	GO:0043370	regulation of CD4-positive, alpha-beta T cell differentiation	2/197	55/18614	0.115103	0.294281	0.228483	RUNX1/ANXA1	2
BP	GO:1900087	positive regulation of G1/S transition of mitotic cell cycle	2/197	55/18614	0.115103	0.294281	0.228483	RGCC/ANXA1	2
BP	GO:0032943	mononuclear cell proliferation	6/197	313/18614	0.11581	0.295055	0.229084	PLA2G2A/IGF1/GPNMB/ANXA1/PPP3CA/NDFIP1	6
BP	GO:0042177	negative regulation of protein catabolic process	3/197	112/18614	0.115879	0.295055	0.229084	SERPINE2/TIMP2/CST3	3
BP	GO:0043473	pigmentation	3/197	112/18614	0.115879	0.295055	0.229084	ENPP1/GLI3/SOD2	3
BP	GO:0001764	neuron migration	4/197	176/18614	0.117058	0.295055	0.229084	COL3A1/NRP2/MDK/FGFR1	4
BP	GO:0010634	positive regulation of epithelial cell migration	4/197	176/18614	0.117058	0.295055	0.229084	NRP2/RIN2/FGFR1/ANXA1	4
BP	GO:0000381	regulation of alternative mRNA splicing, via spliceosome	2/197	56/18614	0.11857	0.295055	0.229084	NOVA1/CELF2	2
BP	GO:0060986	endocrine hormone secretion	2/197	56/18614	0.11857	0.295055	0.229084	GJA1/C1QTNF3	2
BP	GO:0021953	central nervous system neuron differentiation	4/197	177/18614	0.118834	0.295055	0.229084	CDH11/NRP2/GLI3/RORA	4
BP	GO:0009134	nucleoside diphosphate catabolic process	1/197	12/18614	0.119897	0.295055	0.229084	NT5E	1
BP	GO:0009650	UV protection	1/197	12/18614	0.119897	0.295055	0.229084	SCARA3	1
BP	GO:0009950	dorsal/ventral axis specification	1/197	12/18614	0.119897	0.295055	0.229084	SFRP1	1
BP	GO:0010454	negative regulation of cell fate commitment	1/197	12/18614	0.119897	0.295055	0.229084	SFRP2	1
BP	GO:0019336	phenol-containing compound catabolic process	1/197	12/18614	0.119897	0.295055	0.229084	DIO2	1
BP	GO:0031953	negative regulation of protein autophosphorylation	1/197	12/18614	0.119897	0.295055	0.229084	ENPP1	1
BP	GO:0032908	regulation of transforming growth factor beta1 production	1/197	12/18614	0.119897	0.295055	0.229084	LUM	1
BP	GO:0032926	negative regulation of activin receptor signaling pathway	1/197	12/18614	0.119897	0.295055	0.229084	MAGI2	1
BP	GO:0033327	Leydig cell differentiation	1/197	12/18614	0.119897	0.295055	0.229084	PDGFRA	1
BP	GO:0033629	negative regulation of cell adhesion mediated by integrin	1/197	12/18614	0.119897	0.295055	0.229084	CYP1B1	1
BP	GO:0035112	genitalia morphogenesis	1/197	12/18614	0.119897	0.295055	0.229084	RBP4	1
BP	GO:0038180	nerve growth factor signaling pathway	1/197	12/18614	0.119897	0.295055	0.229084	MAGI2	1
BP	GO:0040034	regulation of development, heterochronic	1/197	12/18614	0.119897	0.295055	0.229084	SERPINE2	1
BP	GO:0042447	hormone catabolic process	1/197	12/18614	0.119897	0.295055	0.229084	DIO2	1
BP	GO:0043383	negative T cell selection	1/197	12/18614	0.119897	0.295055	0.229084	GLI3	1
BP	GO:0060312	regulation of blood vessel remodeling	1/197	12/18614	0.119897	0.295055	0.229084	CST3	1
BP	GO:0060442	branching involved in prostate gland morphogenesis	1/197	12/18614	0.119897	0.295055	0.229084	SFRP1	1
BP	GO:0060831	smoothened signaling pathway involved in dorsal/ventral neural tube patterning	1/197	12/18614	0.119897	0.295055	0.229084	GLI3	1
BP	GO:0061309	cardiac neural crest cell development involved in outflow tract morphogenesis	1/197	12/18614	0.119897	0.295055	0.229084	SEMA3C	1
BP	GO:0061517	macrophage proliferation	1/197	12/18614	0.119897	0.295055	0.229084	CLU	1
BP	GO:0070170	regulation of tooth mineralization	1/197	12/18614	0.119897	0.295055	0.229084	ASPN	1
BP	GO:0071372	cellular response to follicle-stimulating hormone stimulus	1/197	12/18614	0.119897	0.295055	0.229084	EFNA5	1
BP	GO:0071635	negative regulation of transforming growth factor beta production	1/197	12/18614	0.119897	0.295055	0.229084	FN1	1
BP	GO:0072015	podocyte development	1/197	12/18614	0.119897	0.295055	0.229084	MAGI2	1
BP	GO:0072497	mesenchymal stem cell differentiation	1/197	12/18614	0.119897	0.295055	0.229084	PDGFRA	1
BP	GO:0086015	SA node cell action potential	1/197	12/18614	0.119897	0.295055	0.229084	ANK2	1
BP	GO:0086018	SA node cell to atrial cardiac muscle cell signaling	1/197	12/18614	0.119897	0.295055	0.229084	ANK2	1
BP	GO:0090331	negative regulation of platelet aggregation	1/197	12/18614	0.119897	0.295055	0.229084	SERPINE2	1
BP	GO:0090677	reversible differentiation	1/197	12/18614	0.119897	0.295055	0.229084	SOD2	1
BP	GO:0097084	vascular associated smooth muscle cell development	1/197	12/18614	0.119897	0.295055	0.229084	COMP	1
BP	GO:1901731	positive regulation of platelet aggregation	1/197	12/18614	0.119897	0.295055	0.229084	PDPN	1
BP	GO:1902946	protein localization to early endosome	1/197	12/18614	0.119897	0.295055	0.229084	EZR	1
BP	GO:1903867	extraembryonic membrane development	1/197	12/18614	0.119897	0.295055	0.229084	HTRA1	1
BP	GO:1905205	positive regulation of connective tissue replacement	1/197	12/18614	0.119897	0.295055	0.229084	PPP3CA	1
BP	GO:1905668	positive regulation of protein localization to endosome	1/197	12/18614	0.119897	0.295055	0.229084	EZR	1
BP	GO:2000035	regulation of stem cell division	1/197	12/18614	0.119897	0.295055	0.229084	SFRP2	1
BP	GO:2000562	negative regulation of CD4-positive, alpha-beta T cell proliferation	1/197	12/18614	0.119897	0.295055	0.229084	NDFIP1	1
BP	GO:2001214	positive regulation of vasculogenesis	1/197	12/18614	0.119897	0.295055	0.229084	RIN2	1
BP	GO:0051963	regulation of synapse assembly	3/197	114/18614	0.120464	0.296211	0.229982	THBS2/PTPRD/EFNA5	3
BP	GO:0008361	regulation of cell size	4/197	178/18614	0.120621	0.296355	0.230094	FN1/SEMA3C/KCNMA1/EFNA5	4
BP	GO:0001541	ovarian follicle development	2/197	57/18614	0.122064	0.298445	0.231716	MMP2/TNFAIP6	2
BP	GO:0002448	mast cell mediated immunity	2/197	57/18614	0.122064	0.298445	0.231716	SPON2/S100A13	2
BP	GO:0006749	glutathione metabolic process	2/197	57/18614	0.122064	0.298445	0.231716	ARL6IP5/SOD2	2
BP	GO:0010676	positive regulation of cellular carbohydrate metabolic process	2/197	57/18614	0.122064	0.298445	0.231716	IGF1/NNMT	2
BP	GO:0048016	inositol phosphate-mediated signaling	2/197	57/18614	0.122064	0.298445	0.231716	IGF1/PPP3CA	2
BP	GO:0072523	purine-containing compound catabolic process	2/197	57/18614	0.122064	0.298445	0.231716	PDE4D/NT5E	2
BP	GO:0001659	temperature homeostasis	4/197	179/18614	0.12242	0.298591	0.231829	GJA1/MFAP2/DIO2/NOVA1	4
BP	GO:0043534	blood vessel endothelial cell migration	4/197	179/18614	0.12242	0.298591	0.231829	RGCC/CYP1B1/FGFR1/ANXA1	4
BP	GO:0050954	sensory perception of mechanical stimulus	4/197	179/18614	0.12242	0.298591	0.231829	COL1A1/CEMIP/SERPINE2/PIEZO2	4
BP	GO:0021761	limbic system development	3/197	115/18614	0.122782	0.298991	0.23214	NRP2/MDK/GLI3	3
BP	GO:1990748	cellular detoxification	3/197	115/18614	0.122782	0.298991	0.23214	SOD2/MGST1/GPX8	3
BP	GO:0045580	regulation of T cell differentiation	4/197	180/18614	0.124231	0.302275	0.23469	MDK/GLI3/RUNX1/ANXA1	4
BP	GO:1903829	positive regulation of protein localization	8/197	468/18614	0.124703	0.30318	0.235393	IGF1/LRP1/CEMIP/GLI3/C1QTNF3/TNFAIP6/RBP4/EZR	8
BP	GO:0010633	negative regulation of epithelial cell migration	3/197	116/18614	0.125116	0.303414	0.235574	DCN/RGCC/SERPINF1	3
BP	GO:0072009	nephron epithelium development	3/197	116/18614	0.125116	0.303414	0.235574	BASP1/GLI3/MAGI2	3
BP	GO:0042733	embryonic digit morphogenesis	2/197	58/18614	0.125583	0.303414	0.235574	GLI3/SFRP2	2
BP	GO:0043616	keratinocyte proliferation	2/197	58/18614	0.125583	0.303414	0.235574	MDK/CD109	2
BP	GO:0050731	positive regulation of peptidyl-tyrosine phosphorylation	4/197	181/18614	0.126053	0.303414	0.235574	THBS4/IGF1/CRLF1/EFNA5	4
BP	GO:0006959	humoral immune response	5/197	250/18614	0.126754	0.303414	0.235574	CLU/RGCC/CFD/C1S/SPON2	5
BP	GO:0008202	steroid metabolic process	6/197	323/18614	0.128942	0.303414	0.235574	PDGFRA/AKR1C2/NPC2/AKR1C1/RORA/CYP1B1	6
BP	GO:0002763	positive regulation of myeloid leukocyte differentiation	2/197	59/18614	0.129126	0.303414	0.235574	RUNX1/PPP3CA	2
BP	GO:0008347	glial cell migration	2/197	59/18614	0.129126	0.303414	0.235574	COL3A1/GLI3	2
BP	GO:0010574	regulation of vascular endothelial growth factor production	2/197	59/18614	0.129126	0.303414	0.235574	RORA/CYP1B1	2
BP	GO:0031102	neuron projection regeneration	2/197	59/18614	0.129126	0.303414	0.235574	MMP2/TNC	2
BP	GO:0046324	regulation of glucose import	2/197	59/18614	0.129126	0.303414	0.235574	ENPP1/IGF1	2
BP	GO:0051785	positive regulation of nuclear division	2/197	59/18614	0.129126	0.303414	0.235574	IGF1/RGCC	2
BP	GO:0002638	negative regulation of immunoglobulin production	1/197	13/18614	0.129217	0.303414	0.235574	NDFIP1	1
BP	GO:0006534	cysteine metabolic process	1/197	13/18614	0.129217	0.303414	0.235574	CDO1	1
BP	GO:0007183	SMAD protein complex assembly	1/197	13/18614	0.129217	0.303414	0.235574	LDLRAD4	1
BP	GO:0007320	insemination	1/197	13/18614	0.129217	0.303414	0.235574	SERPINE2	1
BP	GO:0007501	mesodermal cell fate specification	1/197	13/18614	0.129217	0.303414	0.235574	SFRP2	1
BP	GO:0009143	nucleoside triphosphate catabolic process	1/197	13/18614	0.129217	0.303414	0.235574	ENPP1	1
BP	GO:0009214	cyclic nucleotide catabolic process	1/197	13/18614	0.129217	0.303414	0.235574	PDE4D	1
BP	GO:0010642	negative regulation of platelet-derived growth factor receptor signaling pathway	1/197	13/18614	0.129217	0.303414	0.235574	LRP1	1
BP	GO:0021514	ventral spinal cord interneuron differentiation	1/197	13/18614	0.129217	0.303414	0.235574	GLI3	1
BP	GO:0021702	cerebellar Purkinje cell differentiation	1/197	13/18614	0.129217	0.303414	0.235574	RORA	1
BP	GO:0021979	hypothalamus cell differentiation	1/197	13/18614	0.129217	0.303414	0.235574	NRP2	1
BP	GO:0031392	regulation of prostaglandin biosynthetic process	1/197	13/18614	0.129217	0.303414	0.235574	ANXA1	1
BP	GO:0032536	regulation of cell projection size	1/197	13/18614	0.129217	0.303414	0.235574	EZR	1
BP	GO:0033690	positive regulation of osteoblast proliferation	1/197	13/18614	0.129217	0.303414	0.235574	CTHRC1	1
BP	GO:0035437	maintenance of protein localization in endoplasmic reticulum	1/197	13/18614	0.129217	0.303414	0.235574	KDELR3	1
BP	GO:0042117	monocyte activation	1/197	13/18614	0.129217	0.303414	0.235574	FN1	1
BP	GO:0042362	fat-soluble vitamin biosynthetic process	1/197	13/18614	0.129217	0.303414	0.235574	PLTP	1
BP	GO:0043568	positive regulation of insulin-like growth factor receptor signaling pathway	1/197	13/18614	0.129217	0.303414	0.235574	IGF1	1
BP	GO:0046541	saliva secretion	1/197	13/18614	0.129217	0.303414	0.235574	PPP3CA	1
BP	GO:0071801	regulation of podosome assembly	1/197	13/18614	0.129217	0.303414	0.235574	FSCN1	1
BP	GO:0072310	glomerular epithelial cell development	1/197	13/18614	0.129217	0.303414	0.235574	MAGI2	1
BP	GO:0072537	fibroblast activation	1/197	13/18614	0.129217	0.303414	0.235574	RGCC	1
BP	GO:0075509	endocytosis involved in viral entry into host cell	1/197	13/18614	0.129217	0.303414	0.235574	DPP4	1
BP	GO:0098693	regulation of synaptic vesicle cycle	1/197	13/18614	0.129217	0.303414	0.235574	LPAR1	1
BP	GO:1900115	extracellular regulation of signal transduction	1/197	13/18614	0.129217	0.303414	0.235574	NBL1	1
BP	GO:1900116	extracellular negative regulation of signal transduction	1/197	13/18614	0.129217	0.303414	0.235574	NBL1	1
BP	GO:1904350	regulation of protein catabolic process in the vacuole	1/197	13/18614	0.129217	0.303414	0.235574	LRP1	1
BP	GO:1905065	positive regulation of vascular associated smooth muscle cell differentiation	1/197	13/18614	0.129217	0.303414	0.235574	SOD2	1
BP	GO:1905666	regulation of protein localization to endosome	1/197	13/18614	0.129217	0.303414	0.235574	EZR	1
BP	GO:1905874	regulation of postsynaptic density organization	1/197	13/18614	0.129217	0.303414	0.235574	PTPRD	1
BP	GO:1905907	negative regulation of amyloid fibril formation	1/197	13/18614	0.129217	0.303414	0.235574	CLU	1
BP	GO:0043409	negative regulation of MAPK cascade	4/197	183/18614	0.12973	0.304383	0.236326	FBLN1/SFRP1/SFRP2/EZR	4
BP	GO:0046578	regulation of Ras protein signal transduction	4/197	184/18614	0.131586	0.308173	0.239269	IGF1/COL3A1/PSD3/LPAR1	4
BP	GO:0097696	receptor signaling pathway via STAT	4/197	184/18614	0.131586	0.308173	0.239269	IGF1/PTPRD/CYP1B1/CRLF1	4
BP	GO:1904951	positive regulation of establishment of protein localization	6/197	325/18614	0.131652	0.308173	0.239269	IGF1/CEMIP/GLI3/C1QTNF3/RBP4/EZR	6
BP	GO:0018210	peptidyl-threonine modification	3/197	119/18614	0.132213	0.308696	0.239675	CHI3L1/CEMIP/GALNT1	3
BP	GO:0045446	endothelial cell differentiation	3/197	119/18614	0.132213	0.308696	0.239675	PDE4D/PDPN/EZR	3
BP	GO:0048675	axon extension	3/197	119/18614	0.132213	0.308696	0.239675	FN1/SEMA3C/NRP2	3
BP	GO:0002011	morphogenesis of an epithelial sheet	2/197	60/18614	0.132692	0.308696	0.239675	PDPN/COL5A1	2
BP	GO:0003179	heart valve morphogenesis	2/197	60/18614	0.132692	0.308696	0.239675	CDH11/SCX	2
BP	GO:0043407	negative regulation of MAP kinase activity	2/197	60/18614	0.132692	0.308696	0.239675	SFRP1/SFRP2	2
BP	GO:0045604	regulation of epidermal cell differentiation	2/197	60/18614	0.132692	0.308696	0.239675	SFRP4/CD109	2
BP	GO:1903078	positive regulation of protein localization to plasma membrane	2/197	60/18614	0.132692	0.308696	0.239675	LRP1/EZR	2
BP	GO:0090257	regulation of muscle system process	5/197	254/18614	0.132955	0.309069	0.239965	PDE4D/IGF1/CCN2/ANK2/PPP3CA	5
BP	GO:0010952	positive regulation of peptidase activity	4/197	185/18614	0.133453	0.309512	0.240308	CTSK/ARL6IP5/CCN2/SFRP2	4
BP	GO:0032640	tumor necrosis factor production	4/197	185/18614	0.133453	0.309512	0.240308	CLU/IGF1/GPNMB/SPON2	4
BP	GO:0032680	regulation of tumor necrosis factor production	4/197	185/18614	0.133453	0.309512	0.240308	CLU/IGF1/GPNMB/SPON2	4
BP	GO:0002443	leukocyte mediated immunity	7/197	401/18614	0.134268	0.310729	0.241253	CLU/CADM1/C1S/SPON2/IL1R1/S100A13/NDFIP1	7
BP	GO:0009100	glycoprotein metabolic process	7/197	401/18614	0.134268	0.310729	0.241253	DCN/IGF1/GXYLT2/BGN/GALNT15/CST3/GALNT1	7
BP	GO:0018209	peptidyl-serine modification	6/197	327/18614	0.134389	0.310729	0.241253	DCN/PDE4D/CAMK1D/BGN/SFRP2/GALNT1	6
BP	GO:0055074	calcium ion homeostasis	6/197	327/18614	0.134389	0.310729	0.241253	PDE4D/ANKH/CEMIP/SGCD/NT5E/ANK2	6
BP	GO:1903169	regulation of calcium ion transmembrane transport	4/197	186/18614	0.13533	0.311515	0.241864	PDE4D/CEMIP/ANK2/PPP3CA	4
BP	GO:0005996	monosaccharide metabolic process	5/197	256/18614	0.136106	0.311515	0.241864	IGF1/NNMT/C1QTNF3/RORA/RBP4	5
BP	GO:0015800	acidic amino acid transport	2/197	61/18614	0.136281	0.311515	0.241864	GJA1/ARL6IP5	2
BP	GO:0022029	telencephalon cell migration	2/197	61/18614	0.136281	0.311515	0.241864	COL3A1/GLI3	2
BP	GO:0045668	negative regulation of osteoblast differentiation	2/197	61/18614	0.136281	0.311515	0.241864	SFRP1/TNFAIP6	2
BP	GO:0060038	cardiac muscle cell proliferation	2/197	61/18614	0.136281	0.311515	0.241864	RBP4/RUNX1	2
BP	GO:1905517	macrophage migration	2/197	61/18614	0.136281	0.311515	0.241864	MMP2/MDK	2
BP	GO:0007565	female pregnancy	4/197	187/18614	0.137218	0.311515	0.241864	MMP2/GJA1/FBLN1/CTSB	4
BP	GO:0019722	calcium-mediated signaling	4/197	187/18614	0.137218	0.311515	0.241864	IGF1/SGCD/ANK2/PPP3CA	4
BP	GO:0001976	nervous system process involved in regulation of systemic arterial blood pressure	1/197	14/18614	0.13844	0.311515	0.241864	SOD2	1
BP	GO:0006596	polyamine biosynthetic process	1/197	14/18614	0.13844	0.311515	0.241864	NNMT	1
BP	GO:0009158	ribonucleoside monophosphate catabolic process	1/197	14/18614	0.13844	0.311515	0.241864	NT5E	1
BP	GO:0010713	negative regulation of collagen metabolic process	1/197	14/18614	0.13844	0.311515	0.241864	CST3	1
BP	GO:0014733	regulation of skeletal muscle adaptation	1/197	14/18614	0.13844	0.311515	0.241864	PPP3CA	1
BP	GO:0014744	positive regulation of muscle adaptation	1/197	14/18614	0.13844	0.311515	0.241864	PPP3CA	1
BP	GO:0018158	protein oxidation	1/197	14/18614	0.13844	0.311515	0.241864	LOXL1	1
BP	GO:0030213	hyaluronan biosynthetic process	1/197	14/18614	0.13844	0.311515	0.241864	CEMIP	1
BP	GO:0034111	negative regulation of homotypic cell-cell adhesion	1/197	14/18614	0.13844	0.311515	0.241864	SERPINE2	1
BP	GO:0035630	bone mineralization involved in bone maturation	1/197	14/18614	0.13844	0.311515	0.241864	IGF1	1
BP	GO:0048302	regulation of isotype switching to IgG isotypes	1/197	14/18614	0.13844	0.311515	0.241864	NDFIP1	1
BP	GO:0048711	positive regulation of astrocyte differentiation	1/197	14/18614	0.13844	0.311515	0.241864	SERPINE2	1
BP	GO:0048715	negative regulation of oligodendrocyte differentiation	1/197	14/18614	0.13844	0.311515	0.241864	TMEM98	1
BP	GO:0051764	actin crosslink formation	1/197	14/18614	0.13844	0.311515	0.241864	DPYSL3	1
BP	GO:0060019	radial glial cell differentiation	1/197	14/18614	0.13844	0.311515	0.241864	GLI3	1
BP	GO:0070141	response to UV-A	1/197	14/18614	0.13844	0.311515	0.241864	MMP2	1
BP	GO:0071361	cellular response to ethanol	1/197	14/18614	0.13844	0.311515	0.241864	SOD2	1
BP	GO:0086070	SA node cell to atrial cardiac muscle cell communication	1/197	14/18614	0.13844	0.311515	0.241864	ANK2	1
BP	GO:0099150	regulation of postsynaptic specialization assembly	1/197	14/18614	0.13844	0.311515	0.241864	PTPRD	1
BP	GO:0099188	postsynaptic cytoskeleton organization	1/197	14/18614	0.13844	0.311515	0.241864	EZR	1
BP	GO:1901077	regulation of relaxation of muscle	1/197	14/18614	0.13844	0.311515	0.241864	PDE4D	1
BP	GO:1902043	positive regulation of extrinsic apoptotic signaling pathway via death domain receptors	1/197	14/18614	0.13844	0.311515	0.241864	SFRP1	1
BP	GO:1902947	regulation of tau-protein kinase activity	1/197	14/18614	0.13844	0.311515	0.241864	CLU	1
BP	GO:1903651	positive regulation of cytoplasmic transport	1/197	14/18614	0.13844	0.311515	0.241864	EZR	1
BP	GO:1903909	regulation of receptor clustering	1/197	14/18614	0.13844	0.311515	0.241864	TNFAIP6	1
BP	GO:1904321	response to forskolin	1/197	14/18614	0.13844	0.311515	0.241864	EFNA5	1
BP	GO:1904322	cellular response to forskolin	1/197	14/18614	0.13844	0.311515	0.241864	EFNA5	1
BP	GO:0043122	regulation of I-kappaB kinase/NF-kappaB signaling	5/197	258/18614	0.13929	0.313196	0.243169	GJA1/RORA/LPAR1/S100A13/NDFIP1	5
BP	GO:0071675	regulation of mononuclear cell migration	3/197	122/18614	0.139447	0.313316	0.243262	NBL1/CCN3/MDK	3
BP	GO:0043506	regulation of JUN kinase activity	2/197	62/18614	0.139891	0.313613	0.243493	SFRP1/SFRP2	2
BP	GO:0045428	regulation of nitric oxide biosynthetic process	2/197	62/18614	0.139891	0.313613	0.243493	CLU/SOD2	2
BP	GO:1903018	regulation of glycoprotein metabolic process	2/197	62/18614	0.139891	0.313613	0.243493	IGF1/CST3	2
BP	GO:0002700	regulation of production of molecular mediator of immune response	4/197	189/18614	0.141027	0.315925	0.245288	RBP4/SPON2/IL1R1/NDFIP1	4
BP	GO:0023061	signal release	8/197	483/18614	0.141473	0.316689	0.245881	GJA1/CCN3/SFRP1/C1QTNF3/RBP4/ANXA1/PPP3CA/EFNA5	8
BP	GO:0006805	xenobiotic metabolic process	3/197	123/18614	0.141888	0.31717	0.246254	AKR1C1/RORA/CYP1B1	3
BP	GO:0071706	tumor necrosis factor superfamily cytokine production	4/197	190/18614	0.142947	0.31717	0.246254	CLU/IGF1/GPNMB/SPON2	4
BP	GO:1903555	regulation of tumor necrosis factor superfamily cytokine production	4/197	190/18614	0.142947	0.31717	0.246254	CLU/IGF1/GPNMB/SPON2	4
BP	GO:0001885	endothelial cell development	2/197	63/18614	0.143522	0.31717	0.246254	PDE4D/EZR	2
BP	GO:0010573	vascular endothelial growth factor production	2/197	63/18614	0.143522	0.31717	0.246254	RORA/CYP1B1	2
BP	GO:0033692	cellular polysaccharide biosynthetic process	2/197	63/18614	0.143522	0.31717	0.246254	ENPP1/IGF1	2
BP	GO:0060393	regulation of pathway-restricted SMAD protein phosphorylation	2/197	63/18614	0.143522	0.31717	0.246254	LRP1/LDLRAD4	2
BP	GO:0031668	cellular response to extracellular stimulus	5/197	261/18614	0.144128	0.31717	0.246254	CTSK/COL1A1/POSTN/SFRP1/SFRP2	5
BP	GO:0097237	cellular response to toxic substance	3/197	124/18614	0.144344	0.31717	0.246254	SOD2/MGST1/GPX8	3
BP	GO:0003007	heart morphogenesis	5/197	262/18614	0.145757	0.31717	0.246254	SEMA3C/NRP2/RBP4/SFRP2/COL5A1	5
BP	GO:0043123	positive regulation of I-kappaB kinase/NF-kappaB signaling	4/197	192/18614	0.146818	0.31717	0.246254	GJA1/LPAR1/S100A13/NDFIP1	4
BP	GO:0021885	forebrain cell migration	2/197	64/18614	0.147172	0.31717	0.246254	COL3A1/GLI3	2
BP	GO:0071300	cellular response to retinoic acid	2/197	64/18614	0.147172	0.31717	0.246254	COL1A1/SERPINF1	2
BP	GO:0003214	cardiac left ventricle morphogenesis	1/197	15/18614	0.147565	0.31717	0.246254	SFRP2	1
BP	GO:0003376	sphingosine-1-phosphate receptor signaling pathway	1/197	15/18614	0.147565	0.31717	0.246254	EZR	1
BP	GO:0007567	parturition	1/197	15/18614	0.147565	0.31717	0.246254	MMP2	1
BP	GO:0009071	serine family amino acid catabolic process	1/197	15/18614	0.147565	0.31717	0.246254	CDO1	1
BP	GO:0009163	nucleoside biosynthetic process	1/197	15/18614	0.147565	0.31717	0.246254	NT5E	1
BP	GO:0010649	regulation of cell communication by electrical coupling	1/197	15/18614	0.147565	0.31717	0.246254	PDE4D	1
BP	GO:0010832	negative regulation of myotube differentiation	1/197	15/18614	0.147565	0.31717	0.246254	CCN3	1
BP	GO:0010838	positive regulation of keratinocyte proliferation	1/197	15/18614	0.147565	0.31717	0.246254	MDK	1
BP	GO:0014029	neural crest formation	1/197	15/18614	0.147565	0.31717	0.246254	SFRP1	1
BP	GO:0021694	cerebellar Purkinje cell layer formation	1/197	15/18614	0.147565	0.31717	0.246254	RORA	1
BP	GO:0030007	intracellular potassium ion homeostasis	1/197	15/18614	0.147565	0.31717	0.246254	KCNMA1	1
BP	GO:0033689	negative regulation of osteoblast proliferation	1/197	15/18614	0.147565	0.31717	0.246254	SFRP1	1
BP	GO:0034392	negative regulation of smooth muscle cell apoptotic process	1/197	15/18614	0.147565	0.31717	0.246254	IGF1	1
BP	GO:0034404	nucleobase-containing small molecule biosynthetic process	1/197	15/18614	0.147565	0.31717	0.246254	NT5E	1
BP	GO:0035435	phosphate ion transmembrane transport	1/197	15/18614	0.147565	0.31717	0.246254	ANKH	1
BP	GO:0035641	locomotory exploration behavior	1/197	15/18614	0.147565	0.31717	0.246254	DPP4	1
BP	GO:0043374	CD8-positive, alpha-beta T cell differentiation	1/197	15/18614	0.147565	0.31717	0.246254	RUNX1	1
BP	GO:0043584	nose development	1/197	15/18614	0.147565	0.31717	0.246254	GLI3	1
BP	GO:0045725	positive regulation of glycogen biosynthetic process	1/197	15/18614	0.147565	0.31717	0.246254	IGF1	1
BP	GO:0045989	positive regulation of striated muscle contraction	1/197	15/18614	0.147565	0.31717	0.246254	CCN2	1
BP	GO:0048291	isotype switching to IgG isotypes	1/197	15/18614	0.147565	0.31717	0.246254	NDFIP1	1
BP	GO:0048934	peripheral nervous system neuron differentiation	1/197	15/18614	0.147565	0.31717	0.246254	RUNX1	1
BP	GO:0048935	peripheral nervous system neuron development	1/197	15/18614	0.147565	0.31717	0.246254	RUNX1	1
BP	GO:0051791	medium-chain fatty acid metabolic process	1/197	15/18614	0.147565	0.31717	0.246254	ABHD2	1
BP	GO:0051956	negative regulation of amino acid transport	1/197	15/18614	0.147565	0.31717	0.246254	ARL6IP5	1
BP	GO:0060347	heart trabecula formation	1/197	15/18614	0.147565	0.31717	0.246254	RBP4	1
BP	GO:0060766	negative regulation of androgen receptor signaling pathway	1/197	15/18614	0.147565	0.31717	0.246254	SFRP1	1
BP	GO:0061307	cardiac neural crest cell differentiation involved in heart development	1/197	15/18614	0.147565	0.31717	0.246254	SEMA3C	1
BP	GO:0061308	cardiac neural crest cell development involved in heart development	1/197	15/18614	0.147565	0.31717	0.246254	SEMA3C	1
BP	GO:0070262	peptidyl-serine dephosphorylation	1/197	15/18614	0.147565	0.31717	0.246254	PPP3CA	1
BP	GO:0070365	hepatocyte differentiation	1/197	15/18614	0.147565	0.31717	0.246254	ANXA1	1
BP	GO:0071380	cellular response to prostaglandin E stimulus	1/197	15/18614	0.147565	0.31717	0.246254	SFRP1	1
BP	GO:0072075	metanephric mesenchyme development	1/197	15/18614	0.147565	0.31717	0.246254	BASP1	1
BP	GO:0072148	epithelial cell fate commitment	1/197	15/18614	0.147565	0.31717	0.246254	PDPN	1
BP	GO:0072378	blood coagulation, fibrin clot formation	1/197	15/18614	0.147565	0.31717	0.246254	FBLN1	1
BP	GO:0098760	response to interleukin-7	1/197	15/18614	0.147565	0.31717	0.246254	LSP1	1
BP	GO:0098761	cellular response to interleukin-7	1/197	15/18614	0.147565	0.31717	0.246254	LSP1	1
BP	GO:1902563	regulation of neutrophil activation	1/197	15/18614	0.147565	0.31717	0.246254	PLA2G2A	1
BP	GO:1904889	regulation of excitatory synapse assembly	1/197	15/18614	0.147565	0.31717	0.246254	PTPRD	1
BP	GO:2000052	positive regulation of non-canonical Wnt signaling pathway	1/197	15/18614	0.147565	0.31717	0.246254	SFRP1	1
BP	GO:2000671	regulation of motor neuron apoptotic process	1/197	15/18614	0.147565	0.31717	0.246254	CRLF1	1
BP	GO:2001028	positive regulation of endothelial cell chemotaxis	1/197	15/18614	0.147565	0.31717	0.246254	FGFR1	1
BP	GO:2001279	regulation of unsaturated fatty acid biosynthetic process	1/197	15/18614	0.147565	0.31717	0.246254	ANXA1	1
BP	GO:0001838	embryonic epithelial tube formation	3/197	126/18614	0.149296	0.320208	0.248613	CTHRC1/SFRP1/SFRP2	3
BP	GO:0021987	cerebral cortex development	3/197	126/18614	0.149296	0.320208	0.248613	COL3A1/MDK/GLI3	3
BP	GO:0045471	response to ethanol	3/197	126/18614	0.149296	0.320208	0.248613	CTSK/CDO1/SOD2	3
BP	GO:0009749	response to glucose	4/197	194/18614	0.150729	0.322835	0.250653	CCN2/SERPINF1/PPP3CA/EFNA5	4
BP	GO:0071715	icosanoid transport	2/197	65/18614	0.150841	0.322835	0.250653	PLA2G2A/ANXA1	2
BP	GO:0080164	regulation of nitric oxide metabolic process	2/197	65/18614	0.150841	0.322835	0.250653	CLU/SOD2	2
BP	GO:0071214	cellular response to abiotic stimulus	6/197	339/18614	0.151369	0.323505	0.251173	MMP2/COL1A1/SFRP1/SFRP2/SCX/PIEZO2	6
BP	GO:0104004	cellular response to environmental stimulus	6/197	339/18614	0.151369	0.323505	0.251173	MMP2/COL1A1/SFRP1/SFRP2/SCX/PIEZO2	6
BP	GO:0014902	myotube differentiation	3/197	127/18614	0.151793	0.323953	0.251521	IGF1/CCN3/PPP3CA	3
BP	GO:0055007	cardiac muscle cell differentiation	3/197	127/18614	0.151793	0.323953	0.251521	PDGFRA/IGF1/SGCD	3
BP	GO:0031345	negative regulation of cell projection organization	4/197	195/18614	0.1527	0.32566	0.252846	SEMA3C/DPYSL3/LPAR1/PPP3CA	4
BP	GO:0002699	positive regulation of immune effector process	5/197	267/18614	0.154018	0.325913	0.253043	CADM1/RBP4/SPON2/IL1R1/ANXA1	5
BP	GO:1904375	regulation of protein localization to cell periphery	3/197	128/18614	0.154303	0.325913	0.253043	LRP1/LRRC15/EZR	3
BP	GO:0048814	regulation of dendrite morphogenesis	2/197	66/18614	0.154529	0.325913	0.253043	PTPRD/PPP3CA	2
BP	GO:2001259	positive regulation of cation channel activity	2/197	66/18614	0.154529	0.325913	0.253043	ANK2/PPP3CA	2
BP	GO:0002713	negative regulation of B cell mediated immunity	1/197	16/18614	0.156594	0.325913	0.253043	NDFIP1	1
BP	GO:0002890	negative regulation of immunoglobulin mediated immune response	1/197	16/18614	0.156594	0.325913	0.253043	NDFIP1	1
BP	GO:0007351	tripartite regional subdivision	1/197	16/18614	0.156594	0.325913	0.253043	BASP1	1
BP	GO:0008595	anterior/posterior axis specification, embryo	1/197	16/18614	0.156594	0.325913	0.253043	BASP1	1
BP	GO:0021534	cell proliferation in hindbrain	1/197	16/18614	0.156594	0.325913	0.253043	RORA	1
BP	GO:0021783	preganglionic parasympathetic fiber development	1/197	16/18614	0.156594	0.325913	0.253043	NRP2	1
BP	GO:0021924	cell proliferation in external granule layer	1/197	16/18614	0.156594	0.325913	0.253043	RORA	1
BP	GO:0021930	cerebellar granule cell precursor proliferation	1/197	16/18614	0.156594	0.325913	0.253043	RORA	1
BP	GO:0030214	hyaluronan catabolic process	1/197	16/18614	0.156594	0.325913	0.253043	CEMIP	1
BP	GO:0030852	regulation of granulocyte differentiation	1/197	16/18614	0.156594	0.325913	0.253043	RUNX1	1
BP	GO:0034374	low-density lipoprotein particle remodeling	1/197	16/18614	0.156594	0.325913	0.253043	PLA2G2A	1
BP	GO:0034375	high-density lipoprotein particle remodeling	1/197	16/18614	0.156594	0.325913	0.253043	PLTP	1
BP	GO:0034393	positive regulation of smooth muscle cell apoptotic process	1/197	16/18614	0.156594	0.325913	0.253043	SOD2	1
BP	GO:0045721	negative regulation of gluconeogenesis	1/197	16/18614	0.156594	0.325913	0.253043	C1QTNF3	1
BP	GO:0046068	cGMP metabolic process	1/197	16/18614	0.156594	0.325913	0.253043	RORA	1
BP	GO:0046325	negative regulation of glucose import	1/197	16/18614	0.156594	0.325913	0.253043	ENPP1	1
BP	GO:0046642	negative regulation of alpha-beta T cell proliferation	1/197	16/18614	0.156594	0.325913	0.253043	NDFIP1	1
BP	GO:0048532	anatomical structure arrangement	1/197	16/18614	0.156594	0.325913	0.253043	NRP2	1
BP	GO:0051014	actin filament severing	1/197	16/18614	0.156594	0.325913	0.253043	CAPG	1
BP	GO:0060456	positive regulation of digestive system process	1/197	16/18614	0.156594	0.325913	0.253043	PPP3CA	1
BP	GO:0060841	venous blood vessel development	1/197	16/18614	0.156594	0.325913	0.253043	SEMA3C	1
BP	GO:0061469	regulation of type B pancreatic cell proliferation	1/197	16/18614	0.156594	0.325913	0.253043	SFRP1	1
BP	GO:0061684	chaperone-mediated autophagy	1/197	16/18614	0.156594	0.325913	0.253043	CLU	1
BP	GO:0070875	positive regulation of glycogen metabolic process	1/197	16/18614	0.156594	0.325913	0.253043	IGF1	1
BP	GO:0090336	positive regulation of brown fat cell differentiation	1/197	16/18614	0.156594	0.325913	0.253043	METRNL	1
BP	GO:0099149	regulation of postsynaptic neurotransmitter receptor internalization	1/197	16/18614	0.156594	0.325913	0.253043	LPAR1	1
BP	GO:1900747	negative regulation of vascular endothelial growth factor signaling pathway	1/197	16/18614	0.156594	0.325913	0.253043	DCN	1
BP	GO:1902285	semaphorin-plexin signaling pathway involved in neuron projection guidance	1/197	16/18614	0.156594	0.325913	0.253043	NRP2	1
BP	GO:1905664	regulation of calcium ion import across plasma membrane	1/197	16/18614	0.156594	0.325913	0.253043	PPP3CA	1
BP	GO:2000345	regulation of hepatocyte proliferation	1/197	16/18614	0.156594	0.325913	0.253043	MDK	1
BP	GO:2001212	regulation of vasculogenesis	1/197	16/18614	0.156594	0.325913	0.253043	RIN2	1
BP	GO:0032874	positive regulation of stress-activated MAPK cascade	3/197	129/18614	0.156826	0.325948	0.25307	IGFBP6/ARL6IP5/CCN2	3
BP	GO:0051928	positive regulation of calcium ion transport	3/197	129/18614	0.156826	0.325948	0.25307	CEMIP/ANK2/PPP3CA	3
BP	GO:0042531	positive regulation of tyrosine phosphorylation of STAT protein	2/197	67/18614	0.158234	0.328197	0.254816	IGF1/CRLF1	2
BP	GO:0045682	regulation of epidermis development	2/197	67/18614	0.158234	0.328197	0.254816	SFRP4/CD109	2
BP	GO:0060389	pathway-restricted SMAD protein phosphorylation	2/197	67/18614	0.158234	0.328197	0.254816	LRP1/LDLRAD4	2
BP	GO:0051209	release of sequestered calcium ion into cytosol	3/197	130/18614	0.159362	0.33031	0.256457	PDE4D/CEMIP/ANK2	3
BP	GO:1990778	protein localization to cell periphery	6/197	345/18614	0.160204	0.331829	0.257636	S100A10/LRP1/LRRC15/ARL6IP5/EZR/ANK2	6
BP	GO:0009746	response to hexose	4/197	199/18614	0.16068	0.332586	0.258224	CCN2/SERPINF1/PPP3CA/EFNA5	4
BP	GO:0032612	interleukin-1 production	3/197	131/18614	0.161911	0.333398	0.258854	IGF1/S100A13/ANXA1	3
BP	GO:0032652	regulation of interleukin-1 production	3/197	131/18614	0.161911	0.333398	0.258854	IGF1/S100A13/ANXA1	3
BP	GO:0051283	negative regulation of sequestering of calcium ion	3/197	131/18614	0.161911	0.333398	0.258854	PDE4D/CEMIP/ANK2	3
BP	GO:0070304	positive regulation of stress-activated protein kinase signaling cascade	3/197	131/18614	0.161911	0.333398	0.258854	IGFBP6/ARL6IP5/CCN2	3
BP	GO:0015909	long-chain fatty acid transport	2/197	68/18614	0.161955	0.333398	0.258854	PLA2G2A/ANXA1	2
BP	GO:0048663	neuron fate commitment	2/197	68/18614	0.161955	0.333398	0.258854	GLI3/ZNF521	2
BP	GO:1902808	positive regulation of cell cycle G1/S phase transition	2/197	68/18614	0.161955	0.333398	0.258854	RGCC/ANXA1	2
BP	GO:1904377	positive regulation of protein localization to cell periphery	2/197	68/18614	0.161955	0.333398	0.258854	LRP1/EZR	2
BP	GO:0000097	sulfur amino acid biosynthetic process	1/197	17/18614	0.165527	0.334932	0.260045	CDO1	1
BP	GO:0007379	segment specification	1/197	17/18614	0.165527	0.334932	0.260045	MAFB	1
BP	GO:0008228	opsonization	1/197	17/18614	0.165527	0.334932	0.260045	SPON2	1
BP	GO:0009404	toxin metabolic process	1/197	17/18614	0.165527	0.334932	0.260045	CYP1B1	1
BP	GO:0010470	regulation of gastrulation	1/197	17/18614	0.165527	0.334932	0.260045	SCX	1
BP	GO:0014067	negative regulation of phosphatidylinositol 3-kinase signaling	1/197	17/18614	0.165527	0.334932	0.260045	SERPINE2	1
BP	GO:0021542	dentate gyrus development	1/197	17/18614	0.165527	0.334932	0.260045	MDK	1
BP	GO:0032274	gonadotropin secretion	1/197	17/18614	0.165527	0.334932	0.260045	GJA1	1
BP	GO:0033631	cell-cell adhesion mediated by integrin	1/197	17/18614	0.165527	0.334932	0.260045	DPP4	1
BP	GO:0034035	purine ribonucleoside bisphosphate metabolic process	1/197	17/18614	0.165527	0.334932	0.260045	ENPP1	1
BP	GO:0034112	positive regulation of homotypic cell-cell adhesion	1/197	17/18614	0.165527	0.334932	0.260045	PDPN	1
BP	GO:0034138	toll-like receptor 3 signaling pathway	1/197	17/18614	0.165527	0.334932	0.260045	COLEC12	1
BP	GO:0035627	ceramide transport	1/197	17/18614	0.165527	0.334932	0.260045	PLTP	1
BP	GO:0036166	phenotypic switching	1/197	17/18614	0.165527	0.334932	0.260045	SOD2	1
BP	GO:0050427	3'-phosphoadenosine 5'-phosphosulfate metabolic process	1/197	17/18614	0.165527	0.334932	0.260045	ENPP1	1
BP	GO:0055119	relaxation of cardiac muscle	1/197	17/18614	0.165527	0.334932	0.260045	PDE4D	1
BP	GO:0060192	negative regulation of lipase activity	1/197	17/18614	0.165527	0.334932	0.260045	ANXA1	1
BP	GO:0070206	protein trimerization	1/197	17/18614	0.165527	0.334932	0.260045	COL1A2	1
BP	GO:0071360	cellular response to exogenous dsRNA	1/197	17/18614	0.165527	0.334932	0.260045	COLEC12	1
BP	GO:0072224	metanephric glomerulus development	1/197	17/18614	0.165527	0.334932	0.260045	PDGFRA	1
BP	GO:0098712	L-glutamate import across plasma membrane	1/197	17/18614	0.165527	0.334932	0.260045	ARL6IP5	1
BP	GO:1901163	regulation of trophoblast cell migration	1/197	17/18614	0.165527	0.334932	0.260045	GJA1	1
BP	GO:1901201	regulation of extracellular matrix assembly	1/197	17/18614	0.165527	0.334932	0.260045	RGCC	1
BP	GO:1905906	regulation of amyloid fibril formation	1/197	17/18614	0.165527	0.334932	0.260045	CLU	1
BP	GO:0006081	cellular aldehyde metabolic process	2/197	69/18614	0.165693	0.334932	0.260045	AKR1C1/CYP1B1	2
BP	GO:0010611	regulation of cardiac muscle hypertrophy	2/197	69/18614	0.165693	0.334932	0.260045	IGF1/PPP3CA	2
BP	GO:0014015	positive regulation of gliogenesis	2/197	69/18614	0.165693	0.334932	0.260045	MDK/SERPINE2	2
BP	GO:0071674	mononuclear cell migration	4/197	202/18614	0.166764	0.336872	0.261552	NBL1/CCN3/MDK/ANXA1	4
BP	GO:0051282	regulation of sequestering of calcium ion	3/197	133/18614	0.167045	0.337214	0.261816	PDE4D/CEMIP/ANK2	3
BP	GO:0000271	polysaccharide biosynthetic process	2/197	70/18614	0.169445	0.339521	0.263608	ENPP1/IGF1	2
BP	GO:0009880	embryonic pattern specification	2/197	70/18614	0.169445	0.339521	0.263608	BASP1/NRP2	2
BP	GO:0043627	response to estrogen	2/197	70/18614	0.169445	0.339521	0.263608	MMP2/SFRP1	2
BP	GO:0002702	positive regulation of production of molecular mediator of immune response	3/197	134/18614	0.169629	0.339521	0.263608	RBP4/SPON2/IL1R1	3
BP	GO:0033674	positive regulation of kinase activity	7/197	430/18614	0.172274	0.339521	0.263608	CLU/CHI3L1/PDGFRA/IGF1/RGCC/CEMIP/FGFR1	7
BP	GO:0098742	cell-cell adhesion via plasma-membrane adhesion molecules	5/197	278/18614	0.172855	0.339521	0.263608	CDH11/CADM1/PTPRD/HMCN1/EFNA5	5
BP	GO:0003208	cardiac ventricle morphogenesis	2/197	71/18614	0.173212	0.339521	0.263608	SEMA3C/SFRP2	2
BP	GO:0032535	regulation of cellular component size	6/197	354/18614	0.173867	0.339521	0.263608	FN1/CAPG/SEMA3C/KCNMA1/EZR/EFNA5	6
BP	GO:0001710	mesodermal cell fate commitment	1/197	18/18614	0.174367	0.339521	0.263608	SFRP2	1
BP	GO:0001946	lymphangiogenesis	1/197	18/18614	0.174367	0.339521	0.263608	PDPN	1
BP	GO:0002827	positive regulation of T-helper 1 type immune response	1/197	18/18614	0.174367	0.339521	0.263608	IL1R1	1
BP	GO:0006595	polyamine metabolic process	1/197	18/18614	0.174367	0.339521	0.263608	NNMT	1
BP	GO:0006957	complement activation, alternative pathway	1/197	18/18614	0.174367	0.339521	0.263608	CFD	1
BP	GO:0007096	regulation of exit from mitosis	1/197	18/18614	0.174367	0.339521	0.263608	RGCC	1
BP	GO:0007250	activation of NF-kappaB-inducing kinase activity	1/197	18/18614	0.174367	0.339521	0.263608	CHI3L1	1
BP	GO:0009125	nucleoside monophosphate catabolic process	1/197	18/18614	0.174367	0.339521	0.263608	NT5E	1
BP	GO:0010612	regulation of cardiac muscle adaptation	1/197	18/18614	0.174367	0.339521	0.263608	PPP3CA	1
BP	GO:0010958	regulation of amino acid import across plasma membrane	1/197	18/18614	0.174367	0.339521	0.263608	ARL6IP5	1
BP	GO:0016264	gap junction assembly	1/197	18/18614	0.174367	0.339521	0.263608	GJA1	1
BP	GO:0019373	epoxygenase P450 pathway	1/197	18/18614	0.174367	0.339521	0.263608	CYP1B1	1
BP	GO:0021513	spinal cord dorsal/ventral patterning	1/197	18/18614	0.174367	0.339521	0.263608	GLI3	1
BP	GO:0030011	maintenance of cell polarity	1/197	18/18614	0.174367	0.339521	0.263608	DST	1
BP	GO:0030299	intestinal cholesterol absorption	1/197	18/18614	0.174367	0.339521	0.263608	AKR1C1	1
BP	GO:0030730	sequestering of triglyceride	1/197	18/18614	0.174367	0.339521	0.263608	ENPP1	1
BP	GO:0033194	response to hydroperoxide	1/197	18/18614	0.174367	0.339521	0.263608	MGST1	1
BP	GO:0042407	cristae formation	1/197	18/18614	0.174367	0.339521	0.263608	MICOS10	1
BP	GO:0042753	positive regulation of circadian rhythm	1/197	18/18614	0.174367	0.339521	0.263608	RORA	1
BP	GO:0043217	myelin maintenance	1/197	18/18614	0.174367	0.339521	0.263608	CLU	1
BP	GO:0045064	T-helper 2 cell differentiation	1/197	18/18614	0.174367	0.339521	0.263608	ANXA1	1
BP	GO:0045623	negative regulation of T-helper cell differentiation	1/197	18/18614	0.174367	0.339521	0.263608	ANXA1	1
BP	GO:0046851	negative regulation of bone remodeling	1/197	18/18614	0.174367	0.339521	0.263608	SFRP1	1
BP	GO:0048486	parasympathetic nervous system development	1/197	18/18614	0.174367	0.339521	0.263608	NRP2	1
BP	GO:0048535	lymph node development	1/197	18/18614	0.174367	0.339521	0.263608	PDPN	1
BP	GO:0050665	hydrogen peroxide biosynthetic process	1/197	18/18614	0.174367	0.339521	0.263608	SOD2	1
BP	GO:0051917	regulation of fibrinolysis	1/197	18/18614	0.174367	0.339521	0.263608	FAP	1
BP	GO:0060044	negative regulation of cardiac muscle cell proliferation	1/197	18/18614	0.174367	0.339521	0.263608	RBP4	1
BP	GO:0060263	regulation of respiratory burst	1/197	18/18614	0.174367	0.339521	0.263608	CAMK1D	1
BP	GO:0061450	trophoblast cell migration	1/197	18/18614	0.174367	0.339521	0.263608	GJA1	1
BP	GO:0061709	reticulophagy	1/197	18/18614	0.174367	0.339521	0.263608	RETREG1	1
BP	GO:0071391	cellular response to estrogen stimulus	1/197	18/18614	0.174367	0.339521	0.263608	SFRP1	1
BP	GO:0072376	protein activation cascade	1/197	18/18614	0.174367	0.339521	0.263608	FBLN1	1
BP	GO:0072673	lamellipodium morphogenesis	1/197	18/18614	0.174367	0.339521	0.263608	PDPN	1
BP	GO:0086103	G protein-coupled receptor signaling pathway involved in heart process	1/197	18/18614	0.174367	0.339521	0.263608	PDE4D	1
BP	GO:0090083	regulation of inclusion body assembly	1/197	18/18614	0.174367	0.339521	0.263608	CLU	1
BP	GO:0090520	sphingolipid mediated signaling pathway	1/197	18/18614	0.174367	0.339521	0.263608	EZR	1
BP	GO:0090594	inflammatory response to wounding	1/197	18/18614	0.174367	0.339521	0.263608	MDK	1
BP	GO:0097067	cellular response to thyroid hormone stimulus	1/197	18/18614	0.174367	0.339521	0.263608	CTSB	1
BP	GO:0097094	craniofacial suture morphogenesis	1/197	18/18614	0.174367	0.339521	0.263608	GLI3	1
BP	GO:0150079	negative regulation of neuroinflammatory response	1/197	18/18614	0.174367	0.339521	0.263608	IGF1	1
BP	GO:1901387	positive regulation of voltage-gated calcium channel activity	1/197	18/18614	0.174367	0.339521	0.263608	PPP3CA	1
BP	GO:1902548	negative regulation of cellular response to vascular endothelial growth factor stimulus	1/197	18/18614	0.174367	0.339521	0.263608	DCN	1
BP	GO:1903242	regulation of cardiac muscle hypertrophy in response to stress	1/197	18/18614	0.174367	0.339521	0.263608	PPP3CA	1
BP	GO:1903729	regulation of plasma membrane organization	1/197	18/18614	0.174367	0.339521	0.263608	S100A10	1
BP	GO:1903789	regulation of amino acid transmembrane transport	1/197	18/18614	0.174367	0.339521	0.263608	ARL6IP5	1
BP	GO:2001224	positive regulation of neuron migration	1/197	18/18614	0.174367	0.339521	0.263608	MDK	1
BP	GO:0071333	cellular response to glucose stimulus	3/197	136/18614	0.174834	0.340211	0.264144	SERPINF1/PPP3CA/EFNA5	3
BP	GO:2000241	regulation of reproductive process	4/197	206/18614	0.175002	0.340319	0.264228	GJA1/IGF1/SFRP1/SERPINF1	4
BP	GO:0000380	alternative mRNA splicing, via spliceosome	2/197	72/18614	0.176992	0.343306	0.266547	NOVA1/CELF2	2
BP	GO:0014743	regulation of muscle hypertrophy	2/197	72/18614	0.176992	0.343306	0.266547	IGF1/PPP3CA	2
BP	GO:0060411	cardiac septum morphogenesis	2/197	72/18614	0.176992	0.343306	0.266547	SEMA3C/NRP2	2
BP	GO:1904888	cranial skeletal system development	2/197	72/18614	0.176992	0.343306	0.266547	PDGFRA/GLI3	2
BP	GO:0003158	endothelium development	3/197	137/18614	0.177453	0.343538	0.266727	PDE4D/PDPN/EZR	3
BP	GO:0007498	mesoderm development	3/197	137/18614	0.177453	0.343538	0.266727	GJA1/SFRP2/SCX	3
BP	GO:0051208	sequestering of calcium ion	3/197	137/18614	0.177453	0.343538	0.266727	PDE4D/CEMIP/ANK2	3
BP	GO:0071331	cellular response to hexose stimulus	3/197	138/18614	0.180083	0.348183	0.270333	SERPINF1/PPP3CA/EFNA5	3
BP	GO:0072175	epithelial tube formation	3/197	138/18614	0.180083	0.348183	0.270333	CTHRC1/SFRP1/SFRP2	3
BP	GO:0003170	heart valve development	2/197	73/18614	0.180785	0.348469	0.270556	CDH11/SCX	2
BP	GO:0045732	positive regulation of protein catabolic process	4/197	209/18614	0.181271	0.348469	0.270556	CLU/LRP1/EZR/NDFIP1	4
BP	GO:0046328	regulation of JNK cascade	3/197	139/18614	0.182723	0.348469	0.270556	SFRP1/CCN2/SFRP2	3
BP	GO:0002523	leukocyte migration involved in inflammatory response	1/197	19/18614	0.183114	0.348469	0.270556	MDK	1
BP	GO:0010744	positive regulation of macrophage derived foam cell differentiation	1/197	19/18614	0.183114	0.348469	0.270556	PLA2G2A	1
BP	GO:0010759	positive regulation of macrophage chemotaxis	1/197	19/18614	0.183114	0.348469	0.270556	MDK	1
BP	GO:0010766	negative regulation of sodium ion transport	1/197	19/18614	0.183114	0.348469	0.270556	SERPINE2	1
BP	GO:0021692	cerebellar Purkinje cell layer morphogenesis	1/197	19/18614	0.183114	0.348469	0.270556	RORA	1
BP	GO:0030540	female genitalia development	1/197	19/18614	0.183114	0.348469	0.270556	RBP4	1
BP	GO:0035743	CD4-positive, alpha-beta T cell cytokine production	1/197	19/18614	0.183114	0.348469	0.270556	IL1R1	1
BP	GO:0036342	post-anal tail morphogenesis	1/197	19/18614	0.183114	0.348469	0.270556	SFRP2	1
BP	GO:0045722	positive regulation of gluconeogenesis	1/197	19/18614	0.183114	0.348469	0.270556	NNMT	1
BP	GO:0048266	behavioral response to pain	1/197	19/18614	0.183114	0.348469	0.270556	THBS4	1
BP	GO:0051152	positive regulation of smooth muscle cell differentiation	1/197	19/18614	0.183114	0.348469	0.270556	SOD2	1
BP	GO:0051900	regulation of mitochondrial depolarization	1/197	19/18614	0.183114	0.348469	0.270556	DCN	1
BP	GO:0055003	cardiac myofibril assembly	1/197	19/18614	0.183114	0.348469	0.270556	PDGFRA	1
BP	GO:0060977	coronary vasculature morphogenesis	1/197	19/18614	0.183114	0.348469	0.270556	SGCD	1
BP	GO:0061744	motor behavior	1/197	19/18614	0.183114	0.348469	0.270556	DPP4	1
BP	GO:0070242	thymocyte apoptotic process	1/197	19/18614	0.183114	0.348469	0.270556	GLI3	1
BP	GO:0071625	vocalization behavior	1/197	19/18614	0.183114	0.348469	0.270556	GLI3	1
BP	GO:0071800	podosome assembly	1/197	19/18614	0.183114	0.348469	0.270556	FSCN1	1
BP	GO:0072074	kidney mesenchyme development	1/197	19/18614	0.183114	0.348469	0.270556	BASP1	1
BP	GO:1902176	negative regulation of oxidative stress-induced intrinsic apoptotic signaling pathway	1/197	19/18614	0.183114	0.348469	0.270556	SOD2	1
BP	GO:1905146	lysosomal protein catabolic process	1/197	19/18614	0.183114	0.348469	0.270556	LRP1	1
BP	GO:2000641	regulation of early endosome to late endosome transport	1/197	19/18614	0.183114	0.348469	0.270556	EZR	1
BP	GO:0002064	epithelial cell development	4/197	210/18614	0.183377	0.348751	0.270774	PDE4D/FRMD6/EZR/MAGI2	4
BP	GO:0045123	cellular extravasation	2/197	74/18614	0.184591	0.350398	0.272053	MDK/IL1R1	2
BP	GO:0051145	smooth muscle cell differentiation	2/197	74/18614	0.184591	0.350398	0.272053	COMP/SOD2	2
BP	GO:2000573	positive regulation of DNA biosynthetic process	2/197	74/18614	0.184591	0.350398	0.272053	RGCC/CYP1B1	2
BP	GO:0071326	cellular response to monosaccharide stimulus	3/197	140/18614	0.185374	0.351444	0.272865	SERPINF1/PPP3CA/EFNA5	3
BP	GO:1904019	epithelial cell apoptotic process	3/197	140/18614	0.185374	0.351444	0.272865	SFRP4/RGCC/MDK	3
BP	GO:0005977	glycogen metabolic process	2/197	75/18614	0.188408	0.355634	0.276118	ENPP1/IGF1	2
BP	GO:0034637	cellular carbohydrate biosynthetic process	2/197	75/18614	0.188408	0.355634	0.276118	ENPP1/IGF1	2
BP	GO:0043536	positive regulation of blood vessel endothelial cell migration	2/197	75/18614	0.188408	0.355634	0.276118	FGFR1/ANXA1	2
BP	GO:0046323	glucose import	2/197	75/18614	0.188408	0.355634	0.276118	ENPP1/IGF1	2
BP	GO:0048662	negative regulation of smooth muscle cell proliferation	2/197	75/18614	0.188408	0.355634	0.276118	OGN/SOD2	2
BP	GO:0051899	membrane depolarization	2/197	75/18614	0.188408	0.355634	0.276118	DCN/ANK2	2
BP	GO:0071479	cellular response to ionizing radiation	2/197	75/18614	0.188408	0.355634	0.276118	SFRP1/SFRP2	2
BP	GO:0035296	regulation of tube diameter	3/197	142/18614	0.190707	0.355967	0.276377	MMP2/COMP/SOD2	3
BP	GO:0038061	NIK/NF-kappaB signaling	3/197	142/18614	0.190707	0.355967	0.276377	CHI3L1/CCN3/C1QTNF3	3
BP	GO:0097746	blood vessel diameter maintenance	3/197	142/18614	0.190707	0.355967	0.276377	MMP2/COMP/SOD2	3
BP	GO:0001502	cartilage condensation	1/197	20/18614	0.191768	0.355967	0.276377	CCN2	1
BP	GO:0001780	neutrophil homeostasis	1/197	20/18614	0.191768	0.355967	0.276377	ANXA1	1
BP	GO:0003215	cardiac right ventricle morphogenesis	1/197	20/18614	0.191768	0.355967	0.276377	SEMA3C	1
BP	GO:0009110	vitamin biosynthetic process	1/197	20/18614	0.191768	0.355967	0.276377	PLTP	1
BP	GO:0010310	regulation of hydrogen peroxide metabolic process	1/197	20/18614	0.191768	0.355967	0.276377	SOD2	1
BP	GO:0021511	spinal cord patterning	1/197	20/18614	0.191768	0.355967	0.276377	GLI3	1
BP	GO:0032634	interleukin-5 production	1/197	20/18614	0.191768	0.355967	0.276377	PDE4D	1
BP	GO:0032674	regulation of interleukin-5 production	1/197	20/18614	0.191768	0.355967	0.276377	PDE4D	1
BP	GO:0032793	positive regulation of CREB transcription factor activity	1/197	20/18614	0.191768	0.355967	0.276377	CAMK1D	1
BP	GO:0035902	response to immobilization stress	1/197	20/18614	0.191768	0.355967	0.276377	SOD2	1
BP	GO:0042953	lipoprotein transport	1/197	20/18614	0.191768	0.355967	0.276377	LRP1	1
BP	GO:0043691	reverse cholesterol transport	1/197	20/18614	0.191768	0.355967	0.276377	CLU	1
BP	GO:0045056	transcytosis	1/197	20/18614	0.191768	0.355967	0.276377	LRP1	1
BP	GO:0048670	regulation of collateral sprouting	1/197	20/18614	0.191768	0.355967	0.276377	EFNA5	1
BP	GO:0060216	definitive hemopoiesis	1/197	20/18614	0.191768	0.355967	0.276377	MFAP5	1
BP	GO:0060231	mesenchymal to epithelial transition	1/197	20/18614	0.191768	0.355967	0.276377	BASP1	1
BP	GO:0070314	G1 to G0 transition	1/197	20/18614	0.191768	0.355967	0.276377	ECRG4	1
BP	GO:0071294	cellular response to zinc ion	1/197	20/18614	0.191768	0.355967	0.276377	MT1X	1
BP	GO:1902004	positive regulation of amyloid-beta formation	1/197	20/18614	0.191768	0.355967	0.276377	CLU	1
BP	GO:2000269	regulation of fibroblast apoptotic process	1/197	20/18614	0.191768	0.355967	0.276377	SFRP1	1
BP	GO:2001185	regulation of CD8-positive, alpha-beta T cell activation	1/197	20/18614	0.191768	0.355967	0.276377	RUNX1	1
BP	GO:0045216	cell-cell junction organization	4/197	214/18614	0.191882	0.355967	0.276377	GJA1/CDH11/FSCN1/ANK2	4
BP	GO:0002637	regulation of immunoglobulin production	2/197	76/18614	0.192236	0.355967	0.276377	RBP4/NDFIP1	2
BP	GO:0006073	cellular glucan metabolic process	2/197	76/18614	0.192236	0.355967	0.276377	ENPP1/IGF1	2
BP	GO:0009166	nucleotide catabolic process	2/197	76/18614	0.192236	0.355967	0.276377	PDE4D/NT5E	2
BP	GO:0044042	glucan metabolic process	2/197	76/18614	0.192236	0.355967	0.276377	ENPP1/IGF1	2
BP	GO:0050772	positive regulation of axonogenesis	2/197	76/18614	0.192236	0.355967	0.276377	FN1/EFNA5	2
BP	GO:1903036	positive regulation of response to wounding	2/197	76/18614	0.192236	0.355967	0.276377	MDK/ANXA1	2
BP	GO:0006066	alcohol metabolic process	6/197	366/18614	0.192799	0.356573	0.276847	IGF1/AKR1C2/NPC2/AKR1C1/RBP4/CYP1B1	6
BP	GO:0045860	positive regulation of protein kinase activity	6/197	366/18614	0.192799	0.356573	0.276847	CLU/CHI3L1/IGF1/RGCC/CEMIP/FGFR1	6
BP	GO:0010977	negative regulation of neuron projection development	3/197	143/18614	0.193387	0.357223	0.277352	SEMA3C/DPYSL3/LPAR1	3
BP	GO:0035150	regulation of tube size	3/197	143/18614	0.193387	0.357223	0.277352	MMP2/COMP/SOD2	3
BP	GO:0044262	cellular carbohydrate metabolic process	5/197	290/18614	0.194359	0.358677	0.278481	ENPP1/IGF1/NNMT/C1QTNF3/RORA	5
BP	GO:0010038	response to metal ion	6/197	367/18614	0.194412	0.358677	0.278481	MT1X/S100A16/KCNMA1/SOD2/SERPINF1/PPP3CA	6
BP	GO:0010827	regulation of glucose transmembrane transport	2/197	77/18614	0.196074	0.361089	0.280354	ENPP1/IGF1	2
BP	GO:0032729	positive regulation of type II interferon production	2/197	77/18614	0.196074	0.361089	0.280354	PDE4D/IL1R1	2
BP	GO:0098754	detoxification	3/197	144/18614	0.196078	0.361089	0.280354	SOD2/MGST1/GPX8	3
BP	GO:0051098	regulation of binding	6/197	369/18614	0.197653	0.361433	0.280621	S100A10/CTHRC1/IGF1/LRP1/SPON1/PPP3CA	6
BP	GO:0016064	immunoglobulin mediated immune response	3/197	145/18614	0.198777	0.361433	0.280621	CLU/C1S/NDFIP1	3
BP	GO:0035264	multicellular organism growth	3/197	145/18614	0.198777	0.361433	0.280621	COMP/COL3A1/EZR	3
BP	GO:0050671	positive regulation of lymphocyte proliferation	3/197	145/18614	0.198777	0.361433	0.280621	IGF1/ANXA1/PPP3CA	3
BP	GO:0007249	I-kappaB kinase/NF-kappaB signaling	5/197	293/18614	0.199878	0.361433	0.280621	GJA1/RORA/LPAR1/S100A13/NDFIP1	5
BP	GO:0032720	negative regulation of tumor necrosis factor production	2/197	78/18614	0.199922	0.361433	0.280621	IGF1/GPNMB	2
BP	GO:0070373	negative regulation of ERK1 and ERK2 cascade	2/197	78/18614	0.199922	0.361433	0.280621	FBLN1/EZR	2
BP	GO:0007413	axonal fasciculation	1/197	21/18614	0.200331	0.361433	0.280621	CRTAC1	1
BP	GO:0008090	retrograde axonal transport	1/197	21/18614	0.200331	0.361433	0.280621	DST	1
BP	GO:0009067	aspartate family amino acid biosynthetic process	1/197	21/18614	0.200331	0.361433	0.280621	PLOD2	1
BP	GO:0010829	negative regulation of glucose transmembrane transport	1/197	21/18614	0.200331	0.361433	0.280621	ENPP1	1
BP	GO:0030502	negative regulation of bone mineralization	1/197	21/18614	0.200331	0.361433	0.280621	ENPP1	1
BP	GO:0031290	retinal ganglion cell axon guidance	1/197	21/18614	0.200331	0.361433	0.280621	EFNA5	1
BP	GO:0032011	ARF protein signal transduction	1/197	21/18614	0.200331	0.361433	0.280621	PSD3	1
BP	GO:0032012	regulation of ARF protein signal transduction	1/197	21/18614	0.200331	0.361433	0.280621	PSD3	1
BP	GO:0032332	positive regulation of chondrocyte differentiation	1/197	21/18614	0.200331	0.361433	0.280621	GLI3	1
BP	GO:0033762	response to glucagon	1/197	21/18614	0.200331	0.361433	0.280621	CDO1	1
BP	GO:0044872	lipoprotein localization	1/197	21/18614	0.200331	0.361433	0.280621	LRP1	1
BP	GO:0045821	positive regulation of glycolytic process	1/197	21/18614	0.200331	0.361433	0.280621	IGF1	1
BP	GO:0046128	purine ribonucleoside metabolic process	1/197	21/18614	0.200331	0.361433	0.280621	NT5E	1
BP	GO:0051882	mitochondrial depolarization	1/197	21/18614	0.200331	0.361433	0.280621	DCN	1
BP	GO:0060008	Sertoli cell differentiation	1/197	21/18614	0.200331	0.361433	0.280621	SCX	1
BP	GO:0060445	branching involved in salivary gland morphogenesis	1/197	21/18614	0.200331	0.361433	0.280621	SEMA3C	1
BP	GO:0060973	cell migration involved in heart development	1/197	21/18614	0.200331	0.361433	0.280621	SEMA3C	1
BP	GO:0061050	regulation of cell growth involved in cardiac muscle cell development	1/197	21/18614	0.200331	0.361433	0.280621	IGF1	1
BP	GO:0071498	cellular response to fluid shear stress	1/197	21/18614	0.200331	0.361433	0.280621	MMP2	1
BP	GO:0071605	monocyte chemotactic protein-1 production	1/197	21/18614	0.200331	0.361433	0.280621	C1QTNF3	1
BP	GO:0071637	regulation of monocyte chemotactic protein-1 production	1/197	21/18614	0.200331	0.361433	0.280621	C1QTNF3	1
BP	GO:0090141	positive regulation of mitochondrial fission	1/197	21/18614	0.200331	0.361433	0.280621	DCN	1
BP	GO:0097049	motor neuron apoptotic process	1/197	21/18614	0.200331	0.361433	0.280621	CRLF1	1
BP	GO:0106030	neuron projection fasciculation	1/197	21/18614	0.200331	0.361433	0.280621	CRTAC1	1
BP	GO:1901659	glycosyl compound biosynthetic process	1/197	21/18614	0.200331	0.361433	0.280621	NT5E	1
BP	GO:1903428	positive regulation of reactive oxygen species biosynthetic process	1/197	21/18614	0.200331	0.361433	0.280621	SOD2	1
BP	GO:2000047	regulation of cell-cell adhesion mediated by cadherin	1/197	21/18614	0.200331	0.361433	0.280621	RGCC	1
BP	GO:0062013	positive regulation of small molecule metabolic process	3/197	146/18614	0.201486	0.3633	0.28207	IGF1/NNMT/ANXA1	3
BP	GO:0043523	regulation of neuron apoptotic process	4/197	219/18614	0.202684	0.365243	0.283579	RETREG1/MDK/SOD2/CRLF1	4
BP	GO:0032371	regulation of sterol transport	2/197	79/18614	0.203779	0.366116	0.284257	LRP1/PLTP	2
BP	GO:0032374	regulation of cholesterol transport	2/197	79/18614	0.203779	0.366116	0.284257	LRP1/PLTP	2
BP	GO:0042310	vasoconstriction	2/197	79/18614	0.203779	0.366116	0.284257	MMP2/COMP	2
BP	GO:0045913	positive regulation of carbohydrate metabolic process	2/197	79/18614	0.203779	0.366116	0.284257	IGF1/NNMT	2
BP	GO:0086001	cardiac muscle cell action potential	2/197	79/18614	0.203779	0.366116	0.284257	GJA1/ANK2	2
BP	GO:0009314	response to radiation	7/197	452/18614	0.203896	0.366116	0.284257	MMP2/COL3A1/SFRP1/SCARA3/SFRP2/SOD2/ANXA1	7
BP	GO:0019724	B cell mediated immunity	3/197	148/18614	0.206929	0.367933	0.285667	CLU/C1S/NDFIP1	3
BP	GO:0031333	negative regulation of protein-containing complex assembly	3/197	148/18614	0.206929	0.367933	0.285667	CLU/CAPG/LDLRAD4	3
BP	GO:0032946	positive regulation of mononuclear cell proliferation	3/197	148/18614	0.206929	0.367933	0.285667	IGF1/ANXA1/PPP3CA	3
BP	GO:0051146	striated muscle cell differentiation	5/197	297/18614	0.20732	0.367933	0.285667	PDGFRA/IGF1/CCN3/SGCD/PPP3CA	5
BP	GO:0002720	positive regulation of cytokine production involved in immune response	2/197	80/18614	0.207644	0.367933	0.285667	SPON2/IL1R1	2
BP	GO:0070972	protein localization to endoplasmic reticulum	2/197	80/18614	0.207644	0.367933	0.285667	KDELR3/ANK2	2
BP	GO:1901264	carbohydrate derivative transport	2/197	80/18614	0.207644	0.367933	0.285667	NPC2/PLTP	2
BP	GO:1903556	negative regulation of tumor necrosis factor superfamily cytokine production	2/197	80/18614	0.207644	0.367933	0.285667	IGF1/GPNMB	2
BP	GO:0001832	blastocyst growth	1/197	22/18614	0.208804	0.367933	0.285667	IGF1	1
BP	GO:0003085	negative regulation of systemic arterial blood pressure	1/197	22/18614	0.208804	0.367933	0.285667	SOD2	1
BP	GO:0007620	copulation	1/197	22/18614	0.208804	0.367933	0.285667	SERPINE2	1
BP	GO:0010042	response to manganese ion	1/197	22/18614	0.208804	0.367933	0.285667	SOD2	1
BP	GO:0010881	regulation of cardiac muscle contraction by regulation of the release of sequestered calcium ion	1/197	22/18614	0.208804	0.367933	0.285667	ANK2	1
BP	GO:0023019	signal transduction involved in regulation of gene expression	1/197	22/18614	0.208804	0.367933	0.285667	PDGFRA	1
BP	GO:0030277	maintenance of gastrointestinal epithelium	1/197	22/18614	0.208804	0.367933	0.285667	RBP4	1
BP	GO:0032516	positive regulation of phosphoprotein phosphatase activity	1/197	22/18614	0.208804	0.367933	0.285667	MAGI2	1
BP	GO:0033630	positive regulation of cell adhesion mediated by integrin	1/197	22/18614	0.208804	0.367933	0.285667	SFRP2	1
BP	GO:0035089	establishment of apical/basal cell polarity	1/197	22/18614	0.208804	0.367933	0.285667	FSCN1	1
BP	GO:0035313	wound healing, spreading of epidermal cells	1/197	22/18614	0.208804	0.367933	0.285667	COL5A1	1
BP	GO:0035739	CD4-positive, alpha-beta T cell proliferation	1/197	22/18614	0.208804	0.367933	0.285667	NDFIP1	1
BP	GO:0044241	lipid digestion	1/197	22/18614	0.208804	0.367933	0.285667	AKR1C1	1
BP	GO:0045061	thymic T cell selection	1/197	22/18614	0.208804	0.367933	0.285667	GLI3	1
BP	GO:0045624	positive regulation of T-helper cell differentiation	1/197	22/18614	0.208804	0.367933	0.285667	ANXA1	1
BP	GO:0045723	positive regulation of fatty acid biosynthetic process	1/197	22/18614	0.208804	0.367933	0.285667	ANXA1	1
BP	GO:0048485	sympathetic nervous system development	1/197	22/18614	0.208804	0.367933	0.285667	NRP2	1
BP	GO:0071359	cellular response to dsRNA	1/197	22/18614	0.208804	0.367933	0.285667	COLEC12	1
BP	GO:0071636	positive regulation of transforming growth factor beta production	1/197	22/18614	0.208804	0.367933	0.285667	LUM	1
BP	GO:0086012	membrane depolarization during cardiac muscle cell action potential	1/197	22/18614	0.208804	0.367933	0.285667	ANK2	1
BP	GO:0097107	postsynaptic density assembly	1/197	22/18614	0.208804	0.367933	0.285667	PTPRD	1
BP	GO:0098856	intestinal lipid absorption	1/197	22/18614	0.208804	0.367933	0.285667	AKR1C1	1
BP	GO:1901386	negative regulation of voltage-gated calcium channel activity	1/197	22/18614	0.208804	0.367933	0.285667	PPP3CA	1
BP	GO:2000561	regulation of CD4-positive, alpha-beta T cell proliferation	1/197	22/18614	0.208804	0.367933	0.285667	NDFIP1	1
BP	GO:0051592	response to calcium ion	3/197	149/18614	0.209663	0.369017	0.286509	S100A16/KCNMA1/PPP3CA	3
BP	GO:0071456	cellular response to hypoxia	3/197	149/18614	0.209663	0.369017	0.286509	RGCC/SFRP1/RORA	3
BP	GO:0014855	striated muscle cell proliferation	2/197	81/18614	0.211517	0.372063	0.288874	RBP4/RUNX1	2
BP	GO:0050768	negative regulation of neurogenesis	3/197	150/18614	0.212405	0.372974	0.289582	SEMA3C/TMEM98/PPP3CA	3
BP	GO:0061351	neural precursor cell proliferation	3/197	150/18614	0.212405	0.372974	0.289582	MDK/GLI3/RORA	3
BP	GO:2000377	regulation of reactive oxygen species metabolic process	3/197	150/18614	0.212405	0.372974	0.289582	AKR1C1/SOD2/CYP1B1	3
BP	GO:0002449	lymphocyte mediated immunity	5/197	300/18614	0.21296	0.373732	0.29017	CLU/CADM1/C1S/IL1R1/NDFIP1	5
BP	GO:0097193	intrinsic apoptotic signaling pathway	5/197	301/18614	0.214852	0.37377	0.290199	CLU/ARL6IP5/SFRP2/SOD2/CYP1B1	5
BP	GO:0010821	regulation of mitochondrion organization	3/197	151/18614	0.215155	0.37377	0.290199	CLU/DCN/IGF1	3
BP	GO:0042509	regulation of tyrosine phosphorylation of STAT protein	2/197	82/18614	0.215397	0.37377	0.290199	IGF1/CRLF1	2
BP	GO:0050848	regulation of calcium-mediated signaling	2/197	82/18614	0.215397	0.37377	0.290199	IGF1/PPP3CA	2
BP	GO:0051149	positive regulation of muscle cell differentiation	2/197	82/18614	0.215397	0.37377	0.290199	IGF1/SOD2	2
BP	GO:2001021	negative regulation of response to DNA damage stimulus	2/197	82/18614	0.215397	0.37377	0.290199	CLU/SFRP2	2
BP	GO:0007411	axon guidance	4/197	225/18614	0.215879	0.37377	0.290199	SEMA3C/NRP2/GLI3/EFNA5	4
BP	GO:0097485	neuron projection guidance	4/197	225/18614	0.215879	0.37377	0.290199	SEMA3C/NRP2/GLI3/EFNA5	4
BP	GO:0003283	atrial septum development	1/197	23/18614	0.217187	0.37377	0.290199	ANK2	1
BP	GO:0006925	inflammatory cell apoptotic process	1/197	23/18614	0.217187	0.37377	0.290199	ANXA1	1
BP	GO:0007039	protein catabolic process in the vacuole	1/197	23/18614	0.217187	0.37377	0.290199	LRP1	1
BP	GO:0010560	positive regulation of glycoprotein biosynthetic process	1/197	23/18614	0.217187	0.37377	0.290199	IGF1	1
BP	GO:0019430	removal of superoxide radicals	1/197	23/18614	0.217187	0.37377	0.290199	SOD2	1
BP	GO:0019835	cytolysis	1/197	23/18614	0.217187	0.37377	0.290199	PLA2G2A	1
BP	GO:0021533	cell differentiation in hindbrain	1/197	23/18614	0.217187	0.37377	0.290199	RORA	1
BP	GO:0021846	cell proliferation in forebrain	1/197	23/18614	0.217187	0.37377	0.290199	GLI3	1
BP	GO:0021904	dorsal/ventral neural tube patterning	1/197	23/18614	0.217187	0.37377	0.290199	GLI3	1
BP	GO:0032288	myelin assembly	1/197	23/18614	0.217187	0.37377	0.290199	ANK2	1
BP	GO:0032891	negative regulation of organic acid transport	1/197	23/18614	0.217187	0.37377	0.290199	ARL6IP5	1
BP	GO:0034105	positive regulation of tissue remodeling	1/197	23/18614	0.217187	0.37377	0.290199	PPP3CA	1
BP	GO:0035561	regulation of chromatin binding	1/197	23/18614	0.217187	0.37377	0.290199	PPP3CA	1
BP	GO:0036303	lymph vessel morphogenesis	1/197	23/18614	0.217187	0.37377	0.290199	PDPN	1
BP	GO:0036315	cellular response to sterol	1/197	23/18614	0.217187	0.37377	0.290199	RORA	1
BP	GO:0040019	positive regulation of embryonic development	1/197	23/18614	0.217187	0.37377	0.290199	SCX	1
BP	GO:0046058	cAMP metabolic process	1/197	23/18614	0.217187	0.37377	0.290199	PDE4D	1
BP	GO:0046794	transport of virus	1/197	23/18614	0.217187	0.37377	0.290199	DPP4	1
BP	GO:0051131	chaperone-mediated protein complex assembly	1/197	23/18614	0.217187	0.37377	0.290199	CLU	1
BP	GO:0060065	uterus development	1/197	23/18614	0.217187	0.37377	0.290199	RBP4	1
BP	GO:0071305	cellular response to vitamin D	1/197	23/18614	0.217187	0.37377	0.290199	SFRP1	1
BP	GO:0072574	hepatocyte proliferation	1/197	23/18614	0.217187	0.37377	0.290199	MDK	1
BP	GO:0072575	epithelial cell proliferation involved in liver morphogenesis	1/197	23/18614	0.217187	0.37377	0.290199	MDK	1
BP	GO:0098884	postsynaptic neurotransmitter receptor internalization	1/197	23/18614	0.217187	0.37377	0.290199	LPAR1	1
BP	GO:0140239	postsynaptic endocytosis	1/197	23/18614	0.217187	0.37377	0.290199	LPAR1	1
BP	GO:2000353	positive regulation of endothelial cell apoptotic process	1/197	23/18614	0.217187	0.37377	0.290199	RGCC	1
BP	GO:0016331	morphogenesis of embryonic epithelium	3/197	152/18614	0.217913	0.374379	0.290672	CTHRC1/SFRP1/SFRP2	3
BP	GO:0043535	regulation of blood vessel endothelial cell migration	3/197	152/18614	0.217913	0.374379	0.290672	RGCC/FGFR1/ANXA1	3
BP	GO:1904064	positive regulation of cation transmembrane transport	3/197	152/18614	0.217913	0.374379	0.290672	CEMIP/ANK2/PPP3CA	3
BP	GO:0007163	establishment or maintenance of cell polarity	4/197	226/18614	0.218101	0.37449	0.290758	GJA1/DST/FRMD4B/FSCN1	4
BP	GO:0035023	regulation of Rho protein signal transduction	2/197	83/18614	0.219284	0.376306	0.292168	COL3A1/LPAR1	2
BP	GO:0046777	protein autophosphorylation	4/197	227/18614	0.22033	0.377673	0.293229	ENPP1/PDGFRA/GPNMB/FGFR1	4
BP	GO:0097191	extrinsic apoptotic signaling pathway	4/197	227/18614	0.22033	0.377673	0.293229	IGF1/SFRP1/SFRP2/FGFR1	4
BP	GO:0048872	homeostasis of number of cells	5/197	304/18614	0.220557	0.377841	0.29336	MAFB/PLA2G2A/CCN3/CRISPLD1/ANXA1	5
BP	GO:0034763	negative regulation of transmembrane transport	3/197	153/18614	0.220678	0.377841	0.29336	ENPP1/ARL6IP5/PPP3CA	3
BP	GO:0002697	regulation of immune effector process	6/197	384/18614	0.222578	0.380879	0.295719	CADM1/RBP4/SPON2/IL1R1/ANXA1/NDFIP1	6
BP	GO:0035148	tube formation	3/197	154/18614	0.22345	0.3811	0.295891	CTHRC1/SFRP1/SFRP2	3
BP	GO:2001257	regulation of cation channel activity	3/197	154/18614	0.22345	0.3811	0.295891	PDE4D/ANK2/PPP3CA	3
BP	GO:0050808	synapse organization	7/197	466/18614	0.225106	0.3811	0.295891	THBS2/TNC/PTPRD/NRP2/EZR/PPFIBP1/EFNA5	7
BP	GO:0010640	regulation of platelet-derived growth factor receptor signaling pathway	1/197	24/18614	0.225482	0.3811	0.295891	LRP1	1
BP	GO:0010839	negative regulation of keratinocyte proliferation	1/197	24/18614	0.225482	0.3811	0.295891	CD109	1
BP	GO:0014850	response to muscle activity	1/197	24/18614	0.225482	0.3811	0.295891	METRNL	1
BP	GO:0021871	forebrain regionalization	1/197	24/18614	0.225482	0.3811	0.295891	GLI3	1
BP	GO:0021884	forebrain neuron development	1/197	24/18614	0.225482	0.3811	0.295891	NRP2	1
BP	GO:0030539	male genitalia development	1/197	24/18614	0.225482	0.3811	0.295891	PDGFRA	1
BP	GO:0031145	anaphase-promoting complex-dependent catabolic process	1/197	24/18614	0.225482	0.3811	0.295891	ECRG4	1
BP	GO:0031338	regulation of vesicle fusion	1/197	24/18614	0.225482	0.3811	0.295891	ANXA1	1
BP	GO:0034695	response to prostaglandin E	1/197	24/18614	0.225482	0.3811	0.295891	SFRP1	1
BP	GO:0051043	regulation of membrane protein ectodomain proteolysis	1/197	24/18614	0.225482	0.3811	0.295891	TIMP2	1
BP	GO:0060307	regulation of ventricular cardiac muscle cell membrane repolarization	1/197	24/18614	0.225482	0.3811	0.295891	ANK2	1
BP	GO:0060907	positive regulation of macrophage cytokine production	1/197	24/18614	0.225482	0.3811	0.295891	SPON2	1
BP	GO:0061162	establishment of monopolar cell polarity	1/197	24/18614	0.225482	0.3811	0.295891	FSCN1	1
BP	GO:0072576	liver morphogenesis	1/197	24/18614	0.225482	0.3811	0.295891	MDK	1
BP	GO:0090103	cochlea morphogenesis	1/197	24/18614	0.225482	0.3811	0.295891	CTHRC1	1
BP	GO:0090335	regulation of brown fat cell differentiation	1/197	24/18614	0.225482	0.3811	0.295891	METRNL	1
BP	GO:0098743	cell aggregation	1/197	24/18614	0.225482	0.3811	0.295891	CCN2	1
BP	GO:1903077	negative regulation of protein localization to plasma membrane	1/197	24/18614	0.225482	0.3811	0.295891	LRRC15	1
BP	GO:2001026	regulation of endothelial cell chemotaxis	1/197	24/18614	0.225482	0.3811	0.295891	FGFR1	1
BP	GO:0030010	establishment of cell polarity	3/197	155/18614	0.22623	0.381936	0.29654	GJA1/FRMD4B/FSCN1	3
BP	GO:0050770	regulation of axonogenesis	3/197	155/18614	0.22623	0.381936	0.29654	FN1/SEMA3C/EFNA5	3
BP	GO:0031669	cellular response to nutrient levels	4/197	230/18614	0.227051	0.382934	0.297315	CTSK/COL1A1/POSTN/SFRP1	4
BP	GO:0019935	cyclic-nucleotide-mediated signaling	2/197	85/18614	0.227074	0.382934	0.297315	PDE4D/LPAR1	2
BP	GO:0008643	carbohydrate transport	3/197	156/18614	0.229016	0.385778	0.299522	ENPP1/IGF1/EZR	3
BP	GO:0051961	negative regulation of nervous system development	3/197	156/18614	0.229016	0.385778	0.299522	SEMA3C/TMEM98/PPP3CA	3
[truncated: 1,849 more rows]

## Sheet: fibro-SMC
ONTOLOGY	ID	Description	GeneRatio	BgRatio	pvalue	p.adjust	qvalue	geneID	Count
[truncated: 1,695 more rows]

[truncated: 1 more sheets: Myofibroblast]
