# Supplementary material for: Single cell atlas decodes the molecular dynamics of scar repair after human rotator cuff tear
Source: Bone Res. 2026 Feb 5;14:17. doi: 10.1038/s41413-025-00501-5 (PMC12877062; doi:10.1038/s41413-025-00501-5)
Supplement: Supplementary file 8 — Supplementary Table S7 [file 41413_2025_501_MOESM8_ESM.xlsx]

## Sheet: wound-Macro
ONTOLOGY	ID	Description	GeneRatio	BgRatio	pvalue	p.adjust	qvalue	geneID	Count
BP	GO:0042060	wound healing	13/55	439/18614	3.45306e-10	6.143e-07	4.65255e-07	S100A10/S100A8/FLNA/PLEC/ANXA2/AQP1/ACTB/ANXA1/FERMT2/AHNAK/CD9/RHOA/CLDN1	13
BP	GO:0007015	actin filament organization	12/55	442/18614	4.82227e-09	4.28941e-06	3.24869e-06	S100A10/FLNA/PLEC/DIAPH1/MYADM/MYO1G/PDLIM1/DSTN/FERMT2/RHOA/PFN1/DPYSL3	12
BP	GO:0051017	actin filament bundle assembly	7/55	161/18614	4.55038e-07	0.000238918	0.00018095	S100A10/FLNA/PDLIM1/FERMT2/RHOA/PFN1/DPYSL3	7
BP	GO:0061572	actin filament bundle organization	7/55	165/18614	5.37196e-07	0.000238918	0.00018095	S100A10/FLNA/PDLIM1/FERMT2/RHOA/PFN1/DPYSL3	7
BP	GO:0045216	cell-cell junction organization	7/55	214/18614	3.0579e-06	0.001088	0.000824023	FLNA/PLEC/ACTB/FERMT2/CD9/RHOA/CLDN1	7
BP	GO:1900026	positive regulation of substrate adhesion-dependent cell spreading	4/55	44/18614	8.48141e-06	0.00224853	0.00170298	S100A10/FLNA/MYADM/FERMT2	4
BP	GO:0031589	cell-substrate adhesion	8/55	359/18614	9.77885e-06	0.00224853	0.00170298	S100A10/FLNA/MYADM/MYO1G/ITGAM/FERMT2/RHOA/LYVE1	8
BP	GO:1903034	regulation of response to wounding	6/55	170/18614	1.06313e-05	0.00224853	0.00170298	FLNA/ANXA2/ANXA1/FERMT2/CD9/CLDN1	6
BP	GO:0034446	substrate adhesion-dependent cell spreading	5/55	100/18614	1.13754e-05	0.00224853	0.00170298	S100A10/FLNA/MYADM/FERMT2/RHOA	5
BP	GO:0110053	regulation of actin filament organization	7/55	268/18614	1.33384e-05	0.0022893	0.00173385	S100A10/FLNA/MYADM/DSTN/FERMT2/RHOA/PFN1	7
BP	GO:0032231	regulation of actin filament bundle assembly	5/55	108/18614	1.65434e-05	0.0022893	0.00173385	S100A10/FLNA/FERMT2/RHOA/PFN1	5
BP	GO:0030038	contractile actin filament bundle assembly	5/55	109/18614	1.73e-05	0.0022893	0.00173385	S100A10/PDLIM1/FERMT2/RHOA/PFN1	5
BP	GO:0043149	stress fiber assembly	5/55	109/18614	1.73e-05	0.0022893	0.00173385	S100A10/PDLIM1/FERMT2/RHOA/PFN1	5
BP	GO:0050900	leukocyte migration	8/55	393/18614	1.88033e-05	0.0022893	0.00173385	S100A8/PLEC/ANXA1/MYO1G/CD99/CD9/RHOA/LYVE1	8
BP	GO:1903729	regulation of plasma membrane organization	3/55	18/18614	1.93027e-05	0.0022893	0.00173385	S100A10/ANXA2/AHNAK	3
BP	GO:0010761	fibroblast migration	4/55	55/18614	2.08011e-05	0.00231283	0.00175168	PLEC/AQP1/PDLIM1/TNS1	4
BP	GO:0099024	plasma membrane invagination	4/55	58/18614	2.57071e-05	0.00269017	0.00203747	TIMD4/MARCO/ITGAM/RHOA	4
BP	GO:0031032	actomyosin structure organization	6/55	202/18614	2.82363e-05	0.00279069	0.0021136	S100A10/PLEC/PDLIM1/FERMT2/RHOA/PFN1	6
BP	GO:1900024	regulation of substrate adhesion-dependent cell spreading	4/55	61/18614	3.14129e-05	0.00294124	0.00222762	S100A10/FLNA/MYADM/FERMT2	4
BP	GO:0032233	positive regulation of actin filament bundle assembly	4/55	62/18614	3.35059e-05	0.00298035	0.00225724	S100A10/FERMT2/RHOA/PFN1	4
BP	GO:0010324	membrane invagination	4/55	65/18614	4.0399e-05	0.00342238	0.00259202	TIMD4/MARCO/ITGAM/RHOA	4
BP	GO:0061041	regulation of wound healing	5/55	137/18614	5.19606e-05	0.00397424	0.00300998	ANXA2/ANXA1/FERMT2/CD9/CLDN1	5
BP	GO:0007163	establishment or maintenance of cell polarity	6/55	226/18614	5.28808e-05	0.00397424	0.00300998	AQP1/ACTB/LMNA/PDLIM1/CAP1/RHOA	6
BP	GO:0031579	membrane raft organization	3/55	25/18614	5.36153e-05	0.00397424	0.00300998	S100A10/ANXA2/MYADM	3
BP	GO:0072678	T cell migration	4/55	71/18614	5.72214e-05	0.00407187	0.00308393	PLEC/MYO1G/CD99/RHOA	4
BP	GO:0048545	response to steroid hormone	7/55	339/18614	5.9831e-05	0.00409382	0.00310055	AQP1/CYBB/ANXA1/TSPO/YWHAH/RHOA/CLDN1	7
BP	GO:0032956	regulation of actin cytoskeleton organization	7/55	346/18614	6.80335e-05	0.00448265	0.00339504	S100A10/FLNA/MYADM/DSTN/FERMT2/RHOA/PFN1	7
BP	GO:1903036	positive regulation of response to wounding	4/55	76/18614	7.47349e-05	0.00474834	0.00359627	FLNA/ANXA1/FERMT2/CLDN1	4
BP	GO:0001778	plasma membrane repair	3/55	29/18614	8.44683e-05	0.00518169	0.00392448	S100A10/ANXA2/AHNAK	3
BP	GO:0001667	ameboidal-type cell migration	8/55	496/18614	9.73066e-05	0.00564319	0.004274	PLEC/AQP1/ANXA1/PDLIM1/TNS1/CAP1/RHOA/PFN1	8
BP	GO:0010038	response to metal ion	7/55	367/18614	9.83354e-05	0.00564319	0.004274	CRIP1/NCF1/S100A8/AQP1/CYBB/TSPO/CLDN1	7
BP	GO:0006898	receptor-mediated endocytosis	6/55	256/18614	0.000105221	0.00584961	0.00443035	ANXA2/MARCO/ITGAM/CD9/CAP1/LYVE1	6
BP	GO:1902903	regulation of supramolecular fiber organization	7/55	376/18614	0.000114316	0.00616265	0.00466743	S100A10/FLNA/MYADM/DSTN/FERMT2/RHOA/PFN1	7
BP	GO:0031960	response to corticosteroid	5/55	166/18614	0.00012886	0.00674241	0.00510653	AQP1/CYBB/ANXA1/RHOA/CLDN1	5
BP	GO:0032970	regulation of actin filament-based process	7/55	387/18614	0.000136659	0.00694616	0.00526084	S100A10/FLNA/MYADM/DSTN/FERMT2/RHOA/PFN1	7
BP	GO:0007009	plasma membrane organization	5/55	170/18614	0.000144068	0.00711938	0.00539203	S100A10/PLEC/ANXA2/AHNAK/CD9	5
BP	GO:1902905	positive regulation of supramolecular fiber organization	5/55	171/18614	0.000148077	0.00711969	0.00539227	S100A10/DSTN/FERMT2/RHOA/PFN1	5
BP	GO:0051492	regulation of stress fiber assembly	4/55	94/18614	0.000170783	0.00785589	0.00594984	S100A10/FERMT2/RHOA/PFN1	4
BP	GO:0044319	wound healing, spreading of cells	3/55	37/18614	0.000176636	0.00785589	0.00594984	FLNA/FERMT2/RHOA	3
BP	GO:0090505	epiboly involved in wound healing	3/55	37/18614	0.000176636	0.00785589	0.00594984	FLNA/FERMT2/RHOA	3
BP	GO:0007044	cell-substrate junction assembly	4/55	96/18614	0.000185231	0.00797555	0.00604047	S100A10/PLEC/FERMT2/RHOA	4
BP	GO:0090504	epiboly	3/55	38/18614	0.000191376	0.00797555	0.00604047	FLNA/FERMT2/RHOA	3
BP	GO:0034109	homotypic cell-cell adhesion	4/55	97/18614	0.000192776	0.00797555	0.00604047	FLNA/ACTB/CD99/CD9	4
BP	GO:0001666	response to hypoxia	6/55	293/18614	0.000219206	0.00886291	0.00671254	AQP1/CYBB/LMNA/PDLIM1/RHOA/CAPN2	6
BP	GO:0031099	regeneration	5/55	190/18614	0.000241786	0.00918974	0.00696007	FLNA/ANXA1/TSPO/CD9/CLDN1	5
BP	GO:0051495	positive regulation of cytoskeleton organization	5/55	190/18614	0.000241786	0.00918974	0.00696007	S100A10/DSTN/FERMT2/RHOA/PFN1	5
BP	GO:0150115	cell-substrate junction organization	4/55	103/18614	0.000242787	0.00918974	0.00696007	S100A10/PLEC/FERMT2/RHOA	4
BP	GO:0110020	regulation of actomyosin structure organization	4/55	104/18614	0.000251948	0.00921407	0.0069785	S100A10/FERMT2/RHOA/PFN1	4
BP	GO:0008154	actin polymerization or depolymerization	5/55	192/18614	0.000253788	0.00921407	0.0069785	DIAPH1/MYADM/DSTN/RHOA/PFN1	5
BP	GO:0036293	response to decreased oxygen levels	6/55	306/18614	0.000276816	0.00966424	0.00731945	AQP1/CYBB/LMNA/PDLIM1/RHOA/CAPN2	6
BP	GO:0042554	superoxide anion generation	3/55	43/18614	0.000277052	0.00966424	0.00731945	NCF1/CYBB/ITGAM	3
BP	GO:0021762	substantia nigra development	3/55	44/18614	0.000296704	0.0101507	0.00768788	ACTB/YWHAH/RHOA	3
BP	GO:0071248	cellular response to metal ion	5/55	200/18614	0.000306393	0.0102844	0.00778914	NCF1/AQP1/CYBB/TSPO/CLDN1	5
BP	GO:0034329	cell junction assembly	7/55	444/18614	0.000316434	0.0103748	0.00785759	S100A10/PLEC/ACTB/FERMT2/CD9/RHOA/CLDN1	7
BP	GO:0071674	mononuclear cell migration	5/55	202/18614	0.000320749	0.0103748	0.00785759	PLEC/ANXA1/MYO1G/CD99/RHOA	5
BP	GO:0000302	response to reactive oxygen species	5/55	205/18614	0.000343234	0.0108784	0.00823901	NCF1/AQP1/ANXA1/TXN/CAPN2	5
BP	GO:0042063	gliogenesis	6/55	320/18614	0.000351548	0.0108784	0.00823901	S100A8/PLEC/ANXA1/TSPO/CD9/RHOA	6
BP	GO:0031532	actin cytoskeleton reorganization	4/55	114/18614	0.000357734	0.0108784	0.00823901	FLNA/PLEC/ANXA1/RHOA	4
BP	GO:0043277	apoptotic cell clearance	3/55	47/18614	0.000360994	0.0108784	0.00823901	TIMD4/ANXA1/MARCO	3
BP	GO:1901654	response to ketone	5/55	208/18614	0.000366893	0.0108784	0.00823901	NCF1/AQP1/CYBB/TSPO/CLDN1	5
BP	GO:0001765	membrane raft assembly	2/55	10/18614	0.00037994	0.0109018	0.00825677	S100A10/ANXA2	2
BP	GO:0098885	modification of postsynaptic actin cytoskeleton	2/55	10/18614	0.00037994	0.0109018	0.00825677	RHOA/PFN1	2
BP	GO:0006911	phagocytosis, engulfment	3/55	49/18614	0.000408463	0.011354	0.00859921	TIMD4/MARCO/ITGAM	3
BP	GO:0010043	response to zinc ion	3/55	49/18614	0.000408463	0.011354	0.00859921	CRIP1/S100A8/TSPO	3
BP	GO:0070482	response to oxygen levels	6/55	333/18614	0.000434327	0.0118872	0.00900304	AQP1/CYBB/LMNA/PDLIM1/RHOA/CAPN2	6
BP	GO:0072676	lymphocyte migration	4/55	122/18614	0.00046273	0.0121258	0.00918373	PLEC/MYO1G/CD99/RHOA	4
BP	GO:0031340	positive regulation of vesicle fusion	2/55	11/18614	0.000463491	0.0121258	0.00918373	ANXA2/ANXA1	2
BP	GO:0032060	bleb assembly	2/55	11/18614	0.000463491	0.0121258	0.00918373	EMP3/EMP1	2
BP	GO:0051496	positive regulation of stress fiber assembly	3/55	52/18614	0.000486901	0.0125536	0.00950775	S100A10/FERMT2/RHOA	3
BP	GO:0010810	regulation of cell-substrate adhesion	5/55	222/18614	0.000494036	0.0125556	0.00950926	S100A10/FLNA/MYADM/FERMT2/RHOA	5
BP	GO:0010811	positive regulation of cell-substrate adhesion	4/55	125/18614	0.000507234	0.0127094	0.00962579	S100A10/FLNA/MYADM/FERMT2	4
BP	GO:0045785	positive regulation of cell adhesion	7/55	482/18614	0.000517788	0.0127387	0.00964796	S100A10/FLNA/ACTB/ANXA1/MYADM/FERMT2/RHOA	7
BP	GO:0045471	response to ethanol	4/55	126/18614	0.000522723	0.0127387	0.00964796	S100A8/CYBB/RHOA/CLDN1	4
BP	GO:0051235	maintenance of location	6/55	347/18614	0.000539771	0.0129667	0.00982068	S100A8/FLNA/DIAPH1/ANXA1/TSPO/TXN	6
BP	GO:0002685	regulation of leukocyte migration	5/55	227/18614	0.000546659	0.0129667	0.00982068	ANXA1/CD99/CD9/RHOA/LYVE1	5
BP	GO:0062197	cellular response to chemical stress	6/55	349/18614	0.000556333	0.0130226	0.00986297	NCF1/PLEC/AQP1/ANXA1/TSPO/TXN	6
BP	GO:0042542	response to hydrogen peroxide	4/55	129/18614	0.000571211	0.0130754	0.00990296	AQP1/ANXA1/TXN/CAPN2	4
BP	GO:0006887	exocytosis	6/55	351/18614	0.000573289	0.0130754	0.00990296	S100A10/ANXA2/ANXA1/MYO1G/ITGAM/FCGR3A	6
BP	GO:0071241	cellular response to inorganic substance	5/55	231/18614	0.000591709	0.0133247	0.0100918	NCF1/AQP1/CYBB/TSPO/CLDN1	5
BP	GO:0051651	maintenance of location in cell	5/55	233/18614	0.000615255	0.0136817	0.0103622	S100A8/FLNA/DIAPH1/TSPO/TXN	5
BP	GO:0034332	adherens junction organization	3/55	57/18614	0.000637956	0.0140114	0.0106119	PLEC/ACTB/FERMT2	3
BP	GO:0006909	phagocytosis	5/55	236/18614	0.000651884	0.0141427	0.0107113	TIMD4/ANXA1/MARCO/MYO1G/ITGAM	5
BP	GO:0072593	reactive oxygen species metabolic process	5/55	237/18614	0.00066445	0.0142416	0.0107862	NCF1/CYBB/TSPO/ITGAM/RHOA	5
BP	GO:0007160	cell-matrix adhesion	5/55	239/18614	0.000690126	0.0145808	0.0110431	S100A10/ITGAM/FERMT2/RHOA/LYVE1	5
BP	GO:0001101	response to acid chemical	4/55	136/18614	0.000696663	0.0145808	0.0110431	PLEC/CYBB/RHOA/CAPN2	4
BP	GO:0002011	morphogenesis of an epithelial sheet	3/55	60/18614	0.000741443	0.0153375	0.0116162	FLNA/FERMT2/RHOA	3
BP	GO:0051764	actin crosslink formation	2/55	14/18614	0.000762517	0.0155922	0.0118091	FLNA/DPYSL3	2
BP	GO:1903409	reactive oxygen species biosynthetic process	3/55	61/18614	0.000778169	0.0157314	0.0119145	NCF1/CYBB/RHOA	3
BP	GO:0090303	positive regulation of wound healing	3/55	62/18614	0.000816033	0.0161844	0.0122577	ANXA1/FERMT2/CLDN1	3
BP	GO:0051384	response to glucocorticoid	4/55	142/18614	0.000818774	0.0161844	0.0122577	AQP1/ANXA1/RHOA/CLDN1	4
BP	GO:0097305	response to alcohol	5/55	252/18614	0.000875599	0.0171175	0.0129643	S100A8/CYBB/TSPO/RHOA/CLDN1	5
BP	GO:0051893	regulation of focal adhesion assembly	3/55	64/18614	0.000895233	0.0171249	0.01297	S100A10/FERMT2/RHOA	3
BP	GO:0090109	regulation of cell-substrate junction assembly	3/55	64/18614	0.000895233	0.0171249	0.01297	S100A10/FERMT2/RHOA	3
BP	GO:0048857	neural nucleus development	3/55	65/18614	0.000936596	0.0177256	0.0134249	ACTB/YWHAH/RHOA	3
BP	GO:0008064	regulation of actin polymerization or depolymerization	4/55	149/18614	0.000979508	0.0183426	0.0138922	MYADM/DSTN/RHOA/PFN1	4
BP	GO:0050867	positive regulation of cell activation	6/55	394/18614	0.00104578	0.019147	0.0145014	FLNA/ACTB/ANXA1/ITGAM/FCGR3A/RHOA	6
BP	GO:0030832	regulation of actin filament length	4/55	152/18614	0.00105475	0.019147	0.0145014	MYADM/DSTN/RHOA/PFN1	4
BP	GO:0034614	cellular response to reactive oxygen species	4/55	152/18614	0.00105475	0.019147	0.0145014	NCF1/AQP1/ANXA1/TXN	4
BP	GO:0150116	regulation of cell-substrate junction organization	3/55	69/18614	0.00111412	0.0199587	0.0151162	S100A10/FERMT2/RHOA	3
BP	GO:0017014	protein nitrosylation	2/55	17/18614	0.00113312	0.0199587	0.0151162	S100A8/TXN	2
BP	GO:0018119	peptidyl-cysteine S-nitrosylation	2/55	17/18614	0.00113312	0.0199587	0.0151162	S100A8/TXN	2
BP	GO:0007043	cell-cell junction assembly	4/55	157/18614	0.00118905	0.0207384	0.0157067	ACTB/CD9/RHOA/CLDN1	4
BP	GO:0002693	positive regulation of cellular extravasation	2/55	18/18614	0.00127235	0.0215573	0.0163269	CD99/LYVE1	2
BP	GO:0010755	regulation of plasminogen activation	2/55	18/18614	0.00127235	0.0215573	0.0163269	S100A10/ANXA2	2
BP	GO:0099010	modification of postsynaptic structure	2/55	18/18614	0.00127235	0.0215573	0.0163269	RHOA/PFN1	2
BP	GO:0070527	platelet aggregation	3/55	73/18614	0.00131157	0.021824	0.0165289	FLNA/ACTB/CD9	3
BP	GO:0051258	protein polymerization	5/55	276/18614	0.00131263	0.021824	0.0165289	TPPP3/DIAPH1/MYADM/RHOA/PFN1	5
BP	GO:0030041	actin filament polymerization	4/55	162/18614	0.00133491	0.021989	0.0166539	DIAPH1/MYADM/RHOA/PFN1	4
BP	GO:0006801	superoxide metabolic process	3/55	74/18614	0.00136414	0.0222643	0.0168624	NCF1/CYBB/ITGAM	3
BP	GO:0048266	behavioral response to pain	2/55	19/18614	0.00141935	0.0229548	0.0173853	TSPO/CAPN2	2
BP	GO:0010959	regulation of metal ion transport	6/55	423/18614	0.00150404	0.0241053	0.0182568	FLNA/DIAPH1/TSPO/AHNAK/YWHAH/RHOA	6
BP	GO:0045921	positive regulation of exocytosis	3/55	80/18614	0.00170749	0.0269701	0.0204264	S100A10/ANXA2/ITGAM	3
BP	GO:0006979	response to oxidative stress	6/55	434/18614	0.00171311	0.0269701	0.0204264	NCF1/AQP1/ANXA1/PDLIM1/TXN/CAPN2	6
BP	GO:0071731	response to nitric oxide	2/55	21/18614	0.00173647	0.0270981	0.0205234	AQP1/TXN	2
BP	GO:0006970	response to osmotic stress	3/55	86/18614	0.00210049	0.0322136	0.0243978	AQP1/TSPO/CLDN1	3
BP	GO:0048041	focal adhesion assembly	3/55	86/18614	0.00210049	0.0322136	0.0243978	S100A10/FERMT2/RHOA	3
BP	GO:0048678	response to axon injury	3/55	87/18614	0.00217099	0.0327611	0.0248124	FLNA/TSPO/DPYSL3	3
BP	GO:0006816	calcium ion transport	6/55	455/18614	0.00217303	0.0327611	0.0248124	FLNA/DIAPH1/ANXA2/TSPO/AHNAK/RHOA	6
BP	GO:0032273	positive regulation of protein polymerization	3/55	88/18614	0.00224295	0.0332964	0.0252179	TPPP3/RHOA/PFN1	3
BP	GO:0007162	negative regulation of cell adhesion	5/55	312/18614	0.00224597	0.0332964	0.0252179	ANXA1/MYADM/CD9/RHOA/TGFBI	5
BP	GO:0031338	regulation of vesicle fusion	2/55	24/18614	0.0022693	0.0333643	0.0252693	ANXA2/ANXA1	2
BP	GO:0071229	cellular response to acid chemical	3/55	89/18614	0.00231636	0.0337772	0.0255819	PLEC/CYBB/CAPN2	3
BP	GO:0051047	positive regulation of secretion	5/55	317/18614	0.00240612	0.0345683	0.0261811	S100A10/S100A8/ANXA2/AQP1/ITGAM	5
BP	GO:0032271	regulation of protein polymerization	4/55	191/18614	0.00243561	0.0345683	0.0261811	TPPP3/MYADM/RHOA/PFN1	4
BP	GO:0030901	midbrain development	3/55	91/18614	0.00246765	0.0345683	0.0261811	ACTB/YWHAH/RHOA	3
BP	GO:0045185	maintenance of protein location	3/55	92/18614	0.00254553	0.0345683	0.0261811	FLNA/TSPO/TXN	3
BP	GO:1901216	positive regulation of neuron death	3/55	92/18614	0.00254553	0.0345683	0.0261811	ITGAM/RHOA/CAPN2	3
BP	GO:0017157	regulation of exocytosis	4/55	194/18614	0.00257669	0.0345683	0.0261811	S100A10/ANXA2/ANXA1/ITGAM	4
BP	GO:0050886	endocrine process	3/55	93/18614	0.00262492	0.0345683	0.0261811	AQP1/TSPO/RHOA	3
BP	GO:0070301	cellular response to hydrogen peroxide	3/55	93/18614	0.00262492	0.0345683	0.0261811	AQP1/ANXA1/TXN	3
BP	GO:0031334	positive regulation of protein-containing complex assembly	4/55	195/18614	0.00262495	0.0345683	0.0261811	TPPP3/FERMT2/RHOA/PFN1	4
BP	GO:0031345	negative regulation of cell projection organization	4/55	195/18614	0.00262495	0.0345683	0.0261811	FLNA/YWHAH/RHOA/DPYSL3	4
BP	GO:0010954	positive regulation of protein processing	2/55	26/18614	0.00266209	0.0345683	0.0261811	S100A10/ANXA2	2
BP	GO:0031639	plasminogen activation	2/55	26/18614	0.00266209	0.0345683	0.0261811	S100A10/ANXA2	2
BP	GO:0051238	sequestering of metal ion	2/55	26/18614	0.00266209	0.0345683	0.0261811	S100A8/ANXA1	2
BP	GO:0051894	positive regulation of focal adhesion assembly	2/55	26/18614	0.00266209	0.0345683	0.0261811	S100A10/FERMT2	2
BP	GO:0099563	modification of synaptic structure	2/55	26/18614	0.00266209	0.0345683	0.0261811	RHOA/PFN1	2
BP	GO:0006972	hyperosmotic response	2/55	27/18614	0.00286963	0.0367271	0.0278161	AQP1/CLDN1	2
BP	GO:0009651	response to salt stress	2/55	27/18614	0.00286963	0.0367271	0.0278161	AQP1/CLDN1	2
BP	GO:1903319	positive regulation of protein maturation	2/55	28/18614	0.00308453	0.0391955	0.0296857	S100A10/ANXA2	2
BP	GO:0061436	establishment of skin barrier	2/55	29/18614	0.00330676	0.0417214	0.0315987	PLEC/CLDN1	2
BP	GO:0071383	cellular response to steroid hormone stimulus	4/55	209/18614	0.00336719	0.0421848	0.0319496	AQP1/ANXA1/YWHAH/RHOA	4
BP	GO:0032496	response to lipopolysaccharide	5/55	345/18614	0.00346101	0.0430569	0.0326102	S100A8/TSPO/RHOA/CLDN1/CAPN2	5
BP	GO:1901888	regulation of cell junction assembly	4/55	214/18614	0.00366369	0.0452619	0.0342802	S100A10/FERMT2/RHOA/CLDN1	4
BP	GO:0009612	response to mechanical stimulus	4/55	215/18614	0.00372505	0.0456581	0.0345803	PLEC/AQP1/RHOA/CAPN2	4
BP	GO:0071276	cellular response to cadmium ion	2/55	31/18614	0.00377301	0.0456581	0.0345803	NCF1/CYBB	2
BP	GO:0150117	positive regulation of cell-substrate junction organization	2/55	31/18614	0.00377301	0.0456581	0.0345803	S100A10/FERMT2	2
BP	GO:1901890	positive regulation of cell junction assembly	3/55	106/18614	0.00379843	0.0456581	0.0345803	S100A10/FERMT2/CLDN1	3
BP	GO:0032535	regulation of cellular component size	5/55	354/18614	0.00386155	0.0461054	0.034919	AQP1/MYADM/DSTN/RHOA/PFN1	5
BP	GO:0050878	regulation of body fluid levels	5/55	361/18614	0.00419536	0.0496491	0.037603	FLNA/ANXA2/AQP1/ACTB/CD9	5
BP	GO:0014812	muscle cell migration	3/55	110/18614	0.00421418	0.0496491	0.037603	S100A11/ANXA1/RHOA	3
BP	GO:0038094	Fc-gamma receptor signaling pathway	2/55	33/18614	0.00426803	0.0499528	0.037833	MYO1G/FCGR3A	2
BP	GO:0007596	blood coagulation	4/55	224/18614	0.00430907	0.0501035	0.0379471	FLNA/ANXA2/ACTB/CD9	4
BP	GO:0007229	integrin-mediated signaling pathway	3/55	112/18614	0.00443202	0.05103	0.0386488	FLNA/ITGAM/FERMT2	3
BP	GO:0002237	response to molecule of bacterial origin	5/55	366/18614	0.00444612	0.05103	0.0386488	S100A8/TSPO/RHOA/CLDN1/CAPN2	5
BP	GO:0048265	response to pain	2/55	34/18614	0.00452623	0.0512877	0.0388439	TSPO/CAPN2	2
BP	GO:0070633	transepithelial transport	2/55	34/18614	0.00452623	0.0512877	0.0388439	AQP1/ACTB	2
BP	GO:0050817	coagulation	4/55	229/18614	0.00465887	0.0524565	0.0397292	FLNA/ANXA2/ACTB/CD9	4
BP	GO:0007599	hemostasis	4/55	230/18614	0.00473106	0.0529343	0.0400911	FLNA/ANXA2/ACTB/CD9	4
BP	GO:0035633	maintenance of blood-brain barrier	2/55	35/18614	0.00479149	0.0532754	0.0403494	ACTB/CLDN1	2
BP	GO:0045582	positive regulation of T cell differentiation	3/55	116/18614	0.00488794	0.0540102	0.0409059	ACTB/ANXA1/RHOA	3
BP	GO:0002696	positive regulation of leukocyte activation	5/55	377/18614	0.0050353	0.055295	0.041879	ACTB/ANXA1/ITGAM/FCGR3A/RHOA	5
BP	GO:0043200	response to amino acid	3/55	120/18614	0.00537123	0.0586222	0.0443989	CYBB/RHOA/CAPN2	3
BP	GO:0097529	myeloid leukocyte migration	4/55	241/18614	0.0055755	0.0604805	0.0458064	S100A8/ANXA1/CD99/CD9	4
BP	GO:0032717	negative regulation of interleukin-8 production	2/55	38/18614	0.00562924	0.0606935	0.0459677	ANXA1/ANXA4	2
BP	GO:0002790	peptide secretion	4/55	243/18614	0.00573916	0.0615058	0.0465829	S100A8/AQP1/ANXA1/CCDC186	4
BP	GO:0043403	skeletal muscle tissue regeneration	2/55	39/18614	0.00592234	0.0623423	0.0472164	ANXA1/CD9	2
BP	GO:0045730	respiratory burst	2/55	39/18614	0.00592234	0.0623423	0.0472164	NCF1/CYBB	2
BP	GO:0097242	amyloid-beta clearance	2/55	39/18614	0.00592234	0.0623423	0.0472164	MARCO/ITGAM	2
BP	GO:0001952	regulation of cell-matrix adhesion	3/55	125/18614	0.00601452	0.0629401	0.0476692	S100A10/FERMT2/RHOA	3
BP	GO:0032506	cytokinetic process	2/55	40/18614	0.0062223	0.0647337	0.0490277	PLEC/RHOA	2
BP	GO:0014902	myotube differentiation	3/55	127/18614	0.00628419	0.0649975	0.0492274	PLEC/CD9/CAPN2	3
BP	GO:0002691	regulation of cellular extravasation	2/55	41/18614	0.00652907	0.0663726	0.0502689	CD99/LYVE1	2
BP	GO:0072595	maintenance of protein localization in organelle	2/55	41/18614	0.00652907	0.0663726	0.0502689	TSPO/TXN	2
BP	GO:0098751	bone cell development	2/55	41/18614	0.00652907	0.0663726	0.0502689	FLNA/ANXA2	2
BP	GO:0030833	regulation of actin filament polymerization	3/55	130/18614	0.00670208	0.0673616	0.0510179	MYADM/RHOA/PFN1	3
BP	GO:0045621	positive regulation of lymphocyte differentiation	3/55	130/18614	0.00670208	0.0673616	0.0510179	ACTB/ANXA1/RHOA	3
BP	GO:0042119	neutrophil activation	2/55	42/18614	0.00684261	0.0683876	0.051795	ANXA1/ITGAM	2
BP	GO:0043254	regulation of protein-containing complex assembly	5/55	409/18614	0.00706335	0.0696579	0.0527571	TPPP3/MYADM/FERMT2/RHOA/PFN1	5
BP	GO:0030168	platelet activation	3/55	133/18614	0.00713619	0.0696579	0.0527571	FLNA/ACTB/CD9	3
BP	GO:0033574	response to testosterone	2/55	43/18614	0.00716288	0.0696579	0.0527571	NCF1/TSPO	2
BP	GO:0071548	response to dexamethasone	2/55	43/18614	0.00716288	0.0696579	0.0527571	AQP1/CLDN1	2
BP	GO:0015833	peptide transport	4/55	259/18614	0.00716548	0.0696579	0.0527571	S100A8/AQP1/ANXA1/CCDC186	4
BP	GO:1900180	regulation of protein localization to nucleus	3/55	134/18614	0.00728453	0.0704303	0.0533421	FLNA/LMNA/FERMT2	3
BP	GO:0003158	endothelium development	3/55	137/18614	0.00774049	0.0744342	0.0563745	MYADM/RHOA/CLDN1	3
BP	GO:0051924	regulation of calcium ion transport	4/55	266/18614	0.0078571	0.075119	0.0568931	DIAPH1/TSPO/AHNAK/RHOA	4
BP	GO:0008360	regulation of cell shape	3/55	138/18614	0.00789615	0.075119	0.0568931	DIAPH1/ANXA1/FERMT2	3
BP	GO:0034331	cell junction maintenance	2/55	46/18614	0.00816367	0.0768421	0.0581982	FERMT2/CLDN1	2
BP	GO:0042789	mRNA transcription by RNA polymerase II	2/55	46/18614	0.00816367	0.0768421	0.0581982	S100A10/ANXA2	2
BP	GO:0010977	negative regulation of neuron projection development	3/55	143/18614	0.00870221	0.0814802	0.061711	FLNA/RHOA/DPYSL3	3
BP	GO:0007520	myoblast fusion	2/55	48/18614	0.00886376	0.0817028	0.0618796	CD9/CAPN2	2
BP	GO:0030850	prostate gland development	2/55	48/18614	0.00886376	0.0817028	0.0618796	CRIP1/ANXA1	2
BP	GO:0036230	granulocyte activation	2/55	48/18614	0.00886376	0.0817028	0.0618796	ANXA1/ITGAM	2
BP	GO:0030838	positive regulation of actin filament polymerization	2/55	49/18614	0.00922356	0.083293	0.063084	RHOA/PFN1	2
BP	GO:0043114	regulation of vascular permeability	2/55	49/18614	0.00922356	0.083293	0.063084	PLEC/FERMT2	2
BP	GO:0061028	establishment of endothelial barrier	2/55	49/18614	0.00922356	0.083293	0.063084	MYADM/CLDN1	2
BP	GO:0071470	cellular response to osmotic stress	2/55	49/18614	0.00922356	0.083293	0.063084	AQP1/TSPO	2
BP	GO:0002687	positive regulation of leukocyte migration	3/55	147/18614	0.00938066	0.0842838	0.0638344	CD99/RHOA/LYVE1	3
BP	GO:0018198	peptidyl-cysteine modification	2/55	50/18614	0.00958981	0.0853014	0.064605	S100A8/TXN	2
BP	GO:0030195	negative regulation of blood coagulation	2/55	50/18614	0.00958981	0.0853014	0.064605	ANXA2/CD9	2
BP	GO:0071456	cellular response to hypoxia	3/55	149/18614	0.00973119	0.0861283	0.0652313	AQP1/CYBB/LMNA	3
BP	GO:2000377	regulation of reactive oxygen species metabolic process	3/55	150/18614	0.00990929	0.0868786	0.0657996	TSPO/ITGAM/RHOA	3
BP	GO:0009299	mRNA transcription	2/55	51/18614	0.00996247	0.0868786	0.0657996	S100A10/ANXA2	2
BP	GO:1900047	negative regulation of hemostasis	2/55	51/18614	0.00996247	0.0868786	0.0657996	ANXA2/CD9	2
BP	GO:0010543	regulation of platelet activation	2/55	52/18614	0.0103415	0.0888769	0.067313	FLNA/CD9	2
BP	GO:0031103	axon regeneration	2/55	52/18614	0.0103415	0.0888769	0.067313	FLNA/TSPO	2
BP	GO:0046638	positive regulation of alpha-beta T cell differentiation	2/55	52/18614	0.0103415	0.0888769	0.067313	ANXA1/RHOA	2
BP	GO:0034599	cellular response to oxidative stress	4/55	290/18614	0.0105588	0.0903085	0.0683973	NCF1/AQP1/ANXA1/TXN	4
BP	GO:0010823	negative regulation of mitochondrion organization	2/55	53/18614	0.0107268	0.0908717	0.0688238	TSPO/LMNA	2
BP	GO:0048146	positive regulation of fibroblast proliferation	2/55	53/18614	0.0107268	0.0908717	0.0688238	S100A6/AQP1	2
BP	GO:0097530	granulocyte migration	3/55	156/18614	0.0110179	0.091999	0.0696776	S100A8/ANXA1/CD99	3
BP	GO:0038093	Fc receptor signaling pathway	2/55	54/18614	0.0111185	0.091999	0.0696776	MYO1G/FCGR3A	2
BP	GO:0046686	response to cadmium ion	2/55	54/18614	0.0111185	0.091999	0.0696776	NCF1/CYBB	2
BP	GO:0050819	negative regulation of coagulation	2/55	54/18614	0.0111185	0.091999	0.0696776	ANXA2/CD9	2
BP	GO:0071385	cellular response to glucocorticoid stimulus	2/55	54/18614	0.0111185	0.091999	0.0696776	AQP1/ANXA1	2
BP	GO:0036294	cellular response to decreased oxygen levels	3/55	157/18614	0.0112094	0.0923217	0.0699221	AQP1/CYBB/LMNA	3
BP	GO:0015850	organic hydroxy compound transport	4/55	296/18614	0.0113174	0.092782	0.0702707	ANXA2/AQP1/ACTB/TSPO	4
BP	GO:0051146	striated muscle cell differentiation	4/55	297/18614	0.0114472	0.0934154	0.0707504	PLEC/LMNA/CD9/CAPN2	4
BP	GO:0043525	positive regulation of neuron apoptotic process	2/55	55/18614	0.0115164	0.0935508	0.0708529	ITGAM/RHOA	2
BP	GO:0001954	positive regulation of cell-matrix adhesion	2/55	56/18614	0.0119205	0.0959571	0.0726754	S100A10/FERMT2	2
BP	GO:0060986	endocrine hormone secretion	2/55	56/18614	0.0119205	0.0959571	0.0726754	AQP1/TSPO	2
BP	GO:0050808	synapse organization	5/55	466/18614	0.0119896	0.0960784	0.0727673	FLNA/ACTB/ITGAM/RHOA/PFN1	5
BP	GO:0034504	protein localization to nucleus	4/55	304/18614	0.0123825	0.0987827	0.0748155	FLNA/LMNA/FERMT2/TXN	4
BP	GO:0046879	hormone secretion	4/55	305/18614	0.0125201	0.0994338	0.0753086	AQP1/ANXA1/TSPO/CCDC186	4
BP	GO:0008347	glial cell migration	2/55	59/18614	0.0131697	0.103667	0.0785149	TSPO/CD9	2
BP	GO:0031102	neuron projection regeneration	2/55	59/18614	0.0131697	0.103667	0.0785149	FLNA/TSPO	2
BP	GO:0034765	regulation of monoatomic ion transmembrane transport	5/55	478/18614	0.0132654	0.103961	0.0787375	FLNA/DIAPH1/CYBB/AHNAK/YWHAH	5
BP	GO:0071709	membrane assembly	2/55	60/18614	0.0135982	0.106102	0.0803588	S100A10/ANXA2	2
BP	GO:0009914	hormone transport	4/55	315/18614	0.0139494	0.108367	0.082074	AQP1/ANXA1/TSPO/CCDC186	4
BP	GO:0001837	epithelial to mesenchymal transition	3/55	172/18614	0.0143141	0.110237	0.0834907	S100A4/FLNA/FERMT2	3
BP	GO:0071453	cellular response to oxygen levels	3/55	172/18614	0.0143141	0.110237	0.0834907	AQP1/CYBB/LMNA	3
BP	GO:0000768	syncytium formation by plasma membrane fusion	2/55	62/18614	0.0144733	0.110507	0.083695	CD9/CAPN2	2
BP	GO:0140253	cell-cell fusion	2/55	62/18614	0.0144733	0.110507	0.083695	CD9/CAPN2	2
BP	GO:0022407	regulation of cell-cell adhesion	5/55	491/18614	0.0147486	0.111993	0.0848208	ACTB/ANXA1/MYADM/CD9/RHOA	5
BP	GO:0090066	regulation of anatomical structure size	5/55	492/18614	0.0148671	0.111993	0.0848208	AQP1/MYADM/DSTN/RHOA/PFN1	5
BP	GO:0001885	endothelial cell development	2/55	63/18614	0.0149199	0.111993	0.0848208	MYADM/CLDN1	2
BP	GO:0031638	zymogen activation	2/55	63/18614	0.0149199	0.111993	0.0848208	S100A10/ANXA2	2
BP	GO:0051099	positive regulation of binding	3/55	176/18614	0.0152164	0.113739	0.0861432	S100A10/ANXA2/TXN	3
BP	GO:0044091	membrane biogenesis	2/55	64/18614	0.0153723	0.113947	0.0863004	S100A10/ANXA2	2
BP	GO:0071384	cellular response to corticosteroid stimulus	2/55	64/18614	0.0153723	0.113947	0.0863004	AQP1/ANXA1	2
BP	GO:0022900	electron transport chain	3/55	177/18614	0.0154469	0.114025	0.0863595	NCF1/PLEC/CYBB	3
BP	GO:0051251	positive regulation of lymphocyte activation	4/55	327/18614	0.0157971	0.11542	0.0874162	ACTB/ANXA1/FCGR3A/RHOA	4
BP	GO:0030837	negative regulation of actin filament polymerization	2/55	65/18614	0.0158305	0.11542	0.0874162	MYADM/PFN1	2
BP	GO:0032507	maintenance of protein location in cell	2/55	65/18614	0.0158305	0.11542	0.0874162	TSPO/TXN	2
BP	GO:0045580	regulation of T cell differentiation	3/55	180/18614	0.0161503	0.117271	0.0888178	ACTB/ANXA1/RHOA	3
BP	GO:0001655	urogenital system development	2/55	66/18614	0.0162946	0.117361	0.0888862	CRIP1/ANXA1	2
BP	GO:0006949	syncytium formation	2/55	66/18614	0.0162946	0.117361	0.0888862	CD9/CAPN2	2
BP	GO:0032386	regulation of intracellular transport	4/55	332/18614	0.0166105	0.118333	0.0896221	FLNA/ANXA2/ITGAM/TXN	4
BP	GO:0051604	protein maturation	4/55	332/18614	0.0166105	0.118333	0.0896221	S100A10/FLNA/ANXA2/CAPN2	4
BP	GO:0046890	regulation of lipid biosynthetic process	3/55	182/18614	0.0166291	0.118333	0.0896221	ANXA1/TSPO/CAPN2	3
BP	GO:0070613	regulation of protein processing	2/55	67/18614	0.0167645	0.118821	0.0899921	S100A10/ANXA2	2
BP	GO:0061025	membrane fusion	3/55	183/18614	0.0168715	0.119105	0.0902068	ANXA2/ANXA1/CD9	3
BP	GO:1902107	positive regulation of leukocyte differentiation	3/55	184/18614	0.0171159	0.119878	0.0907928	ACTB/ANXA1/RHOA	3
BP	GO:1903708	positive regulation of hemopoiesis	3/55	184/18614	0.0171159	0.119878	0.0907928	ACTB/ANXA1/RHOA	3
BP	GO:0032640	tumor necrosis factor production	3/55	185/18614	0.0173622	0.120654	0.0913802	CYBB/TSPO/FCGR3A	3
BP	GO:0032680	regulation of tumor necrosis factor production	3/55	185/18614	0.0173622	0.120654	0.0913802	CYBB/TSPO/FCGR3A	3
BP	GO:0071214	cellular response to abiotic stimulus	4/55	339/18614	0.0177929	0.122688	0.0929208	CRIP1/PLEC/AQP1/TSPO	4
BP	GO:0104004	cellular response to environmental stimulus	4/55	339/18614	0.0177929	0.122688	0.0929208	CRIP1/PLEC/AQP1/TSPO	4
BP	GO:0030193	regulation of blood coagulation	2/55	70/18614	0.0182086	0.124589	0.0943605	ANXA2/CD9	2
BP	GO:2000379	positive regulation of reactive oxygen species metabolic process	2/55	70/18614	0.0182086	0.124589	0.0943605	TSPO/ITGAM	2
BP	GO:0071706	tumor necrosis factor superfamily cytokine production	3/55	190/18614	0.0186239	0.126038	0.0954576	CYBB/TSPO/FCGR3A	3
BP	GO:1903555	regulation of tumor necrosis factor superfamily cytokine production	3/55	190/18614	0.0186239	0.126038	0.0954576	CYBB/TSPO/FCGR3A	3
BP	GO:1903317	regulation of protein maturation	2/55	71/18614	0.0187013	0.126038	0.0954576	S100A10/ANXA2	2
BP	GO:1990778	protein localization to cell periphery	4/55	345/18614	0.0188474	0.126038	0.0954576	S100A10/FLNA/ACTB/MYADM	4
BP	GO:1904062	regulation of monoatomic cation transmembrane transport	4/55	346/18614	0.0190268	0.126038	0.0954576	FLNA/DIAPH1/AHNAK/YWHAH	4
BP	GO:0043123	positive regulation of I-kappaB kinase/NF-kappaB signaling	3/55	192/18614	0.0191426	0.126038	0.0954576	S100A4/FLNA/RHOA	3
BP	GO:0043954	cellular component maintenance	2/55	72/18614	0.0191996	0.126038	0.0954576	FERMT2/CLDN1	2
BP	GO:0046635	positive regulation of alpha-beta T cell activation	2/55	72/18614	0.0191996	0.126038	0.0954576	ANXA1/RHOA	2
BP	GO:0090307	mitotic spindle assembly	2/55	72/18614	0.0191996	0.126038	0.0954576	FLNA/RHOA	2
BP	GO:0099518	vesicle cytoskeletal trafficking	2/55	72/18614	0.0191996	0.126038	0.0954576	MYO1G/CCDC186	2
BP	GO:1900046	regulation of hemostasis	2/55	72/18614	0.0191996	0.126038	0.0954576	ANXA2/CD9	2
BP	GO:0042886	amide transport	4/55	349/18614	0.0195716	0.127002	0.0961881	S100A8/AQP1/ANXA1/CCDC186	4
BP	GO:0009749	response to glucose	3/55	194/18614	0.0196692	0.127002	0.0961881	NCF1/CCDC186/RHOA	3
BP	GO:0042246	tissue regeneration	2/55	73/18614	0.0197035	0.127002	0.0961881	ANXA1/CD9	2
BP	GO:0046637	regulation of alpha-beta T cell differentiation	2/55	73/18614	0.0197035	0.127002	0.0961881	ANXA1/RHOA	2
BP	GO:0071260	cellular response to mechanical stimulus	2/55	73/18614	0.0197035	0.127002	0.0961881	PLEC/AQP1	2
BP	GO:0045123	cellular extravasation	2/55	74/18614	0.020213	0.129815	0.0983188	CD99/LYVE1	2
BP	GO:0032388	positive regulation of intracellular transport	3/55	197/18614	0.0204742	0.13102	0.0992312	FLNA/ANXA2/ITGAM	3
BP	GO:0050818	regulation of coagulation	2/55	75/18614	0.0207279	0.131696	0.0997433	ANXA2/CD9	2
BP	GO:0051899	membrane depolarization	2/55	75/18614	0.0207279	0.131696	0.0997433	TSPO/YWHAH	2
BP	GO:0009746	response to hexose	3/55	199/18614	0.0210208	0.133082	0.100793	NCF1/CCDC186/RHOA	3
BP	GO:0007422	peripheral nervous system development	2/55	76/18614	0.0212483	0.134045	0.101522	PLEC/CLDN1	2
BP	GO:0070588	calcium ion transmembrane transport	4/55	360/18614	0.0216517	0.136107	0.103084	FLNA/DIAPH1/ANXA2/AHNAK	4
BP	GO:0043297	apical junction assembly	2/55	77/18614	0.0217741	0.136395	0.103302	RHOA/CLDN1	2
BP	GO:0010639	negative regulation of organelle organization	4/55	362/18614	0.0220439	0.137601	0.104215	MYADM/TSPO/LMNA/PFN1	4
BP	GO:0061045	negative regulation of wound healing	2/55	78/18614	0.0223053	0.138745	0.105082	ANXA2/CD9	2
BP	GO:0043281	regulation of cysteine-type endopeptidase activity involved in apoptotic process	3/55	204/18614	0.0224225	0.138988	0.105266	S100A8/AQP1/RHOA	3
BP	GO:0045862	positive regulation of proteolysis	4/55	365/18614	0.0226405	0.139164	0.105399	S100A10/S100A8/ANXA2/RHOA	4
BP	GO:0022408	negative regulation of cell-cell adhesion	3/55	205/18614	0.0227088	0.139164	0.105399	ANXA1/MYADM/CD9	3
BP	GO:0045860	positive regulation of protein kinase activity	4/55	366/18614	0.0228416	0.139164	0.105399	NCF1/FERMT2/RHOA/TXN	4
BP	GO:0032371	regulation of sterol transport	2/55	79/18614	0.0228419	0.139164	0.105399	ANXA2/TSPO	2
BP	GO:0032374	regulation of cholesterol transport	2/55	79/18614	0.0228419	0.139164	0.105399	ANXA2/TSPO	2
BP	GO:0016050	vesicle organization	4/55	368/18614	0.0232469	0.139531	0.105677	S100A10/ANXA2/AQP1/ANXA1	4
BP	GO:0034284	response to monosaccharide	3/55	207/18614	0.0232875	0.139531	0.105677	NCF1/CCDC186/RHOA	3
BP	GO:0007193	adenylate cyclase-inhibiting G protein-coupled receptor signaling pathway	2/55	80/18614	0.0233838	0.139531	0.105677	FLNA/MARCO	2
BP	GO:0032272	negative regulation of protein polymerization	2/55	80/18614	0.0233838	0.139531	0.105677	MYADM/PFN1	2
BP	GO:0071230	cellular response to amino acid stimulus	2/55	80/18614	0.0233838	0.139531	0.105677	CYBB/CAPN2	2
BP	GO:0090049	regulation of cell migration involved in sprouting angiogenesis	2/55	80/18614	0.0233838	0.139531	0.105677	ANXA1/RHOA	2
BP	GO:0051098	regulation of binding	4/55	369/18614	0.0234513	0.139531	0.105677	S100A10/ANXA2/ACTB/TXN	4
BP	GO:0043299	leukocyte degranulation	2/55	81/18614	0.023931	0.14144	0.107123	ITGAM/FCGR3A	2
BP	GO:0120193	tight junction organization	2/55	81/18614	0.023931	0.14144	0.107123	PLEC/CLDN1	2
BP	GO:0002064	epithelial cell development	3/55	210/18614	0.0241706	0.142382	0.107837	PLEC/MYADM/CLDN1	3
BP	GO:0006900	vesicle budding from membrane	2/55	82/18614	0.0244835	0.14375	0.108872	S100A10/ANXA2	2
BP	GO:0008544	epidermis development	4/55	375/18614	0.0247004	0.144474	0.109421	EMP1/PLEC/ANXA1/CLDN1	4
BP	GO:0045619	regulation of lymphocyte differentiation	3/55	212/18614	0.0247693	0.144474	0.109421	ACTB/ANXA1/RHOA	3
BP	GO:0061515	myeloid cell development	2/55	84/18614	0.025604	0.148855	0.112739	FLNA/ANXA2	2
BP	GO:0050767	regulation of neurogenesis	4/55	381/18614	0.0259893	0.150603	0.114063	S100A10/ANXA2/TSPO/YWHAH	4
BP	GO:0019935	cyclic-nucleotide-mediated signaling	2/55	85/18614	0.026172	0.15068	0.114121	AQP1/CAP1	2
BP	GO:0055013	cardiac muscle cell development	2/55	85/18614	0.026172	0.15068	0.114121	PLEC/LMNA	2
BP	GO:1900182	positive regulation of protein localization to nucleus	2/55	86/18614	0.0267452	0.153483	0.116244	FLNA/FERMT2	2
BP	GO:0046889	positive regulation of lipid biosynthetic process	2/55	87/18614	0.0273234	0.153504	0.11626	ANXA1/CAPN2	2
BP	GO:0048145	regulation of fibroblast proliferation	2/55	87/18614	0.0273234	0.153504	0.11626	S100A6/AQP1	2
BP	GO:0060191	regulation of lipase activity	2/55	89/18614	0.0284949	0.153504	0.11626	ANXA1/RHOA	2
BP	GO:0033157	regulation of intracellular protein transport	3/55	224/18614	0.02853	0.153504	0.11626	FLNA/ITGAM/TXN	3
BP	GO:0071222	cellular response to lipopolysaccharide	3/55	224/18614	0.02853	0.153504	0.11626	TSPO/RHOA/CAPN2	3
BP	GO:0014910	regulation of smooth muscle cell migration	2/55	90/18614	0.0290882	0.153504	0.11626	S100A11/RHOA	2
BP	GO:0033555	multicellular organismal response to stress	2/55	90/18614	0.0290882	0.153504	0.11626	TSPO/CAPN2	2
BP	GO:0003056	regulation of vascular associated smooth muscle contraction	1/55	10/18614	0.0291648	0.153504	0.11626	RHOA	1
BP	GO:0010572	positive regulation of platelet activation	1/55	10/18614	0.0291648	0.153504	0.11626	FLNA	1
BP	GO:0014012	peripheral nervous system axon regeneration	1/55	10/18614	0.0291648	0.153504	0.11626	TSPO	1
BP	GO:0014866	skeletal myofibril assembly	1/55	10/18614	0.0291648	0.153504	0.11626	PLEC	1
BP	GO:0016479	negative regulation of transcription by RNA polymerase I	1/55	10/18614	0.0291648	0.153504	0.11626	FLNA	1
BP	GO:0030388	fructose 1,6-bisphosphate metabolic process	1/55	10/18614	0.0291648	0.153504	0.11626	PFKP	1
BP	GO:0032377	regulation of intracellular lipid transport	1/55	10/18614	0.0291648	0.153504	0.11626	ANXA2	1
BP	GO:0032819	positive regulation of natural killer cell proliferation	1/55	10/18614	0.0291648	0.153504	0.11626	FCGR3A	1
BP	GO:0033034	positive regulation of myeloid cell apoptotic process	1/55	10/18614	0.0291648	0.153504	0.11626	ANXA1	1
BP	GO:0036124	histone H3-K9 trimethylation	1/55	10/18614	0.0291648	0.153504	0.11626	LMNA	1
BP	GO:0045625	regulation of T-helper 1 cell differentiation	1/55	10/18614	0.0291648	0.153504	0.11626	ANXA1	1
BP	GO:0055015	ventricular cardiac muscle cell development	1/55	10/18614	0.0291648	0.153504	0.11626	LMNA	1
BP	GO:0060054	positive regulation of epithelial cell proliferation involved in wound healing	1/55	10/18614	0.0291648	0.153504	0.11626	CLDN1	1
BP	GO:0060245	detection of cell density	1/55	10/18614	0.0291648	0.153504	0.11626	TSPO	1
BP	GO:0071073	positive regulation of phospholipid biosynthetic process	1/55	10/18614	0.0291648	0.153504	0.11626	CAPN2	1
BP	GO:0071476	cellular hypotonic response	1/55	10/18614	0.0291648	0.153504	0.11626	TSPO	1
BP	GO:0071803	positive regulation of podosome assembly	1/55	10/18614	0.0291648	0.153504	0.11626	RHOA	1
BP	GO:0098903	regulation of membrane repolarization during action potential	1/55	10/18614	0.0291648	0.153504	0.11626	FLNA	1
BP	GO:0150172	regulation of phosphatidylcholine metabolic process	1/55	10/18614	0.0291648	0.153504	0.11626	CAPN2	1
BP	GO:1904181	positive regulation of membrane depolarization	1/55	10/18614	0.0291648	0.153504	0.11626	TSPO	1
BP	GO:2000849	regulation of glucocorticoid secretion	1/55	10/18614	0.0291648	0.153504	0.11626	TSPO	1
BP	GO:0055006	cardiac cell development	2/55	92/18614	0.0302895	0.155287	0.11761	PLEC/LMNA	2
BP	GO:0034644	cellular response to UV	2/55	93/18614	0.0308976	0.155287	0.11761	CRIP1/AQP1	2
BP	GO:1903035	negative regulation of response to wounding	2/55	93/18614	0.0308976	0.155287	0.11761	ANXA2/CD9	2
BP	GO:0001738	morphogenesis of a polarized epithelium	2/55	94/18614	0.0315104	0.155287	0.11761	ACTB/RHOA	2
BP	GO:0007188	adenylate cyclase-modulating G protein-coupled receptor signaling pathway	3/55	234/18614	0.0318835	0.155287	0.11761	FLNA/ADGRE5/MARCO	3
BP	GO:0009743	response to carbohydrate	3/55	234/18614	0.0318835	0.155287	0.11761	NCF1/CCDC186/RHOA	3
BP	GO:2000116	regulation of cysteine-type endopeptidase activity	3/55	234/18614	0.0318835	0.155287	0.11761	S100A8/AQP1/RHOA	3
BP	GO:0006002	fructose 6-phosphate metabolic process	1/55	11/18614	0.0320349	0.155287	0.11761	PFKP	1
BP	GO:0006686	sphingomyelin biosynthetic process	1/55	11/18614	0.0320349	0.155287	0.11761	SGMS2	1
BP	GO:0010986	positive regulation of lipoprotein particle clearance	1/55	11/18614	0.0320349	0.155287	0.11761	ANXA2	1
BP	GO:0014745	negative regulation of muscle adaptation	1/55	11/18614	0.0320349	0.155287	0.11761	LMNA	1
BP	GO:0032429	regulation of phospholipase A2 activity	1/55	11/18614	0.0320349	0.155287	0.11761	ANXA1	1
BP	GO:0033625	positive regulation of integrin activation	1/55	11/18614	0.0320349	0.155287	0.11761	FERMT2	1
BP	GO:0034115	negative regulation of heterotypic cell-cell adhesion	1/55	11/18614	0.0320349	0.155287	0.11761	MYADM	1
BP	GO:0034776	response to histamine	1/55	11/18614	0.0320349	0.155287	0.11761	DIAPH1	1
BP	GO:0042045	epithelial fluid transport	1/55	11/18614	0.0320349	0.155287	0.11761	AQP1	1
BP	GO:0043320	natural killer cell degranulation	1/55	11/18614	0.0320349	0.155287	0.11761	FCGR3A	1
BP	GO:0045628	regulation of T-helper 2 cell differentiation	1/55	11/18614	0.0320349	0.155287	0.11761	ANXA1	1
BP	GO:0046689	response to mercury ion	1/55	11/18614	0.0320349	0.155287	0.11761	AQP1	1
BP	GO:0070587	regulation of cell-cell adhesion involved in gastrulation	1/55	11/18614	0.0320349	0.155287	0.11761	MYADM	1
BP	GO:0070673	response to interleukin-18	1/55	11/18614	0.0320349	0.155287	0.11761	CLDN1	1
BP	GO:0090557	establishment of endothelial intestinal barrier	1/55	11/18614	0.0320349	0.155287	0.11761	CLDN1	1
BP	GO:0098974	postsynaptic actin cytoskeleton organization	1/55	11/18614	0.0320349	0.155287	0.11761	ACTB	1
BP	GO:0099624	atrial cardiac muscle cell membrane repolarization	1/55	11/18614	0.0320349	0.155287	0.11761	FLNA	1
BP	GO:1901856	negative regulation of cellular respiration	1/55	11/18614	0.0320349	0.155287	0.11761	RHOA	1
BP	GO:1905244	regulation of modification of synaptic structure	1/55	11/18614	0.0320349	0.155287	0.11761	RHOA	1
BP	GO:2000169	regulation of peptidyl-cysteine S-nitrosylation	1/55	11/18614	0.0320349	0.155287	0.11761	TXN	1
BP	GO:2000644	regulation of receptor catabolic process	1/55	11/18614	0.0320349	0.155287	0.11761	ANXA2	1
BP	GO:2000672	negative regulation of motor neuron apoptotic process	1/55	11/18614	0.0320349	0.155287	0.11761	RHOA	1
BP	GO:0010001	glial cell differentiation	3/55	235/18614	0.0322298	0.155384	0.117684	S100A8/PLEC/RHOA	3
BP	GO:0060348	bone development	3/55	235/18614	0.0322298	0.155384	0.117684	FLNA/ANXA2/RHOA	3
BP	GO:0002042	cell migration involved in sprouting angiogenesis	2/55	96/18614	0.0327506	0.157224	0.119077	ANXA1/RHOA	2
BP	GO:0042692	muscle cell differentiation	4/55	410/18614	0.0327882	0.157224	0.119077	PLEC/LMNA/CD9/CAPN2	4
BP	GO:0071219	cellular response to molecule of bacterial origin	3/55	237/18614	0.0329283	0.157472	0.119265	TSPO/RHOA/CAPN2	3
BP	GO:0030072	peptide hormone secretion	3/55	238/18614	0.0332806	0.157567	0.119337	AQP1/ANXA1/CCDC186	3
BP	GO:0014909	smooth muscle cell migration	2/55	97/18614	0.0333778	0.157567	0.119337	S100A11/RHOA	2
BP	GO:0002274	myeloid leukocyte activation	3/55	240/18614	0.033991	0.157567	0.119337	ANXA1/ITGAM/FCGR3A	3
BP	GO:0007159	leukocyte cell-cell adhesion	4/55	415/18614	0.0340566	0.157567	0.119337	S100A8/ACTB/ANXA1/RHOA	4
BP	GO:0030595	leukocyte chemotaxis	3/55	241/18614	0.0343492	0.157567	0.119337	S100A8/PLEC/ANXA1	3
BP	GO:0001921	positive regulation of receptor recycling	1/55	12/18614	0.0348967	0.157567	0.119337	ANXA2	1
BP	GO:0006971	hypotonic response	1/55	12/18614	0.0348967	0.157567	0.119337	TSPO	1
BP	GO:0015791	polyol transmembrane transport	1/55	12/18614	0.0348967	0.157567	0.119337	AQP1	1
BP	GO:0021670	lateral ventricle development	1/55	12/18614	0.0348967	0.157567	0.119337	AQP1	1
BP	GO:0032817	regulation of natural killer cell proliferation	1/55	12/18614	0.0348967	0.157567	0.119337	FCGR3A	1
BP	GO:0035933	glucocorticoid secretion	1/55	12/18614	0.0348967	0.157567	0.119337	TSPO	1
BP	GO:0043312	neutrophil degranulation	1/55	12/18614	0.0348967	0.157567	0.119337	ITGAM	1
BP	GO:0048680	positive regulation of axon regeneration	1/55	12/18614	0.0348967	0.157567	0.119337	FLNA	1
BP	GO:0070586	cell-cell adhesion involved in gastrulation	1/55	12/18614	0.0348967	0.157567	0.119337	MYADM	1
BP	GO:0071394	cellular response to testosterone stimulus	1/55	12/18614	0.0348967	0.157567	0.119337	NCF1	1
BP	GO:0071472	cellular response to salt stress	1/55	12/18614	0.0348967	0.157567	0.119337	AQP1	1
BP	GO:0071493	cellular response to UV-B	1/55	12/18614	0.0348967	0.157567	0.119337	CRIP1	1
BP	GO:0072070	loop of Henle development	1/55	12/18614	0.0348967	0.157567	0.119337	AQP1	1
BP	GO:0072488	ammonium transmembrane transport	1/55	12/18614	0.0348967	0.157567	0.119337	AQP1	1
BP	GO:0072683	T cell extravasation	1/55	12/18614	0.0348967	0.157567	0.119337	CD99	1
BP	GO:0090331	negative regulation of platelet aggregation	1/55	12/18614	0.0348967	0.157567	0.119337	CD9	1
BP	GO:0090435	protein localization to nuclear envelope	1/55	12/18614	0.0348967	0.157567	0.119337	LMNA	1
BP	GO:0009205	purine ribonucleoside triphosphate metabolic process	3/55	244/18614	0.0354356	0.159595	0.120873	TSPO/RHOA/PFKP	3
BP	GO:0022604	regulation of cell morphogenesis	3/55	245/18614	0.0358016	0.159981	0.121165	DIAPH1/ANXA1/FERMT2	3
BP	GO:0032677	regulation of interleukin-8 production	2/55	103/18614	0.0372391	0.159981	0.121165	ANXA1/ANXA4	2
BP	GO:0048144	fibroblast proliferation	2/55	103/18614	0.0372391	0.159981	0.121165	S100A6/AQP1	2
BP	GO:0009144	purine nucleoside triphosphate metabolic process	3/55	249/18614	0.0372856	0.159981	0.121165	TSPO/RHOA/PFKP	3
BP	GO:0050870	positive regulation of T cell activation	3/55	249/18614	0.0372856	0.159981	0.121165	ACTB/ANXA1/RHOA	3
BP	GO:0000819	sister chromatid segregation	3/55	250/18614	0.0376615	0.159981	0.121165	FLNA/ACTB/RHOA	3
BP	GO:0016485	protein processing	3/55	250/18614	0.0376615	0.159981	0.121165	S100A10/ANXA2/CAPN2	3
BP	GO:0002524	hypersensitivity	1/55	13/18614	0.0377502	0.159981	0.121165	FCGR3A	1
BP	GO:0003084	positive regulation of systemic arterial blood pressure	1/55	13/18614	0.0377502	0.159981	0.121165	RHOA	1
BP	GO:0003334	keratinocyte development	1/55	13/18614	0.0377502	0.159981	0.121165	PLEC	1
BP	GO:0030157	pancreatic juice secretion	1/55	13/18614	0.0377502	0.159981	0.121165	AQP1	1
BP	GO:0030836	positive regulation of actin filament depolymerization	1/55	13/18614	0.0377502	0.159981	0.121165	DSTN	1
BP	GO:0031392	regulation of prostaglandin biosynthetic process	1/55	13/18614	0.0377502	0.159981	0.121165	ANXA1	1
BP	GO:0034333	adherens junction assembly	1/55	13/18614	0.0377502	0.159981	0.121165	ACTB	1
BP	GO:0042538	hyperosmotic salinity response	1/55	13/18614	0.0377502	0.159981	0.121165	CLDN1	1
BP	GO:0042921	glucocorticoid receptor signaling pathway	1/55	13/18614	0.0377502	0.159981	0.121165	YWHAH	1
BP	GO:0045741	positive regulation of epidermal growth factor-activated receptor activity	1/55	13/18614	0.0377502	0.159981	0.121165	NCF1	1
BP	GO:0046541	saliva secretion	1/55	13/18614	0.0377502	0.159981	0.121165	AQP1	1
BP	GO:0051451	myoblast migration	1/55	13/18614	0.0377502	0.159981	0.121165	ANXA1	1
BP	GO:0070486	leukocyte aggregation	1/55	13/18614	0.0377502	0.159981	0.121165	S100A8	1
BP	GO:0070572	positive regulation of neuron projection regeneration	1/55	13/18614	0.0377502	0.159981	0.121165	FLNA	1
BP	GO:0071236	cellular response to antibiotic	1/55	13/18614	0.0377502	0.159981	0.121165	CRIP1	1
BP	GO:0071801	regulation of podosome assembly	1/55	13/18614	0.0377502	0.159981	0.121165	RHOA	1
BP	GO:2001046	positive regulation of integrin-mediated signaling pathway	1/55	13/18614	0.0377502	0.159981	0.121165	FLNA	1
BP	GO:0032637	interleukin-8 production	2/55	104/18614	0.0378987	0.159981	0.121165	ANXA1/ANXA4	2
BP	GO:0050773	regulation of dendrite development	2/55	104/18614	0.0378987	0.159981	0.121165	YWHAH/RHOA	2
BP	GO:0033674	positive regulation of kinase activity	4/55	430/18614	0.0380335	0.159981	0.121165	NCF1/FERMT2/RHOA/TXN	4
BP	GO:0009199	ribonucleoside triphosphate metabolic process	3/55	251/18614	0.0380393	0.159981	0.121165	TSPO/RHOA/PFKP	3
BP	GO:0032760	positive regulation of tumor necrosis factor production	2/55	105/18614	0.0385627	0.161505	0.12232	CYBB/FCGR3A	2
BP	GO:0010720	positive regulation of cell development	4/55	432/18614	0.0385832	0.161505	0.12232	ACTB/ANXA1/TSPO/RHOA	4
BP	GO:0048762	mesenchymal cell differentiation	3/55	255/18614	0.0395703	0.163763	0.12403	S100A4/FLNA/FERMT2	3
BP	GO:0046822	regulation of nucleocytoplasmic transport	2/55	107/18614	0.0399043	0.163763	0.12403	FLNA/TXN	2
BP	GO:1901655	cellular response to ketone	2/55	107/18614	0.0399043	0.163763	0.12403	NCF1/AQP1	2
BP	GO:1902414	protein localization to cell junction	2/55	107/18614	0.0399043	0.163763	0.12403	ACTB/FERMT2	2
BP	GO:0002829	negative regulation of type 2 immune response	1/55	14/18614	0.0405954	0.163763	0.12403	ANXA1	1
BP	GO:0009415	response to water	1/55	14/18614	0.0405954	0.163763	0.12403	PLEC	1
BP	GO:0015670	carbon dioxide transport	1/55	14/18614	0.0405954	0.163763	0.12403	AQP1	1
BP	GO:0031958	corticosteroid receptor signaling pathway	1/55	14/18614	0.0405954	0.163763	0.12403	YWHAH	1
BP	GO:0034111	negative regulation of homotypic cell-cell adhesion	1/55	14/18614	0.0405954	0.163763	0.12403	CD9	1
BP	GO:0055012	ventricular cardiac muscle cell differentiation	1/55	14/18614	0.0405954	0.163763	0.12403	LMNA	1
BP	GO:0060019	radial glial cell differentiation	1/55	14/18614	0.0405954	0.163763	0.12403	RHOA	1
BP	GO:0071361	cellular response to ethanol	1/55	14/18614	0.0405954	0.163763	0.12403	CYBB	1
BP	GO:0072672	neutrophil extravasation	1/55	14/18614	0.0405954	0.163763	0.12403	CD99	1
BP	GO:0099188	postsynaptic cytoskeleton organization	1/55	14/18614	0.0405954	0.163763	0.12403	ACTB	1
BP	GO:1903727	positive regulation of phospholipid metabolic process	1/55	14/18614	0.0405954	0.163763	0.12403	CAPN2	1
BP	GO:1904044	response to aldosterone	1/55	14/18614	0.0405954	0.163763	0.12403	CYBB	1
BP	GO:0043122	regulation of I-kappaB kinase/NF-kappaB signaling	3/55	258/18614	0.0407389	0.16397	0.124186	S100A4/FLNA/RHOA	3
BP	GO:0048732	gland development	4/55	441/18614	0.0411139	0.164591	0.124657	CRIP1/ANXA1/TSPO/CLDN1	4
BP	GO:0042116	macrophage activation	2/55	109/18614	0.0412634	0.164591	0.124657	ITGAM/FCGR3A	2
BP	GO:0120034	positive regulation of plasma membrane bounded cell projection assembly	2/55	109/18614	0.0412634	0.164591	0.124657	PFN1/DPYSL3	2
BP	GO:1903557	positive regulation of tumor necrosis factor superfamily cytokine production	2/55	109/18614	0.0412634	0.164591	0.124657	CYBB/FCGR3A	2
BP	GO:0002444	myeloid leukocyte mediated immunity	2/55	110/18614	0.0419495	0.166581	0.126164	ITGAM/FCGR3A	2
BP	GO:0045445	myoblast differentiation	2/55	110/18614	0.0419495	0.166581	0.126164	PLEC/ACTB	2
BP	GO:0071216	cellular response to biotic stimulus	3/55	264/18614	0.0431286	0.167243	0.126665	TSPO/RHOA/CAPN2	3
BP	GO:0042177	negative regulation of protein catabolic process	2/55	112/18614	0.0433346	0.167243	0.126665	FLNA/ANXA2	2
BP	GO:0001787	natural killer cell proliferation	1/55	15/18614	0.0434324	0.167243	0.126665	FCGR3A	1
BP	GO:0002679	respiratory burst involved in defense response	1/55	15/18614	0.0434324	0.167243	0.126665	NCF1	1
BP	GO:0045176	apical protein localization	1/55	15/18614	0.0434324	0.167243	0.126665	ACTB	1
BP	GO:0051570	regulation of histone H3-K9 methylation	1/55	15/18614	0.0434324	0.167243	0.126665	LMNA	1
BP	GO:0070365	hepatocyte differentiation	1/55	15/18614	0.0434324	0.167243	0.126665	ANXA1	1
BP	GO:0071474	cellular hyperosmotic response	1/55	15/18614	0.0434324	0.167243	0.126665	AQP1	1
BP	GO:0072378	blood coagulation, fibrin clot formation	1/55	15/18614	0.0434324	0.167243	0.126665	FLNA	1
BP	GO:0098883	synapse pruning	1/55	15/18614	0.0434324	0.167243	0.126665	ITGAM	1
BP	GO:1900029	positive regulation of ruffle assembly	1/55	15/18614	0.0434324	0.167243	0.126665	PFN1	1
BP	GO:1902563	regulation of neutrophil activation	1/55	15/18614	0.0434324	0.167243	0.126665	ITGAM	1
BP	GO:2000671	regulation of motor neuron apoptotic process	1/55	15/18614	0.0434324	0.167243	0.126665	RHOA	1
BP	GO:2001279	regulation of unsaturated fatty acid biosynthetic process	1/55	15/18614	0.0434324	0.167243	0.126665	ANXA1	1
BP	GO:0003018	vascular process in circulatory system	3/55	265/18614	0.0435336	0.167271	0.126686	PLEC/FERMT2/RHOA	3
BP	GO:0061640	cytoskeleton-dependent cytokinesis	2/55	113/18614	0.0440335	0.168827	0.127865	PLEC/RHOA	2
BP	GO:0009314	response to radiation	4/55	452/18614	0.0443334	0.169247	0.128183	CRIP1/AQP1/ANXA1/TXN	4
BP	GO:0010975	regulation of neuron projection development	4/55	452/18614	0.0443334	0.169247	0.128183	FLNA/YWHAH/RHOA/DPYSL3	4
BP	GO:0002526	acute inflammatory response	2/55	114/18614	0.0447367	0.170057	0.128797	S100A8/FCGR3A	2
BP	GO:0046634	regulation of alpha-beta T cell activation	2/55	114/18614	0.0447367	0.170057	0.128797	ANXA1/RHOA	2
BP	GO:0009141	nucleoside triphosphate metabolic process	3/55	269/18614	0.0451729	0.171349	0.129775	TSPO/RHOA/PFKP	3
BP	GO:0030518	intracellular steroid hormone receptor signaling pathway	2/55	115/18614	0.045444	0.171455	0.129856	YWHAH/RHOA	2
BP	GO:0003188	heart valve formation	1/55	16/18614	0.0462611	0.171455	0.129856	RHOA	1
BP	GO:0006735	NADH regeneration	1/55	16/18614	0.0462611	0.171455	0.129856	PFKP	1
BP	GO:0030214	hyaluronan catabolic process	1/55	16/18614	0.0462611	0.171455	0.129856	LYVE1	1
BP	GO:0051014	actin filament severing	1/55	16/18614	0.0462611	0.171455	0.129856	DSTN	1
BP	GO:0060456	positive regulation of digestive system process	1/55	16/18614	0.0462611	0.171455	0.129856	AQP1	1
BP	GO:0061621	canonical glycolysis	1/55	16/18614	0.0462611	0.171455	0.129856	PFKP	1
BP	GO:0061718	glucose catabolic process to pyruvate	1/55	16/18614	0.0462611	0.171455	0.129856	PFKP	1
BP	GO:0071732	cellular response to nitric oxide	1/55	16/18614	0.0462611	0.171455	0.129856	AQP1	1
BP	GO:1901741	positive regulation of myoblast fusion	1/55	16/18614	0.0462611	0.171455	0.129856	CAPN2	1
BP	GO:2000846	regulation of corticosteroid hormone secretion	1/55	16/18614	0.0462611	0.171455	0.129856	TSPO	1
BP	GO:1903039	positive regulation of leukocyte cell-cell adhesion	3/55	273/18614	0.0468429	0.173251	0.131215	ACTB/ANXA1/RHOA	3
BP	GO:0051960	regulation of nervous system development	4/55	461/18614	0.047071	0.173733	0.131581	S100A10/ANXA2/TSPO/YWHAH	4
BP	GO:0051897	positive regulation of protein kinase B signaling	2/55	118/18614	0.0475909	0.175288	0.132759	FERMT2/TXN	2
BP	GO:0021782	glial cell development	2/55	119/18614	0.0483148	0.175334	0.132793	S100A8/PLEC	2
BP	GO:0045446	endothelial cell differentiation	2/55	119/18614	0.0483148	0.175334	0.132793	MYADM/CLDN1	2
BP	GO:0046632	alpha-beta T cell differentiation	2/55	119/18614	0.0483148	0.175334	0.132793	ANXA1/RHOA	2
BP	GO:0098742	cell-cell adhesion via plasma-membrane adhesion molecules	3/55	278/18614	0.0489731	0.175334	0.132793	MYADM/ITGAM/CLDN1	3
BP	GO:0006906	vesicle fusion	2/55	120/18614	0.0490426	0.175334	0.132793	ANXA2/ANXA1	2
BP	GO:0002091	negative regulation of receptor internalization	1/55	17/18614	0.0490816	0.175334	0.132793	ANXA2	1
BP	GO:0010763	positive regulation of fibroblast migration	1/55	17/18614	0.0490816	0.175334	0.132793	AQP1	1
BP	GO:0033623	regulation of integrin activation	1/55	17/18614	0.0490816	0.175334	0.132793	FERMT2	1
BP	GO:0045019	negative regulation of nitric oxide biosynthetic process	1/55	17/18614	0.0490816	0.175334	0.132793	TSPO	1
BP	GO:0045198	establishment of epithelial cell apical/basal polarity	1/55	17/18614	0.0490816	0.175334	0.132793	RHOA	1
BP	GO:0045217	cell-cell junction maintenance	1/55	17/18614	0.0490816	0.175334	0.132793	FERMT2	1
BP	GO:0060192	negative regulation of lipase activity	1/55	17/18614	0.0490816	0.175334	0.132793	ANXA1	1
BP	GO:0060253	negative regulation of glial cell proliferation	1/55	17/18614	0.0490816	0.175334	0.132793	TSPO	1
BP	GO:0072224	metanephric glomerulus development	1/55	17/18614	0.0490816	0.175334	0.132793	AQP1	1
BP	GO:1904406	negative regulation of nitric oxide metabolic process	1/55	17/18614	0.0490816	0.175334	0.132793	TSPO	1
BP	GO:0098773	skin epidermis development	2/55	121/18614	0.0497745	0.177246	0.134241	PLEC/CLDN1	2
BP	GO:0090174	organelle membrane fusion	2/55	122/18614	0.0505103	0.177246	0.134241	ANXA2/ANXA1	2
BP	GO:0003159	morphogenesis of an endothelium	1/55	18/18614	0.0518939	0.177246	0.134241	RHOA	1
BP	GO:0010612	regulation of cardiac muscle adaptation	1/55	18/18614	0.0518939	0.177246	0.134241	LMNA	1
BP	GO:0010663	positive regulation of striated muscle cell apoptotic process	1/55	18/18614	0.0518939	0.177246	0.134241	CAPN2	1
BP	GO:0010666	positive regulation of cardiac muscle cell apoptotic process	1/55	18/18614	0.0518939	0.177246	0.134241	CAPN2	1
BP	GO:0030011	maintenance of cell polarity	1/55	18/18614	0.0518939	0.177246	0.134241	PDLIM1	1
BP	GO:0036035	osteoclast development	1/55	18/18614	0.0518939	0.177246	0.134241	ANXA2	1
BP	GO:0043116	negative regulation of vascular permeability	1/55	18/18614	0.0518939	0.177246	0.134241	FERMT2	1
BP	GO:0043217	myelin maintenance	1/55	18/18614	0.0518939	0.177246	0.134241	PLEC	1
BP	GO:0045064	T-helper 2 cell differentiation	1/55	18/18614	0.0518939	0.177246	0.134241	ANXA1	1
BP	GO:0045623	negative regulation of T-helper cell differentiation	1/55	18/18614	0.0518939	0.177246	0.134241	ANXA1	1
BP	GO:0050665	hydrogen peroxide biosynthetic process	1/55	18/18614	0.0518939	0.177246	0.134241	CYBB	1
BP	GO:0060263	regulation of respiratory burst	1/55	18/18614	0.0518939	0.177246	0.134241	NCF1	1
BP	GO:0061154	endothelial tube morphogenesis	1/55	18/18614	0.0518939	0.177246	0.134241	RHOA	1
BP	GO:0061620	glycolytic process through glucose-6-phosphate	1/55	18/18614	0.0518939	0.177246	0.134241	PFKP	1
BP	GO:0071071	regulation of phospholipid biosynthetic process	1/55	18/18614	0.0518939	0.177246	0.134241	CAPN2	1
BP	GO:0072376	protein activation cascade	1/55	18/18614	0.0518939	0.177246	0.134241	FLNA	1
BP	GO:0090493	catecholamine uptake	1/55	18/18614	0.0518939	0.177246	0.134241	ACTB	1
BP	GO:1902170	cellular response to reactive nitrogen species	1/55	18/18614	0.0518939	0.177246	0.134241	AQP1	1
BP	GO:1903242	regulation of cardiac muscle hypertrophy in response to stress	1/55	18/18614	0.0518939	0.177246	0.134241	LMNA	1
BP	GO:0030301	cholesterol transport	2/55	124/18614	0.0519939	0.177246	0.134241	ANXA2/TSPO	2
BP	GO:0043280	positive regulation of cysteine-type endopeptidase activity involved in apoptotic process	2/55	124/18614	0.0519939	0.177246	0.134241	S100A8/RHOA	2
BP	GO:0072659	protein localization to plasma membrane	3/55	285/18614	0.0520345	0.177246	0.134241	S100A10/FLNA/ACTB	3
BP	GO:0010721	negative regulation of cell development	3/55	286/18614	0.0524794	0.177246	0.134241	ANXA1/TSPO/YWHAH	3
BP	GO:0031623	receptor internalization	2/55	125/18614	0.0527415	0.177246	0.134241	ANXA2/CD9	2
BP	GO:0010927	cellular component assembly involved in morphogenesis	2/55	126/18614	0.053493	0.177246	0.134241	PLEC/CD9	2
BP	GO:0022898	regulation of transmembrane transporter activity	3/55	289/18614	0.053825	0.177246	0.134241	ACTB/AHNAK/YWHAH	3
BP	GO:1903532	positive regulation of secretion by cell	3/55	289/18614	0.053825	0.177246	0.134241	S100A10/ANXA2/ITGAM	3
BP	GO:0023061	signal release	4/55	483/18614	0.0541546	0.177246	0.134241	AQP1/ANXA1/TSPO/CCDC186	4
BP	GO:0051051	negative regulation of transport	4/55	483/18614	0.0541546	0.177246	0.134241	ANXA2/ANXA1/TSPO/TXN	4
BP	GO:0003014	renal system process	2/55	127/18614	0.0542483	0.177246	0.134241	AQP1/RHOA	2
BP	GO:0055007	cardiac muscle cell differentiation	2/55	127/18614	0.0542483	0.177246	0.134241	PLEC/LMNA	2
BP	GO:0071482	cellular response to light stimulus	2/55	127/18614	0.0542483	0.177246	0.134241	CRIP1/AQP1	2
BP	GO:0002283	neutrophil activation involved in immune response	1/55	19/18614	0.0546981	0.177246	0.134241	ITGAM	1
BP	GO:0002523	leukocyte migration involved in inflammatory response	1/55	19/18614	0.0546981	0.177246	0.134241	S100A8	1
BP	GO:0006684	sphingomyelin metabolic process	1/55	19/18614	0.0546981	0.177246	0.134241	SGMS2	1
BP	GO:0010544	negative regulation of platelet activation	1/55	19/18614	0.0546981	0.177246	0.134241	CD9	1
BP	GO:0030050	vesicle transport along actin filament	1/55	19/18614	0.0546981	0.177246	0.134241	MYO1G	1
BP	GO:0032930	positive regulation of superoxide anion generation	1/55	19/18614	0.0546981	0.177246	0.134241	ITGAM	1
BP	GO:0035372	protein localization to microtubule	1/55	19/18614	0.0546981	0.177246	0.134241	DIAPH1	1
BP	GO:0035930	corticosteroid hormone secretion	1/55	19/18614	0.0546981	0.177246	0.134241	TSPO	1
BP	GO:0051900	regulation of mitochondrial depolarization	1/55	19/18614	0.0546981	0.177246	0.134241	TSPO	1
BP	GO:0061615	glycolytic process through fructose-6-phosphate	1/55	19/18614	0.0546981	0.177246	0.134241	PFKP	1
BP	GO:0071800	podosome assembly	1/55	19/18614	0.0546981	0.177246	0.134241	RHOA	1
BP	GO:0086014	atrial cardiac muscle cell action potential	1/55	19/18614	0.0546981	0.177246	0.134241	FLNA	1
BP	GO:0086026	atrial cardiac muscle cell to AV node cell signaling	1/55	19/18614	0.0546981	0.177246	0.134241	FLNA	1
BP	GO:0086066	atrial cardiac muscle cell to AV node cell communication	1/55	19/18614	0.0546981	0.177246	0.134241	FLNA	1
BP	GO:0090036	regulation of protein kinase C signaling	1/55	19/18614	0.0546981	0.177246	0.134241	MYADM	1
BP	GO:1900242	regulation of synaptic vesicle endocytosis	1/55	19/18614	0.0546981	0.177246	0.134241	ACTB	1
BP	GO:1901881	positive regulation of protein depolymerization	1/55	19/18614	0.0546981	0.177246	0.134241	DSTN	1
BP	GO:1990266	neutrophil migration	2/55	128/18614	0.0550075	0.177924	0.134755	S100A8/CD99	2
BP	GO:0019932	second-messenger-mediated signaling	3/55	292/18614	0.0551873	0.178182	0.13495	AQP1/FCGR3A/CAP1	3
BP	GO:0007249	I-kappaB kinase/NF-kappaB signaling	3/55	293/18614	0.0556451	0.179335	0.135823	S100A4/FLNA/RHOA	3
BP	GO:0007052	mitotic spindle organization	2/55	130/18614	0.0565371	0.179757	0.136144	FLNA/RHOA	2
BP	GO:0051209	release of sequestered calcium ion into cytosol	2/55	130/18614	0.0565371	0.179757	0.136144	FLNA/DIAPH1	2
BP	GO:0010632	regulation of epithelial cell migration	3/55	295/18614	0.0565662	0.179757	0.136144	ANXA1/RHOA/PFN1	3
BP	GO:0002366	leukocyte activation involved in immune response	3/55	296/18614	0.0570295	0.179757	0.136144	ANXA1/ITGAM/FCGR3A	3
BP	GO:0030048	actin filament-based movement	2/55	131/18614	0.0573076	0.179757	0.136144	FLNA/MYO1G	2
BP	GO:0051225	spindle assembly	2/55	131/18614	0.0573076	0.179757	0.136144	FLNA/RHOA	2
BP	GO:0051283	negative regulation of sequestering of calcium ion	2/55	131/18614	0.0573076	0.179757	0.136144	FLNA/DIAPH1	2
BP	GO:0071621	granulocyte chemotaxis	2/55	131/18614	0.0573076	0.179757	0.136144	S100A8/ANXA1	2
BP	GO:0001780	neutrophil homeostasis	1/55	20/18614	0.0574941	0.179757	0.136144	ANXA1	1
BP	GO:0002544	chronic inflammatory response	1/55	20/18614	0.0574941	0.179757	0.136144	S100A8	1
BP	GO:0006700	C21-steroid hormone biosynthetic process	1/55	20/18614	0.0574941	0.179757	0.136144	TSPO	1
BP	GO:0010940	positive regulation of necrotic cell death	1/55	20/18614	0.0574941	0.179757	0.136144	TSPO	1
BP	GO:0042053	regulation of dopamine metabolic process	1/55	20/18614	0.0574941	0.179757	0.136144	ITGAM	1
BP	GO:0042069	regulation of catecholamine metabolic process	1/55	20/18614	0.0574941	0.179757	0.136144	ITGAM	1
BP	GO:0071294	cellular response to zinc ion	1/55	20/18614	0.0574941	0.179757	0.136144	TSPO	1
BP	GO:0072234	metanephric nephron tubule development	1/55	20/18614	0.0574941	0.179757	0.136144	AQP1	1
BP	GO:1903427	negative regulation of reactive oxygen species biosynthetic process	1/55	20/18614	0.0574941	0.179757	0.136144	RHOA	1
BP	GO:0051282	regulation of sequestering of calcium ion	2/55	133/18614	0.0588595	0.181278	0.137295	FLNA/DIAPH1	2
BP	GO:0002263	cell activation involved in immune response	3/55	300/18614	0.058901	0.181278	0.137295	ANXA1/ITGAM/FCGR3A	3
BP	GO:0030217	T cell differentiation	3/55	300/18614	0.058901	0.181278	0.137295	ACTB/ANXA1/RHOA	3
BP	GO:0002888	positive regulation of myeloid leukocyte mediated immunity	1/55	21/18614	0.0602819	0.181278	0.137295	ITGAM	1
BP	GO:0007398	ectoderm development	1/55	21/18614	0.0602819	0.181278	0.137295	ITGAM	1
BP	GO:0010224	response to UV-B	1/55	21/18614	0.0602819	0.181278	0.137295	CRIP1	1
BP	GO:0010288	response to lead ion	1/55	21/18614	0.0602819	0.181278	0.137295	CLDN1	1
BP	GO:0044090	positive regulation of vacuole organization	1/55	21/18614	0.0602819	0.181278	0.137295	ANXA2	1
BP	GO:0045063	T-helper 1 cell differentiation	1/55	21/18614	0.0602819	0.181278	0.137295	ANXA1	1
BP	GO:0051220	cytoplasmic sequestering of protein	1/55	21/18614	0.0602819	0.181278	0.137295	FLNA	1
BP	GO:0051882	mitochondrial depolarization	1/55	21/18614	0.0602819	0.181278	0.137295	TSPO	1
BP	GO:0060252	positive regulation of glial cell proliferation	1/55	21/18614	0.0602819	0.181278	0.137295	TSPO	1
BP	GO:0070584	mitochondrion morphogenesis	1/55	21/18614	0.0602819	0.181278	0.137295	PLEC	1
BP	GO:0071498	cellular response to fluid shear stress	1/55	21/18614	0.0602819	0.181278	0.137295	PLEC	1
BP	GO:0090201	negative regulation of release of cytochrome c from mitochondria	1/55	21/18614	0.0602819	0.181278	0.137295	LMNA	1
BP	GO:0097049	motor neuron apoptotic process	1/55	21/18614	0.0602819	0.181278	0.137295	RHOA	1
BP	GO:0099515	actin filament-based transport	1/55	21/18614	0.0602819	0.181278	0.137295	MYO1G	1
BP	GO:0150105	protein localization to cell-cell junction	1/55	21/18614	0.0602819	0.181278	0.137295	ACTB	1
BP	GO:1901739	regulation of myoblast fusion	1/55	21/18614	0.0602819	0.181278	0.137295	CAPN2	1
BP	GO:1903206	negative regulation of hydrogen peroxide-induced cell death	1/55	21/18614	0.0602819	0.181278	0.137295	TXN	1
BP	GO:1903579	negative regulation of ATP metabolic process	1/55	21/18614	0.0602819	0.181278	0.137295	TSPO	1
BP	GO:0006612	protein targeting to membrane	2/55	135/18614	0.060426	0.181278	0.137295	NCF1/ITGAM	2
BP	GO:0042476	odontogenesis	2/55	135/18614	0.060426	0.181278	0.137295	AQP1/RHOA	2
BP	GO:0043401	steroid hormone mediated signaling pathway	2/55	135/18614	0.060426	0.181278	0.137295	YWHAH/RHOA	2
BP	GO:0071333	cellular response to glucose stimulus	2/55	136/18614	0.0612146	0.182418	0.138158	NCF1/CCDC186	2
BP	GO:0035270	endocrine system development	2/55	137/18614	0.0620068	0.182418	0.138158	ANXA1/TSPO	2
BP	GO:0051208	sequestering of calcium ion	2/55	137/18614	0.0620068	0.182418	0.138158	FLNA/DIAPH1	2
BP	GO:0043588	skin development	3/55	308/18614	0.0627306	0.182418	0.138158	PLEC/ANXA1/CLDN1	3
BP	GO:0015918	sterol transport	2/55	138/18614	0.0628026	0.182418	0.138158	ANXA2/TSPO	2
BP	GO:0071331	cellular response to hexose stimulus	2/55	138/18614	0.0628026	0.182418	0.138158	NCF1/CCDC186	2
BP	GO:0001919	regulation of receptor recycling	1/55	22/18614	0.0630617	0.182418	0.138158	ANXA2	1
BP	GO:0010042	response to manganese ion	1/55	22/18614	0.0630617	0.182418	0.138158	TSPO	1
BP	GO:0010988	regulation of low-density lipoprotein particle clearance	1/55	22/18614	0.0630617	0.182418	0.138158	ANXA2	1
BP	GO:0015669	gas transport	1/55	22/18614	0.0630617	0.182418	0.138158	AQP1	1
BP	GO:0015874	norepinephrine transport	1/55	22/18614	0.0630617	0.182418	0.138158	ACTB	1
BP	GO:0032928	regulation of superoxide anion generation	1/55	22/18614	0.0630617	0.182418	0.138158	ITGAM	1
BP	GO:0035089	establishment of apical/basal cell polarity	1/55	22/18614	0.0630617	0.182418	0.138158	RHOA	1
BP	GO:0035313	wound healing, spreading of epidermal cells	1/55	22/18614	0.0630617	0.182418	0.138158	FERMT2	1
BP	GO:0043371	negative regulation of CD4-positive, alpha-beta T cell differentiation	1/55	22/18614	0.0630617	0.182418	0.138158	ANXA1	1
BP	GO:0044241	lipid digestion	1/55	22/18614	0.0630617	0.182418	0.138158	AQP1	1
BP	GO:0045624	positive regulation of T-helper cell differentiation	1/55	22/18614	0.0630617	0.182418	0.138158	ANXA1	1
BP	GO:0045723	positive regulation of fatty acid biosynthetic process	1/55	22/18614	0.0630617	0.182418	0.138158	ANXA1	1
BP	GO:0051567	histone H3-K9 methylation	1/55	22/18614	0.0630617	0.182418	0.138158	LMNA	1
BP	GO:2000810	regulation of bicellular tight junction assembly	1/55	22/18614	0.0630617	0.182418	0.138158	CLDN1	1
BP	GO:2000831	regulation of steroid hormone secretion	1/55	22/18614	0.0630617	0.182418	0.138158	TSPO	1
BP	GO:2001044	regulation of integrin-mediated signaling pathway	1/55	22/18614	0.0630617	0.182418	0.138158	FLNA	1
BP	GO:0001909	leukocyte mediated cytotoxicity	2/55	139/18614	0.0636018	0.183681	0.139115	ITGAM/FCGR3A	2
BP	GO:0002460	adaptive immune response based on somatic recombination of immune receptors built from immunoglobulin superfamily domains	3/55	311/18614	0.0641963	0.18467	0.139864	ANXA1/MYO1G/FCGR3A	3
BP	GO:0071326	cellular response to monosaccharide stimulus	2/55	140/18614	0.0644046	0.18467	0.139864	NCF1/CCDC186	2
BP	GO:0060326	cell chemotaxis	3/55	312/18614	0.0646884	0.18467	0.139864	S100A8/PLEC/ANXA1	3
BP	GO:0002363	alpha-beta T cell lineage commitment	1/55	23/18614	0.0658334	0.18467	0.139864	RHOA	1
BP	GO:0003091	renal water homeostasis	1/55	23/18614	0.0658334	0.18467	0.139864	AQP1	1
BP	GO:0006925	inflammatory cell apoptotic process	1/55	23/18614	0.0658334	0.18467	0.139864	ANXA1	1
BP	GO:0016338	calcium-independent cell-cell adhesion via plasma membrane cell-adhesion molecules	1/55	23/18614	0.0658334	0.18467	0.139864	CLDN1	1
BP	GO:0032288	myelin assembly	1/55	23/18614	0.0658334	0.18467	0.139864	CD9	1
BP	GO:0035855	megakaryocyte development	1/55	23/18614	0.0658334	0.18467	0.139864	FLNA	1
BP	GO:0043968	histone H2A acetylation	1/55	23/18614	0.0658334	0.18467	0.139864	ACTB	1
BP	GO:0046823	negative regulation of nucleocytoplasmic transport	1/55	23/18614	0.0658334	0.18467	0.139864	TXN	1
BP	GO:0051457	maintenance of protein location in nucleus	1/55	23/18614	0.0658334	0.18467	0.139864	TXN	1
BP	GO:0072170	metanephric tubule development	1/55	23/18614	0.0658334	0.18467	0.139864	AQP1	1
BP	GO:0072243	metanephric nephron epithelium development	1/55	23/18614	0.0658334	0.18467	0.139864	AQP1	1
BP	GO:0090042	tubulin deacetylation	1/55	23/18614	0.0658334	0.18467	0.139864	FLNA	1
BP	GO:1900120	regulation of receptor binding	1/55	23/18614	0.0658334	0.18467	0.139864	ANXA2	1
BP	GO:1901032	negative regulation of response to reactive oxygen species	1/55	23/18614	0.0658334	0.18467	0.139864	TXN	1
BP	GO:0001508	action potential	2/55	142/18614	0.0660204	0.18467	0.139864	FLNA/YWHAH	2
BP	GO:0001889	liver development	2/55	142/18614	0.0660204	0.18467	0.139864	ANXA1/CLDN1	2
BP	GO:2001056	positive regulation of cysteine-type endopeptidase activity	2/55	142/18614	0.0660204	0.18467	0.139864	S100A8/RHOA	2
BP	GO:0006997	nucleus organization	2/55	143/18614	0.0668334	0.186651	0.141365	PLEC/LMNA	2
BP	GO:0014065	phosphatidylinositol 3-kinase signaling	2/55	144/18614	0.0676498	0.187418	0.141946	NCF1/FCGR3A	2
BP	GO:0042552	myelination	2/55	144/18614	0.0676498	0.187418	0.141946	PLEC/CD9	2
BP	GO:1902105	regulation of leukocyte differentiation	3/55	319/18614	0.0681823	0.187418	0.141946	ACTB/ANXA1/RHOA	3
BP	GO:0050671	positive regulation of lymphocyte proliferation	2/55	145/18614	0.0684695	0.187418	0.141946	ANXA1/FCGR3A	2
BP	GO:0061008	hepaticobiliary system development	2/55	145/18614	0.0684695	0.187418	0.141946	ANXA1/CLDN1	2
BP	GO:0002082	regulation of oxidative phosphorylation	1/55	24/18614	0.0685971	0.187418	0.141946	RHOA	1
BP	GO:0007097	nuclear migration	1/55	24/18614	0.0685971	0.187418	0.141946	LMNA	1
BP	GO:0007190	activation of adenylate cyclase activity	1/55	24/18614	0.0685971	0.187418	0.141946	CAP1	1
BP	GO:0030859	polarized epithelial cell differentiation	1/55	24/18614	0.0685971	0.187418	0.141946	RHOA	1
BP	GO:0035458	cellular response to interferon-beta	1/55	24/18614	0.0685971	0.187418	0.141946	CAPN2	1
BP	GO:0060143	positive regulation of syncytium formation by plasma membrane fusion	1/55	24/18614	0.0685971	0.187418	0.141946	CAPN2	1
BP	GO:0061162	establishment of monopolar cell polarity	1/55	24/18614	0.0685971	0.187418	0.141946	RHOA	1
BP	GO:1900543	negative regulation of purine nucleotide metabolic process	1/55	24/18614	0.0685971	0.187418	0.141946	TSPO	1
BP	GO:1902410	mitotic cytokinetic process	1/55	24/18614	0.0685971	0.187418	0.141946	RHOA	1
BP	GO:0060485	mesenchyme development	3/55	320/18614	0.0686884	0.187418	0.141946	S100A4/FLNA/FERMT2	3
BP	GO:0022409	positive regulation of cell-cell adhesion	3/55	321/18614	0.0691963	0.187914	0.142321	ACTB/ANXA1/RHOA	3
BP	GO:0007272	ensheathment of neurons	2/55	146/18614	0.0692926	0.187914	0.142321	PLEC/CD9	2
BP	GO:0008366	axon ensheathment	2/55	146/18614	0.0692926	0.187914	0.142321	PLEC/CD9	2
BP	GO:0045598	regulation of fat cell differentiation	2/55	146/18614	0.0692926	0.187914	0.142321	ADIRF/FERMT2	2
BP	GO:0031647	regulation of protein stability	3/55	322/18614	0.0697059	0.188333	0.142639	FLNA/LMNA/PFN1	3
BP	GO:0032409	regulation of transporter activity	3/55	324/18614	0.0707303	0.188333	0.142639	ACTB/AHNAK/YWHAH	3
BP	GO:0031333	negative regulation of protein-containing complex assembly	2/55	148/18614	0.0709486	0.188333	0.142639	MYADM/PFN1	2
BP	GO:0032946	positive regulation of mononuclear cell proliferation	2/55	148/18614	0.0709486	0.188333	0.142639	ANXA1/FCGR3A	2
BP	GO:0003071	renal system process involved in regulation of systemic arterial blood pressure	1/55	25/18614	0.0713527	0.188333	0.142639	RHOA	1
BP	GO:0003081	regulation of systemic arterial blood pressure by renin-angiotensin	1/55	25/18614	0.0713527	0.188333	0.142639	RHOA	1
BP	GO:0006007	glucose catabolic process	1/55	25/18614	0.0713527	0.188333	0.142639	PFKP	1
BP	GO:0006706	steroid catabolic process	1/55	25/18614	0.0713527	0.188333	0.142639	YWHAH	1
BP	GO:0006833	water transport	1/55	25/18614	0.0713527	0.188333	0.142639	AQP1	1
BP	GO:0008211	glucocorticoid metabolic process	1/55	25/18614	0.0713527	0.188333	0.142639	YWHAH	1
BP	GO:0034114	regulation of heterotypic cell-cell adhesion	1/55	25/18614	0.0713527	0.188333	0.142639	MYADM	1
BP	GO:0043302	positive regulation of leukocyte degranulation	1/55	25/18614	0.0713527	0.188333	0.142639	ITGAM	1
BP	GO:0045980	negative regulation of nucleotide metabolic process	1/55	25/18614	0.0713527	0.188333	0.142639	TSPO	1
BP	GO:0046039	GTP metabolic process	1/55	25/18614	0.0713527	0.188333	0.142639	RHOA	1
BP	GO:0046697	decidualization	1/55	25/18614	0.0713527	0.188333	0.142639	TPPP3	1
BP	GO:0061339	establishment or maintenance of monopolar cell polarity	1/55	25/18614	0.0713527	0.188333	0.142639	RHOA	1
BP	GO:0086010	membrane depolarization during action potential	1/55	25/18614	0.0713527	0.188333	0.142639	YWHAH	1
BP	GO:1904996	positive regulation of leukocyte adhesion to vascular endothelial cell	1/55	25/18614	0.0713527	0.188333	0.142639	RHOA	1
BP	GO:1901214	regulation of neuron death	3/55	327/18614	0.0722797	0.190497	0.144278	ITGAM/RHOA/CAPN2	3
BP	GO:0050768	negative regulation of neurogenesis	2/55	150/18614	0.0726176	0.191018	0.144672	TSPO/YWHAH	2
BP	GO:0006913	nucleocytoplasmic transport	3/55	328/18614	0.0727996	0.191018	0.144672	FLNA/LMNA/TXN	3
BP	GO:0051169	nuclear transport	3/55	328/18614	0.0727996	0.191018	0.144672	FLNA/LMNA/TXN	3
BP	GO:0010821	regulation of mitochondrion organization	2/55	151/18614	0.0734569	0.191286	0.144875	TSPO/LMNA	2
BP	GO:0045834	positive regulation of lipid metabolic process	2/55	151/18614	0.0734569	0.191286	0.144875	ANXA1/CAPN2	2
BP	GO:0002433	immune response-regulating cell surface receptor signaling pathway involved in phagocytosis	1/55	26/18614	0.0741003	0.191286	0.144875	MYO1G	1
BP	GO:0002438	acute inflammatory response to antigenic stimulus	1/55	26/18614	0.0741003	0.191286	0.144875	FCGR3A	1
BP	GO:0014829	vascular associated smooth muscle contraction	1/55	26/18614	0.0741003	0.191286	0.144875	RHOA	1
BP	GO:0032816	positive regulation of natural killer cell activation	1/55	26/18614	0.0741003	0.191286	0.144875	FCGR3A	1
BP	GO:0033622	integrin activation	1/55	26/18614	0.0741003	0.191286	0.144875	FERMT2	1
BP	GO:0038096	Fc-gamma receptor signaling pathway involved in phagocytosis	1/55	26/18614	0.0741003	0.191286	0.144875	MYO1G	1
BP	GO:0043931	ossification involved in bone maturation	1/55	26/18614	0.0741003	0.191286	0.144875	RHOA	1
BP	GO:0086013	membrane repolarization during cardiac muscle cell action potential	1/55	26/18614	0.0741003	0.191286	0.144875	FLNA	1
BP	GO:1903421	regulation of synaptic vesicle recycling	1/55	26/18614	0.0741003	0.191286	0.144875	ACTB	1
BP	GO:0043535	regulation of blood vessel endothelial cell migration	2/55	152/18614	0.0742994	0.191286	0.144875	ANXA1/RHOA	2
BP	GO:0071322	cellular response to carbohydrate stimulus	2/55	152/18614	0.0742994	0.191286	0.144875	NCF1/CCDC186	2
BP	GO:0032368	regulation of lipid transport	2/55	153/18614	0.075145	0.193184	0.146312	ANXA2/TSPO	2
BP	GO:0006605	protein targeting	3/55	333/18614	0.0754245	0.193622	0.146644	NCF1/TSPO/ITGAM	3
BP	GO:0009411	response to UV	2/55	154/18614	0.0759938	0.194188	0.147073	CRIP1/AQP1	2
BP	GO:0010818	T cell chemotaxis	1/55	27/18614	0.07684	0.194188	0.147073	PLEC	1
BP	GO:0035929	steroid hormone secretion	1/55	27/18614	0.07684	0.194188	0.147073	TSPO	1
BP	GO:0042730	fibrinolysis	1/55	27/18614	0.07684	0.194188	0.147073	ANXA2	1
BP	GO:0046639	negative regulation of alpha-beta T cell differentiation	1/55	27/18614	0.07684	0.194188	0.147073	ANXA1	1
BP	GO:0071280	cellular response to copper ion	1/55	27/18614	0.07684	0.194188	0.147073	AQP1	1
BP	GO:0071549	cellular response to dexamethasone stimulus	1/55	27/18614	0.07684	0.194188	0.147073	AQP1	1
BP	GO:0072207	metanephric epithelium development	1/55	27/18614	0.07684	0.194188	0.147073	AQP1	1
BP	GO:1904753	negative regulation of vascular associated smooth muscle cell migration	1/55	27/18614	0.07684	0.194188	0.147073	RHOA	1
BP	GO:2000108	positive regulation of leukocyte apoptotic process	1/55	27/18614	0.07684	0.194188	0.147073	ANXA1	1
BP	GO:0090316	positive regulation of intracellular protein transport	2/55	155/18614	0.0768456	0.194188	0.147073	FLNA/ITGAM	2
BP	GO:0052548	regulation of endopeptidase activity	3/55	336/18614	0.0770197	0.194352	0.147197	S100A8/AQP1/RHOA	3
BP	GO:0009895	negative regulation of catabolic process	3/55	337/18614	0.0775547	0.194689	0.147452	FLNA/ANXA2/TSPO	3
BP	GO:0007584	response to nutrient	2/55	156/18614	0.0777005	0.194689	0.147452	CYBB/TSPO	2
BP	GO:0048284	organelle fusion	2/55	156/18614	0.0777005	0.194689	0.147452	ANXA2/ANXA1	2
BP	GO:0051961	negative regulation of nervous system development	2/55	156/18614	0.0777005	0.194689	0.147452	TSPO/YWHAH	2
BP	GO:1903531	negative regulation of secretion by cell	2/55	156/18614	0.0777005	0.194689	0.147452	ANXA1/TSPO	2
BP	GO:0001678	intracellular glucose homeostasis	2/55	157/18614	0.0785585	0.194983	0.147675	NCF1/CCDC186	2
BP	GO:0010976	positive regulation of neuron projection development	2/55	157/18614	0.0785585	0.194983	0.147675	FLNA/DPYSL3	2
BP	GO:0098813	nuclear chromosome segregation	3/55	339/18614	0.0786298	0.194983	0.147675	FLNA/ACTB/RHOA	3
BP	GO:0006027	glycosaminoglycan catabolic process	1/55	28/18614	0.0795717	0.194983	0.147675	LYVE1	1
BP	GO:0016540	protein autoprocessing	1/55	28/18614	0.0795717	0.194983	0.147675	CAPN2	1
BP	GO:0022011	myelination in peripheral nervous system	1/55	28/18614	0.0795717	0.194983	0.147675	PLEC	1
BP	GO:0030325	adrenal gland development	1/55	28/18614	0.0795717	0.194983	0.147675	TSPO	1
BP	GO:0032292	peripheral nervous system axon ensheathment	1/55	28/18614	0.0795717	0.194983	0.147675	PLEC	1
BP	GO:0032801	receptor catabolic process	1/55	28/18614	0.0795717	0.194983	0.147675	ANXA2	1
BP	GO:0048679	regulation of axon regeneration	1/55	28/18614	0.0795717	0.194983	0.147675	FLNA	1
BP	GO:0051647	nucleus localization	1/55	28/18614	0.0795717	0.194983	0.147675	LMNA	1
BP	GO:0060512	prostate gland morphogenesis	1/55	28/18614	0.0795717	0.194983	0.147675	CRIP1	1
BP	GO:0090314	positive regulation of protein targeting to membrane	1/55	28/18614	0.0795717	0.194983	0.147675	ITGAM	1
BP	GO:0150146	cell junction disassembly	1/55	28/18614	0.0795717	0.194983	0.147675	ITGAM	1
BP	GO:1902883	negative regulation of response to oxidative stress	1/55	28/18614	0.0795717	0.194983	0.147675	TXN	1
BP	GO:2000819	regulation of nucleotide-excision repair	1/55	28/18614	0.0795717	0.194983	0.147675	ACTB	1
BP	GO:0019216	regulation of lipid metabolic process	3/55	344/18614	0.0813465	0.198648	0.150451	ANXA1/TSPO/CAPN2	3
BP	GO:0035051	cardiocyte differentiation	2/55	161/18614	0.0820202	0.198648	0.150451	PLEC/LMNA	2
BP	GO:1902850	microtubule cytoskeleton organization involved in mitosis	2/55	161/18614	0.0820202	0.198648	0.150451	FLNA/RHOA	2
BP	GO:0003094	glomerular filtration	1/55	29/18614	0.0822954	0.198648	0.150451	AQP1	1
BP	GO:0006656	phosphatidylcholine biosynthetic process	1/55	29/18614	0.0822954	0.198648	0.150451	CAPN2	1
BP	GO:0007342	fusion of sperm to egg plasma membrane involved in single fertilization	1/55	29/18614	0.0822954	0.198648	0.150451	CD9	1
BP	GO:0061647	histone H3-K9 modification	1/55	29/18614	0.0822954	0.198648	0.150451	LMNA	1
BP	GO:0070977	bone maturation	1/55	29/18614	0.0822954	0.198648	0.150451	RHOA	1
BP	GO:0072012	glomerulus vasculature development	1/55	29/18614	0.0822954	0.198648	0.150451	AQP1	1
BP	GO:0099623	regulation of cardiac muscle cell membrane repolarization	1/55	29/18614	0.0822954	0.198648	0.150451	FLNA	1
BP	GO:1903205	regulation of hydrogen peroxide-induced cell death	1/55	29/18614	0.0822954	0.198648	0.150451	TXN	1
BP	GO:0006606	protein import into nucleus	2/55	163/18614	0.0837687	0.201916	0.152926	FLNA/LMNA	2
BP	GO:0030307	positive regulation of cell growth	2/55	164/18614	0.0846473	0.201916	0.152926	S100A8/RHOA	2
BP	GO:0051494	negative regulation of cytoskeleton organization	2/55	164/18614	0.0846473	0.201916	0.152926	MYADM/PFN1	2
BP	GO:0002360	T cell lineage commitment	1/55	30/18614	0.0850112	0.201916	0.152926	RHOA	1
BP	GO:0002825	regulation of T-helper 1 type immune response	1/55	30/18614	0.0850112	0.201916	0.152926	ANXA1	1
BP	GO:0006882	intracellular zinc ion homeostasis	1/55	30/18614	0.0850112	0.201916	0.152926	S100A8	1
BP	GO:0007176	regulation of epidermal growth factor-activated receptor activity	1/55	30/18614	0.0850112	0.201916	0.152926	NCF1	1
BP	GO:0045907	positive regulation of vasoconstriction	1/55	30/18614	0.0850112	0.201916	0.152926	RHOA	1
BP	GO:0060142	regulation of syncytium formation by plasma membrane fusion	1/55	30/18614	0.0850112	0.201916	0.152926	CAPN2	1
BP	GO:0090330	regulation of platelet aggregation	1/55	30/18614	0.0850112	0.201916	0.152926	CD9	1
BP	GO:0097421	liver regeneration	1/55	30/18614	0.0850112	0.201916	0.152926	CLDN1	1
BP	GO:1900027	regulation of ruffle assembly	1/55	30/18614	0.0850112	0.201916	0.152926	PFN1	1
BP	GO:0007519	skeletal muscle tissue development	2/55	165/18614	0.0855287	0.20214	0.153096	PLEC/RHOA	2
BP	GO:0031346	positive regulation of cell projection organization	3/55	353/18614	0.0863388	0.20214	0.153096	FLNA/PFN1/DPYSL3	3
BP	GO:0070665	positive regulation of leukocyte proliferation	2/55	166/18614	0.086413	0.20214	0.153096	ANXA1/FCGR3A	2
BP	GO:1902904	negative regulation of supramolecular fiber organization	2/55	167/18614	0.0873001	0.20214	0.153096	MYADM/PFN1	2
BP	GO:0003299	muscle hypertrophy in response to stress	1/55	31/18614	0.0877192	0.20214	0.153096	LMNA	1
BP	GO:0006783	heme biosynthetic process	1/55	31/18614	0.0877192	0.20214	0.153096	TSPO	1
BP	GO:0006884	cell volume homeostasis	1/55	31/18614	0.0877192	0.20214	0.153096	AQP1	1
BP	GO:0010464	regulation of mesenchymal cell proliferation	1/55	31/18614	0.0877192	0.20214	0.153096	LMNA	1
BP	GO:0014044	Schwann cell development	1/55	31/18614	0.0877192	0.20214	0.153096	PLEC	1
BP	GO:0014887	cardiac muscle adaptation	1/55	31/18614	0.0877192	0.20214	0.153096	LMNA	1
BP	GO:0014898	cardiac muscle hypertrophy in response to stress	1/55	31/18614	0.0877192	0.20214	0.153096	LMNA	1
BP	GO:0032148	activation of protein kinase B activity	1/55	31/18614	0.0877192	0.20214	0.153096	TXN	1
BP	GO:0033688	regulation of osteoblast proliferation	1/55	31/18614	0.0877192	0.20214	0.153096	RHOA	1
BP	GO:0045762	positive regulation of adenylate cyclase activity	1/55	31/18614	0.0877192	0.20214	0.153096	CAP1	1
BP	GO:0045987	positive regulation of smooth muscle contraction	1/55	31/18614	0.0877192	0.20214	0.153096	RHOA	1
BP	GO:0051491	positive regulation of filopodium assembly	1/55	31/18614	0.0877192	0.20214	0.153096	DPYSL3	1
BP	GO:0061437	renal system vasculature development	1/55	31/18614	0.0877192	0.20214	0.153096	AQP1	1
BP	GO:0061440	kidney vasculature development	1/55	31/18614	0.0877192	0.20214	0.153096	AQP1	1
BP	GO:0070293	renal absorption	1/55	31/18614	0.0877192	0.20214	0.153096	AQP1	1
BP	GO:0070570	regulation of neuron projection regeneration	1/55	31/18614	0.0877192	0.20214	0.153096	FLNA	1
BP	GO:0086011	membrane repolarization during action potential	1/55	31/18614	0.0877192	0.20214	0.153096	FLNA	1
BP	GO:0097205	renal filtration	1/55	31/18614	0.0877192	0.20214	0.153096	AQP1	1
BP	GO:1900745	positive regulation of p38MAPK cascade	1/55	31/18614	0.0877192	0.20214	0.153096	NCF1	1
BP	GO:0051170	import into nucleus	2/55	168/18614	0.0881899	0.202962	0.153718	FLNA/LMNA	2
BP	GO:0007568	aging	2/55	169/18614	0.0890825	0.204651	0.154998	TSPO/CLDN1	2
BP	GO:0001516	prostaglandin biosynthetic process	1/55	32/18614	0.0904193	0.204651	0.154998	ANXA1	1
BP	GO:0002431	Fc receptor mediated stimulatory signaling pathway	1/55	32/18614	0.0904193	0.204651	0.154998	MYO1G	1
BP	GO:0008156	negative regulation of DNA replication	1/55	32/18614	0.0904193	0.204651	0.154998	S100A11	1
BP	GO:0010165	response to X-ray	1/55	32/18614	0.0904193	0.204651	0.154998	ANXA1	1
BP	GO:0032367	intracellular cholesterol transport	1/55	32/18614	0.0904193	0.204651	0.154998	ANXA2	1
BP	GO:0033032	regulation of myeloid cell apoptotic process	1/55	32/18614	0.0904193	0.204651	0.154998	ANXA1	1
BP	GO:0035456	response to interferon-beta	1/55	32/18614	0.0904193	0.204651	0.154998	CAPN2	1
BP	GO:0046457	prostanoid biosynthetic process	1/55	32/18614	0.0904193	0.204651	0.154998	ANXA1	1
BP	GO:0046825	regulation of protein export from nucleus	1/55	32/18614	0.0904193	0.204651	0.154998	TXN	1
BP	GO:0050482	arachidonic acid secretion	1/55	32/18614	0.0904193	0.204651	0.154998	ANXA1	1
BP	GO:0050891	multicellular organismal-level water homeostasis	1/55	32/18614	0.0904193	0.204651	0.154998	AQP1	1
BP	GO:1903963	arachidonate transport	1/55	32/18614	0.0904193	0.204651	0.154998	ANXA1	1
BP	GO:0010950	positive regulation of endopeptidase activity	2/55	171/18614	0.0908759	0.205423	0.155582	S100A8/RHOA	2
BP	GO:0048015	phosphatidylinositol-mediated signaling	2/55	172/18614	0.0917766	0.207196	0.156925	NCF1/FCGR3A	2
BP	GO:0002828	regulation of type 2 immune response	1/55	33/18614	0.0931115	0.20783	0.157405	ANXA1	1
BP	GO:0021591	ventricular system development	1/55	33/18614	0.0931115	0.20783	0.157405	AQP1	1
BP	GO:0036474	cell death in response to hydrogen peroxide	1/55	33/18614	0.0931115	0.20783	0.157405	TXN	1
BP	GO:0045026	plasma membrane fusion	1/55	33/18614	0.0931115	0.20783	0.157405	CD9	1
BP	GO:0048799	animal organ maturation	1/55	33/18614	0.0931115	0.20783	0.157405	RHOA	1
BP	GO:0051497	negative regulation of stress fiber assembly	1/55	33/18614	0.0931115	0.20783	0.157405	PFN1	1
BP	GO:0071404	cellular response to low-density lipoprotein particle stimulus	1/55	33/18614	0.0931115	0.20783	0.157405	CD9	1
BP	GO:1903715	regulation of aerobic respiration	1/55	33/18614	0.0931115	0.20783	0.157405	RHOA	1
BP	GO:1990776	response to angiotensin	1/55	33/18614	0.0931115	0.20783	0.157405	CYBB	1
BP	GO:0030216	keratinocyte differentiation	2/55	174/18614	0.093586	0.20783	0.157405	PLEC/ANXA1	2
BP	GO:0046631	alpha-beta T cell activation	2/55	175/18614	0.0944947	0.20783	0.157405	ANXA1/RHOA	2
BP	GO:1905475	regulation of protein localization to membrane	2/55	175/18614	0.0944947	0.20783	0.157405	ACTB/ITGAM	2
BP	GO:0010634	positive regulation of epithelial cell migration	2/55	176/18614	0.0954059	0.20783	0.157405	ANXA1/PFN1	2
BP	GO:0048017	inositol lipid-mediated signaling	2/55	176/18614	0.0954059	0.20783	0.157405	NCF1/FCGR3A	2
BP	GO:0071900	regulation of protein serine/threonine kinase activity	3/55	369/18614	0.0955299	0.20783	0.157405	ACTB/FERMT2/RHOA	3
BP	GO:0002323	natural killer cell activation involved in immune response	1/55	34/18614	0.0957959	0.20783	0.157405	FCGR3A	1
BP	GO:0006026	aminoglycan catabolic process	1/55	34/18614	0.0957959	0.20783	0.157405	LYVE1	1
BP	GO:0010661	positive regulation of muscle cell apoptotic process	1/55	34/18614	0.0957959	0.20783	0.157405	CAPN2	1
BP	GO:0032743	positive regulation of interleukin-2 production	1/55	34/18614	0.0957959	0.20783	0.157405	ANXA1	1
BP	GO:0033238	regulation of amine metabolic process	1/55	34/18614	0.0957959	0.20783	0.157405	ITGAM	1
BP	GO:0034383	low-density lipoprotein particle clearance	1/55	34/18614	0.0957959	0.20783	0.157405	ANXA2	1
BP	GO:0034405	response to fluid shear stress	1/55	34/18614	0.0957959	0.20783	0.157405	PLEC	1
BP	GO:0042044	fluid transport	1/55	34/18614	0.0957959	0.20783	0.157405	AQP1	1
BP	GO:0043372	positive regulation of CD4-positive, alpha-beta T cell differentiation	1/55	34/18614	0.0957959	0.20783	0.157405	ANXA1	1
BP	GO:0055094	response to lipoprotein particle	1/55	34/18614	0.0957959	0.20783	0.157405	CD9	1
BP	GO:0060074	synapse maturation	1/55	34/18614	0.0957959	0.20783	0.157405	PFN1	1
BP	GO:0090313	regulation of protein targeting to membrane	1/55	34/18614	0.0957959	0.20783	0.157405	ITGAM	1
BP	GO:0090322	regulation of superoxide metabolic process	1/55	34/18614	0.0957959	0.20783	0.157405	ITGAM	1
BP	GO:0099171	presynaptic modulation of chemical synaptic transmission	1/55	34/18614	0.0957959	0.20783	0.157405	YWHAH	1
BP	GO:1902624	positive regulation of neutrophil migration	1/55	34/18614	0.0957959	0.20783	0.157405	CD99	1
BP	GO:2000406	positive regulation of T cell migration	1/55	34/18614	0.0957959	0.20783	0.157405	RHOA	1
BP	GO:2000515	negative regulation of CD4-positive, alpha-beta T cell activation	1/55	34/18614	0.0957959	0.20783	0.157405	ANXA1	1
BP	GO:0001818	negative regulation of cytokine production	3/55	371/18614	0.0967064	0.208572	0.157967	ANXA1/ANXA4/TSPO	3
BP	GO:0010631	epithelial cell migration	3/55	371/18614	0.0967064	0.208572	0.157967	ANXA1/RHOA/PFN1	3
BP	GO:0008361	regulation of cell size	2/55	178/18614	0.0972361	0.208572	0.157967	AQP1/RHOA	2
BP	GO:0060538	skeletal muscle organ development	2/55	178/18614	0.0972361	0.208572	0.157967	PLEC/RHOA	2
BP	GO:0070997	neuron death	3/55	373/18614	0.097889	0.208572	0.157967	ITGAM/RHOA/CAPN2	3
BP	GO:0007219	Notch signaling pathway	2/55	179/18614	0.098155	0.208572	0.157967	ENHO/ANXA4	2
BP	GO:0043534	blood vessel endothelial cell migration	2/55	179/18614	0.098155	0.208572	0.157967	ANXA1/RHOA	2
BP	GO:0001893	maternal placenta development	1/55	35/18614	0.0984725	0.208572	0.157967	TPPP3	1
BP	GO:0002446	neutrophil mediated immunity	1/55	35/18614	0.0984725	0.208572	0.157967	ITGAM	1
BP	GO:0006779	porphyrin-containing compound biosynthetic process	1/55	35/18614	0.0984725	0.208572	0.157967	TSPO	1
BP	GO:0018149	peptide cross-linking	1/55	35/18614	0.0984725	0.208572	0.157967	ANXA1	1
BP	GO:0030212	hyaluronan metabolic process	1/55	35/18614	0.0984725	0.208572	0.157967	LYVE1	1
BP	GO:0032366	intracellular sterol transport	1/55	35/18614	0.0984725	0.208572	0.157967	ANXA2	1
BP	GO:0033014	tetrapyrrole biosynthetic process	1/55	35/18614	0.0984725	0.208572	0.157967	TSPO	1
BP	GO:0045777	positive regulation of blood pressure	1/55	35/18614	0.0984725	0.208572	0.157967	RHOA	1
BP	GO:0070528	protein kinase C signaling	1/55	35/18614	0.0984725	0.208572	0.157967	MYADM	1
BP	GO:0071398	cellular response to fatty acid	1/55	35/18614	0.0984725	0.208572	0.157967	CLDN1	1
BP	GO:0090050	positive regulation of cell migration involved in sprouting angiogenesis	1/55	35/18614	0.0984725	0.208572	0.157967	ANXA1	1
BP	GO:0090162	establishment of epithelial cell polarity	1/55	35/18614	0.0984725	0.208572	0.157967	RHOA	1
BP	GO:0090132	epithelium migration	3/55	374/18614	0.0984825	0.208572	0.157967	ANXA1/RHOA/PFN1	3
BP	GO:0051048	negative regulation of secretion	2/55	180/18614	0.0990764	0.20958	0.158731	ANXA1/TSPO	2
BP	GO:0050863	regulation of T cell activation	3/55	377/18614	0.100272	0.210938	0.159759	ACTB/ANXA1/RHOA	3
BP	GO:1903037	regulation of leukocyte cell-cell adhesion	3/55	378/18614	0.100871	0.210938	0.159759	ACTB/ANXA1/RHOA	3
BP	GO:1905952	regulation of lipid localization	2/55	182/18614	0.100927	0.210938	0.159759	ANXA2/TSPO	2
BP	GO:0010614	negative regulation of cardiac muscle hypertrophy	1/55	36/18614	0.101141	0.210938	0.159759	LMNA	1
BP	GO:0010984	regulation of lipoprotein particle clearance	1/55	36/18614	0.101141	0.210938	0.159759	ANXA2	1
BP	GO:0019934	cGMP-mediated signaling	1/55	36/18614	0.101141	0.210938	0.159759	AQP1	1
BP	GO:0032232	negative regulation of actin filament bundle assembly	1/55	36/18614	0.101141	0.210938	0.159759	PFN1	1
BP	GO:0033687	osteoblast proliferation	1/55	36/18614	0.101141	0.210938	0.159759	RHOA	1
BP	GO:0043243	positive regulation of protein-containing complex disassembly	1/55	36/18614	0.101141	0.210938	0.159759	DSTN	1
BP	GO:0048261	negative regulation of receptor-mediated endocytosis	1/55	36/18614	0.101141	0.210938	0.159759	ANXA2	1
BP	GO:1903725	regulation of phospholipid metabolic process	1/55	36/18614	0.101141	0.210938	0.159759	CAPN2	1
BP	GO:1905144	response to acetylcholine	1/55	36/18614	0.101141	0.210938	0.159759	TSPO	1
BP	GO:0090130	tissue migration	3/55	379/18614	0.101472	0.211381	0.160095	ANXA1/RHOA/PFN1	3
BP	GO:0000910	cytokinesis	2/55	185/18614	0.10372	0.212439	0.160896	PLEC/RHOA	2
BP	GO:0010952	positive regulation of peptidase activity	2/55	185/18614	0.10372	0.212439	0.160896	S100A8/RHOA	2
BP	GO:0045766	positive regulation of angiogenesis	2/55	185/18614	0.10372	0.212439	0.160896	AQP1/CYBB	2
BP	GO:1904018	positive regulation of vasculature development	2/55	185/18614	0.10372	0.212439	0.160896	AQP1/CYBB	2
BP	GO:0008207	C21-steroid hormone metabolic process	1/55	37/18614	0.103802	0.212439	0.160896	TSPO	1
BP	GO:0014037	Schwann cell differentiation	1/55	37/18614	0.103802	0.212439	0.160896	PLEC	1
BP	GO:0030104	water homeostasis	1/55	37/18614	0.103802	0.212439	0.160896	AQP1	1
BP	GO:0032094	response to food	1/55	37/18614	0.103802	0.212439	0.160896	PLEC	1
BP	GO:0033144	negative regulation of intracellular steroid hormone receptor signaling pathway	1/55	37/18614	0.103802	0.212439	0.160896	RHOA	1
BP	GO:0034110	regulation of homotypic cell-cell adhesion	1/55	37/18614	0.103802	0.212439	0.160896	CD9	1
BP	GO:0045920	negative regulation of exocytosis	1/55	37/18614	0.103802	0.212439	0.160896	ANXA1	1
BP	GO:0048741	skeletal muscle fiber development	1/55	37/18614	0.103802	0.212439	0.160896	PLEC	1
BP	GO:0071402	cellular response to lipoprotein particle stimulus	1/55	37/18614	0.103802	0.212439	0.160896	CD9	1
BP	GO:0086019	cell-cell signaling involved in cardiac conduction	1/55	37/18614	0.103802	0.212439	0.160896	FLNA	1
BP	GO:1903146	regulation of autophagy of mitochondrion	1/55	37/18614	0.103802	0.212439	0.160896	TSPO	1
BP	GO:1902074	response to salt	3/55	383/18614	0.103891	0.212439	0.160896	PLEC/TSPO/CLDN1	3
BP	GO:0002697	regulation of immune effector process	3/55	384/18614	0.104499	0.213024	0.161339	NCF1/ANXA1/ITGAM	3
BP	GO:0051896	regulation of protein kinase B signaling	2/55	186/18614	0.104656	0.213024	0.161339	FERMT2/TXN	2
BP	GO:1903169	regulation of calcium ion transmembrane transport	2/55	186/18614	0.104656	0.213024	0.161339	DIAPH1/AHNAK	2
BP	GO:2000045	regulation of G1/S transition of mitotic cell cycle	2/55	186/18614	0.104656	0.213024	0.161339	ACTB/ANXA1	2
BP	GO:0007565	female pregnancy	2/55	187/18614	0.105595	0.213912	0.162011	TPPP3/CAPN2	2
BP	GO:0003180	aortic valve morphogenesis	1/55	38/18614	0.106456	0.213912	0.162011	RHOA	1
BP	GO:0009595	detection of biotic stimulus	1/55	38/18614	0.106456	0.213912	0.162011	TSPO	1
BP	GO:0014741	negative regulation of muscle hypertrophy	1/55	38/18614	0.106456	0.213912	0.162011	LMNA	1
BP	GO:0032373	positive regulation of sterol transport	1/55	38/18614	0.106456	0.213912	0.162011	ANXA2	1
BP	GO:0032376	positive regulation of cholesterol transport	1/55	38/18614	0.106456	0.213912	0.162011	ANXA2	1
BP	GO:0033028	myeloid cell apoptotic process	1/55	38/18614	0.106456	0.213912	0.162011	ANXA1	1
BP	GO:0045742	positive regulation of epidermal growth factor receptor signaling pathway	1/55	38/18614	0.106456	0.213912	0.162011	NCF1	1
BP	GO:0045923	positive regulation of fatty acid metabolic process	1/55	38/18614	0.106456	0.213912	0.162011	ANXA1	1
BP	GO:0051385	response to mineralocorticoid	1/55	38/18614	0.106456	0.213912	0.162011	CYBB	1
BP	GO:0060306	regulation of membrane repolarization	1/55	38/18614	0.106456	0.213912	0.162011	FLNA	1
BP	GO:0002040	sprouting angiogenesis	2/55	188/18614	0.106535	0.213912	0.162011	ANXA1/RHOA	2
BP	GO:0140694	non-membrane-bounded organelle assembly	3/55	390/18614	0.108178	0.216966	0.164325	FLNA/PLEC/RHOA	3
BP	GO:0001990	regulation of systemic arterial blood pressure by hormone	1/55	39/18614	0.109101	0.217104	0.164429	RHOA	1
BP	GO:0031281	positive regulation of cyclase activity	1/55	39/18614	0.109101	0.217104	0.164429	CAP1	1
BP	GO:0042307	positive regulation of protein import into nucleus	1/55	39/18614	0.109101	0.217104	0.164429	FLNA	1
BP	GO:0044060	regulation of endocrine process	1/55	39/18614	0.109101	0.217104	0.164429	TSPO	1
BP	GO:0060251	regulation of glial cell proliferation	1/55	39/18614	0.109101	0.217104	0.164429	TSPO	1
BP	GO:0070316	regulation of G0 to G1 transition	1/55	39/18614	0.109101	0.217104	0.164429	ACTB	1
BP	GO:1905168	positive regulation of double-strand break repair via homologous recombination	1/55	39/18614	0.109101	0.217104	0.164429	ACTB	1
BP	GO:0071478	cellular response to radiation	2/55	191/18614	0.109371	0.217398	0.164651	CRIP1/AQP1	2
BP	GO:0009755	hormone-mediated signaling pathway	2/55	192/18614	0.110321	0.218684	0.165626	YWHAH/RHOA	2
BP	GO:0055001	muscle cell development	2/55	192/18614	0.110321	0.218684	0.165626	PLEC/LMNA	2
BP	GO:0007212	dopamine receptor signaling pathway	1/55	40/18614	0.111739	0.218684	0.165626	FLNA	1
BP	GO:0010762	regulation of fibroblast migration	1/55	40/18614	0.111739	0.218684	0.165626	AQP1	1
BP	GO:0018023	peptidyl-lysine trimethylation	1/55	40/18614	0.111739	0.218684	0.165626	LMNA	1
BP	GO:0030866	cortical actin cytoskeleton organization	1/55	40/18614	0.111739	0.218684	0.165626	PLEC	1
BP	GO:0032570	response to progesterone	1/55	40/18614	0.111739	0.218684	0.165626	TSPO	1
BP	GO:0042092	type 2 immune response	1/55	40/18614	0.111739	0.218684	0.165626	ANXA1	1
BP	GO:0045454	cell redox homeostasis	1/55	40/18614	0.111739	0.218684	0.165626	TXN	1
BP	GO:0051349	positive regulation of lyase activity	1/55	40/18614	0.111739	0.218684	0.165626	CAP1	1
BP	GO:0099622	cardiac muscle cell membrane repolarization	1/55	40/18614	0.111739	0.218684	0.165626	FLNA	1
BP	GO:1901031	regulation of response to reactive oxygen species	1/55	40/18614	0.111739	0.218684	0.165626	TXN	1
BP	GO:1901186	positive regulation of ERBB signaling pathway	1/55	40/18614	0.111739	0.218684	0.165626	NCF1	1
BP	GO:1904994	regulation of leukocyte adhesion to vascular endothelial cell	1/55	40/18614	0.111739	0.218684	0.165626	RHOA	1
BP	GO:0043433	negative regulation of DNA-binding transcription factor activity	2/55	194/18614	0.112227	0.219157	0.165984	FLNA/ANXA4	2
BP	GO:0045664	regulation of neuron differentiation	2/55	194/18614	0.112227	0.219157	0.165984	YWHAH/RHOA	2
BP	GO:0030900	forebrain development	3/55	397/18614	0.112535	0.219517	0.166256	AQP1/ITGAM/RHOA	3
BP	GO:0071902	positive regulation of protein serine/threonine kinase activity	2/55	195/18614	0.113183	0.220299	0.166849	FERMT2/RHOA	2
BP	GO:0120032	regulation of plasma membrane bounded cell projection assembly	2/55	195/18614	0.113183	0.220299	0.166849	PFN1/DPYSL3	2
BP	GO:0014904	myotube cell development	1/55	41/18614	0.114369	0.220676	0.167134	PLEC	1
BP	GO:0031062	positive regulation of histone methylation	1/55	41/18614	0.114369	0.220676	0.167134	LMNA	1
BP	GO:0032941	secretion by tissue	1/55	41/18614	0.114369	0.220676	0.167134	AQP1	1
BP	GO:0042417	dopamine metabolic process	1/55	41/18614	0.114369	0.220676	0.167134	ITGAM	1
BP	GO:0045023	G0 to G1 transition	1/55	41/18614	0.114369	0.220676	0.167134	ACTB	1
BP	GO:0072210	metanephric nephron development	1/55	41/18614	0.114369	0.220676	0.167134	AQP1	1
BP	GO:1901381	positive regulation of potassium ion transmembrane transport	1/55	41/18614	0.114369	0.220676	0.167134	FLNA	1
BP	GO:2000403	positive regulation of lymphocyte migration	1/55	41/18614	0.114369	0.220676	0.167134	RHOA	1
BP	GO:0002443	leukocyte mediated immunity	3/55	401/18614	0.115055	0.220893	0.167298	MYO1G/ITGAM/FCGR3A	3
BP	GO:0001906	cell killing	2/55	197/18614	0.115103	0.220893	0.167298	ITGAM/FCGR3A	2
BP	GO:0030073	insulin secretion	2/55	197/18614	0.115103	0.220893	0.167298	ANXA1/CCDC186	2
BP	GO:0051650	establishment of vesicle localization	2/55	197/18614	0.115103	0.220893	0.167298	MYO1G/CCDC186	2
BP	GO:0060491	regulation of cell projection assembly	2/55	197/18614	0.115103	0.220893	0.167298	PFN1/DPYSL3	2
BP	GO:0007051	spindle organization	2/55	198/18614	0.116065	0.2225	0.168516	FLNA/RHOA	2
BP	GO:0014912	negative regulation of smooth muscle cell migration	1/55	42/18614	0.116992	0.223148	0.169006	RHOA	1
BP	GO:0019320	hexose catabolic process	1/55	42/18614	0.116992	0.223148	0.169006	PFKP	1
BP	GO:0045622	regulation of T-helper cell differentiation	1/55	42/18614	0.116992	0.223148	0.169006	ANXA1	1
BP	GO:0046688	response to copper ion	1/55	42/18614	0.116992	0.223148	0.169006	AQP1	1
BP	GO:0000070	mitotic sister chromatid segregation	2/55	199/18614	0.11703	0.223148	0.169006	FLNA/RHOA	2
BP	GO:0043393	regulation of protein binding	2/55	201/18614	0.118966	0.225882	0.171077	ANXA2/ACTB	2
BP	GO:0097553	calcium ion transmembrane import into cytosol	2/55	201/18614	0.118966	0.225882	0.171077	FLNA/DIAPH1	2
BP	GO:0003176	aortic valve development	1/55	43/18614	0.119607	0.225882	0.171077	RHOA	1
BP	GO:0010463	mesenchymal cell proliferation	1/55	43/18614	0.119607	0.225882	0.171077	LMNA	1
BP	GO:0014002	astrocyte development	1/55	43/18614	0.119607	0.225882	0.171077	S100A8	1
BP	GO:0032814	regulation of natural killer cell activation	1/55	43/18614	0.119607	0.225882	0.171077	FCGR3A	1
BP	GO:0044058	regulation of digestive system process	1/55	43/18614	0.119607	0.225882	0.171077	AQP1	1
BP	GO:0045663	positive regulation of myoblast differentiation	1/55	43/18614	0.119607	0.225882	0.171077	ACTB	1
BP	GO:0097178	ruffle assembly	1/55	43/18614	0.119607	0.225882	0.171077	PFN1	1
BP	GO:1902075	cellular response to salt	2/55	204/18614	0.121886	0.228382	0.17297	PLEC/CLDN1	2
BP	GO:0001881	receptor recycling	1/55	44/18614	0.122214	0.228382	0.17297	ANXA2	1
BP	GO:0045022	early endosome to late endosome transport	1/55	44/18614	0.122214	0.228382	0.17297	FLNA	1
BP	GO:0045214	sarcomere organization	1/55	44/18614	0.122214	0.228382	0.17297	PLEC	1
BP	GO:0071526	semaphorin-plexin signaling pathway	1/55	44/18614	0.122214	0.228382	0.17297	FLNA	1
BP	GO:0090051	negative regulation of cell migration involved in sprouting angiogenesis	1/55	44/18614	0.122214	0.228382	0.17297	RHOA	1
BP	GO:0090317	negative regulation of intracellular protein transport	1/55	44/18614	0.122214	0.228382	0.17297	TXN	1
BP	GO:0120178	steroid hormone biosynthetic process	1/55	44/18614	0.122214	0.228382	0.17297	TSPO	1
BP	GO:1905521	regulation of macrophage migration	1/55	44/18614	0.122214	0.228382	0.17297	CD9	1
BP	GO:2000516	positive regulation of CD4-positive, alpha-beta T cell activation	1/55	44/18614	0.122214	0.228382	0.17297	ANXA1	1
BP	GO:0050727	regulation of inflammatory response	3/55	414/18614	0.123392	0.230341	0.174454	NCF1/S100A8/ANXA1	3
BP	GO:1903706	regulation of hemopoiesis	3/55	415/18614	0.124043	0.230592	0.174644	ACTB/ANXA1/RHOA	3
BP	GO:0014014	negative regulation of gliogenesis	1/55	45/18614	0.124814	0.230592	0.174644	TSPO	1
BP	GO:0032781	positive regulation of ATP-dependent activity	1/55	45/18614	0.124814	0.230592	0.174644	PFN1	1
BP	GO:0046636	negative regulation of alpha-beta T cell activation	1/55	45/18614	0.124814	0.230592	0.174644	ANXA1	1
BP	GO:0061098	positive regulation of protein tyrosine kinase activity	1/55	45/18614	0.124814	0.230592	0.174644	NCF1	1
BP	GO:1900744	regulation of p38MAPK cascade	1/55	45/18614	0.124814	0.230592	0.174644	NCF1	1
BP	GO:1902622	regulation of neutrophil migration	1/55	45/18614	0.124814	0.230592	0.174644	CD99	1
BP	GO:1903307	positive regulation of regulated secretory pathway	1/55	45/18614	0.124814	0.230592	0.174644	ITGAM	1
BP	GO:1904706	negative regulation of vascular associated smooth muscle cell proliferation	1/55	45/18614	0.124814	0.230592	0.174644	RHOA	1
BP	GO:0044703	multi-organism reproductive process	2/55	207/18614	0.124823	0.230592	0.174644	TPPP3/CAPN2	2
BP	GO:0002285	lymphocyte activation involved in immune response	2/55	208/18614	0.125806	0.232167	0.175837	ANXA1/FCGR3A	2
BP	GO:0003254	regulation of membrane depolarization	1/55	46/18614	0.127406	0.233425	0.17679	TSPO	1
BP	GO:0006356	regulation of transcription by RNA polymerase I	1/55	46/18614	0.127406	0.233425	0.17679	FLNA	1
BP	GO:0014911	positive regulation of smooth muscle cell migration	1/55	46/18614	0.127406	0.233425	0.17679	S100A11	1
BP	GO:0032467	positive regulation of cytokinesis	1/55	46/18614	0.127406	0.233425	0.17679	RHOA	1
BP	GO:0042088	T-helper 1 type immune response	1/55	46/18614	0.127406	0.233425	0.17679	ANXA1	1
BP	GO:0042168	heme metabolic process	1/55	46/18614	0.127406	0.233425	0.17679	TSPO	1
BP	GO:2000273	positive regulation of signaling receptor activity	1/55	46/18614	0.127406	0.233425	0.17679	NCF1	1
BP	GO:0030098	lymphocyte differentiation	3/55	422/18614	0.128632	0.234538	0.177633	ACTB/ANXA1/RHOA	3
BP	GO:0030705	cytoskeleton-dependent intracellular transport	2/55	212/18614	0.129756	0.234538	0.177633	MYO1G/CCDC186	2
BP	GO:0001774	microglial cell activation	1/55	47/18614	0.129991	0.234538	0.177633	ITGAM	1
BP	GO:0030521	androgen receptor signaling pathway	1/55	47/18614	0.129991	0.234538	0.177633	RHOA	1
BP	GO:0031018	endocrine pancreas development	1/55	47/18614	0.129991	0.234538	0.177633	ANXA1	1
BP	GO:0032369	negative regulation of lipid transport	1/55	47/18614	0.129991	0.234538	0.177633	TSPO	1
BP	GO:0046677	response to antibiotic	1/55	47/18614	0.129991	0.234538	0.177633	CRIP1	1
BP	GO:0050919	negative chemotaxis	1/55	47/18614	0.129991	0.234538	0.177633	RHOA	1
BP	GO:0061383	trabecula morphogenesis	1/55	47/18614	0.129991	0.234538	0.177633	RHOA	1
BP	GO:0090199	regulation of release of cytochrome c from mitochondria	1/55	47/18614	0.129991	0.234538	0.177633	LMNA	1
BP	GO:0098927	vesicle-mediated transport between endosomal compartments	1/55	47/18614	0.129991	0.234538	0.177633	FLNA	1
BP	GO:0140353	lipid export from cell	1/55	47/18614	0.129991	0.234538	0.177633	TSPO	1
BP	GO:1901385	regulation of voltage-gated calcium channel activity	1/55	47/18614	0.129991	0.234538	0.177633	AHNAK	1
BP	GO:1902459	positive regulation of stem cell population maintenance	1/55	47/18614	0.129991	0.234538	0.177633	ACTB	1
BP	GO:1905314	semi-lunar valve development	1/55	47/18614	0.129991	0.234538	0.177633	RHOA	1
BP	GO:0052547	regulation of peptidase activity	3/55	425/18614	0.130617	0.235427	0.178306	S100A8/AQP1/RHOA	3
BP	GO:0050821	protein stabilization	2/55	213/18614	0.130749	0.235427	0.178306	FLNA/PFN1	2
BP	GO:0060537	muscle tissue development	3/55	426/18614	0.131282	0.235671	0.178491	PLEC/LMNA/RHOA	3
BP	GO:0030100	regulation of endocytosis	2/55	214/18614	0.131743	0.235671	0.178491	ANXA2/ACTB	2
BP	GO:1902806	regulation of cell cycle G1/S phase transition	2/55	214/18614	0.131743	0.235671	0.178491	ACTB/ANXA1	2
BP	GO:0003044	regulation of systemic arterial blood pressure mediated by a chemical signal	1/55	48/18614	0.132568	0.235671	0.178491	RHOA	1
BP	GO:0021795	cerebral cortex cell migration	1/55	48/18614	0.132568	0.235671	0.178491	RHOA	1
BP	GO:0030865	cortical cytoskeleton organization	1/55	48/18614	0.132568	0.235671	0.178491	PLEC	1
BP	GO:0032309	icosanoid secretion	1/55	48/18614	0.132568	0.235671	0.178491	ANXA1	1
BP	GO:0043268	positive regulation of potassium ion transport	1/55	48/18614	0.132568	0.235671	0.178491	FLNA	1
BP	GO:0043300	regulation of leukocyte degranulation	1/55	48/18614	0.132568	0.235671	0.178491	ITGAM	1
BP	GO:0045747	positive regulation of Notch signaling pathway	1/55	48/18614	0.132568	0.235671	0.178491	ENHO	1
BP	GO:1903426	regulation of reactive oxygen species biosynthetic process	1/55	48/18614	0.132568	0.235671	0.178491	RHOA	1
BP	GO:2000404	regulation of T cell migration	1/55	48/18614	0.132568	0.235671	0.178491	RHOA	1
BP	GO:0043491	protein kinase B signaling	2/55	215/18614	0.132739	0.235671	0.178491	FERMT2/TXN	2
BP	GO:0051648	vesicle localization	2/55	215/18614	0.132739	0.235671	0.178491	MYO1G/CCDC186	2
BP	GO:0001503	ossification	3/55	429/18614	0.133282	0.236399	0.179043	FERMT2/RHOA/SGMS2	3
BP	GO:0044706	multi-multicellular organism process	2/55	216/18614	0.133736	0.236969	0.179474	TPPP3/CAPN2	2
BP	GO:0071805	potassium ion transmembrane transport	2/55	217/18614	0.134736	0.238502	0.180636	FLNA/AQP1	2
BP	GO:0010665	regulation of cardiac muscle cell apoptotic process	1/55	49/18614	0.135138	0.238503	0.180636	CAPN2	1
BP	GO:0045933	positive regulation of muscle contraction	1/55	49/18614	0.135138	0.238503	0.180636	RHOA	1
BP	GO:1904752	regulation of vascular associated smooth muscle cell migration	1/55	49/18614	0.135138	0.238503	0.180636	RHOA	1
BP	GO:0042391	regulation of membrane potential	3/55	433/18614	0.135966	0.239695	0.181539	FLNA/TSPO/YWHAH	3
BP	GO:0043523	regulation of neuron apoptotic process	2/55	219/18614	0.13674	0.239695	0.181539	ITGAM/RHOA	2
BP	GO:0046034	ATP metabolic process	2/55	219/18614	0.13674	0.239695	0.181539	TSPO/PFKP	2
BP	GO:0007059	chromosome segregation	3/55	435/18614	0.137315	0.239695	0.181539	FLNA/ACTB/RHOA	3
BP	GO:0001974	blood vessel remodeling	1/55	50/18614	0.1377	0.239695	0.181539	FLNA	1
BP	GO:0002269	leukocyte activation involved in inflammatory response	1/55	50/18614	0.1377	0.239695	0.181539	ITGAM	1
BP	GO:0006692	prostanoid metabolic process	1/55	50/18614	0.1377	0.239695	0.181539	ANXA1	1
BP	GO:0006693	prostaglandin metabolic process	1/55	50/18614	0.1377	0.239695	0.181539	ANXA1	1
BP	GO:0042304	regulation of fatty acid biosynthetic process	1/55	50/18614	0.1377	0.239695	0.181539	ANXA1	1
BP	GO:0043457	regulation of cellular respiration	1/55	50/18614	0.1377	0.239695	0.181539	RHOA	1
BP	GO:0044088	regulation of vacuole organization	1/55	50/18614	0.1377	0.239695	0.181539	ANXA2	1
BP	GO:0045581	negative regulation of T cell differentiation	1/55	50/18614	0.1377	0.239695	0.181539	ANXA1	1
BP	GO:0046365	monosaccharide catabolic process	1/55	50/18614	0.1377	0.239695	0.181539	PFKP	1
BP	GO:2000378	negative regulation of reactive oxygen species metabolic process	1/55	50/18614	0.1377	0.239695	0.181539	RHOA	1
BP	GO:0070374	positive regulation of ERK1 and ERK2 cascade	2/55	222/18614	0.139758	0.241076	0.182585	MARCO/FERMT2	2
BP	GO:0045936	negative regulation of phosphate metabolic process	3/55	439/18614	0.140027	0.241076	0.182585	PLEC/MYADM/TSPO	3
BP	GO:0010662	regulation of striated muscle cell apoptotic process	1/55	51/18614	0.140255	0.241076	0.182585	CAPN2	1
BP	GO:0010939	regulation of necrotic cell death	1/55	51/18614	0.140255	0.241076	0.182585	TSPO	1
BP	GO:0032365	intracellular lipid transport	1/55	51/18614	0.140255	0.241076	0.182585	ANXA2	1
BP	GO:0035036	sperm-egg recognition	1/55	51/18614	0.140255	0.241076	0.182585	CD9	1
BP	GO:0043113	receptor clustering	1/55	51/18614	0.140255	0.241076	0.182585	FLNA	1
BP	GO:0043124	negative regulation of I-kappaB kinase/NF-kappaB signaling	1/55	51/18614	0.140255	0.241076	0.182585	RHOA	1
BP	GO:0045058	T cell selection	1/55	51/18614	0.140255	0.241076	0.182585	RHOA	1
BP	GO:0045761	regulation of adenylate cyclase activity	1/55	51/18614	0.140255	0.241076	0.182585	CAP1	1
BP	GO:0051489	regulation of filopodium assembly	1/55	51/18614	0.140255	0.241076	0.182585	DPYSL3	1
BP	GO:0120009	intermembrane lipid transfer	1/55	51/18614	0.140255	0.241076	0.182585	TSPO	1
BP	GO:1904738	vascular associated smooth muscle cell migration	1/55	51/18614	0.140255	0.241076	0.182585	RHOA	1
BP	GO:0009410	response to xenobiotic stimulus	3/55	440/18614	0.140708	0.241389	0.182822	CYBB/TSPO/RHOA	3
BP	GO:0010563	negative regulation of phosphorus metabolic process	3/55	440/18614	0.140708	0.241389	0.182822	PLEC/MYADM/TSPO	3
BP	GO:0050866	negative regulation of cell activation	2/55	225/18614	0.142792	0.243338	0.184298	ANXA1/CD9	2
BP	GO:0006636	unsaturated fatty acid biosynthetic process	1/55	52/18614	0.142802	0.243338	0.184298	ANXA1	1
BP	GO:0006968	cellular defense response	1/55	52/18614	0.142802	0.243338	0.184298	NCF1	1
BP	GO:0019933	cAMP-mediated signaling	1/55	52/18614	0.142802	0.243338	0.184298	CAP1	1
BP	GO:0021872	forebrain generation of neurons	1/55	52/18614	0.142802	0.243338	0.184298	RHOA	1
BP	GO:0045197	establishment or maintenance of epithelial cell apical/basal polarity	1/55	52/18614	0.142802	0.243338	0.184298	RHOA	1
BP	GO:0086009	membrane repolarization	1/55	52/18614	0.142802	0.243338	0.184298	FLNA	1
BP	GO:0009150	purine ribonucleotide metabolic process	3/55	445/18614	0.144131	0.245132	0.185657	TSPO/RHOA/PFKP	3
BP	GO:0051656	establishment of organelle localization	3/55	445/18614	0.144131	0.245132	0.185657	LMNA/MYO1G/CCDC186	3
BP	GO:0006778	porphyrin-containing compound metabolic process	1/55	53/18614	0.145342	0.245783	0.18615	TSPO	1
BP	GO:0010659	cardiac muscle cell apoptotic process	1/55	53/18614	0.145342	0.245783	0.18615	CAPN2	1
BP	GO:0030834	regulation of actin filament depolymerization	1/55	53/18614	0.145342	0.245783	0.18615	DSTN	1
BP	GO:0048260	positive regulation of receptor-mediated endocytosis	1/55	53/18614	0.145342	0.245783	0.18615	ANXA2	1
BP	GO:0060071	Wnt signaling pathway, planar cell polarity pathway	1/55	53/18614	0.145342	0.245783	0.18615	RHOA	1
BP	GO:2000648	positive regulation of stem cell proliferation	1/55	53/18614	0.145342	0.245783	0.18615	FERMT2	1
BP	GO:0006869	lipid transport	3/55	447/18614	0.145507	0.245829	0.186184	ANXA2/ANXA1/TSPO	3
BP	GO:0045055	regulated exocytosis	2/55	228/18614	0.14584	0.246156	0.186432	ITGAM/FCGR3A	2
BP	GO:0014009	glial cell proliferation	1/55	54/18614	0.147875	0.248648	0.188319	TSPO	1
BP	GO:0071320	cellular response to cAMP	1/55	54/18614	0.147875	0.248648	0.188319	AQP1	1
BP	GO:0072698	protein localization to microtubule cytoskeleton	1/55	54/18614	0.147875	0.248648	0.188319	DIAPH1	1
BP	GO:0086002	cardiac muscle cell action potential involved in contraction	1/55	54/18614	0.147875	0.248648	0.188319	FLNA	1
BP	GO:0043270	positive regulation of monoatomic ion transport	2/55	231/18614	0.148901	0.249126	0.188682	FLNA/TSPO	2
BP	GO:0003012	muscle system process	3/55	452/18614	0.148969	0.249126	0.188682	FLNA/LMNA/RHOA	3
BP	GO:0072594	establishment of protein localization to organelle	3/55	453/18614	0.149664	0.249126	0.188682	FLNA/TSPO/LMNA	3
BP	GO:0010594	regulation of endothelial cell migration	2/55	232/18614	0.149925	0.249126	0.188682	ANXA1/RHOA	2
BP	GO:0006584	catecholamine metabolic process	1/55	55/18614	0.1504	0.249126	0.188682	ITGAM	1
BP	GO:0009712	catechol-containing compound metabolic process	1/55	55/18614	0.1504	0.249126	0.188682	ITGAM	1
BP	GO:0010658	striated muscle cell apoptotic process	1/55	55/18614	0.1504	0.249126	0.188682	CAPN2	1
BP	GO:0014888	striated muscle adaptation	1/55	55/18614	0.1504	0.249126	0.188682	LMNA	1
BP	GO:0019755	one-carbon compound transport	1/55	55/18614	0.1504	0.249126	0.188682	AQP1	1
BP	GO:0031529	ruffle organization	1/55	55/18614	0.1504	0.249126	0.188682	PFN1	1
BP	GO:0034381	plasma lipoprotein particle clearance	1/55	55/18614	0.1504	0.249126	0.188682	ANXA2	1
BP	GO:0042743	hydrogen peroxide metabolic process	1/55	55/18614	0.1504	0.249126	0.188682	CYBB	1
BP	GO:0043370	regulation of CD4-positive, alpha-beta T cell differentiation	1/55	55/18614	0.1504	0.249126	0.188682	ANXA1	1
BP	GO:0061900	glial cell activation	1/55	55/18614	0.1504	0.249126	0.188682	ITGAM	1
BP	GO:1900087	positive regulation of G1/S transition of mitotic cell cycle	1/55	55/18614	0.1504	0.249126	0.188682	ANXA1	1
BP	GO:1903202	negative regulation of oxidative stress-induced cell death	1/55	55/18614	0.1504	0.249126	0.188682	TXN	1
BP	GO:0016358	dendrite development	2/55	234/18614	0.151976	0.251192	0.190246	YWHAH/RHOA	2
BP	GO:0007187	G protein-coupled receptor signaling pathway, coupled to cyclic nucleotide second messenger	1/55	56/18614	0.152918	0.251192	0.190246	ANXA1	1
BP	GO:0035088	establishment or maintenance of apical/basal cell polarity	1/55	56/18614	0.152918	0.251192	0.190246	RHOA	1
BP	GO:0038066	p38MAPK cascade	1/55	56/18614	0.152918	0.251192	0.190246	NCF1	1
BP	GO:0042908	xenobiotic transport	1/55	56/18614	0.152918	0.251192	0.190246	CLDN1	1
BP	GO:0045806	negative regulation of endocytosis	1/55	56/18614	0.152918	0.251192	0.190246	ANXA2	1
BP	GO:0050832	defense response to fungus	1/55	56/18614	0.152918	0.251192	0.190246	S100A8	1
BP	GO:0061245	establishment or maintenance of bipolar cell polarity	1/55	56/18614	0.152918	0.251192	0.190246	RHOA	1
BP	GO:0140962	multicellular organismal-level chemical homeostasis	1/55	56/18614	0.152918	0.251192	0.190246	AQP1	1
BP	GO:0007566	embryo implantation	1/55	57/18614	0.155428	0.253909	0.192304	TPPP3	1
BP	GO:0031060	regulation of histone methylation	1/55	57/18614	0.155428	0.253909	0.192304	LMNA	1
BP	GO:0043388	positive regulation of DNA binding	1/55	57/18614	0.155428	0.253909	0.192304	TXN	1
BP	GO:0046148	pigment biosynthetic process	1/55	57/18614	0.155428	0.253909	0.192304	TSPO	1
BP	GO:0061756	leukocyte adhesion to vascular endothelial cell	1/55	57/18614	0.155428	0.253909	0.192304	RHOA	1
BP	GO:0090175	regulation of establishment of planar polarity	1/55	57/18614	0.155428	0.253909	0.192304	RHOA	1
BP	GO:0050670	regulation of lymphocyte proliferation	2/55	239/18614	0.157129	0.255795	0.193732	ANXA1/FCGR3A	2
BP	GO:0009259	ribonucleotide metabolic process	3/55	464/18614	0.157386	0.255795	0.193732	TSPO/RHOA/PFKP	3
BP	GO:0001836	release of cytochrome c from mitochondria	1/55	58/18614	0.157931	0.255795	0.193732	LMNA	1
BP	GO:0006998	nuclear envelope organization	1/55	58/18614	0.157931	0.255795	0.193732	LMNA	1
BP	GO:0010718	positive regulation of epithelial to mesenchymal transition	1/55	58/18614	0.157931	0.255795	0.193732	FERMT2	1
BP	GO:0030042	actin filament depolymerization	1/55	58/18614	0.157931	0.255795	0.193732	DSTN	1
BP	GO:0042306	regulation of protein import into nucleus	1/55	58/18614	0.157931	0.255795	0.193732	FLNA	1
BP	GO:0044380	protein localization to cytoskeleton	1/55	58/18614	0.157931	0.255795	0.193732	DIAPH1	1
BP	GO:2000649	regulation of sodium ion transmembrane transporter activity	1/55	58/18614	0.157931	0.255795	0.193732	YWHAH	1
BP	GO:0051090	regulation of DNA-binding transcription factor activity	3/55	465/18614	0.158094	0.255795	0.193732	S100A8/FLNA/ANXA4	3
BP	GO:0009913	epidermal cell differentiation	2/55	240/18614	0.158164	0.255795	0.193732	PLEC/ANXA1	2
BP	GO:0006813	potassium ion transport	2/55	241/18614	0.1592	0.257236	0.194824	FLNA/AQP1	2
BP	GO:1903829	positive regulation of protein localization	3/55	468/18614	0.160225	0.258281	0.195615	FLNA/ITGAM/FERMT2	3
BP	GO:0009636	response to toxic substance	2/55	242/18614	0.160238	0.258281	0.195615	TXN/CLDN1	2
BP	GO:0006611	protein export from nucleus	1/55	59/18614	0.160427	0.258281	0.195615	TXN	1
BP	GO:0031122	cytoplasmic microtubule organization	1/55	59/18614	0.160427	0.258281	0.195615	RHOA	1
BP	GO:0032944	regulation of mononuclear cell proliferation	2/55	243/18614	0.161276	0.258945	0.196118	ANXA1/FCGR3A	2
BP	GO:0045333	cellular respiration	2/55	243/18614	0.161276	0.258945	0.196118	PLEC/RHOA	2
BP	GO:0048738	cardiac muscle tissue development	2/55	243/18614	0.161276	0.258945	0.196118	PLEC/LMNA	2
BP	GO:0002886	regulation of myeloid leukocyte mediated immunity	1/55	60/18614	0.162916	0.260402	0.197222	ITGAM	1
BP	GO:0003179	heart valve morphogenesis	1/55	60/18614	0.162916	0.260402	0.197222	RHOA	1
BP	GO:0015695	organic cation transport	1/55	60/18614	0.162916	0.260402	0.197222	ACTB	1
BP	GO:0045620	negative regulation of lymphocyte differentiation	1/55	60/18614	0.162916	0.260402	0.197222	ANXA1	1
BP	GO:0046824	positive regulation of nucleocytoplasmic transport	1/55	60/18614	0.162916	0.260402	0.197222	FLNA	1
BP	GO:0031098	stress-activated protein kinase signaling cascade	2/55	245/18614	0.163358	0.260695	0.197444	NCF1/RHOA	2
BP	GO:0019693	ribose phosphate metabolic process	3/55	473/18614	0.163797	0.260695	0.197444	TSPO/RHOA/PFKP	3
BP	GO:0045444	fat cell differentiation	2/55	246/18614	0.1644	0.260695	0.197444	ADIRF/FERMT2	2
BP	GO:1903131	mononuclear cell differentiation	3/55	474/18614	0.164514	0.260695	0.197444	ACTB/ANXA1/RHOA	3
BP	GO:0019229	regulation of vasoconstriction	1/55	61/18614	0.165397	0.260695	0.197444	RHOA	1
BP	GO:0022029	telencephalon cell migration	1/55	61/18614	0.165397	0.260695	0.197444	RHOA	1
BP	GO:0031279	regulation of cyclase activity	1/55	61/18614	0.165397	0.260695	0.197444	CAP1	1
BP	GO:0034113	heterotypic cell-cell adhesion	1/55	61/18614	0.165397	0.260695	0.197444	MYADM	1
BP	GO:0035773	insulin secretion involved in cellular response to glucose stimulus	1/55	61/18614	0.165397	0.260695	0.197444	CCDC186	1
BP	GO:0045599	negative regulation of fat cell differentiation	1/55	61/18614	0.165397	0.260695	0.197444	FERMT2	1
BP	GO:0046456	icosanoid biosynthetic process	1/55	61/18614	0.165397	0.260695	0.197444	ANXA1	1
BP	GO:0060135	maternal process involved in female pregnancy	1/55	61/18614	0.165397	0.260695	0.197444	TPPP3	1
BP	GO:0086065	cell communication involved in cardiac conduction	1/55	61/18614	0.165397	0.260695	0.197444	FLNA	1
BP	GO:0098900	regulation of action potential	1/55	61/18614	0.165397	0.260695	0.197444	FLNA	1
BP	GO:1905517	macrophage migration	1/55	61/18614	0.165397	0.260695	0.197444	CD9	1
BP	GO:0046883	regulation of hormone secretion	2/55	247/18614	0.165444	0.260695	0.197444	ANXA1/TSPO	2
BP	GO:0042593	glucose homeostasis	2/55	248/18614	0.166489	0.26211	0.198515	NCF1/CCDC186	2
BP	GO:0031667	response to nutrient levels	3/55	477/18614	0.166671	0.262165	0.198557	PLEC/CYBB/TSPO	3
BP	GO:0033500	carbohydrate homeostasis	2/55	249/18614	0.167535	0.263122	0.199282	NCF1/CCDC186	2
BP	GO:0032387	negative regulation of intracellular transport	1/55	62/18614	0.167871	0.263122	0.199282	TXN	1
BP	GO:0033013	tetrapyrrole metabolic process	1/55	62/18614	0.167871	0.263122	0.199282	TSPO	1
BP	GO:0045428	regulation of nitric oxide biosynthetic process	1/55	62/18614	0.167871	0.263122	0.199282	TSPO	1
BP	GO:0061564	axon development	3/55	479/18614	0.168115	0.263271	0.199395	S100A6/FLNA/TSPO	3
BP	GO:0000082	G1/S transition of mitotic cell cycle	2/55	251/18614	0.169631	0.264657	0.200444	ACTB/ANXA1	2
BP	GO:0031330	negative regulation of cellular catabolic process	2/55	251/18614	0.169631	0.264657	0.200444	ANXA2/TSPO	2
BP	GO:0002090	regulation of receptor internalization	1/55	63/18614	0.170338	0.264657	0.200444	ANXA2	1
BP	GO:0032623	interleukin-2 production	1/55	63/18614	0.170338	0.264657	0.200444	ANXA1	1
BP	GO:0032663	regulation of interleukin-2 production	1/55	63/18614	0.170338	0.264657	0.200444	ANXA1	1
BP	GO:0033363	secretory granule organization	1/55	63/18614	0.170338	0.264657	0.200444	AQP1	1
BP	GO:0043967	histone H4 acetylation	1/55	63/18614	0.170338	0.264657	0.200444	ACTB	1
BP	GO:0070542	response to fatty acid	1/55	63/18614	0.170338	0.264657	0.200444	CLDN1	1
BP	GO:2001244	positive regulation of intrinsic apoptotic signaling pathway	1/55	63/18614	0.170338	0.264657	0.200444	S100A8	1
BP	GO:0032886	regulation of microtubule-based process	2/55	252/18614	0.170681	0.264957	0.200672	DIAPH1/RHOA	2
BP	GO:0090257	regulation of muscle system process	2/55	254/18614	0.172784	0.266385	0.201753	LMNA/RHOA	2
BP	GO:0006360	transcription by RNA polymerase I	1/55	64/18614	0.172798	0.266385	0.201753	FLNA	1
BP	GO:0006940	regulation of smooth muscle contraction	1/55	64/18614	0.172798	0.266385	0.201753	RHOA	1
BP	GO:0021885	forebrain cell migration	1/55	64/18614	0.172798	0.266385	0.201753	RHOA	1
BP	GO:0030199	collagen fibril organization	1/55	64/18614	0.172798	0.266385	0.201753	ANXA2	1
BP	GO:0048247	lymphocyte chemotaxis	1/55	64/18614	0.172798	0.266385	0.201753	PLEC	1
BP	GO:0071300	cellular response to retinoic acid	1/55	64/18614	0.172798	0.266385	0.201753	AQP1	1
BP	GO:1905953	negative regulation of lipid localization	1/55	64/18614	0.172798	0.266385	0.201753	TSPO	1
BP	GO:0008654	phospholipid biosynthetic process	2/55	255/18614	0.173837	0.267753	0.20279	SGMS2/CAPN2	2
BP	GO:0022411	cellular component disassembly	3/55	488/18614	0.174655	0.268513	0.203365	TSPO/DSTN/ITGAM	3
BP	GO:0019226	transmission of nerve impulse	1/55	65/18614	0.175251	0.268513	0.203365	PLEC	1
BP	GO:0046888	negative regulation of hormone secretion	1/55	65/18614	0.175251	0.268513	0.203365	TSPO	1
BP	GO:0051339	regulation of lyase activity	1/55	65/18614	0.175251	0.268513	0.203365	CAP1	1
BP	GO:0071715	icosanoid transport	1/55	65/18614	0.175251	0.268513	0.203365	ANXA1	1
BP	GO:0080164	regulation of nitric oxide metabolic process	1/55	65/18614	0.175251	0.268513	0.203365	TSPO	1
BP	GO:0001819	positive regulation of cytokine production	3/55	489/18614	0.175386	0.268513	0.203365	CYBB/ANXA1/FCGR3A	3
BP	GO:0045927	positive regulation of growth	2/55	258/18614	0.177002	0.270652	0.204985	S100A8/RHOA	2
BP	GO:0010517	regulation of phospholipase activity	1/55	66/18614	0.177696	0.270652	0.204985	ANXA1	1
BP	GO:0010812	negative regulation of cell-substrate adhesion	1/55	66/18614	0.177696	0.270652	0.204985	RHOA	1
BP	GO:0030219	megakaryocyte differentiation	1/55	66/18614	0.177696	0.270652	0.204985	FLNA	1
BP	GO:0031100	animal organ regeneration	1/55	66/18614	0.177696	0.270652	0.204985	CLDN1	1
BP	GO:0048814	regulation of dendrite morphogenesis	1/55	66/18614	0.177696	0.270652	0.204985	YWHAH	1
BP	GO:0014706	striated muscle tissue development	2/55	259/18614	0.17806	0.270742	0.205053	PLEC/LMNA	2
BP	GO:0051402	neuron apoptotic process	2/55	259/18614	0.17806	0.270742	0.205053	ITGAM/RHOA	2
BP	GO:0043410	positive regulation of MAPK cascade	3/55	495/18614	0.179793	0.272102	0.206083	NCF1/MARCO/FERMT2	3
BP	GO:0001912	positive regulation of leukocyte mediated cytotoxicity	1/55	67/18614	0.180135	0.272102	0.206083	ITGAM	1
BP	GO:0009620	response to fungus	1/55	67/18614	0.180135	0.272102	0.206083	S100A8	1
BP	GO:0042446	hormone biosynthetic process	1/55	67/18614	0.180135	0.272102	0.206083	TSPO	1
BP	GO:0060193	positive regulation of lipase activity	1/55	67/18614	0.180135	0.272102	0.206083	RHOA	1
BP	GO:1901224	positive regulation of NIK/NF-kappaB signaling	1/55	67/18614	0.180135	0.272102	0.206083	RHOA	1
BP	GO:1902305	regulation of sodium ion transmembrane transport	1/55	67/18614	0.180135	0.272102	0.206083	YWHAH	1
BP	GO:1903522	regulation of blood circulation	2/55	261/18614	0.180177	0.272102	0.206083	FLNA/RHOA	2
BP	GO:0090068	positive regulation of cell cycle process	2/55	262/18614	0.181238	0.273286	0.20698	ANXA1/RHOA	2
BP	GO:0010876	lipid localization	3/55	497/18614	0.181269	0.273286	0.20698	ANXA2/ANXA1/TSPO	3
BP	GO:0001894	tissue homeostasis	2/55	263/18614	0.182299	0.273849	0.207406	ACTB/CLDN1	2
BP	GO:0060249	anatomical structure homeostasis	2/55	263/18614	0.182299	0.273849	0.207406	ACTB/CLDN1	2
BP	GO:0015909	long-chain fatty acid transport	1/55	68/18614	0.182566	0.273849	0.207406	ANXA1	1
BP	GO:0046513	ceramide biosynthetic process	1/55	68/18614	0.182566	0.273849	0.207406	SGMS2	1
BP	GO:1902808	positive regulation of cell cycle G1/S phase transition	1/55	68/18614	0.182566	0.273849	0.207406	ANXA1	1
BP	GO:2000401	regulation of lymphocyte migration	1/55	68/18614	0.182566	0.273849	0.207406	RHOA	1
BP	GO:0010611	regulation of cardiac muscle hypertrophy	1/55	69/18614	0.18499	0.27632	0.209278	LMNA	1
BP	GO:0014015	positive regulation of gliogenesis	1/55	69/18614	0.18499	0.27632	0.209278	TSPO	1
BP	GO:0032835	glomerulus development	1/55	69/18614	0.18499	0.27632	0.209278	AQP1	1
BP	GO:0042093	T-helper cell differentiation	1/55	69/18614	0.18499	0.27632	0.209278	ANXA1	1
BP	GO:0070830	bicellular tight junction assembly	1/55	69/18614	0.18499	0.27632	0.209278	CLDN1	1
BP	GO:0002699	positive regulation of immune effector process	2/55	267/18614	0.186554	0.278295	0.210773	ANXA1/ITGAM	2
BP	GO:0030239	myofibril assembly	1/55	70/18614	0.187407	0.278295	0.210773	PLEC	1
BP	GO:0034394	protein localization to cell surface	1/55	70/18614	0.187407	0.278295	0.210773	FLNA	1
BP	GO:0043112	receptor metabolic process	1/55	70/18614	0.187407	0.278295	0.210773	ANXA2	1
BP	GO:0046847	filopodium assembly	1/55	70/18614	0.187407	0.278295	0.210773	DPYSL3	1
BP	GO:0048488	synaptic vesicle endocytosis	1/55	70/18614	0.187407	0.278295	0.210773	ACTB	1
BP	GO:0051881	regulation of mitochondrial membrane potential	1/55	70/18614	0.187407	0.278295	0.210773	TSPO	1
BP	GO:0070663	regulation of leukocyte proliferation	2/55	268/18614	0.187621	0.278379	0.210837	ANXA1/FCGR3A	2
BP	GO:0021537	telencephalon development	2/55	270/18614	0.189755	0.280237	0.212244	AQP1/RHOA	2
BP	GO:0002294	CD4-positive, alpha-beta T cell differentiation involved in immune response	1/55	71/18614	0.189817	0.280237	0.212244	ANXA1	1
BP	GO:0002548	monocyte chemotaxis	1/55	71/18614	0.189817	0.280237	0.212244	ANXA1	1
BP	GO:0045600	positive regulation of fat cell differentiation	1/55	71/18614	0.189817	0.280237	0.212244	ADIRF	1
BP	GO:0055002	striated muscle cell development	1/55	71/18614	0.189817	0.280237	0.212244	PLEC	1
BP	GO:0070265	necrotic cell death	1/55	71/18614	0.189817	0.280237	0.212244	TSPO	1
BP	GO:0090150	establishment of protein localization to membrane	2/55	271/18614	0.190824	0.280755	0.212637	NCF1/ITGAM	2
BP	GO:0043547	positive regulation of GTPase activity	2/55	272/18614	0.191894	0.280755	0.212637	S100A10/FERMT2	2
BP	GO:0002287	alpha-beta T cell activation involved in immune response	1/55	72/18614	0.19222	0.280755	0.212637	ANXA1	1
BP	GO:0002293	alpha-beta T cell differentiation involved in immune response	1/55	72/18614	0.19222	0.280755	0.212637	ANXA1	1
BP	GO:0009988	cell-cell recognition	1/55	72/18614	0.19222	0.280755	0.212637	CD9	1
BP	GO:0010569	regulation of double-strand break repair via homologous recombination	1/55	72/18614	0.19222	0.280755	0.212637	ACTB	1
BP	GO:0014743	regulation of muscle hypertrophy	1/55	72/18614	0.19222	0.280755	0.212637	LMNA	1
BP	GO:0033143	regulation of intracellular steroid hormone receptor signaling pathway	1/55	72/18614	0.19222	0.280755	0.212637	RHOA	1
BP	GO:0045665	negative regulation of neuron differentiation	1/55	72/18614	0.19222	0.280755	0.212637	RHOA	1
BP	GO:0045911	positive regulation of DNA recombination	1/55	72/18614	0.19222	0.280755	0.212637	ACTB	1
BP	GO:0071677	positive regulation of mononuclear cell migration	1/55	72/18614	0.19222	0.280755	0.212637	RHOA	1
BP	GO:0140238	presynaptic endocytosis	1/55	72/18614	0.19222	0.280755	0.212637	ACTB	1
BP	GO:2000036	regulation of stem cell population maintenance	1/55	72/18614	0.19222	0.280755	0.212637	ACTB	1
BP	GO:0071560	cellular response to transforming growth factor beta stimulus	2/55	274/18614	0.194036	0.282862	0.214232	FERMT2/CLDN1	2
BP	GO:0003170	heart valve development	1/55	73/18614	0.194616	0.282862	0.214232	RHOA	1
BP	GO:0035567	non-canonical Wnt signaling pathway	1/55	73/18614	0.194616	0.282862	0.214232	RHOA	1
BP	GO:0043462	regulation of ATP-dependent activity	1/55	73/18614	0.194616	0.282862	0.214232	PFN1	1
BP	GO:0045109	intermediate filament organization	1/55	73/18614	0.194616	0.282862	0.214232	PLEC	1
BP	GO:0051937	catecholamine transport	1/55	73/18614	0.194616	0.282862	0.214232	ACTB	1
BP	GO:0061448	connective tissue development	2/55	275/18614	0.195108	0.283344	0.214598	CRIP1/TGFBI	2
BP	GO:0001736	establishment of planar polarity	1/55	74/18614	0.197006	0.284706	0.215629	RHOA	1
BP	GO:0007164	establishment of tissue polarity	1/55	74/18614	0.197006	0.284706	0.215629	RHOA	1
BP	GO:0031343	positive regulation of cell killing	1/55	74/18614	0.197006	0.284706	0.215629	ITGAM	1
BP	GO:0035924	cellular response to vascular endothelial growth factor stimulus	1/55	74/18614	0.197006	0.284706	0.215629	ANXA1	1
BP	GO:0045661	regulation of myoblast differentiation	1/55	74/18614	0.197006	0.284706	0.215629	ACTB	1
BP	GO:1903578	regulation of ATP metabolic process	1/55	74/18614	0.197006	0.284706	0.215629	TSPO	1
BP	GO:0032412	regulation of monoatomic ion transmembrane transporter activity	2/55	278/18614	0.198329	0.286386	0.216901	AHNAK/YWHAH	2
BP	GO:0042058	regulation of epidermal growth factor receptor signaling pathway	1/55	75/18614	0.199388	0.286751	0.217178	NCF1	1
BP	GO:0043536	positive regulation of blood vessel endothelial cell migration	1/55	75/18614	0.199388	0.286751	0.217178	ANXA1	1
BP	GO:0045669	positive regulation of osteoblast differentiation	1/55	75/18614	0.199388	0.286751	0.217178	FERMT2	1
BP	GO:0048662	negative regulation of smooth muscle cell proliferation	1/55	75/18614	0.199388	0.286751	0.217178	RHOA	1
BP	GO:0120192	tight junction assembly	1/55	75/18614	0.199388	0.286751	0.217178	CLDN1	1
BP	GO:0071559	response to transforming growth factor beta	2/55	280/18614	0.20048	0.288089	0.218191	FERMT2/CLDN1	2
BP	GO:0044843	cell cycle G1/S phase transition	2/55	281/18614	0.201557	0.288302	0.218353	ACTB/ANXA1	2
BP	GO:0006919	activation of cysteine-type endopeptidase activity involved in apoptotic process	1/55	76/18614	0.201763	0.288302	0.218353	S100A8	1
BP	GO:0042267	natural killer cell mediated cytotoxicity	1/55	76/18614	0.201763	0.288302	0.218353	FCGR3A	1
BP	GO:0046470	phosphatidylcholine metabolic process	1/55	76/18614	0.201763	0.288302	0.218353	CAPN2	1
BP	GO:0050810	regulation of steroid biosynthetic process	1/55	76/18614	0.201763	0.288302	0.218353	TSPO	1
BP	GO:0086003	cardiac muscle cell contraction	1/55	76/18614	0.201763	0.288302	0.218353	FLNA	1
BP	GO:0150076	neuroinflammatory response	1/55	76/18614	0.201763	0.288302	0.218353	ITGAM	1
BP	GO:0043542	endothelial cell migration	2/55	283/18614	0.203713	0.290752	0.220208	ANXA1/RHOA	2
BP	GO:0006809	nitric oxide biosynthetic process	1/55	77/18614	0.204131	0.290752	0.220208	TSPO	1
BP	GO:0032508	DNA duplex unwinding	1/55	77/18614	0.204131	0.290752	0.220208	ANXA1	1
BP	GO:2000514	regulation of CD4-positive, alpha-beta T cell activation	1/55	77/18614	0.204131	0.290752	0.220208	ANXA1	1
BP	GO:0002437	inflammatory response to antigenic stimulus	1/55	78/18614	0.206493	0.293177	0.222044	FCGR3A	1
BP	GO:0032720	negative regulation of tumor necrosis factor production	1/55	78/18614	0.206493	0.293177	0.222044	TSPO	1
BP	GO:0043154	negative regulation of cysteine-type endopeptidase activity involved in apoptotic process	1/55	78/18614	0.206493	0.293177	0.222044	AQP1	1
BP	GO:1903533	regulation of protein targeting	1/55	78/18614	0.206493	0.293177	0.222044	ITGAM	1
BP	GO:0140014	mitotic nuclear division	2/55	286/18614	0.206951	0.293594	0.22236	FLNA/RHOA	2
BP	GO:0002228	natural killer cell mediated immunity	1/55	79/18614	0.208847	0.295341	0.223684	FCGR3A	1
BP	GO:0042310	vasoconstriction	1/55	79/18614	0.208847	0.295341	0.223684	RHOA	1
BP	GO:0086001	cardiac muscle cell action potential	1/55	79/18614	0.208847	0.295341	0.223684	FLNA	1
BP	GO:1903201	regulation of oxidative stress-induced cell death	1/55	79/18614	0.208847	0.295341	0.223684	TXN	1
BP	GO:0001895	retina homeostasis	1/55	80/18614	0.211195	0.297243	0.225124	ACTB	1
BP	GO:0002292	T cell differentiation involved in immune response	1/55	80/18614	0.211195	0.297243	0.225124	ANXA1	1
BP	GO:0030500	regulation of bone mineralization	1/55	80/18614	0.211195	0.297243	0.225124	SGMS2	1
BP	GO:0042440	pigment metabolic process	1/55	80/18614	0.211195	0.297243	0.225124	TSPO	1
BP	GO:0043537	negative regulation of blood vessel endothelial cell migration	1/55	80/18614	0.211195	0.297243	0.225124	RHOA	1
BP	GO:1903556	negative regulation of tumor necrosis factor superfamily cytokine production	1/55	80/18614	0.211195	0.297243	0.225124	TSPO	1
BP	GO:0031016	pancreas development	1/55	81/18614	0.213535	0.299826	0.22708	ANXA1	1
BP	GO:0036465	synaptic vesicle recycling	1/55	81/18614	0.213535	0.299826	0.22708	ACTB	1
BP	GO:1902117	positive regulation of organelle assembly	1/55	81/18614	0.213535	0.299826	0.22708	RHOA	1
BP	GO:0051279	regulation of release of sequestered calcium ion into cytosol	1/55	82/18614	0.215869	0.302387	0.22902	DIAPH1	1
BP	GO:0061097	regulation of protein tyrosine kinase activity	1/55	82/18614	0.215869	0.302387	0.22902	NCF1	1
BP	GO:1901184	regulation of ERBB signaling pathway	1/55	82/18614	0.215869	0.302387	0.22902	NCF1	1
BP	GO:0014068	positive regulation of phosphatidylinositol 3-kinase signaling	1/55	83/18614	0.218197	0.304927	0.230944	NCF1	1
BP	GO:0032392	DNA geometric change	1/55	83/18614	0.218197	0.304927	0.230944	ANXA1	1
BP	GO:0046209	nitric oxide metabolic process	1/55	83/18614	0.218197	0.304927	0.230944	TSPO	1
BP	GO:0000281	mitotic cytokinesis	1/55	84/18614	0.220517	0.307686	0.233033	RHOA	1
BP	GO:2001057	reactive nitrogen species metabolic process	1/55	84/18614	0.220517	0.307686	0.233033	TSPO	1
BP	GO:0030522	intracellular receptor signaling pathway	2/55	299/18614	0.221049	0.308187	0.233413	YWHAH/RHOA	2
BP	GO:0002449	lymphocyte mediated immunity	2/55	300/18614	0.222138	0.309458	0.234375	MYO1G/FCGR3A	2
BP	GO:0006096	glycolytic process	1/55	85/18614	0.222831	0.309458	0.234375	PFKP	1
BP	GO:0006289	nucleotide-excision repair	1/55	85/18614	0.222831	0.309458	0.234375	ACTB	1
BP	GO:0010660	regulation of muscle cell apoptotic process	1/55	85/18614	0.222831	0.309458	0.234375	CAPN2	1
BP	GO:0031397	negative regulation of protein ubiquitination	1/55	85/18614	0.222831	0.309458	0.234375	TSPO	1
BP	GO:0048608	reproductive structure development	2/55	301/18614	0.223226	0.309524	0.234426	CRIP1/ANXA1	2
BP	GO:0097193	intrinsic apoptotic signaling pathway	2/55	301/18614	0.223226	0.309524	0.234426	CRIP1/S100A8	2
BP	GO:0006757	ATP generation from ADP	1/55	86/18614	0.225137	0.311204	0.235698	PFKP	1
BP	GO:0015844	monoamine transport	1/55	86/18614	0.225137	0.311204	0.235698	ACTB	1
BP	GO:1901879	regulation of protein depolymerization	1/55	86/18614	0.225137	0.311204	0.235698	DSTN	1
BP	GO:2000781	positive regulation of double-strand break repair	1/55	86/18614	0.225137	0.311204	0.235698	ACTB	1
BP	GO:0006874	intracellular calcium ion homeostasis	2/55	303/18614	0.225405	0.311332	0.235795	FLNA/DIAPH1	2
BP	GO:0010507	negative regulation of autophagy	1/55	87/18614	0.227438	0.312403	0.236606	TSPO	1
BP	GO:0032092	positive regulation of protein binding	1/55	87/18614	0.227438	0.312403	0.236606	ANXA2	1
BP	GO:0032370	positive regulation of lipid transport	1/55	87/18614	0.227438	0.312403	0.236606	ANXA2	1
BP	GO:0033627	cell adhesion mediated by integrin	1/55	87/18614	0.227438	0.312403	0.236606	ITGAM	1
BP	GO:0046785	microtubule polymerization	1/55	87/18614	0.227438	0.312403	0.236606	TPPP3	1
BP	GO:0048708	astrocyte differentiation	1/55	87/18614	0.227438	0.312403	0.236606	S100A8	1
BP	GO:0097006	regulation of plasma lipoprotein particle levels	1/55	87/18614	0.227438	0.312403	0.236606	ANXA2	1
BP	GO:0061458	reproductive system development	2/55	305/18614	0.227586	0.312403	0.236606	CRIP1/ANXA1	2
BP	GO:0046651	lymphocyte proliferation	2/55	306/18614	0.228677	0.313659	0.237557	ANXA1/FCGR3A	2
BP	GO:0031058	positive regulation of histone modification	1/55	88/18614	0.229731	0.31462	0.238285	LMNA	1
BP	GO:0033273	response to vitamin	1/55	88/18614	0.229731	0.31462	0.238285	TSPO	1
BP	GO:0051222	positive regulation of protein transport	2/55	309/18614	0.231952	0.316534	0.239734	FLNA/ITGAM	2
BP	GO:0007589	body fluid secretion	1/55	89/18614	0.232018	0.316534	0.239734	AQP1	1
BP	GO:0043367	CD4-positive, alpha-beta T cell differentiation	1/55	89/18614	0.232018	0.316534	0.239734	ANXA1	1
BP	GO:0051591	response to cAMP	1/55	89/18614	0.232018	0.316534	0.239734	AQP1	1
BP	GO:2000177	regulation of neural precursor cell proliferation	1/55	89/18614	0.232018	0.316534	0.239734	RHOA	1
BP	GO:0001822	kidney development	2/55	310/18614	0.233044	0.31769	0.24061	AQP1/RHOA	2
BP	GO:0010657	muscle cell apoptotic process	1/55	90/18614	0.234298	0.31818	0.240981	CAPN2	1
BP	GO:0050829	defense response to Gram-negative bacterium	1/55	90/18614	0.234298	0.31818	0.240981	AQP1	1
BP	GO:0071103	DNA conformation change	1/55	90/18614	0.234298	0.31818	0.240981	ANXA1	1
BP	GO:1903351	cellular response to dopamine	1/55	90/18614	0.234298	0.31818	0.240981	FLNA	1
BP	GO:2000106	regulation of leukocyte apoptotic process	1/55	90/18614	0.234298	0.31818	0.240981	ANXA1	1
BP	GO:0032943	mononuclear cell proliferation	2/55	313/18614	0.236324	0.319803	0.24221	ANXA1/FCGR3A	2
BP	GO:0001843	neural tube closure	1/55	91/18614	0.236571	0.319803	0.24221	PFN1	1
BP	GO:0030071	regulation of mitotic metaphase/anaphase transition	1/55	91/18614	0.236571	0.319803	0.24221	ACTB	1
BP	GO:0072091	regulation of stem cell proliferation	1/55	91/18614	0.236571	0.319803	0.24221	FERMT2	1
BP	GO:1903350	response to dopamine	1/55	91/18614	0.236571	0.319803	0.24221	FLNA	1
BP	GO:2000117	negative regulation of cysteine-type endopeptidase activity	1/55	91/18614	0.236571	0.319803	0.24221	AQP1	1
BP	GO:0030198	extracellular matrix organization	2/55	314/18614	0.237418	0.31995	0.242322	ANXA2/TGFBI	2
BP	GO:0042742	defense response to bacterium	2/55	314/18614	0.237418	0.31995	0.242322	S100A8/AQP1	2
BP	GO:0043062	extracellular structure organization	2/55	315/18614	0.238512	0.31995	0.242322	ANXA2/TGFBI	2
BP	GO:0070372	regulation of ERK1 and ERK2 cascade	2/55	315/18614	0.238512	0.31995	0.242322	MARCO/FERMT2	2
BP	GO:0000422	autophagy of mitochondrion	1/55	92/18614	0.238838	0.31995	0.242322	TSPO	1
BP	GO:0001656	metanephros development	1/55	92/18614	0.238838	0.31995	0.242322	AQP1	1
BP	GO:0002028	regulation of sodium ion transport	1/55	92/18614	0.238838	0.31995	0.242322	YWHAH	1
BP	GO:0045104	intermediate filament cytoskeleton organization	1/55	92/18614	0.238838	0.31995	0.242322	PLEC	1
BP	GO:0045666	positive regulation of neuron differentiation	1/55	92/18614	0.238838	0.31995	0.242322	RHOA	1
BP	GO:0050000	chromosome localization	1/55	92/18614	0.238838	0.31995	0.242322	LMNA	1
BP	GO:0060606	tube closure	1/55	92/18614	0.238838	0.31995	0.242322	PFN1	1
BP	GO:0061726	mitochondrion disassembly	1/55	92/18614	0.238838	0.31995	0.242322	TSPO	1
BP	GO:0045229	external encapsulating structure organization	2/55	317/18614	0.240701	0.321766	0.243697	ANXA2/TGFBI	2
BP	GO:0032465	regulation of cytokinesis	1/55	93/18614	0.241099	0.321766	0.243697	RHOA	1
BP	GO:0045103	intermediate filament-based process	1/55	93/18614	0.241099	0.321766	0.243697	PLEC	1
BP	GO:0051781	positive regulation of cell division	1/55	93/18614	0.241099	0.321766	0.243697	RHOA	1
BP	GO:1900542	regulation of purine nucleotide metabolic process	1/55	93/18614	0.241099	0.321766	0.243697	TSPO	1
BP	GO:0021700	developmental maturation	2/55	319/18614	0.242892	0.323077	0.24469	RHOA/PFN1	2
BP	GO:0003073	regulation of systemic arterial blood pressure	1/55	94/18614	0.243352	0.323077	0.24469	RHOA	1
BP	GO:0006140	regulation of nucleotide metabolic process	1/55	94/18614	0.243352	0.323077	0.24469	TSPO	1
BP	GO:0046031	ADP metabolic process	1/55	94/18614	0.243352	0.323077	0.24469	PFKP	1
BP	GO:1900407	regulation of cellular response to oxidative stress	1/55	94/18614	0.243352	0.323077	0.24469	TXN	1
BP	GO:1901379	regulation of potassium ion transmembrane transport	1/55	94/18614	0.243352	0.323077	0.24469	FLNA	1
BP	GO:1902099	regulation of metaphase/anaphase transition of cell cycle	1/55	94/18614	0.243352	0.323077	0.24469	ACTB	1
BP	GO:0072001	renal system development	2/55	320/18614	0.243987	0.323679	0.245146	AQP1/RHOA	2
BP	GO:0001910	regulation of leukocyte mediated cytotoxicity	1/55	95/18614	0.245599	0.324607	0.245849	ITGAM	1
BP	GO:0007091	metaphase/anaphase transition of mitotic cell cycle	1/55	95/18614	0.245599	0.324607	0.245849	ACTB	1
BP	GO:0019217	regulation of fatty acid metabolic process	1/55	95/18614	0.245599	0.324607	0.245849	ANXA1	1
BP	GO:0046330	positive regulation of JNK cascade	1/55	95/18614	0.245599	0.324607	0.245849	NCF1	1
BP	GO:1904705	regulation of vascular associated smooth muscle cell proliferation	1/55	95/18614	0.245599	0.324607	0.245849	RHOA	1
BP	GO:0008202	steroid metabolic process	2/55	323/18614	0.247276	0.325393	0.246444	TSPO/YWHAH	2
BP	GO:0009416	response to light stimulus	2/55	323/18614	0.247276	0.325393	0.246444	CRIP1/AQP1	2
BP	GO:0031507	heterochromatin formation	1/55	96/18614	0.24784	0.325393	0.246444	LMNA	1
BP	GO:0032088	negative regulation of NF-kappaB transcription factor activity	1/55	96/18614	0.24784	0.325393	0.246444	ANXA4	1
BP	GO:0032091	negative regulation of protein binding	1/55	96/18614	0.24784	0.325393	0.246444	ACTB	1
BP	GO:0043502	regulation of muscle adaptation	1/55	96/18614	0.24784	0.325393	0.246444	LMNA	1
BP	GO:0045807	positive regulation of endocytosis	1/55	96/18614	0.24784	0.325393	0.246444	ANXA2	1
BP	GO:0072080	nephron tubule development	1/55	96/18614	0.24784	0.325393	0.246444	AQP1	1
BP	GO:1903510	mucopolysaccharide metabolic process	1/55	96/18614	0.24784	0.325393	0.246444	LYVE1	1
BP	GO:1904951	positive regulation of establishment of protein localization	2/55	325/18614	0.249469	0.326878	0.247569	FLNA/ITGAM	2
BP	GO:0006576	biogenic amine metabolic process	1/55	97/18614	0.250074	0.326878	0.247569	ITGAM	1
BP	GO:0008593	regulation of Notch signaling pathway	1/55	97/18614	0.250074	0.326878	0.247569	ENHO	1
BP	GO:0014020	primary neural tube formation	1/55	97/18614	0.250074	0.326878	0.247569	PFN1	1
BP	GO:1903321	negative regulation of protein modification by small protein conjugation or removal	1/55	97/18614	0.250074	0.326878	0.247569	TSPO	1
BP	GO:1990874	vascular associated smooth muscle cell proliferation	1/55	97/18614	0.250074	0.326878	0.247569	RHOA	1
BP	GO:0055074	calcium ion homeostasis	2/55	327/18614	0.251663	0.328473	0.248777	FLNA/DIAPH1	2
BP	GO:0071496	cellular response to external stimulus	2/55	327/18614	0.251663	0.328473	0.248777	PLEC/AQP1	2
BP	GO:0002275	myeloid cell activation involved in immune response	1/55	98/18614	0.252301	0.328583	0.24886	ITGAM	1
BP	GO:0044784	metaphase/anaphase transition of cell cycle	1/55	98/18614	0.252301	0.328583	0.24886	ACTB	1
BP	GO:0097306	cellular response to alcohol	1/55	98/18614	0.252301	0.328583	0.24886	CYBB	1
BP	GO:0002768	immune response-regulating cell surface receptor signaling pathway	2/55	329/18614	0.253858	0.328827	0.249045	MYO1G/FCGR3A	2
BP	GO:0003300	cardiac muscle hypertrophy	1/55	99/18614	0.254522	0.328827	0.249045	LMNA	1
BP	GO:0010596	negative regulation of endothelial cell migration	1/55	99/18614	0.254522	0.328827	0.249045	RHOA	1
BP	GO:0019218	regulation of steroid metabolic process	1/55	99/18614	0.254522	0.328827	0.249045	TSPO	1
BP	GO:0036473	cell death in response to oxidative stress	1/55	99/18614	0.254522	0.328827	0.249045	TXN	1
BP	GO:0042632	cholesterol homeostasis	1/55	99/18614	0.254522	0.328827	0.249045	TSPO	1
BP	GO:0098869	cellular oxidant detoxification	1/55	99/18614	0.254522	0.328827	0.249045	TXN	1
BP	GO:1901992	positive regulation of mitotic cell cycle phase transition	1/55	99/18614	0.254522	0.328827	0.249045	ANXA1	1
BP	GO:1990868	response to chemokine	1/55	99/18614	0.254522	0.328827	0.249045	RHOA	1
BP	GO:1990869	cellular response to chemokine	1/55	99/18614	0.254522	0.328827	0.249045	RHOA	1
BP	GO:2001237	negative regulation of extrinsic apoptotic signaling pathway	1/55	99/18614	0.254522	0.328827	0.249045	LMNA	1
BP	GO:0062012	regulation of small molecule metabolic process	2/55	331/18614	0.256053	0.330488	0.250303	ANXA1/TSPO	2
BP	GO:0030101	natural killer cell activation	1/55	100/18614	0.256737	0.330488	0.250303	FCGR3A	1
BP	GO:0055092	sterol homeostasis	1/55	100/18614	0.256737	0.330488	0.250303	TSPO	1
BP	GO:0061326	renal tubule development	1/55	100/18614	0.256737	0.330488	0.250303	AQP1	1
BP	GO:1901019	regulation of calcium ion transmembrane transporter activity	1/55	100/18614	0.256737	0.330488	0.250303	AHNAK	1
BP	GO:0061337	cardiac conduction	1/55	101/18614	0.258945	0.332849	0.252091	FLNA	1
BP	GO:0070167	regulation of biomineral tissue development	1/55	101/18614	0.258945	0.332849	0.252091	SGMS2	1
BP	GO:0060562	epithelial tube morphogenesis	2/55	334/18614	0.259348	0.333126	0.252301	RHOA/PFN1	2
BP	GO:0002532	production of molecular mediator involved in inflammatory response	1/55	102/18614	0.261146	0.333989	0.252955	NCF1	1
BP	GO:0006165	nucleoside diphosphate phosphorylation	1/55	102/18614	0.261146	0.333989	0.252955	PFKP	1
BP	GO:0014897	striated muscle hypertrophy	1/55	102/18614	0.261146	0.333989	0.252955	LMNA	1
BP	GO:0030316	osteoclast differentiation	1/55	102/18614	0.261146	0.333989	0.252955	ANXA2	1
BP	GO:1905477	positive regulation of protein localization to membrane	1/55	102/18614	0.261146	0.333989	0.252955	ITGAM	1
BP	GO:1990830	cellular response to leukemia inhibitory factor	1/55	102/18614	0.261146	0.333989	0.252955	PFKP	1
BP	GO:0015980	energy derivation by oxidation of organic compounds	2/55	337/18614	0.262643	0.33511	0.253804	PLEC/RHOA	2
BP	GO:0001776	leukocyte homeostasis	1/55	103/18614	0.263341	0.33511	0.253804	ANXA1	1
BP	GO:0008630	intrinsic apoptotic signaling pathway in response to DNA damage	1/55	103/18614	0.263341	0.33511	0.253804	CRIP1	1
BP	GO:0019233	sensory perception of pain	1/55	103/18614	0.263341	0.33511	0.253804	AQP1	1
BP	GO:1902882	regulation of response to oxidative stress	1/55	103/18614	0.263341	0.33511	0.253804	TXN	1
BP	GO:1903076	regulation of protein localization to plasma membrane	1/55	103/18614	0.263341	0.33511	0.253804	ACTB	1
BP	GO:1990823	response to leukemia inhibitory factor	1/55	103/18614	0.263341	0.33511	0.253804	PFKP	1
BP	GO:0006626	protein targeting to mitochondrion	1/55	104/18614	0.26553	0.335973	0.254457	TSPO	1
BP	GO:0014896	muscle hypertrophy	1/55	104/18614	0.26553	0.335973	0.254457	LMNA	1
BP	GO:0033045	regulation of sister chromatid segregation	1/55	104/18614	0.26553	0.335973	0.254457	ACTB	1
BP	GO:0034968	histone lysine methylation	1/55	104/18614	0.26553	0.335973	0.254457	LMNA	1
BP	GO:0046939	nucleotide phosphorylation	1/55	104/18614	0.26553	0.335973	0.254457	PFKP	1
BP	GO:0070252	actin-mediated cell contraction	1/55	104/18614	0.26553	0.335973	0.254457	FLNA	1
BP	GO:0071868	cellular response to monoamine stimulus	1/55	104/18614	0.26553	0.335973	0.254457	FLNA	1
BP	GO:0071870	cellular response to catecholamine stimulus	1/55	104/18614	0.26553	0.335973	0.254457	FLNA	1
BP	GO:0001933	negative regulation of protein phosphorylation	2/55	341/18614	0.267037	0.337295	0.255459	PLEC/MYADM	2
BP	GO:0070371	ERK1 and ERK2 cascade	2/55	341/18614	0.267037	0.337295	0.255459	MARCO/FERMT2	2
BP	GO:0001841	neural tube formation	1/55	105/18614	0.267713	0.337295	0.255459	PFN1	1
BP	GO:0006672	ceramide metabolic process	1/55	105/18614	0.267713	0.337295	0.255459	SGMS2	1
BP	GO:0042102	positive regulation of T cell proliferation	1/55	105/18614	0.267713	0.337295	0.255459	ANXA1	1
BP	GO:0070828	heterochromatin organization	1/55	105/18614	0.267713	0.337295	0.255459	LMNA	1
BP	GO:0009135	purine nucleoside diphosphate metabolic process	1/55	106/18614	0.269889	0.339556	0.257171	PFKP	1
BP	GO:0009179	purine ribonucleoside diphosphate metabolic process	1/55	106/18614	0.269889	0.339556	0.257171	PFKP	1
BP	GO:0051346	negative regulation of hydrolase activity	2/55	345/18614	0.271432	0.340599	0.257961	AQP1/ANXA1	2
BP	GO:0022600	digestive system process	1/55	107/18614	0.272058	0.340599	0.257961	AQP1	1
BP	GO:0030593	neutrophil chemotaxis	1/55	107/18614	0.272058	0.340599	0.257961	S100A8	1
BP	GO:0032526	response to retinoic acid	1/55	107/18614	0.272058	0.340599	0.257961	AQP1	1
BP	GO:0062014	negative regulation of small molecule metabolic process	1/55	107/18614	0.272058	0.340599	0.257961	TSPO	1
BP	GO:0071867	response to monoamine	1/55	107/18614	0.272058	0.340599	0.257961	FLNA	1
BP	GO:0071869	response to catecholamine	1/55	107/18614	0.272058	0.340599	0.257961	FLNA	1
BP	GO:0014013	regulation of gliogenesis	1/55	108/18614	0.274222	0.342344	0.259282	TSPO	1
BP	GO:0033138	positive regulation of peptidyl-serine phosphorylation	1/55	108/18614	0.274222	0.342344	0.259282	TXN	1
BP	GO:0043266	regulation of potassium ion transport	1/55	108/18614	0.274222	0.342344	0.259282	FLNA	1
BP	GO:0090398	cellular senescence	1/55	108/18614	0.274222	0.342344	0.259282	LMNA	1
BP	GO:0070661	leukocyte proliferation	2/55	348/18614	0.274728	0.342736	0.259579	ANXA1/FCGR3A	2
BP	GO:0006936	muscle contraction	2/55	349/18614	0.275827	0.34335	0.260045	FLNA/RHOA	2
BP	GO:0045765	regulation of angiogenesis	2/55	349/18614	0.275827	0.34335	0.260045	AQP1/CYBB	2
BP	GO:0002793	positive regulation of peptide secretion	1/55	109/18614	0.276379	0.34335	0.260045	S100A8	1
BP	GO:0032147	activation of protein kinase activity	1/55	109/18614	0.276379	0.34335	0.260045	TXN	1
BP	GO:0045814	negative regulation of gene expression, epigenetic	1/55	109/18614	0.276379	0.34335	0.260045	LMNA	1
BP	GO:1902106	negative regulation of leukocyte differentiation	1/55	109/18614	0.276379	0.34335	0.260045	ANXA1	1
BP	GO:0007517	muscle organ development	2/55	351/18614	0.278024	0.344818	0.261156	PLEC/RHOA	2
BP	GO:0010717	regulation of epithelial to mesenchymal transition	1/55	110/18614	0.278529	0.344818	0.261156	FERMT2	1
BP	GO:0030148	sphingolipid biosynthetic process	1/55	110/18614	0.278529	0.344818	0.261156	SGMS2	1
BP	GO:0031341	regulation of cell killing	1/55	110/18614	0.278529	0.344818	0.261156	ITGAM	1
BP	GO:1901222	regulation of NIK/NF-kappaB signaling	1/55	110/18614	0.278529	0.344818	0.261156	RHOA	1
BP	GO:0008637	apoptotic mitochondrial changes	1/55	111/18614	0.280674	0.34699	0.262801	LMNA	1
BP	GO:0018958	phenol-containing compound metabolic process	1/55	111/18614	0.280674	0.34699	0.262801	ITGAM	1
BP	GO:0045787	positive regulation of cell cycle	2/55	354/18614	0.28132	0.347547	0.263223	ANXA1/RHOA	2
BP	GO:1901342	regulation of vasculature development	2/55	355/18614	0.282418	0.348182	0.263704	AQP1/CYBB	2
BP	GO:0000079	regulation of cyclin-dependent protein serine/threonine kinase activity	1/55	112/18614	0.282812	0.348182	0.263704	ACTB	1
BP	GO:0006090	pyruvate metabolic process	1/55	112/18614	0.282812	0.348182	0.263704	PFKP	1
BP	GO:0014066	regulation of phosphatidylinositol 3-kinase signaling	1/55	112/18614	0.282812	0.348182	0.263704	NCF1	1
BP	GO:1905954	positive regulation of lipid localization	1/55	112/18614	0.282812	0.348182	0.263704	ANXA2	1
BP	GO:1901990	regulation of mitotic cell cycle phase transition	2/55	357/18614	0.284614	0.349838	0.264958	ACTB/ANXA1	2
BP	GO:0002062	chondrocyte differentiation	1/55	113/18614	0.284944	0.349838	0.264958	TGFBI	1
BP	GO:0006821	chloride transport	1/55	113/18614	0.284944	0.349838	0.264958	TSPO	1
BP	GO:0006939	smooth muscle contraction	1/55	113/18614	0.284944	0.349838	0.264958	RHOA	1
BP	GO:0007173	epidermal growth factor receptor signaling pathway	1/55	114/18614	0.28707	0.351962	0.266567	NCF1	1
BP	GO:0033559	unsaturated fatty acid metabolic process	1/55	114/18614	0.28707	0.351962	0.266567	ANXA1	1
BP	GO:0042176	regulation of protein catabolic process	2/55	361/18614	0.289006	0.353101	0.267429	FLNA/ANXA2	2
BP	GO:0035710	CD4-positive, alpha-beta T cell activation	1/55	115/18614	0.289189	0.353101	0.267429	ANXA1	1
BP	GO:0048259	regulation of receptor-mediated endocytosis	1/55	115/18614	0.289189	0.353101	0.267429	ANXA2	1
BP	GO:0051261	protein depolymerization	1/55	115/18614	0.289189	0.353101	0.267429	DSTN	1
BP	GO:1903707	negative regulation of hemopoiesis	1/55	115/18614	0.289189	0.353101	0.267429	ANXA1	1
BP	GO:1990748	cellular detoxification	1/55	115/18614	0.289189	0.353101	0.267429	TXN	1
BP	GO:0001824	blastocyst development	1/55	116/18614	0.291302	0.353739	0.267912	CAPN2	1
BP	GO:0006476	protein deacetylation	1/55	116/18614	0.291302	0.353739	0.267912	FLNA	1
BP	GO:0009185	ribonucleoside diphosphate metabolic process	1/55	116/18614	0.291302	0.353739	0.267912	PFKP	1
BP	GO:0010633	negative regulation of epithelial cell migration	1/55	116/18614	0.291302	0.353739	0.267912	RHOA	1
BP	GO:0015908	fatty acid transport	1/55	116/18614	0.291302	0.353739	0.267912	ANXA1	1
BP	GO:0071346	cellular response to type II interferon	1/55	116/18614	0.291302	0.353739	0.267912	CLDN1	1
BP	GO:0072009	nephron epithelium development	1/55	116/18614	0.291302	0.353739	0.267912	AQP1	1
BP	GO:1904029	regulation of cyclin-dependent protein kinase activity	1/55	116/18614	0.291302	0.353739	0.267912	ACTB	1
BP	GO:0043087	regulation of GTPase activity	2/55	364/18614	0.292298	0.354705	0.268644	S100A10/FERMT2	2
BP	GO:0009308	amine metabolic process	1/55	117/18614	0.29341	0.355327	0.269116	ITGAM	1
BP	GO:0030203	glycosaminoglycan metabolic process	1/55	117/18614	0.29341	0.355327	0.269116	LYVE1	1
BP	GO:0071887	leukocyte apoptotic process	1/55	117/18614	0.29341	0.355327	0.269116	ANXA1	1
BP	GO:0002286	T cell activation involved in immune response	1/55	119/18614	0.297606	0.359919	0.272593	ANXA1	1
BP	GO:0030278	regulation of ossification	1/55	119/18614	0.297606	0.359919	0.272593	SGMS2	1
BP	GO:0032355	response to estradiol	1/55	120/18614	0.299694	0.361953	0.274134	ANXA1	1
BP	GO:0051101	regulation of DNA binding	1/55	120/18614	0.299694	0.361953	0.274134	TXN	1
BP	GO:0030282	bone mineralization	1/55	121/18614	0.301777	0.363481	0.275291	SGMS2	1
BP	GO:0043500	muscle adaptation	1/55	121/18614	0.301777	0.363481	0.275291	LMNA	1
BP	GO:0072089	stem cell proliferation	1/55	121/18614	0.301777	0.363481	0.275291	FERMT2	1
BP	GO:1901989	positive regulation of cell cycle phase transition	1/55	121/18614	0.301777	0.363481	0.275291	ANXA1	1
BP	GO:0009306	protein secretion	2/55	373/18614	0.302163	0.3637	0.275457	ANXA1/CCDC186	2
BP	GO:0018205	peptidyl-lysine modification	2/55	374/18614	0.303258	0.364525	0.276082	ACTB/LMNA	2
BP	GO:0035592	establishment of protein localization to extracellular region	2/55	374/18614	0.303258	0.364525	0.276082	ANXA1/CCDC186	2
BP	GO:0002698	negative regulation of immune effector process	1/55	122/18614	0.303854	0.364747	0.27625	ANXA1	1
BP	GO:0071675	regulation of mononuclear cell migration	1/55	122/18614	0.303854	0.364747	0.27625	RHOA	1
BP	GO:0006644	phospholipid metabolic process	2/55	375/18614	0.304353	0.364855	0.276331	SGMS2/CAPN2	2
BP	GO:0030336	negative regulation of cell migration	2/55	375/18614	0.304353	0.364855	0.276331	RHOA/DPYSL3	2
BP	GO:0001578	microtubule bundle formation	1/55	123/18614	0.305924	0.365506	0.276825	TPPP3	1
BP	GO:0018022	peptidyl-lysine methylation	1/55	123/18614	0.305924	0.365506	0.276825	LMNA	1
BP	GO:0022612	gland morphogenesis	1/55	123/18614	0.305924	0.365506	0.276825	CRIP1	1
BP	GO:0043244	regulation of protein-containing complex disassembly	1/55	123/18614	0.305924	0.365506	0.276825	DSTN	1
BP	GO:0072655	establishment of protein localization to mitochondrion	1/55	123/18614	0.305924	0.365506	0.276825	TSPO	1
BP	GO:0022904	respiratory electron transport chain	1/55	124/18614	0.307989	0.367479	0.278319	PLEC	1
BP	GO:0097237	cellular response to toxic substance	1/55	124/18614	0.307989	0.367479	0.278319	TXN	1
BP	GO:0002456	T cell mediated immunity	1/55	125/18614	0.310047	0.36944	0.279804	MYO1G	1
BP	GO:0006690	icosanoid metabolic process	1/55	125/18614	0.310047	0.36944	0.279804	ANXA1	1
BP	GO:2001233	regulation of apoptotic signaling pathway	2/55	381/18614	0.310916	0.370227	0.280401	S100A8/LMNA	2
BP	GO:0071692	protein localization to extracellular region	2/55	382/18614	0.312009	0.370644	0.280716	ANXA1/CCDC186	2
BP	GO:0001838	embryonic epithelial tube formation	1/55	126/18614	0.312099	0.370644	0.280716	PFN1	1
BP	GO:0006022	aminoglycan metabolic process	1/55	126/18614	0.312099	0.370644	0.280716	LYVE1	1
BP	GO:0021987	cerebral cortex development	1/55	126/18614	0.312099	0.370644	0.280716	RHOA	1
BP	GO:0042326	negative regulation of phosphorylation	2/55	383/18614	0.313101	0.371586	0.28143	PLEC/MYADM	2
BP	GO:0031109	microtubule polymerization or depolymerization	1/55	127/18614	0.314146	0.372081	0.281804	TPPP3	1
BP	GO:0035601	protein deacylation	1/55	127/18614	0.314146	0.372081	0.281804	FLNA	1
BP	GO:0048593	camera-type eye morphogenesis	1/55	127/18614	0.314146	0.372081	0.281804	AQP1	1
BP	GO:1904375	regulation of protein localization to cell periphery	1/55	128/18614	0.316186	0.374248	0.283446	ACTB	1
BP	GO:0032874	positive regulation of stress-activated MAPK cascade	1/55	129/18614	0.318221	0.375408	0.284324	NCF1	1
BP	GO:0045931	positive regulation of mitotic cell cycle	1/55	129/18614	0.318221	0.375408	0.284324	ANXA1	1
BP	GO:0046683	response to organophosphorus	1/55	129/18614	0.318221	0.375408	0.284324	AQP1	1
BP	GO:0051928	positive regulation of calcium ion transport	1/55	129/18614	0.318221	0.375408	0.284324	TSPO	1
BP	GO:2000027	regulation of animal organ morphogenesis	1/55	129/18614	0.318221	0.375408	0.284324	RHOA	1
BP	GO:0150063	visual system development	2/55	389/18614	0.319649	0.376552	0.285191	AQP1/ITGAM	2
BP	GO:0007266	Rho protein signal transduction	1/55	130/18614	0.320249	0.376552	0.285191	RHOA	1
BP	GO:0045739	positive regulation of DNA repair	1/55	130/18614	0.320249	0.376552	0.285191	ACTB	1
BP	GO:0070585	protein localization to mitochondrion	1/55	130/18614	0.320249	0.376552	0.285191	TSPO	1
BP	GO:1903305	regulation of regulated secretory pathway	1/55	130/18614	0.320249	0.376552	0.285191	ITGAM	1
BP	GO:2000146	negative regulation of cell motility	2/55	390/18614	0.320739	0.37669	0.285295	RHOA/DPYSL3	2
BP	GO:0010595	positive regulation of endothelial cell migration	1/55	131/18614	0.322272	0.37669	0.285295	ANXA1	1
BP	GO:0032612	interleukin-1 production	1/55	131/18614	0.322272	0.37669	0.285295	ANXA1	1
BP	GO:0032652	regulation of interleukin-1 production	1/55	131/18614	0.322272	0.37669	0.285295	ANXA1	1
BP	GO:0038127	ERBB signaling pathway	1/55	131/18614	0.322272	0.37669	0.285295	NCF1	1
BP	GO:0050868	negative regulation of T cell activation	1/55	131/18614	0.322272	0.37669	0.285295	ANXA1	1
BP	GO:0051983	regulation of chromosome segregation	1/55	131/18614	0.322272	0.37669	0.285295	ACTB	1
BP	GO:0070304	positive regulation of stress-activated protein kinase signaling cascade	1/55	131/18614	0.322272	0.37669	0.285295	NCF1	1
BP	GO:0098732	macromolecule deacylation	1/55	131/18614	0.322272	0.37669	0.285295	FLNA	1
BP	GO:0048880	sensory system development	2/55	395/18614	0.326184	0.380398	0.288103	AQP1/ITGAM	2
BP	GO:0016571	histone methylation	1/55	133/18614	0.3263	0.380398	0.288103	LMNA	1
BP	GO:0034219	carbohydrate transmembrane transport	1/55	133/18614	0.3263	0.380398	0.288103	AQP1	1
BP	GO:2000779	regulation of double-strand break repair	1/55	133/18614	0.3263	0.380398	0.288103	ACTB	1
BP	GO:0000018	regulation of DNA recombination	1/55	134/18614	0.328305	0.381984	0.289305	ACTB	1
BP	GO:0009132	nucleoside diphosphate metabolic process	1/55	134/18614	0.328305	0.381984	0.289305	PFKP	1
BP	GO:0051224	negative regulation of protein transport	1/55	134/18614	0.328305	0.381984	0.289305	TXN	1
BP	GO:0010565	regulation of cellular ketone metabolic process	1/55	135/18614	0.330304	0.383808	0.290686	ANXA1	1
BP	GO:0043467	regulation of generation of precursor metabolites and energy	1/55	135/18614	0.330304	0.383808	0.290686	RHOA	1
BP	GO:0006275	regulation of DNA replication	1/55	136/18614	0.332297	0.385872	0.29225	S100A11	1
BP	GO:0006338	chromatin remodeling	2/55	402/18614	0.333789	0.387352	0.29337	ACTB/LMNA	2
BP	GO:0060048	cardiac muscle contraction	1/55	138/18614	0.336266	0.389464	0.29497	FLNA	1
BP	GO:0072175	epithelial tube formation	1/55	138/18614	0.336266	0.389464	0.29497	PFN1	1
BP	GO:1904950	negative regulation of establishment of protein localization	1/55	138/18614	0.336266	0.389464	0.29497	TXN	1
BP	GO:0007586	digestion	1/55	139/18614	0.338242	0.390989	0.296125	AQP1	1
BP	GO:0034341	response to type II interferon	1/55	139/18614	0.338242	0.390989	0.296125	CLDN1	1
BP	GO:0046328	regulation of JNK cascade	1/55	139/18614	0.338242	0.390989	0.296125	NCF1	1
BP	GO:0007189	adenylate cyclase-activating G protein-coupled receptor signaling pathway	1/55	140/18614	0.340212	0.392247	0.297078	ADGRE5	1
BP	GO:0048813	dendrite morphogenesis	1/55	140/18614	0.340212	0.392247	0.297078	YWHAH	1
BP	GO:1903008	organelle disassembly	1/55	140/18614	0.340212	0.392247	0.297078	TSPO	1
BP	GO:2001235	positive regulation of apoptotic signaling pathway	1/55	140/18614	0.340212	0.392247	0.297078	S100A8	1
BP	GO:0031056	regulation of histone modification	1/55	141/18614	0.342176	0.393746	0.298213	LMNA	1
BP	GO:0045727	positive regulation of translation	1/55	141/18614	0.342176	0.393746	0.298213	RHOA	1
BP	GO:0070555	response to interleukin-1	1/55	141/18614	0.342176	0.393746	0.298213	ANXA1	1
BP	GO:0035296	regulation of tube diameter	1/55	142/18614	0.344135	0.395233	0.299339	RHOA	1
BP	GO:0038061	NIK/NF-kappaB signaling	1/55	142/18614	0.344135	0.395233	0.299339	RHOA	1
BP	GO:0097746	blood vessel diameter maintenance	1/55	142/18614	0.344135	0.395233	0.299339	RHOA	1
BP	GO:0010212	response to ionizing radiation	1/55	143/18614	0.346087	0.396452	0.300262	ANXA1	1
BP	GO:0014074	response to purine-containing compound	1/55	143/18614	0.346087	0.396452	0.300262	AQP1	1
BP	GO:0033135	regulation of peptidyl-serine phosphorylation	1/55	143/18614	0.346087	0.396452	0.300262	TXN	1
BP	GO:0035150	regulation of tube size	1/55	143/18614	0.346087	0.396452	0.300262	RHOA	1
BP	GO:0098754	detoxification	1/55	144/18614	0.348035	0.398426	0.301757	TXN	1
BP	GO:0016064	immunoglobulin mediated immune response	1/55	145/18614	0.349976	0.400133	0.303051	FCGR3A	1
BP	GO:0035264	multicellular organism growth	1/55	145/18614	0.349976	0.400133	0.303051	PLEC	1
BP	GO:0062013	positive regulation of small molecule metabolic process	1/55	146/18614	0.351912	0.40183	0.304336	ANXA1	1
BP	GO:0072073	kidney epithelium development	1/55	146/18614	0.351912	0.40183	0.304336	AQP1	1
BP	GO:0001558	regulation of cell growth	2/55	420/18614	0.353235	0.403082	0.305284	S100A8/RHOA	2
BP	GO:0006820	monoatomic anion transport	1/55	147/18614	0.353842	0.403257	0.305417	TSPO	1
BP	GO:0045667	regulation of osteoblast differentiation	1/55	147/18614	0.353842	0.403257	0.305417	FERMT2	1
BP	GO:0030099	myeloid cell differentiation	2/55	421/18614	0.35431	0.403533	0.305625	FLNA/ANXA2	2
BP	GO:0002705	positive regulation of leukocyte mediated immunity	1/55	148/18614	0.355766	0.404156	0.306097	ITGAM	1
BP	GO:0006119	oxidative phosphorylation	1/55	148/18614	0.355766	0.404156	0.306097	RHOA	1
BP	GO:0019724	B cell mediated immunity	1/55	148/18614	0.355766	0.404156	0.306097	FCGR3A	1
BP	GO:0051053	negative regulation of DNA metabolic process	1/55	148/18614	0.355766	0.404156	0.306097	S100A11	1
BP	GO:0046467	membrane lipid biosynthetic process	1/55	150/18614	0.359598	0.407728	0.308803	SGMS2	1
BP	GO:0061351	neural precursor cell proliferation	1/55	150/18614	0.359598	0.407728	0.308803	RHOA	1
BP	GO:1903038	negative regulation of leukocyte cell-cell adhesion	1/55	150/18614	0.359598	0.407728	0.308803	ANXA1	1
BP	GO:0040013	negative regulation of locomotion	2/55	427/18614	0.360749	0.408513	0.309397	RHOA/DPYSL3	2
BP	GO:0043434	response to peptide hormone	2/55	427/18614	0.360749	0.408513	0.309397	CYBB/ANXA1	2
BP	GO:0001890	placenta development	1/55	152/18614	0.363408	0.410478	0.310885	TPPP3	1
BP	GO:0016331	morphogenesis of embryonic epithelium	1/55	152/18614	0.363408	0.410478	0.310885	PFN1	1
BP	GO:0072006	nephron development	1/55	152/18614	0.363408	0.410478	0.310885	AQP1	1
BP	GO:1904064	positive regulation of cation transmembrane transport	1/55	152/18614	0.363408	0.410478	0.310885	FLNA	1
BP	GO:0016573	histone acetylation	1/55	153/18614	0.365304	0.412097	0.312111	ACTB	1
BP	GO:0046718	viral entry into host cell	1/55	153/18614	0.365304	0.412097	0.312111	CLDN1	1
BP	GO:0035148	tube formation	1/55	154/18614	0.367195	0.413443	0.313131	PFN1	1
BP	GO:0050729	positive regulation of inflammatory response	1/55	154/18614	0.367195	0.413443	0.313131	S100A8	1
BP	GO:2001257	regulation of cation channel activity	1/55	154/18614	0.367195	0.413443	0.313131	AHNAK	1
BP	GO:0008037	cell recognition	1/55	155/18614	0.369081	0.414517	0.313944	CD9	1
BP	GO:0030010	establishment of cell polarity	1/55	155/18614	0.369081	0.414517	0.313944	RHOA	1
BP	GO:0043524	negative regulation of neuron apoptotic process	1/55	155/18614	0.369081	0.414517	0.313944	RHOA	1
BP	GO:0070507	regulation of microtubule cytoskeleton organization	1/55	155/18614	0.369081	0.414517	0.313944	RHOA	1
BP	GO:0007605	sensory perception of sound	1/55	156/18614	0.370961	0.41584	0.314947	DIAPH1	1
BP	GO:0008643	carbohydrate transport	1/55	156/18614	0.370961	0.41584	0.314947	AQP1	1
BP	GO:2001236	regulation of extrinsic apoptotic signaling pathway	1/55	156/18614	0.370961	0.41584	0.314947	LMNA	1
BP	GO:0048592	eye morphogenesis	1/55	157/18614	0.372835	0.417678	0.316339	AQP1	1
BP	GO:0051092	positive regulation of NF-kappaB transcription factor activity	1/55	159/18614	0.376567	0.421594	0.319304	S100A8	1
BP	GO:0006665	sphingolipid metabolic process	1/55	160/18614	0.378425	0.422876	0.320275	SGMS2	1
BP	GO:0010951	negative regulation of endopeptidase activity	1/55	160/18614	0.378425	0.422876	0.320275	AQP1	1
BP	GO:0044409	entry into host	1/55	160/18614	0.378425	0.422876	0.320275	CLDN1	1
BP	GO:0006633	fatty acid biosynthetic process	1/55	161/18614	0.380278	0.424413	0.321439	ANXA1	1
BP	GO:0018393	internal peptidyl-lysine acetylation	1/55	161/18614	0.380278	0.424413	0.321439	ACTB	1
BP	GO:0032102	negative regulation of response to external stimulus	2/55	446/18614	0.380988	0.424939	0.321838	ANXA2/CD9	2
BP	GO:0016052	carbohydrate catabolic process	1/55	162/18614	0.382125	0.42594	0.322596	PFKP	1
BP	GO:0006475	internal protein amino acid acetylation	1/55	163/18614	0.383967	0.426923	0.32334	ACTB	1
BP	GO:0007338	single fertilization	1/55	163/18614	0.383967	0.426923	0.32334	CD9	1
BP	GO:0021915	neural tube development	1/55	163/18614	0.383967	0.426923	0.32334	PFN1	1
BP	GO:0051100	negative regulation of binding	1/55	163/18614	0.383967	0.426923	0.32334	ACTB	1
BP	GO:0000280	nuclear division	2/55	450/18614	0.385217	0.427779	0.323988	FLNA/RHOA	2
BP	GO:0002764	immune response-regulating signaling pathway	2/55	450/18614	0.385217	0.427779	0.323988	MYO1G/FCGR3A	2
BP	GO:0051168	nuclear export	1/55	166/18614	0.389459	0.43222	0.327352	TXN	1
BP	GO:2001022	positive regulation of response to DNA damage stimulus	1/55	167/18614	0.39128	0.433969	0.328677	ACTB	1
BP	GO:1901987	regulation of cell cycle phase transition	2/55	457/18614	0.392589	0.43515	0.329572	ACTB/ANXA1	2
BP	GO:0051250	negative regulation of lymphocyte activation	1/55	168/18614	0.393095	0.435439	0.32979	ANXA1	1
BP	GO:0034250	positive regulation of amide metabolic process	1/55	169/18614	0.394904	0.437171	0.331102	RHOA	1
BP	GO:0007254	JNK cascade	1/55	170/18614	0.396708	0.438708	0.332266	NCF1	1
BP	GO:0016055	Wnt signaling pathway	2/55	461/18614	0.396785	0.438708	0.332266	FERMT2/RHOA	2
BP	GO:0000724	double-strand break repair via homologous recombination	1/55	171/18614	0.398507	0.440065	0.333294	ACTB	1
BP	GO:0002262	myeloid cell homeostasis	1/55	171/18614	0.398507	0.440065	0.333294	ANXA1	1
BP	GO:0198738	cell-cell signaling by wnt	2/55	463/18614	0.398878	0.440202	0.333397	FERMT2/RHOA	2
BP	GO:0018394	peptidyl-lysine acetylation	1/55	172/18614	0.400301	0.441224	0.334172	ACTB	1
BP	GO:0055088	lipid homeostasis	1/55	172/18614	0.400301	0.441224	0.334172	TSPO	1
BP	GO:0006937	regulation of muscle contraction	1/55	173/18614	0.40209	0.442373	0.335042	RHOA	1
BP	GO:0031214	biomineral tissue development	1/55	173/18614	0.40209	0.442373	0.335042	SGMS2	1
BP	GO:2001242	regulation of intrinsic apoptotic signaling pathway	1/55	173/18614	0.40209	0.442373	0.335042	S100A8	1
BP	GO:0044772	mitotic cell cycle phase transition	2/55	467/18614	0.403055	0.443162	0.335639	ACTB/ANXA1	2
BP	GO:0000725	recombinational repair	1/55	175/18614	0.405651	0.444916	0.336968	ACTB	1
BP	GO:0006694	steroid biosynthetic process	1/55	175/18614	0.405651	0.444916	0.336968	TSPO	1
BP	GO:0034767	positive regulation of monoatomic ion transmembrane transport	1/55	175/18614	0.405651	0.444916	0.336968	FLNA	1
BP	GO:1901136	carbohydrate derivative catabolic process	1/55	175/18614	0.405651	0.444916	0.336968	LYVE1	1
BP	GO:0001764	neuron migration	1/55	176/18614	0.407424	0.44631	0.338023	RHOA	1
BP	GO:0048660	regulation of smooth muscle cell proliferation	1/55	176/18614	0.407424	0.44631	0.338023	RHOA	1
BP	GO:0010469	regulation of signaling receptor activity	1/55	177/18614	0.409191	0.447145	0.338656	NCF1	1
BP	GO:0015718	monocarboxylic acid transport	1/55	177/18614	0.409191	0.447145	0.338656	ANXA1	1
BP	GO:0016482	cytosolic transport	1/55	177/18614	0.409191	0.447145	0.338656	FLNA	1
BP	GO:0019827	stem cell population maintenance	1/55	177/18614	0.409191	0.447145	0.338656	ACTB	1
BP	GO:0032635	interleukin-6 production	1/55	178/18614	0.410954	0.44852	0.339697	CAPN2	1
BP	GO:0032675	regulation of interleukin-6 production	1/55	178/18614	0.410954	0.44852	0.339697	CAPN2	1
BP	GO:0016570	histone modification	2/55	475/18614	0.41137	0.448698	0.339832	ACTB/LMNA	2
BP	GO:0015698	inorganic anion transport	1/55	179/18614	0.412711	0.44961	0.340523	TSPO	1
BP	GO:0050954	sensory perception of mechanical stimulus	1/55	179/18614	0.412711	0.44961	0.340523	DIAPH1	1
BP	GO:0048659	smooth muscle cell proliferation	1/55	180/18614	0.414463	0.451243	0.341759	RHOA	1
BP	GO:0035725	sodium ion transmembrane transport	1/55	181/18614	0.41621	0.452038	0.342362	YWHAH	1
BP	GO:0048771	tissue remodeling	1/55	181/18614	0.41621	0.452038	0.342362	FLNA	1
BP	GO:0050731	positive regulation of peptidyl-tyrosine phosphorylation	1/55	181/18614	0.41621	0.452038	0.342362	NCF1	1
BP	GO:0098727	maintenance of cell number	1/55	181/18614	0.41621	0.452038	0.342362	ACTB	1
BP	GO:0006479	protein methylation	1/55	182/18614	0.417952	0.452273	0.34254	LMNA	1
BP	GO:0006941	striated muscle contraction	1/55	182/18614	0.417952	0.452273	0.34254	FLNA	1
BP	GO:0008213	protein alkylation	1/55	182/18614	0.417952	0.452273	0.34254	LMNA	1
BP	GO:0043484	regulation of RNA splicing	1/55	182/18614	0.417952	0.452273	0.34254	AHNAK	1
BP	GO:0048736	appendage development	1/55	182/18614	0.417952	0.452273	0.34254	FERMT2	1
BP	GO:0060173	limb development	1/55	182/18614	0.417952	0.452273	0.34254	FERMT2	1
BP	GO:0031503	protein-containing complex localization	1/55	183/18614	0.419689	0.453601	0.343545	LMNA	1
BP	GO:0042129	regulation of T cell proliferation	1/55	183/18614	0.419689	0.453601	0.343545	ANXA1	1
BP	GO:0021543	pallium development	1/55	184/18614	0.421421	0.455196	0.344754	RHOA	1
BP	GO:0044000	movement in host	1/55	185/18614	0.423147	0.456507	0.345746	CLDN1	1
BP	GO:0099173	postsynapse organization	1/55	185/18614	0.423147	0.456507	0.345746	ACTB	1
BP	GO:0050804	modulation of chemical synaptic transmission	2/55	487/18614	0.423739	0.456867	0.34602	YWHAH/PFN1	2
BP	GO:0099177	regulation of trans-synaptic signaling	2/55	488/18614	0.424764	0.457695	0.346647	YWHAH/PFN1	2
BP	GO:0006006	glucose metabolic process	1/55	187/18614	0.426586	0.458547	0.347292	PFKP	1
BP	GO:0008217	regulation of blood pressure	1/55	187/18614	0.426586	0.458547	0.347292	RHOA	1
BP	GO:0019722	calcium-mediated signaling	1/55	187/18614	0.426586	0.458547	0.347292	FCGR3A	1
BP	GO:0051302	regulation of cell division	1/55	187/18614	0.426586	0.458547	0.347292	RHOA	1
BP	GO:0040029	epigenetic regulation of gene expression	1/55	188/18614	0.428297	0.460109	0.348475	LMNA	1
BP	GO:0006839	mitochondrial transport	1/55	189/18614	0.430004	0.461663	0.349652	TSPO	1
BP	GO:0002822	regulation of adaptive immune response based on somatic recombination of immune receptors built from immunoglobulin superfamily domains	1/55	190/18614	0.431705	0.463155	0.350782	ANXA1	1
BP	GO:0016049	cell growth	2/55	495/18614	0.431914	0.463155	0.350782	S100A8/RHOA	2
BP	GO:0050777	negative regulation of immune response	1/55	191/18614	0.433401	0.464471	0.351778	ANXA1	1
BP	GO:0048285	organelle fission	2/55	497/18614	0.433948	0.464777	0.35201	FLNA/RHOA	2
BP	GO:0032872	regulation of stress-activated MAPK cascade	1/55	193/18614	0.43678	0.467528	0.354093	NCF1	1
BP	GO:0002791	regulation of peptide secretion	1/55	195/18614	0.440138	0.470839	0.356601	S100A8	1
BP	GO:0007369	gastrulation	1/55	196/18614	0.44181	0.471776	0.357311	MYADM	1
BP	GO:0009060	aerobic respiration	1/55	196/18614	0.44181	0.471776	0.357311	RHOA	1
BP	GO:0070302	regulation of stress-activated protein kinase signaling cascade	1/55	196/18614	0.44181	0.471776	0.357311	NCF1	1
BP	GO:0090087	regulation of peptide transport	1/55	197/18614	0.443477	0.473272	0.358444	S100A8	1
BP	GO:0099504	synaptic vesicle cycle	1/55	198/18614	0.445139	0.474761	0.359572	ACTB	1
BP	GO:0002695	negative regulation of leukocyte activation	1/55	202/18614	0.451738	0.481511	0.364684	ANXA1	1
BP	GO:0009566	fertilization	1/55	203/18614	0.453376	0.482678	0.365568	CD9	1
BP	GO:0051216	cartilage development	1/55	203/18614	0.453376	0.482678	0.365568	TGFBI	1
BP	GO:0002819	regulation of adaptive immune response	1/55	205/18614	0.456637	0.485859	0.367977	ANXA1	1
BP	GO:0051701	biological process involved in interaction with host	1/55	206/18614	0.45826	0.487295	0.369065	CLDN1	1
BP	GO:1902115	regulation of organelle assembly	1/55	207/18614	0.459879	0.488724	0.370147	RHOA	1
BP	GO:0006473	protein acetylation	1/55	208/18614	0.461493	0.489854	0.371003	ACTB	1
BP	GO:0006643	membrane lipid metabolic process	1/55	208/18614	0.461493	0.489854	0.371003	SGMS2	1
BP	GO:0048167	regulation of synaptic plasticity	1/55	209/18614	0.463102	0.491269	0.372074	YWHAH	1
BP	GO:0046474	glycerophospholipid biosynthetic process	1/55	210/18614	0.464706	0.492384	0.372919	CAPN2	1
BP	GO:1903828	negative regulation of protein localization	1/55	210/18614	0.464706	0.492384	0.372919	TXN	1
BP	GO:0008016	regulation of heart contraction	1/55	213/18614	0.469491	0.496567	0.376087	FLNA	1
BP	GO:0031396	regulation of protein ubiquitination	1/55	213/18614	0.469491	0.496567	0.376087	TSPO	1
BP	GO:0042098	T cell proliferation	1/55	213/18614	0.469491	0.496567	0.376087	ANXA1	1
BP	GO:0006282	regulation of DNA repair	1/55	214/18614	0.471077	0.497948	0.377133	ACTB	1
BP	GO:0042180	cellular ketone metabolic process	1/55	216/18614	0.474234	0.500987	0.379435	ANXA1	1
BP	GO:0006469	negative regulation of protein kinase activity	1/55	217/18614	0.475806	0.502052	0.380241	PLEC	1
BP	GO:0007033	vacuole organization	1/55	217/18614	0.475806	0.502052	0.380241	ANXA2	1
BP	GO:0007179	transforming growth factor beta receptor signaling pathway	1/55	218/18614	0.477373	0.503407	0.381267	FERMT2	1
BP	GO:1901215	negative regulation of neuron death	1/55	219/18614	0.478936	0.504755	0.382288	RHOA	1
BP	GO:0007601	visual perception	1/55	220/18614	0.480494	0.505499	0.382852	TGFBI	1
BP	GO:0072330	monocarboxylic acid biosynthetic process	1/55	220/18614	0.480494	0.505499	0.382852	ANXA1	1
BP	GO:0099003	vesicle-mediated transport in synapse	1/55	220/18614	0.480494	0.505499	0.382852	ACTB	1
BP	GO:0050953	sensory perception of light stimulus	1/55	224/18614	0.48668	0.511704	0.387552	TGFBI	1
BP	GO:0050679	positive regulation of epithelial cell proliferation	1/55	225/18614	0.488215	0.513015	0.388544	CLDN1	1
BP	GO:0002573	myeloid leukocyte differentiation	1/55	227/18614	0.491272	0.515618	0.390516	ANXA2	1
BP	GO:0097191	extrinsic apoptotic signaling pathway	1/55	227/18614	0.491272	0.515618	0.390516	LMNA	1
BP	GO:0019318	hexose metabolic process	1/55	228/18614	0.492794	0.51691	0.391495	PFKP	1
BP	GO:0050769	positive regulation of neurogenesis	1/55	232/18614	0.498836	0.52294	0.396061	TSPO	1
BP	GO:2001234	negative regulation of apoptotic signaling pathway	1/55	233/18614	0.500336	0.524203	0.397018	LMNA	1
BP	GO:0050807	regulation of synapse organization	1/55	234/18614	0.501831	0.52546	0.39797	RHOA	1
BP	GO:0034764	positive regulation of transmembrane transport	1/55	235/18614	0.503321	0.526401	0.398683	FLNA	1
BP	GO:0071356	cellular response to tumor necrosis factor	1/55	235/18614	0.503321	0.526401	0.398683	CLDN1	1
BP	GO:0010466	negative regulation of peptidase activity	1/55	236/18614	0.504808	0.527646	0.399625	AQP1	1
BP	GO:0051403	stress-activated MAPK cascade	1/55	237/18614	0.50629	0.528884	0.400563	NCF1	1
BP	GO:0033673	negative regulation of kinase activity	1/55	239/18614	0.509241	0.531654	0.402661	PLEC	1
BP	GO:0032984	protein-containing complex disassembly	1/55	240/18614	0.51071	0.532563	0.403349	DSTN	1
BP	GO:0050803	regulation of synapse structure or activity	1/55	240/18614	0.51071	0.532563	0.403349	RHOA	1
BP	GO:0042445	hormone metabolic process	1/55	241/18614	0.512174	0.533777	0.404269	TSPO	1
BP	GO:0002703	regulation of leukocyte mediated immunity	1/55	246/18614	0.519433	0.541025	0.409759	ITGAM	1
BP	GO:0060047	heart contraction	1/55	247/18614	0.520872	0.54189	0.410413	FLNA	1
BP	GO:0071695	anatomical structure maturation	1/55	247/18614	0.520872	0.54189	0.410413	RHOA	1
BP	GO:0051259	protein complex oligomerization	1/55	248/18614	0.522307	0.543065	0.411303	CLDN1	1
BP	GO:0033002	muscle cell proliferation	1/55	249/18614	0.523737	0.544234	0.412189	RHOA	1
BP	GO:0001649	osteoblast differentiation	1/55	250/18614	0.525164	0.544444	0.412348	FERMT2	1
BP	GO:0033044	regulation of chromosome organization	1/55	250/18614	0.525164	0.544444	0.412348	ACTB	1
BP	GO:0043543	protein acylation	1/55	250/18614	0.525164	0.544444	0.412348	ACTB	1
BP	GO:0045017	glycerolipid biosynthetic process	1/55	250/18614	0.525164	0.544444	0.412348	CAPN2	1
BP	GO:0006814	sodium ion transport	1/55	254/18614	0.530827	0.549995	0.416552	YWHAH	1
BP	GO:0050730	regulation of peptidyl-tyrosine phosphorylation	1/55	255/18614	0.532233	0.55081	0.417169	NCF1	1
BP	GO:1903320	regulation of protein modification by small protein conjugation or removal	1/55	255/18614	0.532233	0.55081	0.417169	TSPO	1
BP	GO:0005996	monosaccharide metabolic process	1/55	256/18614	0.533634	0.551939	0.418024	PFKP	1
BP	GO:0034612	response to tumor necrosis factor	1/55	257/18614	0.535031	0.553062	0.418875	CLDN1	1
BP	GO:0003015	heart process	1/55	259/18614	0.537813	0.555615	0.420809	FLNA	1
BP	GO:0031668	cellular response to extracellular stimulus	1/55	261/18614	0.540579	0.558149	0.422727	PLEC	1
BP	GO:0003007	heart morphogenesis	1/55	262/18614	0.541956	0.559246	0.423558	FLNA	1
BP	GO:0098657	import into cell	1/55	265/18614	0.546062	0.563156	0.42652	ACTB	1
BP	GO:0090596	sensory organ morphogenesis	1/55	269/18614	0.551481	0.568415	0.430503	AQP1	1
BP	GO:0051091	positive regulation of DNA-binding transcription factor activity	1/55	271/18614	0.554166	0.570852	0.432348	S100A8	1
BP	GO:0006260	DNA replication	1/55	278/18614	0.563441	0.580071	0.43933	S100A11	1
BP	GO:0051348	negative regulation of transferase activity	1/55	279/18614	0.564751	0.581083	0.440097	PLEC	1
BP	GO:0051962	positive regulation of nervous system development	1/55	280/18614	0.566056	0.582089	0.440859	TSPO	1
BP	GO:0045165	cell fate commitment	1/55	281/18614	0.567358	0.583091	0.441618	RHOA	1
BP	GO:0006650	glycerophospholipid metabolic process	1/55	297/18614	0.587673	0.60362	0.457166	CAPN2	1
BP	GO:0002429	immune response-activating cell surface receptor signaling pathway	1/55	302/18614	0.593827	0.609589	0.461687	MYO1G	1
BP	GO:0006302	double-strand break repair	1/55	303/18614	0.595047	0.610137	0.462102	ACTB	1
BP	GO:0051054	positive regulation of DNA metabolic process	1/55	303/18614	0.595047	0.610137	0.462102	ACTB	1
BP	GO:0048872	homeostasis of number of cells	1/55	304/18614	0.596263	0.611032	0.46278	ANXA1	1
BP	GO:0018105	peptidyl-serine phosphorylation	1/55	309/18614	0.602291	0.616854	0.467189	TXN	1
BP	GO:2001020	regulation of response to DNA damage stimulus	1/55	311/18614	0.604678	0.618942	0.468771	ACTB	1
BP	GO:0044403	biological process involved in symbiotic interaction	1/55	313/18614	0.60705	0.621013	0.470339	CLDN1	1
BP	GO:0019058	viral life cycle	1/55	320/18614	0.615244	0.628672	0.47614	CLDN1	1
BP	GO:0043414	macromolecule methylation	1/55	320/18614	0.615244	0.628672	0.47614	LMNA	1
BP	GO:0018209	peptidyl-serine modification	1/55	327/18614	0.62327	0.636508	0.482074	TXN	1
BP	GO:0046394	carboxylic acid biosynthetic process	1/55	328/18614	0.624403	0.637299	0.482674	ANXA1	1
BP	GO:0016042	lipid catabolic process	1/55	330/18614	0.626659	0.638869	0.483863	YWHAH	1
BP	GO:0045861	negative regulation of proteolysis	1/55	330/18614	0.626659	0.638869	0.483863	AQP1	1
BP	GO:0016053	organic acid biosynthetic process	1/55	331/18614	0.627782	0.639647	0.484452	ANXA1	1
BP	GO:0006310	DNA recombination	1/55	332/18614	0.628901	0.640421	0.485038	ACTB	1
BP	GO:0007265	Ras protein signal transduction	1/55	333/18614	0.630018	0.641191	0.485621	RHOA	1
BP	GO:0043010	camera-type eye development	1/55	338/18614	0.635551	0.646452	0.489606	AQP1	1
BP	GO:0010506	regulation of autophagy	1/55	348/18614	0.646374	0.657085	0.497659	TSPO	1
BP	GO:0046942	carboxylic acid transport	1/55	352/18614	0.650614	0.661018	0.500638	ANXA1	1
BP	GO:0015849	organic acid transport	1/55	353/18614	0.651666	0.661709	0.501161	ANXA1	1
BP	GO:0032259	methylation	1/55	365/18614	0.664053	0.673902	0.510396	LMNA	1
BP	GO:0060271	cilium assembly	1/55	367/18614	0.666075	0.675569	0.511658	FLNA	1
BP	GO:0018108	peptidyl-tyrosine phosphorylation	1/55	370/18614	0.669086	0.678236	0.513678	NCF1	1
BP	GO:0018212	peptidyl-tyrosine modification	1/55	372/18614	0.671078	0.679868	0.514914	NCF1	1
BP	GO:0045088	regulation of innate immune response	1/55	373/18614	0.67207	0.680485	0.515382	NCF1	1
BP	GO:0001654	eye development	1/55	385/18614	0.683744	0.691518	0.523738	AQP1	1
BP	GO:0046486	glycerolipid metabolic process	1/55	385/18614	0.683744	0.691518	0.523738	CAPN2	1
BP	GO:0044282	small molecule catabolic process	1/55	388/18614	0.686598	0.69401	0.525625	PFKP	1
BP	GO:0006631	fatty acid metabolic process	1/55	394/18614	0.69223	0.699306	0.529636	ANXA1	1
BP	GO:0044782	cilium organization	1/55	396/18614	0.694086	0.700782	0.530754	FLNA	1
BP	GO:0001701	in utero embryonic development	1/55	398/18614	0.69593	0.701848	0.531561	CAPN2	1
BP	GO:0007178	transmembrane receptor protein serine/threonine kinase signaling pathway	1/55	398/18614	0.69593	0.701848	0.531561	FERMT2	1
BP	GO:0050678	regulation of epithelial cell proliferation	1/55	419/18614	0.714649	0.720317	0.54555	CLDN1	1
BP	GO:0003002	regionalization	1/55	422/18614	0.717229	0.722508	0.547209	ITGAM	1
BP	GO:0002757	immune response-activating signaling pathway	1/55	423/18614	0.718084	0.72296	0.547551	MYO1G	1
BP	GO:0016032	viral process	1/55	426/18614	0.720633	0.725117	0.549185	CLDN1	1
BP	GO:0007409	axonogenesis	1/55	427/18614	0.721478	0.725556	0.549518	S100A6	1
BP	GO:0015711	organic anion transport	1/55	433/18614	0.726494	0.730188	0.553026	ANXA1	1
BP	GO:0022412	cellular process involved in reproduction in multicellular organism	1/55	438/18614	0.730607	0.733907	0.555842	CD9	1
BP	GO:0031349	positive regulation of defense response	1/55	441/18614	0.733045	0.735941	0.557382	S100A8	1
BP	GO:0002831	regulation of response to biotic stimulus	1/55	463/18614	0.750276	0.752815	0.570162	NCF1	1
BP	GO:0008380	RNA splicing	1/55	466/18614	0.752539	0.75466	0.57156	AHNAK	1
BP	GO:0007389	pattern specification process	1/55	467/18614	0.753289	0.754986	0.571807	ITGAM	1
BP	GO:0007264	small GTPase mediated signal transduction	1/55	483/18614	0.764989	0.766281	0.580362	RHOA	1
BP	GO:0002683	negative regulation of immune system process	1/55	487/18614	0.767828	0.768692	0.582188	ANXA1	1
BP	GO:0050673	epithelial cell proliferation	1/55	488/18614	0.768533	0.768965	0.582394	CLDN1	1
BP	GO:0002253	activation of immune response	1/55	495/18614	0.773405	0.773405	0.585757	MYO1G	1
CC	GO:0005925	focal adhesion	15/55	422/19518	4.45344e-13	5.83628e-11	3.38383e-11	FLNA/PLEC/ADGRE5/ACTB/ANXA1/PDLIM1/CD99/FERMT2/TNS1/AHNAK/CD9/CAP1/RHOA/PFN1/CAPN2	15
CC	GO:0030055	cell-substrate junction	15/55	432/19518	6.24201e-13	5.83628e-11	3.38383e-11	FLNA/PLEC/ADGRE5/ACTB/ANXA1/PDLIM1/CD99/FERMT2/TNS1/AHNAK/CD9/CAP1/RHOA/PFN1/CAPN2	15
CC	GO:0015629	actin cytoskeleton	13/55	489/19518	7.26947e-10	4.5313e-08	2.62721e-08	FLNA/DIAPH1/ACTB/ANXA1/MYADM/MYO1G/PDLIM1/DSTN/FERMT2/AHNAK/CAP1/DPYSL3/CAPN2	13
CC	GO:0005938	cell cortex	10/55	302/19518	1.07173e-08	5.01035e-07	2.90496e-07	FLNA/CRIP2/ACTB/MYADM/DSTN/FERMT2/CAP1/RHOA/PFN1/CAPN2	10
CC	GO:0031252	cell leading edge	10/55	422/19518	2.46254e-07	9.2099e-06	5.33982e-06	S100A6/S100A11/DIAPH1/ACTB/SH3BGRL3/MYADM/MYO1G/FERMT2/RHOA/DPYSL3	10
CC	GO:0030863	cortical cytoskeleton	5/55	104/19518	1.09759e-05	0.000308098	0.000178633	ACTB/MYADM/DSTN/CAP1/CAPN2	5
CC	GO:0001726	ruffle	6/55	181/19518	1.16393e-05	0.000308098	0.000178633	S100A6/S100A11/DIAPH1/SH3BGRL3/MYADM/RHOA	6
CC	GO:0005912	adherens junction	6/55	185/19518	1.31807e-05	0.000308098	0.000178633	S100A11/ANXA2/ACTB/ANXA1/PDLIM1/FERMT2	6
CC	GO:0062023	collagen-containing extracellular matrix	8/55	415/19518	1.98279e-05	0.000411979	0.000238862	S100A10/S100A6/S100A4/S100A8/ANXA2/ANXA1/ANXA4/TGFBI	8
CC	GO:0042383	sarcolemma	5/55	136/19518	4.01244e-05	0.000750326	0.000435033	PLEC/ANXA2/AQP1/ANXA1/AHNAK	5
CC	GO:0030864	cortical actin cytoskeleton	4/55	73/19518	5.31627e-05	0.000903766	0.000523996	MYADM/DSTN/CAP1/CAPN2	4
CC	GO:0031256	leading edge membrane	5/55	180/19518	0.000151117	0.00235491	0.00136536	DIAPH1/SH3BGRL3/MYO1G/FERMT2/RHOA	5
CC	GO:0005884	actin filament	4/55	105/19518	0.000218416	0.00291741	0.00169149	DIAPH1/ANXA1/PDLIM1/DPYSL3	4
CC	GO:0005903	brush border	4/55	105/19518	0.000218416	0.00291741	0.00169149	FLNA/PLEC/AQP1/ACTB	4
CC	GO:0030027	lamellipodium	5/55	202/19518	0.000258246	0.00303474	0.00175952	ACTB/MYO1G/FERMT2/RHOA/DPYSL3	5
CC	GO:0030667	secretory granule membrane	6/55	319/19518	0.00026877	0.00303474	0.00175952	DIAPH1/ADGRE5/CYBB/ITGAM/CD9/RHOA	6
CC	GO:0045121	membrane raft	6/55	323/19518	0.000287323	0.00303474	0.00175952	S100A10/ANXA2/MYADM/ITGAM/AHNAK/CAPN2	6
CC	GO:0098857	membrane microdomain	6/55	324/19518	0.000292114	0.00303474	0.00175952	S100A10/ANXA2/MYADM/ITGAM/AHNAK/CAPN2	6
CC	GO:0016363	nuclear matrix	4/55	127/19518	0.000451064	0.00443942	0.00257394	S100A10/ANXA2/ACTB/LMNA	4
CC	GO:0030016	myofibril	5/55	233/19518	0.000496944	0.00464643	0.00269396	FLNA/PLEC/PDLIM1/FERMT2/AHNAK	5
CC	GO:0043292	contractile fiber	5/55	243/19518	0.000601312	0.00535454	0.00310452	FLNA/PLEC/PDLIM1/FERMT2/AHNAK	5
CC	GO:0031674	I band	4/55	141/19518	0.000668848	0.00568521	0.00329624	FLNA/PLEC/PDLIM1/FERMT2	4
CC	GO:0019897	extrinsic component of plasma membrane	4/55	147/19518	0.000781754	0.00609117	0.00353161	S100A6/ANXA1/FERMT2/RHOA	4
CC	GO:0034399	nuclear periphery	4/55	147/19518	0.000781754	0.00609117	0.00353161	S100A10/ANXA2/ACTB/LMNA	4
CC	GO:0098862	cluster of actin-based cell projections	4/55	162/19518	0.001122	0.00784128	0.00454631	FLNA/PLEC/AQP1/ACTB	4
CC	GO:0043020	NADPH oxidase complex	2/55	18/19518	0.00115885	0.00784128	0.00454631	NCF1/CYBB	2
CC	GO:0043034	costamere	2/55	18/19518	0.00115885	0.00784128	0.00454631	PLEC/AHNAK	2
CC	GO:0070820	tertiary granule	4/55	164/19518	0.00117409	0.00784128	0.00454631	DIAPH1/CYBB/ITGAM/RHOA	4
CC	GO:0019898	extrinsic component of membrane	5/55	288/19518	0.00128624	0.00805872	0.00467238	S100A6/NCF1/ANXA1/FERMT2/RHOA	5
CC	GO:0097038	perinuclear endoplasmic reticulum	2/55	19/19518	0.00129284	0.00805872	0.00467238	CYBB/CAPN2	2
CC	GO:0032432	actin filament bundle	3/55	78/19518	0.00138711	0.00836738	0.00485134	FLNA/PDLIM1/FERMT2	3
CC	GO:0031234	extrinsic component of cytoplasmic side of plasma membrane	3/55	80/19518	0.0014921	0.00871945	0.00505547	S100A6/FERMT2/RHOA	3
CC	GO:0031941	filamentous actin	2/55	27/19518	0.00261568	0.0148222	0.00859379	PDLIM1/DPYSL3	2
CC	GO:0001891	phagocytic cup	2/55	28/19518	0.00281181	0.0153836	0.00891926	ANXA1/MYO1G	2
CC	GO:0032587	ruffle membrane	3/55	101/19518	0.00290302	0.0153836	0.00891926	DIAPH1/SH3BGRL3/RHOA	3
CC	GO:0031253	cell projection membrane	5/55	349/19518	0.00297119	0.0153836	0.00891926	DIAPH1/AQP1/SH3BGRL3/FERMT2/RHOA	5
CC	GO:0030017	sarcomere	4/55	213/19518	0.0030438	0.0153836	0.00891926	FLNA/PLEC/PDLIM1/FERMT2	4
CC	GO:0016323	basolateral plasma membrane	4/55	234/19518	0.00425594	0.0209437	0.012143	ANXA2/AQP1/ANXA1/CLDN1	4
CC	GO:0030018	Z disc	3/55	129/19518	0.00576017	0.0276193	0.0160134	FLNA/PLEC/PDLIM1	3
CC	GO:0009925	basal plasma membrane	4/55	266/19518	0.00667256	0.0311942	0.0180861	ANXA2/AQP1/ANXA1/CLDN1	4
CC	GO:0009897	external side of plasma membrane	5/55	426/19518	0.00687562	0.0313595	0.018182	ANXA1/ITGAM/FCGR3A/CD9/CAPN2	5
CC	GO:0043209	myelin sheath	2/55	49/19518	0.00842342	0.0368258	0.0213513	PLEC/ANXA2	2
CC	GO:0045178	basal part of cell	4/55	285/19518	0.00846796	0.0368258	0.0213513	ANXA2/AQP1/ANXA1/CLDN1	4
CC	GO:0043296	apical junction complex	3/55	150/19518	0.00871707	0.0370475	0.0214799	ACTB/RHOA/CLDN1	3
CC	GO:0009898	cytoplasmic side of plasma membrane	3/55	159/19518	0.0102113	0.0424338	0.0246028	S100A6/FERMT2/RHOA	3
CC	GO:0001533	cornified envelope	2/55	59/19518	0.0120376	0.0482636	0.0279828	ANXA2/ANXA1	2
CC	GO:0005635	nuclear envelope	5/55	490/19518	0.0121304	0.0482636	0.0279828	S100A6/AQP1/CYBB/ANXA4/LMNA	5
CC	GO:0034774	secretory granule lumen	4/55	322/19518	0.012817	0.0489586	0.0283858	S100A8/S100A11/ANXA2/CAP1	4
CC	GO:0101003	ficolin-1-rich granule membrane	2/55	61/19518	0.0128287	0.0489586	0.0283858	DIAPH1/RHOA	2
CC	GO:0060205	cytoplasmic vesicle lumen	4/55	325/19518	0.0132218	0.0494494	0.0286704	S100A8/S100A11/ANXA2/CAP1	4
CC	GO:0031983	vesicle lumen	4/55	327/19518	0.0134962	0.0494859	0.0286915	S100A8/S100A11/ANXA2/CAP1	4
CC	GO:0016328	lateral plasma membrane	2/55	65/19518	0.0144772	0.0520622	0.0301852	ANXA1/CLDN1	2
CC	GO:0001725	stress fiber	2/55	69/19518	0.0162121	0.055902	0.0324115	PDLIM1/FERMT2	2
CC	GO:0097517	contractile actin filament bundle	2/55	69/19518	0.0162121	0.055902	0.0324115	PDLIM1/FERMT2	2
CC	GO:0030139	endocytic vesicle	4/55	347/19518	0.0164418	0.055902	0.0324115	NCF1/CYBB/MARCO/CD9	4
CC	GO:0098562	cytoplasmic side of membrane	3/55	193/19518	0.0171392	0.0571506	0.0331354	S100A6/FERMT2/RHOA	3
CC	GO:0044291	cell-cell contact zone	2/55	72/19518	0.0175688	0.0571506	0.0331354	AHNAK/YWHAH	2
CC	GO:0030666	endocytic vesicle membrane	3/55	196/19518	0.0178499	0.0571506	0.0331354	CYBB/MARCO/CD9	3
CC	GO:0070821	tertiary granule membrane	2/55	73/19518	0.0180315	0.0571506	0.0331354	CYBB/ITGAM	2
CC	GO:0042641	actomyosin	2/55	76/19518	0.0194501	0.0606195	0.0351467	PDLIM1/FERMT2	2
CC	GO:0005791	rough endoplasmic reticulum	2/55	82/19518	0.022423	0.0687394	0.0398545	NCF1/CYBB	2
CC	GO:0005604	basement membrane	2/55	84/19518	0.0234532	0.070738	0.0410133	ANXA2/TGFBI	2
CC	GO:0035578	azurophil granule lumen	2/55	91/19518	0.0272089	0.0765321	0.0443727	ANXA2/CAP1	2
CC	GO:0035579	specific granule membrane	2/55	91/19518	0.0272089	0.0765321	0.0443727	CYBB/ITGAM	2
CC	GO:0008303	caspase complex	1/55	10/19518	0.0278308	0.0765321	0.0443727	CAPN2	1
CC	GO:0031313	extrinsic component of endosome membrane	1/55	10/19518	0.0278308	0.0765321	0.0443727	ANXA1	1
CC	GO:0099571	postsynaptic cytoskeleton	1/55	10/19518	0.0278308	0.0765321	0.0443727	ACTB	1
CC	GO:0140092	bBAF complex	1/55	10/19518	0.0278308	0.0765321	0.0443727	ACTB	1
CC	GO:0098978	glutamatergic synapse	4/55	410/19518	0.0282391	0.0765321	0.0443727	ACTB/YWHAH/RHOA/PFN1	4
CC	GO:0043220	Schmidt-Lanterman incisure	1/55	11/19518	0.0305717	0.0816701	0.0473516	ANXA2	1
CC	GO:0005652	nuclear lamina	1/55	12/19518	0.033305	0.0877188	0.0508586	LMNA	1
CC	GO:0045111	intermediate filament cytoskeleton	3/55	253/19518	0.0344614	0.089504	0.0518937	S100A8/PLEC/LMNA	3
CC	GO:0005802	trans-Golgi network	3/55	255/19518	0.0351512	0.0900449	0.0522073	FLNA/CCDC186/TGFBI	3
CC	GO:0035060	brahma complex	1/55	14/19518	0.0387489	0.0941045	0.054561	ACTB	1
CC	GO:0043218	compact myelin	1/55	14/19518	0.0387489	0.0941045	0.054561	ANXA2	1
CC	GO:0071564	npBAF complex	1/55	14/19518	0.0387489	0.0941045	0.054561	ACTB	1
CC	GO:0140288	GBAF complex	1/55	14/19518	0.0387489	0.0941045	0.054561	ACTB	1
CC	GO:0016586	RSC-type complex	1/55	15/19518	0.0414596	0.0993967	0.0576294	ACTB	1
CC	GO:0150034	distal axon	3/55	277/19518	0.0432091	0.101956	0.0591132	FLNA/ACTB/DPYSL3	3
CC	GO:0071565	nBAF complex	1/55	16/19518	0.0441627	0.101956	0.0591132	ACTB	1
CC	GO:0098985	asymmetric, glutamatergic, excitatory synapse	1/55	16/19518	0.0441627	0.101956	0.0591132	YWHAH	1
CC	GO:0031092	platelet alpha granule membrane	1/55	17/19518	0.0468584	0.10686	0.0619566	CD9	1
CC	GO:0005767	secondary lysosome	1/55	18/19518	0.0495466	0.1103	0.0639512	NCF1	1
CC	GO:0031143	pseudopodium	1/55	18/19518	0.0495466	0.1103	0.0639512	CAPN2	1
CC	GO:1990204	oxidoreductase complex	2/55	128/19518	0.0505742	0.111263	0.0645096	NCF1/CYBB	2
CC	GO:0043025	neuronal cell body	4/55	500/19518	0.0521283	0.111992	0.064932	NCF1/FLNA/CYBB/CAPN2	4
CC	GO:0044305	calyx of Held	1/55	19/19518	0.0522274	0.111992	0.064932	ACTB	1
CC	GO:0070160	tight junction	2/55	131/19518	0.0527021	0.111992	0.064932	ACTB/CLDN1	2
CC	GO:0031965	nuclear membrane	3/55	308/19518	0.0559949	0.117652	0.0682138	AQP1/ANXA4/LMNA	3
CC	GO:0045335	phagocytic vesicle	2/55	141/19518	0.0600201	0.12376	0.0717548	NCF1/CYBB	2
CC	GO:0031258	lamellipodium membrane	1/55	22/19518	0.0602252	0.12376	0.0717548	FERMT2	1
CC	GO:0072562	blood microparticle	2/55	144/19518	0.0622806	0.126429	0.0733024	ACTB/PFN1	2
CC	GO:0090665	glycoprotein complex	1/55	23/19518	0.0628764	0.126429	0.0733024	FLNA	1
CC	GO:0044295	axonal growth cone	1/55	24/19518	0.0655203	0.130344	0.0755721	FLNA	1
CC	GO:0005766	primary lysosome	2/55	155/19518	0.0708109	0.137934	0.0799729	ANXA2/CAP1	2
CC	GO:0042582	azurophil granule	2/55	155/19518	0.0708109	0.137934	0.0799729	ANXA2/CAP1	2
CC	GO:0042581	specific granule	2/55	160/19518	0.0748084	0.144218	0.0836166	CYBB/ITGAM	2
CC	GO:0030426	growth cone	2/55	167/19518	0.0805239	0.150397	0.0871987	FLNA/DPYSL3	2
CC	GO:0016514	SWI/SNF complex	1/55	30/19518	0.0812302	0.150397	0.0871987	ACTB	1
CC	GO:0035267	NuA4 histone acetyltransferase complex	1/55	30/19518	0.0812302	0.150397	0.0871987	ACTB	1
CC	GO:0043189	H4/H2A histone acetyltransferase complex	1/55	30/19518	0.0812302	0.150397	0.0871987	ACTB	1
CC	GO:0008305	integrin complex	1/55	31/19518	0.0838232	0.153676	0.0891	ITGAM	1
CC	GO:0030427	site of polarized growth	2/55	172/19518	0.0846877	0.153753	0.0891449	FLNA/DPYSL3	2
CC	GO:0005775	vacuolar lumen	2/55	176/19518	0.0880654	0.158348	0.0918091	ANXA2/CAP1	2
CC	GO:0098791	Golgi apparatus subcompartment	3/55	378/19518	0.090606	0.161365	0.0935581	FLNA/CCDC186/TGFBI	3
CC	GO:0016324	apical plasma membrane	3/55	381/19518	0.0922538	0.16275	0.0943608	AQP1/ANXA1/CLDN1	3
CC	GO:0101002	ficolin-1-rich granule	2/55	185/19518	0.0958103	0.167444	0.0970828	DIAPH1/RHOA	2
CC	GO:0030496	midbody	2/55	203/19518	0.111853	0.193671	0.112289	ANXA2/RHOA	2
CC	GO:0005741	mitochondrial outer membrane	2/55	208/19518	0.116428	0.198705	0.115208	PLEC/TSPO	2
CC	GO:1902562	H4 histone acetyltransferase complex	1/55	44/19518	0.116885	0.198705	0.115208	ACTB	1
CC	GO:0005882	intermediate filament	2/55	214/19518	0.121981	0.2055	0.119147	PLEC/LMNA	2
CC	GO:0045177	apical part of cell	3/55	446/19518	0.130857	0.218024	0.126408	AQP1/ANXA1/CLDN1	3
CC	GO:0014704	intercalated disc	1/55	50/19518	0.131747	0.218024	0.126408	YWHAH	1
CC	GO:0031312	extrinsic component of organelle membrane	1/55	51/19518	0.1342	0.220135	0.127632	ANXA1	1
CC	GO:0030315	T-tubule	1/55	52/19518	0.136646	0.222198	0.128829	AHNAK	1
CC	GO:0016459	myosin complex	1/55	54/19518	0.141518	0.226187	0.131141	MYO1G	1
CC	GO:0032154	cleavage furrow	1/55	54/19518	0.141518	0.226187	0.131141	RHOA	1
CC	GO:0031968	organelle outer membrane	2/55	236/19518	0.14287	0.226413	0.131272	PLEC/TSPO	2
CC	GO:0019867	outer membrane	2/55	238/19518	0.144807	0.227553	0.131933	PLEC/TSPO	2
CC	GO:0031526	brush border membrane	1/55	57/19518	0.148775	0.229926	0.133309	AQP1	1
CC	GO:0098636	protein complex involved in cell adhesion	1/55	57/19518	0.148775	0.229926	0.133309	ITGAM	1
CC	GO:0090575	RNA polymerase II transcription regulator complex	2/55	254/19518	0.16049	0.245996	0.142627	S100A10/ANXA2	2
CC	GO:0060076	excitatory synapse	1/55	64/19518	0.165476	0.251577	0.145862	YWHAH	1
CC	GO:0030669	clathrin-coated endocytic vesicle membrane	1/55	73/19518	0.186476	0.278968	0.161743	CD9	1
CC	GO:0032153	cell division site	1/55	73/19518	0.186476	0.278968	0.161743	RHOA	1
CC	GO:0030670	phagocytic vesicle membrane	1/55	78/19518	0.197917	0.291421	0.168964	CYBB	1
CC	GO:0035861	site of double-strand break	1/55	78/19518	0.197917	0.291421	0.168964	LMNA	1
CC	GO:0005758	mitochondrial intermembrane space	1/55	84/19518	0.211438	0.308898	0.179097	CAPN2	1
CC	GO:0005581	collagen trimer	1/55	85/19518	0.21367	0.309739	0.179584	MARCO	1
CC	GO:0016528	sarcoplasm	1/55	90/19518	0.224736	0.314104	0.182115	PLEC	1
CC	GO:1905369	endopeptidase complex	1/55	90/19518	0.224736	0.314104	0.182115	CAPN2	1
CC	GO:0098802	plasma membrane signaling receptor complex	2/55	319/19518	0.226744	0.314104	0.182115	FLNA/ITGAM	2
CC	GO:0031091	platelet alpha granule	1/55	91/19518	0.226931	0.314104	0.182115	CD9	1
CC	GO:0045334	clathrin-coated endocytic vesicle	1/55	92/19518	0.229119	0.314104	0.182115	CD9	1
CC	GO:0000123	histone acetyltransferase complex	1/55	93/19518	0.231302	0.314104	0.182115	ACTB	1
CC	GO:0070603	SWI/SNF superfamily-type complex	1/55	93/19518	0.231302	0.314104	0.182115	ACTB	1
CC	GO:0005902	microvillus	1/55	94/19518	0.233478	0.314104	0.182115	MYO1G	1
CC	GO:0031970	organelle envelope lumen	1/55	94/19518	0.233478	0.314104	0.182115	CAPN2	1
CC	GO:0098685	Schaffer collateral - CA1 synapse	1/55	94/19518	0.233478	0.314104	0.182115	ACTB	1
CC	GO:0005811	lipid droplet	1/55	103/19518	0.252797	0.335269	0.194386	ANXA2	1
CC	GO:0031248	protein acetyltransferase complex	1/55	103/19518	0.252797	0.335269	0.194386	ACTB	1
CC	GO:1902493	acetyltransferase complex	1/55	104/19518	0.254913	0.335696	0.194634	ACTB	1
CC	GO:0030175	filopodium	1/55	108/19518	0.263321	0.344343	0.199648	MYO1G	1
CC	GO:0090734	site of DNA damage	1/55	110/19518	0.267491	0.347366	0.2014	LMNA	1
CC	GO:0042470	melanosome	1/55	112/19518	0.271636	0.347918	0.20172	ANXA2	1
CC	GO:0048770	pigment granule	1/55	112/19518	0.271636	0.347918	0.20172	ANXA2	1
CC	GO:0043679	axon terminus	1/55	114/19518	0.275759	0.348426	0.202014	ACTB	1
CC	GO:0044853	plasma membrane raft	1/55	114/19518	0.275759	0.348426	0.202014	ITGAM	1
CC	GO:1905368	peptidase complex	1/55	125/19518	0.298029	0.374025	0.216856	CAPN2	1
CC	GO:0005923	bicellular tight junction	1/55	126/19518	0.30002	0.374025	0.216856	CLDN1	1
CC	GO:0044306	neuron projection terminus	1/55	129/19518	0.305959	0.378903	0.219685	ACTB	1
CC	GO:0000786	nucleosome	1/55	133/19518	0.313801	0.386058	0.223833	ACTB	1
CC	GO:0030665	clathrin-coated vesicle membrane	1/55	136/19518	0.319626	0.390654	0.226498	CD9	1
CC	GO:0005765	lysosomal membrane	2/55	415/19518	0.327027	0.394543	0.228752	ANXA2/AHNAK	2
CC	GO:0098852	lytic vacuole membrane	2/55	415/19518	0.327027	0.394543	0.228752	ANXA2/AHNAK	2
CC	GO:0005769	early endosome	2/55	423/19518	0.335312	0.401944	0.233044	ANXA2/ANXA1	2
CC	GO:1904949	ATPase complex	1/55	147/19518	0.34057	0.405647	0.235191	ACTB	1
CC	GO:0031902	late endosome membrane	1/55	155/19518	0.355403	0.420143	0.243596	ANXA2	1
CC	GO:0043204	perikaryon	1/55	156/19518	0.357234	0.420143	0.243596	FLNA	1
CC	GO:0000776	kinetochore	1/55	159/19518	0.362696	0.423901	0.245774	ACTB	1
CC	GO:0044815	DNA packaging complex	1/55	164/19518	0.371699	0.430825	0.249789	ACTB	1
CC	GO:0005774	vacuolar membrane	2/55	460/19518	0.373228	0.430825	0.249789	ANXA2/AHNAK	2
CC	GO:0000779	condensed chromosome, centromeric region	1/55	170/19518	0.382338	0.438633	0.254316	ACTB	1
CC	GO:0043197	dendritic spine	1/55	175/19518	0.391068	0.445913	0.258536	RHOA	1
CC	GO:0044309	neuron spine	1/55	178/19518	0.396248	0.449081	0.260373	RHOA	1
CC	GO:0072686	mitotic spindle	1/55	180/19518	0.399677	0.450238	0.261044	DIAPH1	1
CC	GO:0031901	early endosome membrane	1/55	187/19518	0.411529	0.460814	0.267176	ANXA1	1
CC	GO:0030662	coated vesicle membrane	1/55	202/19518	0.436158	0.485485	0.28148	CD9	1
CC	GO:0030136	clathrin-coated vesicle	1/55	215/19518	0.456683	0.505323	0.292982	CD9	1
CC	GO:0032993	protein-DNA complex	1/55	225/19518	0.47197	0.51313	0.297509	ACTB	1
CC	GO:0070382	exocytic vesicle	1/55	225/19518	0.47197	0.51313	0.297509	DPYSL3	1
CC	GO:0098858	actin-based cell projection	1/55	225/19518	0.47197	0.51313	0.297509	MYO1G	1
CC	GO:0031514	motile cilium	1/55	248/19518	0.505546	0.544833	0.31589	ANXA1	1
CC	GO:0000775	chromosome, centromeric region	1/55	249/19518	0.506957	0.544833	0.31589	ACTB	1
CC	GO:0036464	cytoplasmic ribonucleoprotein granule	1/55	253/19518	0.512563	0.54771	0.317558	ACTB	1
CC	GO:0000793	condensed chromosome	1/55	270/19518	0.535697	0.567364	0.328953	ACTB	1
CC	GO:0035770	ribonucleoprotein granule	1/55	271/19518	0.537023	0.567364	0.328953	ACTB	1
CC	GO:0005770	late endosome	1/55	296/19518	0.569008	0.597778	0.346587	ANXA2	1
CC	GO:0061695	transferase complex, transferring phosphorus-containing groups	1/55	306/19518	0.581185	0.60716	0.352026	PFKP	1
CC	GO:0030135	coated vesicle	1/55	312/19518	0.588328	0.611208	0.354373	CD9	1
CC	GO:0032279	asymmetric synapse	1/55	353/19518	0.63404	0.655058	0.379797	YWHAH	1
CC	GO:0098984	neuron to neuron synapse	1/55	382/19518	0.663325	0.681548	0.395156	YWHAH	1
CC	GO:0098687	chromosomal region	1/55	390/19518	0.67099	0.685657	0.397538	ACTB	1
CC	GO:0016607	nuclear speck	1/55	415/19518	0.693856	0.705169	0.408851	LMNA	1
CC	GO:0005819	spindle	1/55	421/19518	0.699108	0.706337	0.409528	DIAPH1	1
CC	GO:0030133	transport vesicle	1/55	425/19518	0.702559	0.706337	0.409528	DPYSL3	1
CC	GO:0005874	microtubule	1/55	461/19518	0.731925	0.731925	0.424364	TPPP3	1
MF	GO:0045296	cadherin binding	11/55	333/18369	3.46254e-09	4.34655e-07	3.09013e-07	FLNA/S100A11/PLEC/ANXA2/ANXA1/TAGLN2/PDLIM1/AHNAK/PFN1/PFKP/LRRFIP1	11
MF	GO:0003779	actin binding	12/55	434/18369	4.55136e-09	4.34655e-07	3.09013e-07	S100A4/FLNA/PLEC/DIAPH1/MYO1G/PDLIM1/DSTN/FERMT2/TNS1/CAP1/YWHAH/PFN1	12
MF	GO:0044548	S100 protein binding	4/55	14/18369	7.04065e-08	4.48254e-06	3.18682e-06	S100A6/S100A11/ANXA2/AHNAK	4
MF	GO:0098641	cadherin binding involved in cell-cell adhesion	4/55	18/18369	2.13323e-07	1.01862e-05	7.24177e-06	S100A11/ANXA2/ANXA1/PDLIM1	4
MF	GO:0048306	calcium-dependent protein binding	5/55	62/18369	1.1355e-06	4.33759e-05	3.08377e-05	S100A6/S100A11/ANXA2/ANXA1/ANXA4	5
MF	GO:0004859	phospholipase inhibitor activity	3/55	12/18369	5.48231e-06	0.00017452	0.000124073	ANXA2/ANXA1/ANXA4	3
MF	GO:0055102	lipase inhibitor activity	3/55	16/18369	1.38369e-05	0.000377551	0.000268416	ANXA2/ANXA1/ANXA4	3
MF	GO:0098632	cell-cell adhesion mediator activity	4/55	51/18369	1.61903e-05	0.000386543	0.000274809	S100A11/ANXA2/ANXA1/PDLIM1	4
MF	GO:0098631	cell adhesion mediator activity	4/55	62/18369	3.52699e-05	0.000748505	0.000532142	S100A11/ANXA2/ANXA1/PDLIM1	4
MF	GO:0044325	transmembrane transporter binding	5/55	129/18369	4.14898e-05	0.000792456	0.000563388	S100A10/FLNA/DIAPH1/TSPO/YWHAH	5
MF	GO:0005543	phospholipid binding	8/55	475/18369	7.89427e-05	0.00137073	0.000974508	TIMD4/NCF1/ANXA2/ANXA1/ANXA4/MYO1G/FERMT2/PFN1	8
MF	GO:0051015	actin filament binding	5/55	202/18369	0.000340714	0.00532159	0.00378333	FLNA/PLEC/MYO1G/DSTN/FERMT2	5
MF	GO:0016175	superoxide-generating NAD(P)H oxidase activity	2/55	10/18369	0.000390064	0.00532159	0.00378333	NCF1/CYBB	2
MF	GO:0050786	RAGE receptor binding	2/55	10/18369	0.000390064	0.00532159	0.00378333	S100A4/S100A8	2
MF	GO:0005544	calcium-dependent phospholipid binding	3/55	52/18369	0.000505954	0.00644248	0.00458021	ANXA2/ANXA1/ANXA4	3
MF	GO:0050664	oxidoreductase activity, acting on NAD(P)H, oxygen as acceptor	2/55	16/18369	0.00102825	0.0121411	0.00863162	NCF1/CYBB	2
MF	GO:0005178	integrin binding	4/55	151/18369	0.00108063	0.0121411	0.00863162	ITGAM/FERMT2/CD9/TGFBI	4
MF	GO:0035091	phosphatidylinositol binding	5/55	275/18369	0.00136917	0.0145284	0.0103288	NCF1/ANXA2/MYO1G/FERMT2/PFN1	5
MF	GO:0005546	phosphatidylinositol-4,5-bisphosphate binding	3/55	82/18369	0.001903	0.0183618	0.0130541	ANXA2/MYO1G/PFN1	3
MF	GO:0038024	cargo receptor activity	3/55	83/18369	0.0019702	0.0183618	0.0130541	MARCO/ITGAM/LYVE1	3
MF	GO:1901981	phosphatidylinositol phosphate binding	4/55	179/18369	0.00201883	0.0183618	0.0130541	ANXA2/MYO1G/FERMT2/PFN1	4
MF	GO:0043325	phosphatidylinositol-3,4-bisphosphate binding	2/55	29/18369	0.00339324	0.0294595	0.0209439	NCF1/MYO1G	2
MF	GO:1902936	phosphatidylinositol bisphosphate binding	3/55	107/18369	0.00404636	0.0336024	0.0238893	ANXA2/MYO1G/PFN1	3
MF	GO:0005200	structural constituent of cytoskeleton	3/55	111/18369	0.0044841	0.0356859	0.0253705	PLEC/ACTB/LMNA	3
MF	GO:0005547	phosphatidylinositol-3,4,5-trisphosphate binding	2/55	40/18369	0.00638328	0.0487683	0.0346713	MYO1G/FERMT2	2
MF	GO:0031267	small GTPase binding	4/55	273/18369	0.00898898	0.0660344	0.0469465	FLNA/DIAPH1/CCDC186/PFN1	4
MF	GO:0051020	GTPase binding	4/55	304/18369	0.0129442	0.091568	0.0650994	FLNA/DIAPH1/CCDC186/PFN1	4
MF	GO:0001786	phosphatidylserine binding	2/55	62/18369	0.0148397	0.101228	0.0719669	TIMD4/ANXA2	2
MF	GO:0001540	amyloid-beta binding	2/55	85/18369	0.0268193	0.135274	0.0961714	MARCO/ITGAM	2
MF	GO:0072341	modified amino acid binding	2/55	85/18369	0.0268193	0.135274	0.0961714	TIMD4/ANXA2	2
MF	GO:0016651	oxidoreductase activity, acting on NAD(P)H	2/55	87/18369	0.0279977	0.135274	0.0961714	NCF1/CYBB	2
MF	GO:0016176	superoxide-generating NADPH oxidase activator activity	1/55	10/18369	0.0295487	0.135274	0.0961714	NCF1	1
MF	GO:0030957	Tat protein binding	1/55	10/18369	0.0295487	0.135274	0.0961714	ACTB	1
[truncated: 158 more rows]

## Sheet: inflam-Macro
ONTOLOGY	ID	Description	GeneRatio	BgRatio	pvalue	p.adjust	qvalue	geneID	Count
BP	GO:0030593	neutrophil chemotaxis	11/69	107/18614	1.84858e-13	1.89021e-10	1.40216e-10	CCL3L3/CCL3/CCL4/CXCL8/IL1B/CXCL2/CXCL3/CXCL1/CCL3L1/CD74/CCL18	11
BP	GO:0030595	leukocyte chemotaxis	14/69	241/18614	2.09442e-13	1.89021e-10	1.40216e-10	CCL3L3/CCL3/CCL4/CXCL8/IL1B/CXCL2/CXCL3/CXCL1/CCL3L1/GPR183/LGMN/NINJ1/CD74/CCL18	14
BP	GO:0060326	cell chemotaxis	15/69	312/18614	4.15479e-13	2.4998e-10	1.85435e-10	CCL3L3/CCL3/CCL4/CXCL8/IL1B/CXCL2/CXCL3/CXCL1/CCL3L1/DOCK4/GPR183/LGMN/NINJ1/CD74/CCL18	15
BP	GO:1990266	neutrophil migration	11/69	128/18614	1.36687e-12	6.16801e-10	4.57542e-10	CCL3L3/CCL3/CCL4/CXCL8/IL1B/CXCL2/CXCL3/CXCL1/CCL3L1/CD74/CCL18	11
BP	GO:0071621	granulocyte chemotaxis	11/69	131/18614	1.76677e-12	6.37804e-10	4.73123e-10	CCL3L3/CCL3/CCL4/CXCL8/IL1B/CXCL2/CXCL3/CXCL1/CCL3L1/CD74/CCL18	11
BP	GO:0050900	leukocyte migration	15/69	393/18614	1.13747e-11	3.10809e-09	2.30558e-09	CCL3L3/CCL3/CCL4/CXCL8/IL1B/CXCL2/CXCL3/CXCL1/CCL3L1/HMOX1/GPR183/LGMN/NINJ1/CD74/CCL18	15
BP	GO:0097530	granulocyte migration	11/69	156/18614	1.20535e-11	3.10809e-09	2.30558e-09	CCL3L3/CCL3/CCL4/CXCL8/IL1B/CXCL2/CXCL3/CXCL1/CCL3L1/CD74/CCL18	11
BP	GO:0070098	chemokine-mediated signaling pathway	9/69	91/18614	4.74253e-11	1.07003e-08	7.93749e-09	CCL3L3/CCL3/CCL4/CXCL8/CXCL2/CXCL3/CXCL1/CCL3L1/CCL18	9
BP	GO:0097529	myeloid leukocyte migration	12/69	241/18614	7.74948e-11	1.5542e-08	1.15291e-08	CCL3L3/CCL3/CCL4/CXCL8/IL1B/CXCL2/CXCL3/CXCL1/CCL3L1/LGMN/CD74/CCL18	12
BP	GO:1990868	response to chemokine	9/69	99/18614	1.02332e-10	1.67918e-08	1.24561e-08	CCL3L3/CCL3/CCL4/CXCL8/CXCL2/CXCL3/CXCL1/CCL3L1/CCL18	9
BP	GO:1990869	cellular response to chemokine	9/69	99/18614	1.02332e-10	1.67918e-08	1.24561e-08	CCL3L3/CCL3/CCL4/CXCL8/CXCL2/CXCL3/CXCL1/CCL3L1/CCL18	9
BP	GO:0006959	humoral immune response	12/69	250/18614	1.18472e-10	1.78201e-08	1.32189e-08	CXCL8/IL1B/CXCL2/CXCL3/C1QC/C1QA/CXCL1/C1QB/HLA-DRB1/GPR183/CD83/A2M	12
BP	GO:0019886	antigen processing and presentation of exogenous peptide antigen via MHC class II	6/69	31/18614	1.42193e-09	1.97429e-07	1.46453e-07	HLA-DRA/HLA-DRB1/HLA-DMA/LGMN/HLA-DQA1/CD74	6
BP	GO:0002495	antigen processing and presentation of peptide antigen via MHC class II	6/69	35/18614	3.09848e-09	3.99482e-07	2.96335e-07	HLA-DRA/HLA-DRB1/HLA-DMA/LGMN/HLA-DQA1/CD74	6
BP	GO:0002504	antigen processing and presentation of peptide or polysaccharide antigen via MHC class II	6/69	37/18614	4.41211e-09	5.30924e-07	3.93839e-07	HLA-DRA/HLA-DRB1/HLA-DMA/LGMN/HLA-DQA1/CD74	6
BP	GO:0002478	antigen processing and presentation of exogenous peptide antigen	6/69	40/18614	7.22149e-09	8.13017e-07	6.03095e-07	HLA-DRA/HLA-DRB1/HLA-DMA/LGMN/HLA-DQA1/CD74	6
BP	GO:0071347	cellular response to interleukin-1	8/69	111/18614	7.65722e-09	8.13017e-07	6.03095e-07	CCL3L3/CCL3/CCL4/CXCL8/IL1B/CCL3L1/NFKB1/CCL18	8
BP	GO:0002443	leukocyte mediated immunity	12/69	401/18614	2.4702e-08	2.43487e-06	1.80618e-06	CCL3/IL1B/C1QC/C1QA/C1QB/HLA-DRA/HLA-DRB1/HMOX1/HLA-DMA/CTSC/HLA-DQA1/CD74	12
BP	GO:0019884	antigen processing and presentation of exogenous antigen	6/69	49/18614	2.56302e-08	2.43487e-06	1.80618e-06	HLA-DRA/HLA-DRB1/HLA-DMA/LGMN/HLA-DQA1/CD74	6
BP	GO:0070555	response to interleukin-1	8/69	141/18614	5.02876e-08	4.53845e-06	3.36662e-06	CCL3L3/CCL3/CCL4/CXCL8/IL1B/CCL3L1/NFKB1/CCL18	8
BP	GO:0032496	response to lipopolysaccharide	11/69	345/18614	5.2839e-08	4.54164e-06	3.36899e-06	CCL3/CXCL8/IL1B/CXCL2/CXCL3/CXCL1/MRC1/NFKB1/SOD2/ABCA1/PELI1	11
BP	GO:0016064	immunoglobulin mediated immune response	8/69	145/18614	6.25231e-08	5.12974e-06	3.80523e-06	C1QC/C1QA/C1QB/HLA-DRA/HLA-DRB1/HLA-DMA/HLA-DQA1/CD74	8
BP	GO:0048245	eosinophil chemotaxis	5/69	29/18614	6.69382e-08	5.25319e-06	3.89681e-06	CCL3L3/CCL3/CCL4/CCL3L1/CCL18	5
BP	GO:0019724	B cell mediated immunity	8/69	148/18614	7.33065e-08	5.51326e-06	4.08973e-06	C1QC/C1QA/C1QB/HLA-DRA/HLA-DRB1/HLA-DMA/HLA-DQA1/CD74	8
BP	GO:0002237	response to molecule of bacterial origin	11/69	366/18614	9.61468e-08	6.9418e-06	5.14942e-06	CCL3/CXCL8/IL1B/CXCL2/CXCL3/CXCL1/MRC1/NFKB1/SOD2/ABCA1/PELI1	11
BP	GO:0002696	positive regulation of leukocyte activation	11/69	377/18614	1.29577e-07	8.49825e-06	6.30399e-06	CCL3/IL1B/HLA-DRA/HLA-DRB1/GPR183/HLA-DMA/CTSC/HLA-DQA1/CD74/CD83/PELI1	11
BP	GO:0048247	lymphocyte chemotaxis	6/69	64/18614	1.31559e-07	8.49825e-06	6.30399e-06	CCL3L3/CCL3/CCL4/CCL3L1/GPR183/CCL18	6
BP	GO:0072677	eosinophil migration	5/69	33/18614	1.32253e-07	8.49825e-06	6.30399e-06	CCL3L3/CCL3/CCL4/CCL3L1/CCL18	5
BP	GO:0071222	cellular response to lipopolysaccharide	9/69	224/18614	1.36537e-07	8.49825e-06	6.30399e-06	CCL3/CXCL8/IL1B/CXCL2/CXCL3/CXCL1/MRC1/NFKB1/ABCA1	9
BP	GO:0002449	lymphocyte mediated immunity	10/69	300/18614	1.49502e-07	8.99506e-06	6.67253e-06	IL1B/C1QC/C1QA/C1QB/HLA-DRA/HLA-DRB1/HLA-DMA/CTSC/HLA-DQA1/CD74	10
BP	GO:0050867	positive regulation of cell activation	11/69	394/18614	2.01681e-07	1.1743e-05	8.71098e-06	CCL3/IL1B/HLA-DRA/HLA-DRB1/GPR183/HLA-DMA/CTSC/HLA-DQA1/CD74/CD83/PELI1	11
BP	GO:0002460	adaptive immune response based on somatic recombination of immune receptors built from immunoglobulin superfamily domains	10/69	311/18614	2.08691e-07	1.17715e-05	8.73209e-06	IL1B/C1QC/C1QA/C1QB/HLA-DRA/HLA-DRB1/HLA-DMA/CTSC/HLA-DQA1/CD74	10
BP	GO:0071219	cellular response to molecule of bacterial origin	9/69	237/18614	2.20396e-07	1.2055e-05	8.94239e-06	CCL3/CXCL8/IL1B/CXCL2/CXCL3/CXCL1/MRC1/NFKB1/ABCA1	9
BP	GO:0019221	cytokine-mediated signaling pathway	12/69	492/18614	2.28326e-07	1.21214e-05	8.99167e-06	CCL3L3/CCL3/CCL4/CXCL8/IL1B/CXCL2/CXCL3/CXCL1/CCL3L1/RBM47/CD74/CCL18	12
BP	GO:0002548	monocyte chemotaxis	6/69	71/18614	2.46253e-07	1.23468e-05	9.15888e-06	CCL3L3/CCL3/CCL4/CCL3L1/LGMN/CCL18	6
BP	GO:0048002	antigen processing and presentation of peptide antigen	6/69	71/18614	2.46253e-07	1.23468e-05	9.15888e-06	HLA-DRA/HLA-DRB1/HLA-DMA/LGMN/HLA-DQA1/CD74	6
BP	GO:0002399	MHC class II protein complex assembly	4/69	16/18614	3.04265e-07	1.44526e-05	1.07209e-05	HLA-DRA/HLA-DRB1/HLA-DMA/HLA-DQA1	4
BP	GO:0002503	peptide antigen assembly with MHC class II protein complex	4/69	16/18614	3.04265e-07	1.44526e-05	1.07209e-05	HLA-DRA/HLA-DRB1/HLA-DMA/HLA-DQA1	4
BP	GO:0071216	cellular response to biotic stimulus	9/69	264/18614	5.46489e-07	2.52926e-05	1.87621e-05	CCL3/CXCL8/IL1B/CXCL2/CXCL3/CXCL1/MRC1/NFKB1/ABCA1	9
BP	GO:0002396	MHC protein complex assembly	4/69	20/18614	8.00975e-07	3.50654e-05	2.60115e-05	HLA-DRA/HLA-DRB1/HLA-DMA/HLA-DQA1	4
BP	GO:0002501	peptide antigen assembly with MHC protein complex	4/69	20/18614	8.00975e-07	3.50654e-05	2.60115e-05	HLA-DRA/HLA-DRB1/HLA-DMA/HLA-DQA1	4
BP	GO:0034341	response to type II interferon	7/69	139/18614	8.15927e-07	3.50654e-05	2.60115e-05	CCL3L3/CCL3/CCL4/CCL3L1/MRC1/CD74/CCL18	7
BP	GO:0070374	positive regulation of ERK1 and ERK2 cascade	8/69	222/18614	1.61474e-06	6.77814e-05	5.02801e-05	CCL3L3/CCL3/CCL4/CCL3L1/HLA-DRB1/GPR183/CD74/CCL18	8
BP	GO:0002253	activation of immune response	11/69	495/18614	1.9072e-06	7.82384e-05	5.80372e-05	IL1B/C1QC/C1QA/C1QB/NFKB1/HLA-DRB1/NINJ1/PDE4D/LCP2/PELI1/A2M	11
BP	GO:0070372	regulation of ERK1 and ERK2 cascade	9/69	315/18614	2.36067e-06	9.32634e-05	6.91827e-05	CCL3L3/CCL3/CCL4/IL1B/CCL3L1/HLA-DRB1/GPR183/CD74/CCL18	9
BP	GO:0006956	complement activation	5/69	58/18614	2.3768e-06	9.32634e-05	6.91827e-05	IL1B/C1QC/C1QA/C1QB/A2M	5
BP	GO:0051251	positive regulation of lymphocyte activation	9/69	327/18614	3.20477e-06	0.000123077	9.12983e-05	IL1B/HLA-DRA/HLA-DRB1/GPR183/HLA-DMA/HLA-DQA1/CD74/CD83/PELI1	9
BP	GO:0019882	antigen processing and presentation	6/69	114/18614	4.04755e-06	0.000152205	0.000112905	HLA-DRA/HLA-DRB1/HLA-DMA/LGMN/HLA-DQA1/CD74	6
BP	GO:0071346	cellular response to type II interferon	6/69	116/18614	4.47722e-06	0.000162702	0.000120692	CCL3L3/CCL3/CCL4/CCL3L1/MRC1/CCL18	6
BP	GO:0070371	ERK1 and ERK2 cascade	9/69	341/18614	4.50698e-06	0.000162702	0.000120692	CCL3L3/CCL3/CCL4/IL1B/CCL3L1/HLA-DRB1/GPR183/CD74/CCL18	9
BP	GO:0072676	lymphocyte migration	6/69	122/18614	5.99392e-06	0.000212138	0.000157364	CCL3L3/CCL3/CCL4/CCL3L1/GPR183/CCL18	6
BP	GO:0042167	heme catabolic process	3/69	11/18614	7.87443e-06	0.000268176	0.000198933	SLCO2B1/HMOX1/BLVRB	3
BP	GO:0046149	pigment catabolic process	3/69	11/18614	7.87443e-06	0.000268176	0.000198933	SLCO2B1/HMOX1/BLVRB	3
BP	GO:0071674	mononuclear cell migration	7/69	202/18614	9.75337e-06	0.000326015	0.000241838	CCL3L3/CCL3/CCL4/CCL3L1/GPR183/LGMN/CCL18	7
BP	GO:0006787	porphyrin-containing compound catabolic process	3/69	13/18614	1.35766e-05	0.000437602	0.000324613	SLCO2B1/HMOX1/BLVRB	3
BP	GO:0033015	tetrapyrrole catabolic process	3/69	13/18614	1.35766e-05	0.000437602	0.000324613	SLCO2B1/HMOX1/BLVRB	3
BP	GO:0002468	dendritic cell antigen processing and presentation	3/69	15/18614	2.14845e-05	0.000668613	0.000495977	HLA-DRA/HLA-DRB1/CD74	3
BP	GO:0098883	synapse pruning	3/69	15/18614	2.14845e-05	0.000668613	0.000495977	C1QC/C1QA/C1QB	3
BP	GO:0071356	cellular response to tumor necrosis factor	7/69	235/18614	2.59305e-05	0.000793299	0.000588468	CCL3L3/CCL3/CCL4/CXCL8/CCL3L1/NFKB1/CCL18	7
BP	GO:0002690	positive regulation of leukocyte chemotaxis	5/69	96/18614	2.84382e-05	0.000855516	0.000634621	CCL3/CCL4/CXCL8/LGMN/CD74	5
BP	GO:0002274	myeloid leukocyte activation	7/69	240/18614	2.96689e-05	0.000877909	0.000651232	CCL3/CXCL8/C1QA/HMOX1/CTSC/CD74/LCP2	7
BP	GO:0050870	positive regulation of T cell activation	7/69	249/18614	3.75156e-05	0.00109219	0.000810183	IL1B/HLA-DRA/HLA-DRB1/HLA-DMA/HLA-DQA1/CD74/CD83	7
BP	GO:0150078	positive regulation of neuroinflammatory response	3/69	18/18614	3.82244e-05	0.00109516	0.000812388	CCL3/IL1B/CTSC	3
BP	GO:0008630	intrinsic apoptotic signaling pathway in response to DNA damage	5/69	103/18614	3.99217e-05	0.00112592	0.000835205	BCL2A1/SOD2/HMOX1/CD74/IER3	5
BP	GO:0034612	response to tumor necrosis factor	7/69	257/18614	4.58532e-05	0.00127331	0.00094454	CCL3L3/CCL3/CCL4/CXCL8/CCL3L1/NFKB1/CCL18	7
BP	GO:0061900	glial cell activation	4/69	55/18614	5.11353e-05	0.00139847	0.00103739	CCL3/IL1B/C1QA/CTSC	4
BP	GO:0043087	regulation of GTPase activity	8/69	364/18614	5.85385e-05	0.00157704	0.00116985	CCL3L3/CCL3/CCL4/CCL3L1/CCL18/IQGAP2/RGS1/SIPA1L1	8
BP	GO:1905954	positive regulation of lipid localization	5/69	112/18614	5.96247e-05	0.00158268	0.00117403	IL1B/PLTP/NFKB1/ABCA1/PLIN2	5
BP	GO:0043547	positive regulation of GTPase activity	7/69	272/18614	6.55848e-05	0.00171566	0.00127268	CCL3L3/CCL3/CCL4/CCL3L1/CCL18/RGS1/SIPA1L1	7
BP	GO:1903039	positive regulation of leukocyte cell-cell adhesion	7/69	273/18614	6.71146e-05	0.0017306	0.00128376	IL1B/HLA-DRA/HLA-DRB1/HLA-DMA/HLA-DQA1/CD74/CD83	7
BP	GO:0050863	regulation of T cell activation	8/69	377/18614	7.48182e-05	0.00190207	0.00141095	IL1B/HLA-DRA/HLA-DRB1/HLA-DMA/HLA-DQA1/CD74/CD83/PELI1	8
BP	GO:1903037	regulation of leukocyte cell-cell adhesion	8/69	378/18614	7.62125e-05	0.00191061	0.00141729	IL1B/HLA-DRA/HLA-DRB1/HLA-DMA/HLA-DQA1/CD74/CD83/PELI1	8
BP	GO:0043410	positive regulation of MAPK cascade	9/69	495/18614	8.49876e-05	0.00210141	0.00155882	CCL3L3/CCL3/CCL4/IL1B/CCL3L1/HLA-DRB1/GPR183/CD74/CCL18	9
BP	GO:0002688	regulation of leukocyte chemotaxis	5/69	126/18614	0.000104289	0.0025438	0.00188699	CCL3/CCL4/CXCL8/LGMN/CD74	5
BP	GO:0007159	leukocyte cell-cell adhesion	8/69	415/18614	0.00014533	0.00349761	0.00259453	IL1B/HLA-DRA/HLA-DRB1/HLA-DMA/HLA-DQA1/CD74/CD83/PELI1	8
BP	GO:0150146	cell junction disassembly	3/69	28/18614	0.000149437	0.00354913	0.00263274	C1QC/C1QA/C1QB	3
BP	GO:0002381	immunoglobulin production involved in immunoglobulin-mediated immune response	4/69	75/18614	0.000172361	0.00404042	0.00299718	HLA-DRA/HLA-DRB1/HLA-DMA/HLA-DQA1	4
BP	GO:1902105	regulation of leukocyte differentiation	7/69	319/18614	0.000176535	0.00408519	0.00303039	CCL3/TMEM176B/C1QC/HLA-DRA/HLA-DRB1/CD74/CD83	7
BP	GO:0150076	neuroinflammatory response	4/69	76/18614	0.000181431	0.00413871	0.00307009	CCL3/IL1B/C1QA/CTSC	4
BP	GO:0022409	positive regulation of cell-cell adhesion	7/69	321/18614	0.000183433	0.00413871	0.00307009	IL1B/HLA-DRA/HLA-DRB1/HLA-DMA/HLA-DQA1/CD74/CD83	7
BP	GO:0050921	positive regulation of chemotaxis	5/69	143/18614	0.000188876	0.0042089	0.00312216	CCL3/CCL4/CXCL8/LGMN/CD74	5
BP	GO:0002685	regulation of leukocyte migration	6/69	227/18614	0.000194473	0.00428077	0.00317547	CCL3/CCL4/CXCL8/HMOX1/LGMN/CD74	6
BP	GO:0071496	cellular response to external stimulus	7/69	327/18614	0.00020545	0.00444495	0.00329726	IL1B/FOLR2/NFKB1/HMOX1/NR4A2/PLIN2/PDK4	7
BP	GO:0050920	regulation of chemotaxis	6/69	230/18614	0.000208776	0.00444495	0.00329726	CCL3/CCL4/CXCL8/GPR183/LGMN/CD74	6
BP	GO:0002440	production of molecular mediator of immune response	7/69	328/18614	0.000209319	0.00444495	0.00329726	IL1B/HLA-DRA/HLA-DRB1/HMOX1/HLA-DMA/HLA-DQA1/CD74	7
BP	GO:0002687	positive regulation of leukocyte migration	5/69	147/18614	0.000214768	0.00450763	0.00334376	CCL3/CCL4/CXCL8/LGMN/CD74	5
BP	GO:0019883	antigen processing and presentation of endogenous antigen	3/69	32/18614	0.000223865	0.00459244	0.00340667	HLA-DRA/HLA-DRB1/CD74	3
BP	GO:2001234	negative regulation of apoptotic signaling pathway	6/69	233/18614	0.000223897	0.00459244	0.00340667	IL1B/SOD2/HMOX1/NR4A2/CD74/IER3	6
BP	GO:0061844	antimicrobial humoral immune response mediated by antimicrobial peptide	4/69	82/18614	0.000243248	0.00492563	0.00365383	CXCL8/CXCL2/CXCL3/CXCL1	4
BP	GO:0006958	complement activation, classical pathway	3/69	33/18614	0.000245599	0.00492563	0.00365383	C1QC/C1QA/C1QB	3
BP	GO:0032743	positive regulation of interleukin-2 production	3/69	34/18614	0.000268654	0.00527087	0.00390993	IL1B/PDE4D/CD83	3
BP	GO:0043372	positive regulation of CD4-positive, alpha-beta T cell differentiation	3/69	34/18614	0.000268654	0.00527087	0.00390993	HLA-DRA/HLA-DRB1/CD83	3
BP	GO:0019915	lipid storage	4/69	86/18614	0.000292063	0.00566018	0.00419872	IL1B/NFKB1/ABCA1/PLIN2	4
BP	GO:0051235	maintenance of location	7/69	347/18614	0.000294768	0.00566018	0.00419872	CCL3/IL1B/NFKB1/ABCA1/FTL/PDE4D/PLIN2	7
BP	GO:0042886	amide transport	7/69	349/18614	0.000305192	0.00579864	0.00430143	IL1B/FOLR2/PLTP/SLC16A10/HLA-DRB1/ABCA1/CD74	7
BP	GO:0043367	CD4-positive, alpha-beta T cell differentiation	4/69	89/18614	0.000333019	0.0061969	0.00459685	HLA-DRA/HLA-DRB1/GPR183/CD83	4
BP	GO:0055072	iron ion homeostasis	4/69	89/18614	0.000333019	0.0061969	0.00459685	SLC40A1/SOD2/HMOX1/FTL	4
BP	GO:0002683	negative regulation of immune system process	8/69	487/18614	0.000427632	0.00787628	0.00584262	CCL3/TMEM176B/C1QC/HLA-DRB1/HMOX1/CD74/PELI1/A2M	8
BP	GO:0001819	positive regulation of cytokine production	8/69	489/18614	0.00043941	0.00801147	0.0059429	CCL3/IL1B/HMOX1/PDE4D/RBM47/CD74/CD83/PELI1	8
BP	GO:0022407	regulation of cell-cell adhesion	8/69	491/18614	0.000451452	0.00814871	0.00604471	IL1B/HLA-DRA/HLA-DRB1/HLA-DMA/HLA-DQA1/CD74/CD83/PELI1	8
BP	GO:0150077	regulation of neuroinflammatory response	3/69	41/18614	0.000469786	0.00839567	0.0062279	CCL3/IL1B/CTSC	3
BP	GO:2001233	regulation of apoptotic signaling pathway	7/69	381/18614	0.000516394	0.00913814	0.00677867	IL1B/SOD2/HMOX1/NR4A2/CTSC/CD74/IER3	7
BP	GO:0006775	fat-soluble vitamin metabolic process	3/69	43/18614	0.000540993	0.00948051	0.00703264	PLTP/NFKB1/LGMN	3
BP	GO:1905952	regulation of lipid localization	5/69	182/18614	0.000573045	0.00989976	0.00734363	IL1B/PLTP/NFKB1/ABCA1/PLIN2	5
BP	GO:2000516	positive regulation of CD4-positive, alpha-beta T cell activation	3/69	44/18614	0.000579042	0.00989976	0.00734363	HLA-DRA/HLA-DRB1/CD83	3
BP	GO:0002361	CD4-positive, CD25-positive, alpha-beta regulatory T cell differentiation	2/69	10/18614	0.000597825	0.00989976	0.00734363	HLA-DRA/HLA-DRB1	2
BP	GO:0035747	natural killer cell chemotaxis	2/69	10/18614	0.000597825	0.00989976	0.00734363	CCL3/CCL4	2
BP	GO:0045657	positive regulation of monocyte differentiation	2/69	10/18614	0.000597825	0.00989976	0.00734363	HLA-DRB1/CD74	2
BP	GO:1903980	positive regulation of microglial cell activation	2/69	10/18614	0.000597825	0.00989976	0.00734363	CCL3/CTSC	2
BP	GO:0030890	positive regulation of B cell proliferation	3/69	45/18614	0.000618762	0.0101533	0.00753172	GPR183/CD74/PELI1	3
BP	GO:0002455	humoral immune response mediated by circulating immunoglobulin	3/69	46/18614	0.000660181	0.0106395	0.00789239	C1QC/C1QA/C1QB	3
BP	GO:0042168	heme metabolic process	3/69	46/18614	0.000660181	0.0106395	0.00789239	SLCO2B1/HMOX1/BLVRB	3
BP	GO:0001774	microglial cell activation	3/69	47/18614	0.000703329	0.0112346	0.00833381	CCL3/C1QA/CTSC	3
BP	GO:0042116	macrophage activation	4/69	109/18614	0.000717778	0.011266	0.0083571	CCL3/C1QA/CTSC/CD74	4
BP	GO:1902106	negative regulation of leukocyte differentiation	4/69	109/18614	0.000717778	0.011266	0.0083571	CCL3/TMEM176B/C1QC/CD74	4
BP	GO:0043123	positive regulation of I-kappaB kinase/NF-kappaB signaling	5/69	192/18614	0.000729846	0.0113567	0.00842436	IL1B/HLA-DRB1/HMOX1/CD74/PELI1	5
BP	GO:0006953	acute-phase response	3/69	48/18614	0.000748234	0.0115392	0.00855974	IL1B/CD163/A2M	3
BP	GO:0007249	I-kappaB kinase/NF-kappaB signaling	6/69	293/18614	0.000754361	0.0115392	0.00855974	IL1B/NFKB1/HLA-DRB1/HMOX1/CD74/PELI1	6
BP	GO:0002366	leukocyte activation involved in immune response	6/69	296/18614	0.000795404	0.0120647	0.00894961	CCL3/HLA-DRA/HLA-DRB1/HMOX1/GPR183/CD74	6
BP	GO:0050727	regulation of inflammatory response	7/69	414/18614	0.00084271	0.0122554	0.00909106	CCL3/IL1B/NFKB1/HLA-DRB1/NINJ1/CTSC/IER3	7
BP	GO:0002269	leukocyte activation involved in inflammatory response	3/69	50/18614	0.00084343	0.0122554	0.00909106	CCL3/C1QA/CTSC	3
BP	GO:0042304	regulation of fatty acid biosynthetic process	3/69	50/18614	0.00084343	0.0122554	0.00909106	IL1B/CD74/PDK4	3
BP	GO:0002263	cell activation involved in immune response	6/69	300/18614	0.000852793	0.0122554	0.00909106	CCL3/HLA-DRA/HLA-DRB1/HMOX1/GPR183/CD74	6
BP	GO:0030217	T cell differentiation	6/69	300/18614	0.000852793	0.0122554	0.00909106	IL1B/HLA-DRA/HLA-DRB1/GPR183/CD74/CD83	6
BP	GO:1903706	regulation of hemopoiesis	7/69	415/18614	0.000854675	0.0122554	0.00909106	CCL3/TMEM176B/C1QC/HLA-DRA/HLA-DRB1/CD74/CD83	7
BP	GO:0034145	positive regulation of toll-like receptor 4 signaling pathway	2/69	12/18614	0.000872616	0.0122554	0.00909106	NINJ1/PELI1	2
BP	GO:0043380	regulation of memory T cell differentiation	2/69	12/18614	0.000872616	0.0122554	0.00909106	HLA-DRA/HLA-DRB1	2
BP	GO:0035710	CD4-positive, alpha-beta T cell activation	4/69	115/18614	0.000877241	0.0122554	0.00909106	HLA-DRA/HLA-DRB1/GPR183/CD83	4
BP	GO:1903707	negative regulation of hemopoiesis	4/69	115/18614	0.000877241	0.0122554	0.00909106	CCL3/TMEM176B/C1QC/CD74	4
BP	GO:0002429	immune response-activating cell surface receptor signaling pathway	6/69	302/18614	0.000882662	0.0122554	0.00909106	NFKB1/HLA-DRB1/NINJ1/PDE4D/LCP2/PELI1	6
BP	GO:0045582	positive regulation of T cell differentiation	4/69	116/18614	0.000906054	0.0124842	0.00926075	HLA-DRA/HLA-DRB1/CD74/CD83	4
BP	GO:0046638	positive regulation of alpha-beta T cell differentiation	3/69	52/18614	0.000945992	0.0129357	0.0095957	HLA-DRA/HLA-DRB1/CD83	3
BP	GO:0002286	T cell activation involved in immune response	4/69	119/18614	0.000996492	0.0132734	0.00984621	HLA-DRA/HLA-DRB1/GPR183/CD74	4
BP	GO:0046632	alpha-beta T cell differentiation	4/69	119/18614	0.000996492	0.0132734	0.00984621	HLA-DRA/HLA-DRB1/GPR183/CD83	4
BP	GO:0006778	porphyrin-containing compound metabolic process	3/69	53/18614	0.0010001	0.0132734	0.00984621	SLCO2B1/HMOX1/BLVRB	3
BP	GO:0010883	regulation of lipid storage	3/69	53/18614	0.0010001	0.0132734	0.00984621	NFKB1/ABCA1/PLIN2	3
BP	GO:0031392	regulation of prostaglandin biosynthetic process	2/69	13/18614	0.0010288	0.0133597	0.00991018	IL1B/CD74	2
BP	GO:0042362	fat-soluble vitamin biosynthetic process	2/69	13/18614	0.0010288	0.0133597	0.00991018	PLTP/NFKB1	2
BP	GO:0043379	memory T cell differentiation	2/69	13/18614	0.0010288	0.0133597	0.00991018	HLA-DRA/HLA-DRB1	2
BP	GO:0044403	biological process involved in symbiotic interaction	6/69	313/18614	0.00106167	0.0136879	0.0101537	CCL3/CCL4/CXCL8/MRC1/HLA-DRB1/CD74	6
BP	GO:0043370	regulation of CD4-positive, alpha-beta T cell differentiation	3/69	55/18614	0.00111412	0.0141618	0.0105052	HLA-DRA/HLA-DRB1/CD83	3
BP	GO:0052372	modulation by symbiont of entry into host	3/69	55/18614	0.00111412	0.0141618	0.0105052	CXCL8/HLA-DRB1/CD74	3
BP	GO:0002761	regulation of myeloid leukocyte differentiation	4/69	123/18614	0.00112672	0.0142219	0.0105498	CCL3/C1QC/HLA-DRB1/CD74	4
BP	GO:0002456	T cell mediated immunity	4/69	125/18614	0.00119612	0.0145054	0.0107601	IL1B/HLA-DRA/HLA-DRB1/CTSC	4
BP	GO:0030213	hyaluronan biosynthetic process	2/69	14/18614	0.0011974	0.0145054	0.0107601	IL1B/NFKB1	2
BP	GO:0043922	negative regulation by host of viral transcription	2/69	14/18614	0.0011974	0.0145054	0.0107601	CCL3/CCL4	2
BP	GO:0046598	positive regulation of viral entry into host cell	2/69	14/18614	0.0011974	0.0145054	0.0107601	HLA-DRB1/CD74	2
BP	GO:0075294	positive regulation by symbiont of entry into host	2/69	14/18614	0.0011974	0.0145054	0.0107601	HLA-DRB1/CD74	2
BP	GO:0090715	immunological memory formation process	2/69	14/18614	0.0011974	0.0145054	0.0107601	HLA-DRA/HLA-DRB1	2
BP	GO:0019730	antimicrobial humoral response	4/69	126/18614	0.00123191	0.014824	0.0109964	CXCL8/CXCL2/CXCL3/CXCL1	4
BP	GO:0043523	regulation of neuron apoptotic process	5/69	219/18614	0.00131343	0.0157003	0.0116465	CCL3/SOD2/HMOX1/NR4A2/LGMN	5
BP	GO:1901214	regulation of neuron death	6/69	327/18614	0.00132849	0.0157758	0.0117025	CCL3/C1QA/SOD2/HMOX1/NR4A2/LGMN	6
BP	GO:0001913	T cell mediated cytotoxicity	3/69	59/18614	0.00136603	0.0159977	0.0118671	HLA-DRA/HLA-DRB1/CTSC	3
BP	GO:0002768	immune response-regulating cell surface receptor signaling pathway	6/69	329/18614	0.00137044	0.0159977	0.0118671	NFKB1/HLA-DRB1/NINJ1/PDE4D/LCP2/PELI1	6
BP	GO:2001279	regulation of unsaturated fatty acid biosynthetic process	2/69	15/18614	0.00137831	0.0159977	0.0118671	IL1B/CD74	2
BP	GO:0045621	positive regulation of lymphocyte differentiation	4/69	130/18614	0.00138263	0.0159977	0.0118671	HLA-DRA/HLA-DRB1/CD74/CD83	4
BP	GO:0043903	regulation of biological process involved in symbiotic interaction	3/69	61/18614	0.00150433	0.0171856	0.0127482	CXCL8/HLA-DRB1/CD74	3
BP	GO:0046456	icosanoid biosynthetic process	3/69	61/18614	0.00150433	0.0171856	0.0127482	IL1B/GGTA1/CD74	3
BP	GO:0002573	myeloid leukocyte differentiation	5/69	227/18614	0.00153868	0.0174674	0.0129573	CCL3/C1QC/HLA-DRB1/GPR183/CD74	5
BP	GO:0033013	tetrapyrrole metabolic process	3/69	62/18614	0.00157665	0.0176761	0.0131121	SLCO2B1/HMOX1/BLVRB	3
BP	GO:0043030	regulation of macrophage activation	3/69	62/18614	0.00157665	0.0176761	0.0131121	CCL3/CTSC/CD74	3
BP	GO:0032623	interleukin-2 production	3/69	63/18614	0.00165112	0.0182839	0.0135629	IL1B/PDE4D/CD83	3
BP	GO:0032663	regulation of interleukin-2 production	3/69	63/18614	0.00165112	0.0182839	0.0135629	IL1B/PDE4D/CD83	3
BP	GO:0090713	immunological memory process	2/69	17/18614	0.00177671	0.0193191	0.0143309	HLA-DRA/HLA-DRB1	2
BP	GO:0097396	response to interleukin-17	2/69	17/18614	0.00177671	0.0193191	0.0143309	IL1B/NFKB1	2
BP	GO:0097398	cellular response to interleukin-17	2/69	17/18614	0.00177671	0.0193191	0.0143309	IL1B/NFKB1	2
BP	GO:0006879	intracellular iron ion homeostasis	3/69	65/18614	0.00180658	0.0194099	0.0143983	SLC40A1/HMOX1/FTL	3
BP	GO:0030888	regulation of B cell proliferation	3/69	65/18614	0.00180658	0.0194099	0.0143983	GPR183/CD74/PELI1	3
BP	GO:1903131	mononuclear cell differentiation	7/69	474/18614	0.00183681	0.019618	0.0145526	IL1B/TMEM176B/HLA-DRA/HLA-DRB1/GPR183/CD74/CD83	7
BP	GO:0032613	interleukin-10 production	3/69	66/18614	0.00188761	0.0199248	0.0147802	HLA-DRB1/RBM47/CD83	3
BP	GO:0032653	regulation of interleukin-10 production	3/69	66/18614	0.00188761	0.0199248	0.0147802	HLA-DRB1/RBM47/CD83	3
BP	GO:0050670	regulation of lymphocyte proliferation	5/69	239/18614	0.00192829	0.0202358	0.0150109	IL1B/HLA-DRB1/GPR183/CD74/PELI1	5
BP	GO:0030730	sequestering of triglyceride	2/69	18/18614	0.00199402	0.0208047	0.0154329	IL1B/PLIN2	2
BP	GO:0045785	positive regulation of cell adhesion	7/69	482/18614	0.00201909	0.0209451	0.0155371	IL1B/HLA-DRA/HLA-DRB1/HLA-DMA/HLA-DQA1/CD74/CD83	7
BP	GO:0050671	positive regulation of lymphocyte proliferation	4/69	145/18614	0.00206289	0.0211391	0.015681	IL1B/GPR183/CD74/PELI1	4
BP	GO:0002790	peptide secretion	5/69	243/18614	0.00207292	0.0211391	0.015681	IL1B/SLC16A10/HLA-DRB1/ABCA1/CD74	5
BP	GO:0032944	regulation of mononuclear cell proliferation	5/69	243/18614	0.00207292	0.0211391	0.015681	IL1B/HLA-DRB1/GPR183/CD74/PELI1	5
BP	GO:0002711	positive regulation of T cell mediated immunity	3/69	69/18614	0.00214422	0.0216219	0.0160391	IL1B/HLA-DRA/HLA-DRB1	3
BP	GO:0042093	T-helper cell differentiation	3/69	69/18614	0.00214422	0.0216219	0.0160391	HLA-DRA/HLA-DRB1/GPR183	3
BP	GO:0032946	positive regulation of mononuclear cell proliferation	4/69	148/18614	0.00222237	0.0222815	0.0165284	IL1B/GPR183/CD74/PELI1	4
BP	GO:0032722	positive regulation of chemokine production	3/69	70/18614	0.00223433	0.0222815	0.0165284	IL1B/HMOX1/CD74	3
BP	GO:0002294	CD4-positive, alpha-beta T cell differentiation involved in immune response	3/69	71/18614	0.00232675	0.0230758	0.0171176	HLA-DRA/HLA-DRB1/GPR183	3
BP	GO:0002287	alpha-beta T cell activation involved in immune response	3/69	72/18614	0.00242152	0.0231681	0.0171861	HLA-DRA/HLA-DRB1/GPR183	3
BP	GO:0002293	alpha-beta T cell differentiation involved in immune response	3/69	72/18614	0.00242152	0.0231681	0.0171861	HLA-DRA/HLA-DRB1/GPR183	3
BP	GO:0046635	positive regulation of alpha-beta T cell activation	3/69	72/18614	0.00242152	0.0231681	0.0171861	HLA-DRA/HLA-DRB1/CD83	3
BP	GO:0071677	positive regulation of mononuclear cell migration	3/69	72/18614	0.00242152	0.0231681	0.0171861	CCL3/CCL4/LGMN	3
BP	GO:0009110	vitamin biosynthetic process	2/69	20/18614	0.00246442	0.0231681	0.0171861	PLTP/NFKB1	2
BP	GO:0042359	vitamin D metabolic process	2/69	20/18614	0.00246442	0.0231681	0.0171861	NFKB1/LGMN	2
BP	GO:0045655	regulation of monocyte differentiation	2/69	20/18614	0.00246442	0.0231681	0.0171861	HLA-DRB1/CD74	2
BP	GO:0140131	positive regulation of lymphocyte chemotaxis	2/69	20/18614	0.00246442	0.0231681	0.0171861	CCL3/CCL4	2
BP	GO:1903975	regulation of glial cell migration	2/69	20/18614	0.00246442	0.0231681	0.0171861	CCL3/GPR183	2
BP	GO:1903978	regulation of microglial cell activation	2/69	20/18614	0.00246442	0.0231681	0.0171861	CCL3/CTSC	2
BP	GO:0032368	regulation of lipid transport	4/69	153/18614	0.00250676	0.0234338	0.0173832	IL1B/PLTP/NFKB1/ABCA1	4
BP	GO:0046637	regulation of alpha-beta T cell differentiation	3/69	73/18614	0.00251865	0.0234338	0.0173832	HLA-DRA/HLA-DRB1/CD83	3
BP	GO:0050729	positive regulation of inflammatory response	4/69	154/18614	0.0025665	0.0237358	0.0176072	CCL3/IL1B/NINJ1/CTSC	4
BP	GO:0070997	neuron death	6/69	373/18614	0.00257741	0.0237358	0.0176072	CCL3/C1QA/SOD2/HMOX1/NR4A2/LGMN	6
BP	GO:0043524	negative regulation of neuron apoptotic process	4/69	155/18614	0.00262722	0.0240717	0.0178564	SOD2/HMOX1/NR4A2/LGMN	4
BP	GO:0043122	regulation of I-kappaB kinase/NF-kappaB signaling	5/69	258/18614	0.00268663	0.0243894	0.018092	IL1B/HLA-DRB1/HMOX1/CD74/PELI1	5
BP	GO:0007584	response to nutrient	4/69	156/18614	0.00268891	0.0243894	0.018092	FOLR2/SOD2/HMOX1/A2M	4
BP	GO:0060353	regulation of cell adhesion molecule production	2/69	21/18614	0.00271732	0.0244099	0.0181073	CXCL8/IL1B	2
BP	GO:0015833	peptide transport	5/69	259/18614	0.00273175	0.0244099	0.0181073	IL1B/SLC16A10/HLA-DRB1/ABCA1/CD74	5
BP	GO:0051402	neuron apoptotic process	5/69	259/18614	0.00273175	0.0244099	0.0181073	CCL3/SOD2/HMOX1/NR4A2/LGMN	5
BP	GO:0031668	cellular response to extracellular stimulus	5/69	261/18614	0.00282364	0.0251068	0.0186242	FOLR2/HMOX1/NR4A2/PLIN2/PDK4	5
BP	GO:2000514	regulation of CD4-positive, alpha-beta T cell activation	3/69	77/18614	0.00293116	0.0257529	0.0191035	HLA-DRA/HLA-DRB1/CD83	3
BP	GO:0044409	entry into host	4/69	160/18614	0.00294564	0.0257529	0.0191035	CXCL8/MRC1/HLA-DRB1/CD74	4
BP	GO:0002697	regulation of immune effector process	6/69	384/18614	0.00297616	0.0257529	0.0191035	IL1B/HLA-DRA/HLA-DRB1/HMOX1/CD74/A2M	6
BP	GO:0003085	negative regulation of systemic arterial blood pressure	2/69	22/18614	0.00298192	0.0257529	0.0191035	SOD2/IER3	2
BP	GO:0030449	regulation of complement activation	2/69	22/18614	0.00298192	0.0257529	0.0191035	IL1B/A2M	2
BP	GO:0045723	positive regulation of fatty acid biosynthetic process	2/69	22/18614	0.00298192	0.0257529	0.0191035	IL1B/CD74	2
BP	GO:0002699	positive regulation of immune effector process	5/69	267/18614	0.00311279	0.0267552	0.0198469	IL1B/HLA-DRA/HLA-DRB1/HMOX1/CD74	5
BP	GO:0032371	regulation of sterol transport	3/69	79/18614	0.00315208	0.0268037	0.0198829	PLTP/NFKB1/ABCA1	3
BP	GO:0032374	regulation of cholesterol transport	3/69	79/18614	0.00315208	0.0268037	0.0198829	PLTP/NFKB1/ABCA1	3
BP	GO:0070663	regulation of leukocyte proliferation	5/69	268/18614	0.00316298	0.0268037	0.0198829	IL1B/HLA-DRB1/GPR183/CD74/PELI1	5
BP	GO:0045591	positive regulation of regulatory T cell differentiation	2/69	23/18614	0.00325811	0.0272945	0.020247	HLA-DRA/HLA-DRB1	2
BP	GO:0002292	T cell differentiation involved in immune response	3/69	80/18614	0.00326627	0.0272945	0.020247	HLA-DRA/HLA-DRB1/GPR183	3
BP	GO:0042440	pigment metabolic process	3/69	80/18614	0.00326627	0.0272945	0.020247	SLCO2B1/HMOX1/BLVRB	3
BP	GO:0070665	positive regulation of leukocyte proliferation	4/69	166/18614	0.00336148	0.0279607	0.0207412	IL1B/GPR183/CD74/PELI1	4
BP	GO:0048143	astrocyte activation	2/69	24/18614	0.00354582	0.0290919	0.0215803	IL1B/C1QA	2
BP	GO:0060352	cell adhesion molecule production	2/69	24/18614	0.00354582	0.0290919	0.0215803	CXCL8/IL1B	2
BP	GO:1903902	positive regulation of viral life cycle	2/69	24/18614	0.00354582	0.0290919	0.0215803	HLA-DRB1/CD74	2
BP	GO:0050871	positive regulation of B cell activation	3/69	83/18614	0.00362397	0.0295985	0.0219562	GPR183/CD74/PELI1	3
BP	GO:0002483	antigen processing and presentation of endogenous peptide antigen	2/69	25/18614	0.00384496	0.0311217	0.0230861	HLA-DRA/HLA-DRB1	2
BP	GO:0090023	positive regulation of neutrophil chemotaxis	2/69	25/18614	0.00384496	0.0311217	0.0230861	CXCL8/CD74	2
BP	GO:0046631	alpha-beta T cell activation	4/69	175/18614	0.00405768	0.0326969	0.0242545	HLA-DRA/HLA-DRB1/GPR183/CD83	4
BP	GO:0032370	positive regulation of lipid transport	3/69	87/18614	0.00413686	0.0330115	0.0244879	IL1B/PLTP/ABCA1	3
BP	GO:0097006	regulation of plasma lipoprotein particle levels	3/69	87/18614	0.00413686	0.0330115	0.0244879	PLTP/ABCA1/HMOX1	3
BP	GO:1901623	regulation of lymphocyte chemotaxis	2/69	26/18614	0.00415544	0.0330115	0.0244879	CCL3/CCL4	2
BP	GO:0010721	negative regulation of cell development	5/69	286/18614	0.00416987	0.0330115	0.0244879	CCL3/IL1B/TMEM176B/C1QC/CD74	5
BP	GO:0010818	T cell chemotaxis	2/69	27/18614	0.00447717	0.0347347	0.0257662	CCL3/GPR183	2
BP	GO:0010875	positive regulation of cholesterol efflux	2/69	27/18614	0.00447717	0.0347347	0.0257662	PLTP/ABCA1	2
BP	GO:0010884	positive regulation of lipid storage	2/69	27/18614	0.00447717	0.0347347	0.0257662	NFKB1/PLIN2	2
BP	GO:0034143	regulation of toll-like receptor 4 signaling pathway	2/69	27/18614	0.00447717	0.0347347	0.0257662	NINJ1/PELI1	2
BP	GO:0045580	regulation of T cell differentiation	4/69	180/18614	0.00448376	0.0347347	0.0257662	HLA-DRA/HLA-DRB1/CD74/CD83	4
BP	GO:0019932	second-messenger-mediated signaling	5/69	292/18614	0.00455135	0.0351076	0.0260428	CCL3/CCL4/CXCL8/MCTP1/PDE4D	5
BP	GO:0030099	myeloid cell differentiation	6/69	421/18614	0.00466225	0.035659	0.0264518	CCL3/C1QC/HLA-DRB1/GPR183/MAF/CD74	6
BP	GO:0046890	regulation of lipid biosynthetic process	4/69	182/18614	0.00466234	0.035659	0.0264518	IL1B/NFKB1/CD74/PDK4	4
BP	GO:0030098	lymphocyte differentiation	6/69	422/18614	0.0047159	0.0359165	0.0266428	IL1B/HLA-DRA/HLA-DRB1/GPR183/CD74/CD83	6
BP	GO:0002757	immune response-activating signaling pathway	6/69	423/18614	0.00477001	0.0361421	0.0268102	NFKB1/HLA-DRB1/NINJ1/PDE4D/LCP2/PELI1	6
BP	GO:0071624	positive regulation of granulocyte chemotaxis	2/69	28/18614	0.00481007	0.0361421	0.0268102	CXCL8/CD74	2
BP	GO:0009791	post-embryonic development	3/69	92/18614	0.00483719	0.0361421	0.0268102	SELENOP/SOD2/NR4A2	3
BP	GO:1902107	positive regulation of leukocyte differentiation	4/69	184/18614	0.00484564	0.0361421	0.0268102	HLA-DRA/HLA-DRB1/CD74/CD83	4
BP	GO:1903708	positive regulation of hemopoiesis	4/69	184/18614	0.00484564	0.0361421	0.0268102	HLA-DRA/HLA-DRB1/CD74/CD83	4
BP	GO:0016032	viral process	6/69	426/18614	0.00493509	0.0362401	0.0268829	CCL3/CCL4/CXCL8/MRC1/HLA-DRB1/CD74	6
BP	GO:0044000	movement in host	4/69	185/18614	0.00493909	0.0362401	0.0268829	CXCL8/MRC1/HLA-DRB1/CD74	4
BP	GO:0045766	positive regulation of angiogenesis	4/69	185/18614	0.00493909	0.0362401	0.0268829	CXCL8/IL1B/HMOX1/NINJ1	4
BP	GO:1904018	positive regulation of vasculature development	4/69	185/18614	0.00493909	0.0362401	0.0268829	CXCL8/IL1B/HMOX1/NINJ1	4
BP	GO:0008217	regulation of blood pressure	4/69	187/18614	0.00512961	0.0371743	0.0275759	SOD2/HMOX1/PDE4D/IER3	4
BP	GO:0019722	calcium-mediated signaling	4/69	187/18614	0.00512961	0.0371743	0.0275759	CCL3/CCL4/CXCL8/MCTP1	4
BP	GO:0003073	regulation of systemic arterial blood pressure	3/69	94/18614	0.00513613	0.0371743	0.0275759	SOD2/PDE4D/IER3	3
BP	GO:0015732	prostaglandin transport	2/69	29/18614	0.00515406	0.0371743	0.0275759	IL1B/SLCO2B1	2
BP	GO:0097193	intrinsic apoptotic signaling pathway	5/69	301/18614	0.00516939	0.0371743	0.0275759	BCL2A1/SOD2/HMOX1/CD74/IER3	5
BP	GO:0019217	regulation of fatty acid metabolic process	3/69	95/18614	0.00528969	0.0378884	0.0281056	IL1B/CD74/PDK4	3
BP	GO:0043032	positive regulation of macrophage activation	2/69	30/18614	0.00550905	0.0393037	0.0291554	CCL3/CTSC	2
BP	GO:0046651	lymphocyte proliferation	5/69	306/18614	0.0055374	0.0393504	0.0291901	IL1B/HLA-DRB1/GPR183/CD74/PELI1	5
BP	GO:0002709	regulation of T cell mediated immunity	3/69	97/18614	0.00560505	0.0396749	0.0294308	IL1B/HLA-DRA/HLA-DRB1	3
BP	GO:0032642	regulation of chemokine production	3/69	98/18614	0.00576688	0.040661	0.0301623	IL1B/HMOX1/CD74	3
BP	GO:0031349	positive regulation of defense response	6/69	441/18614	0.00582446	0.0409072	0.0303449	CCL3/IL1B/NINJ1/RBM47/CTSC/PELI1	6
BP	GO:0010039	response to iron ion	2/69	31/18614	0.00587495	0.0411019	0.0304893	SLC40A1/HMOX1	2
BP	GO:0032602	chemokine production	3/69	99/18614	0.00593149	0.0413372	0.0306639	IL1B/HMOX1/CD74	3
BP	GO:0032943	mononuclear cell proliferation	5/69	313/18614	0.00608329	0.042232	0.0313277	IL1B/HLA-DRB1/GPR183/CD74/PELI1	5
BP	GO:0006869	lipid transport	6/69	447/18614	0.00621122	0.0427436	0.0317071	IL1B/PLTP/SLCO2B1/NFKB1/ABCA1/PLIN2	6
BP	GO:0001516	prostaglandin biosynthetic process	2/69	32/18614	0.00625169	0.0427436	0.0317071	IL1B/CD74	2
BP	GO:0010743	regulation of macrophage derived foam cell differentiation	2/69	32/18614	0.00625169	0.0427436	0.0317071	NFKB1/ABCA1	2
BP	GO:0046457	prostanoid biosynthetic process	2/69	32/18614	0.00625169	0.0427436	0.0317071	IL1B/CD74	2
BP	GO:0002764	immune response-regulating signaling pathway	6/69	450/18614	0.0064115	0.0436708	0.0323949	NFKB1/HLA-DRB1/NINJ1/PDE4D/LCP2/PELI1	6
BP	GO:0050851	antigen receptor-mediated signaling pathway	4/69	201/18614	0.00660288	0.0445727	0.033064	NFKB1/HLA-DRB1/PDE4D/LCP2	4
BP	GO:0001776	leukocyte homeostasis	3/69	103/18614	0.006618	0.0445727	0.033064	SLC40A1/GPR183/CD74	3
BP	GO:0042100	B cell proliferation	3/69	103/18614	0.006618	0.0445727	0.033064	GPR183/CD74/PELI1	3
BP	GO:0002695	negative regulation of leukocyte activation	4/69	202/18614	0.00671775	0.0450764	0.0334376	HLA-DRB1/HMOX1/CD74/PELI1	4
BP	GO:0006766	vitamin metabolic process	3/69	105/18614	0.00697827	0.046651	0.0346057	PLTP/NFKB1/LGMN	3
BP	GO:0090022	regulation of neutrophil chemotaxis	2/69	34/18614	0.00703734	0.0467	0.034642	CXCL8/CD74	2
BP	GO:1902624	positive regulation of neutrophil migration	2/69	34/18614	0.00703734	0.0467	0.034642	CXCL8/CD74	2
BP	GO:0051701	biological process involved in interaction with host	4/69	206/18614	0.0071905	0.0475416	0.0352663	CXCL8/MRC1/HLA-DRB1/CD74	4
BP	GO:0002831	regulation of response to biotic stimulus	6/69	463/18614	0.00733422	0.0481727	0.0357345	IL1B/HLA-DRB1/NINJ1/RBM47/PELI1/A2M	6
BP	GO:0002285	lymphocyte activation involved in immune response	4/69	208/18614	0.00743493	0.0481727	0.0357345	HLA-DRA/HLA-DRB1/GPR183/CD74	4
BP	GO:0014808	release of sequestered calcium ion into cytosol by sarcoplasmic reticulum	2/69	35/18614	0.00744608	0.0481727	0.0357345	CCL3/PDE4D	2
BP	GO:0030212	hyaluronan metabolic process	2/69	35/18614	0.00744608	0.0481727	0.0357345	IL1B/NFKB1	2
BP	GO:0032633	interleukin-4 production	2/69	35/18614	0.00744608	0.0481727	0.0357345	HLA-DRB1/CD83	2
BP	GO:0032673	regulation of interleukin-4 production	2/69	35/18614	0.00744608	0.0481727	0.0357345	HLA-DRB1/CD83	2
BP	GO:0062012	regulation of small molecule metabolic process	5/69	331/18614	0.00765975	0.049378	0.0366286	IL1B/NFKB1/CD74/IER3/PDK4	5
BP	GO:0030224	monocyte differentiation	2/69	36/18614	0.00786533	0.0501658	0.037213	HLA-DRB1/CD74	2
BP	GO:0045589	regulation of regulatory T cell differentiation	2/69	36/18614	0.00786533	0.0501658	0.037213	HLA-DRA/HLA-DRB1	2
BP	GO:1903514	release of sequestered calcium ion into cytosol by endoplasmic reticulum	2/69	36/18614	0.00786533	0.0501658	0.037213	CCL3/PDE4D	2
BP	GO:0002377	immunoglobulin production	4/69	212/18614	0.00794012	0.0502874	0.0373032	HLA-DRA/HLA-DRB1/HLA-DMA/HLA-DQA1	4
BP	GO:0045619	regulation of lymphocyte differentiation	4/69	212/18614	0.00794012	0.0502874	0.0373032	HLA-DRA/HLA-DRB1/CD74/CD83	4
BP	GO:0008637	apoptotic mitochondrial changes	3/69	111/18614	0.00812818	0.0512985	0.0380532	BCL2A1/SOD2/IER3	3
BP	GO:0045637	regulation of myeloid cell differentiation	4/69	214/18614	0.00820098	0.0515776	0.0382602	CCL3/C1QC/HLA-DRB1/CD74	4
BP	GO:0031667	response to nutrient levels	6/69	477/18614	0.00843198	0.0528463	0.0392013	FOLR2/SOD2/HMOX1/PLIN2/A2M/PDK4	6
BP	GO:0010742	macrophage derived foam cell differentiation	2/69	38/18614	0.00873502	0.0536743	0.0398155	NFKB1/ABCA1	2
BP	GO:0032373	positive regulation of sterol transport	2/69	38/18614	0.00873502	0.0536743	0.0398155	PLTP/ABCA1	2
BP	GO:0032376	positive regulation of cholesterol transport	2/69	38/18614	0.00873502	0.0536743	0.0398155	PLTP/ABCA1	2
BP	GO:0045923	positive regulation of fatty acid metabolic process	2/69	38/18614	0.00873502	0.0536743	0.0398155	IL1B/CD74	2
BP	GO:0002526	acute inflammatory response	3/69	114/18614	0.00874251	0.0536743	0.0398155	IL1B/CD163/A2M	3
BP	GO:0046634	regulation of alpha-beta T cell activation	3/69	114/18614	0.00874251	0.0536743	0.0398155	HLA-DRA/HLA-DRB1/CD83	3
BP	GO:1901215	negative regulation of neuron death	4/69	219/18614	0.00887766	0.0543192	0.040294	SOD2/HMOX1/NR4A2/LGMN	4
BP	GO:0015908	fatty acid transport	3/69	116/18614	0.00916683	0.0554497	0.0411325	IL1B/SLCO2B1/PLIN2	3
BP	GO:0042401	biogenic amine biosynthetic process	2/69	39/18614	0.00918529	0.0554497	0.0411325	NR4A2/SAT1	2
BP	GO:0045066	regulatory T cell differentiation	2/69	39/18614	0.00918529	0.0554497	0.0411325	HLA-DRA/HLA-DRB1	2
BP	GO:0090077	foam cell differentiation	2/69	39/18614	0.00918529	0.0554497	0.0411325	NFKB1/ABCA1	2
BP	GO:0070661	leukocyte proliferation	5/69	348/18614	0.00939211	0.0565092	0.0419185	IL1B/HLA-DRB1/GPR183/CD74/PELI1	5
BP	GO:0045765	regulation of angiogenesis	5/69	349/18614	0.00950176	0.0568973	0.0422064	CXCL8/IL1B/STAB1/HMOX1/NINJ1	5
BP	GO:0032609	type II interferon production	3/69	118/18614	0.00960304	0.0568973	0.0422064	IL1B/HLA-DRB1/PDE4D	3
BP	GO:0032649	regulation of type II interferon production	3/69	118/18614	0.00960304	0.0568973	0.0422064	IL1B/HLA-DRB1/PDE4D	3
BP	GO:0001916	positive regulation of T cell mediated cytotoxicity	2/69	40/18614	0.00964575	0.0568973	0.0422064	HLA-DRA/HLA-DRB1	2
BP	GO:0009309	amine biosynthetic process	2/69	40/18614	0.00964575	0.0568973	0.0422064	NR4A2/SAT1	2
BP	GO:0050850	positive regulation of calcium-mediated signaling	2/69	40/18614	0.00964575	0.0568973	0.0422064	CCL3/CCL4	2
BP	GO:0050866	negative regulation of cell activation	4/69	225/18614	0.00973672	0.0572468	0.0424656	HLA-DRB1/HMOX1/CD74/PELI1	4
BP	GO:0002718	regulation of cytokine production involved in immune response	3/69	119/18614	0.00982562	0.0574564	0.0426211	IL1B/HMOX1/CD74	3
BP	GO:0046942	carboxylic acid transport	5/69	352/18614	0.00983603	0.0574564	0.0426211	IL1B/FOLR2/SLCO2B1/SLC16A10/PLIN2	5
BP	GO:0015849	organic acid transport	5/69	353/18614	0.00994923	0.0579302	0.0429726	IL1B/FOLR2/SLCO2B1/SLC16A10/PLIN2	5
BP	GO:2000403	positive regulation of lymphocyte migration	2/69	41/18614	0.0101163	0.0587137	0.0435537	CCL3/CCL4	2
BP	GO:1901342	regulation of vasculature development	5/69	355/18614	0.0101783	0.058818	0.0436312	CXCL8/IL1B/STAB1/HMOX1/NINJ1	5
BP	GO:0010876	lipid localization	6/69	497/18614	0.0101995	0.058818	0.0436312	IL1B/PLTP/SLCO2B1/NFKB1/ABCA1/PLIN2	6
BP	GO:0002367	cytokine production involved in immune response	3/69	121/18614	0.0102798	0.0590924	0.0438347	IL1B/HMOX1/CD74	3
BP	GO:0031669	cellular response to nutrient levels	4/69	230/18614	0.0104926	0.0597732	0.0443397	FOLR2/HMOX1/PLIN2/PDK4	4
BP	GO:0071675	regulation of mononuclear cell migration	3/69	122/18614	0.0105114	0.0597732	0.0443397	CCL3/CCL4/LGMN	3
BP	GO:0032733	positive regulation of interleukin-10 production	2/69	42/18614	0.0105969	0.0597732	0.0443397	RBM47/CD83	2
BP	GO:0045429	positive regulation of nitric oxide biosynthetic process	2/69	42/18614	0.0105969	0.0597732	0.0443397	IL1B/SOD2	2
BP	GO:0045622	regulation of T-helper cell differentiation	2/69	42/18614	0.0105969	0.0597732	0.0443397	HLA-DRA/HLA-DRB1	2
BP	GO:0070296	sarcoplasmic reticulum calcium ion transport	2/69	42/18614	0.0105969	0.0597732	0.0443397	CCL3/PDE4D	2
BP	GO:0002824	positive regulation of adaptive immune response based on somatic recombination of immune receptors built from immunoglobulin superfamily domains	3/69	123/18614	0.010746	0.0604253	0.0448235	IL1B/HLA-DRA/HLA-DRB1	3
BP	GO:0030301	cholesterol transport	3/69	124/18614	0.0109836	0.0615698	0.0456724	PLTP/NFKB1/ABCA1	3
BP	GO:0014002	astrocyte development	2/69	43/18614	0.0110874	0.0615779	0.0456784	IL1B/C1QA	2
BP	GO:0031670	cellular response to nutrient	2/69	43/18614	0.0110874	0.0615779	0.0456784	FOLR2/HMOX1	2
BP	GO:0034142	toll-like receptor 4 signaling pathway	2/69	43/18614	0.0110874	0.0615779	0.0456784	NINJ1/PELI1	2
BP	GO:0006690	icosanoid metabolic process	3/69	125/18614	0.0112243	0.0621469	0.0461005	IL1B/GGTA1/CD74	3
BP	GO:0002708	positive regulation of lymphocyte mediated immunity	3/69	126/18614	0.011468	0.0633022	0.0469575	IL1B/HLA-DRA/HLA-DRB1	3
BP	GO:1904407	positive regulation of nitric oxide metabolic process	2/69	44/18614	0.0115878	0.0637684	0.0473034	IL1B/SOD2	2
BP	GO:0062208	positive regulation of pattern recognition receptor signaling pathway	2/69	45/18614	0.012098	0.0659726	0.0489384	NINJ1/PELI1	2
BP	GO:1902622	regulation of neutrophil migration	2/69	45/18614	0.012098	0.0659726	0.0489384	CXCL8/CD74	2
BP	GO:1904706	negative regulation of vascular associated smooth muscle cell proliferation	2/69	45/18614	0.012098	0.0659726	0.0489384	SOD2/HMOX1	2
BP	GO:0002821	positive regulation of adaptive immune response	3/69	129/18614	0.0122175	0.0664234	0.0492728	IL1B/HLA-DRA/HLA-DRB1	3
BP	GO:0050864	regulation of B cell activation	3/69	130/18614	0.0124734	0.0676113	0.050154	GPR183/CD74/PELI1	3
BP	GO:0042088	T-helper 1 type immune response	2/69	46/18614	0.0126179	0.0677838	0.050282	IL1B/HLA-DRB1	2
BP	GO:0042551	neuron maturation	2/69	46/18614	0.0126179	0.0677838	0.050282	C1QA/NR4A2	2
BP	GO:0071827	plasma lipoprotein particle organization	2/69	46/18614	0.0126179	0.0677838	0.050282	PLTP/ABCA1	2
BP	GO:1901653	cellular response to peptide	5/69	375/18614	0.0126722	0.0678736	0.0503485	IL1B/NFKB1/NR4A2/LGMN/PDK4	5
BP	GO:0050868	negative regulation of T cell activation	3/69	131/18614	0.0127325	0.0679943	0.0504381	HLA-DRB1/CD74/PELI1	3
BP	GO:0002920	regulation of humoral immune response	2/69	47/18614	0.0131475	0.0698862	0.0518415	IL1B/A2M	2
BP	GO:0002703	regulation of leukocyte mediated immunity	4/69	246/18614	0.0131642	0.0698862	0.0518415	IL1B/HLA-DRA/HLA-DRB1/HMOX1	4
BP	GO:0051259	protein complex oligomerization	4/69	248/18614	0.0135259	0.0715958	0.0531097	HLA-DRB1/SOD2/NINJ1/CD74	4
BP	GO:0003044	regulation of systemic arterial blood pressure mediated by a chemical signal	2/69	48/18614	0.0136866	0.0716065	0.0531176	SOD2/PDE4D	2
BP	GO:0035094	response to nicotine	2/69	48/18614	0.0136866	0.0716065	0.0531176	NFKB1/HMOX1	2
BP	GO:0036230	granulocyte activation	2/69	48/18614	0.0136866	0.0716065	0.0531176	CCL3/CXCL8	2
BP	GO:0046596	regulation of viral entry into host cell	2/69	48/18614	0.0136866	0.0716065	0.0531176	HLA-DRB1/CD74	2
BP	GO:0010565	regulation of cellular ketone metabolic process	3/69	135/18614	0.0137993	0.0719878	0.0534005	IL1B/CD74/PDK4	3
BP	GO:0061028	establishment of endothelial barrier	2/69	49/18614	0.0142351	0.073623	0.0546135	IL1B/PDE4D	2
BP	GO:0071825	protein-lipid complex subunit organization	2/69	49/18614	0.0142351	0.073623	0.0546135	PLTP/ABCA1	2
BP	GO:0140895	cell surface toll-like receptor signaling pathway	2/69	49/18614	0.0142351	0.073623	0.0546135	NINJ1/PELI1	2
BP	GO:0003158	endothelium development	3/69	137/18614	0.0143513	0.0740118	0.0549019	IL1B/SLC40A1/PDE4D	3
BP	GO:0015918	sterol transport	3/69	138/18614	0.014632	0.0752158	0.055795	PLTP/NFKB1/ABCA1	3
BP	GO:0001914	regulation of T cell mediated cytotoxicity	2/69	50/18614	0.0147931	0.0752158	0.055795	HLA-DRA/HLA-DRB1	2
BP	GO:0006692	prostanoid metabolic process	2/69	50/18614	0.0147931	0.0752158	0.055795	IL1B/CD74	2
BP	GO:0006693	prostaglandin metabolic process	2/69	50/18614	0.0147931	0.0752158	0.055795	IL1B/CD74	2
BP	GO:0045776	negative regulation of blood pressure	2/69	50/18614	0.0147931	0.0752158	0.055795	SOD2/IER3	2
BP	GO:0001909	leukocyte mediated cytotoxicity	3/69	139/18614	0.0149157	0.0756261	0.0560994	HLA-DRA/HLA-DRB1/CTSC	3
BP	GO:0050852	T cell receptor signaling pathway	3/69	140/18614	0.0152026	0.0768647	0.0570182	HLA-DRB1/PDE4D/LCP2	3
BP	GO:0019083	viral transcription	2/69	51/18614	0.0153605	0.0770156	0.0571301	CCL3/CCL4	2
BP	GO:0061082	myeloid leukocyte cytokine production	2/69	51/18614	0.0153605	0.0770156	0.0571301	HMOX1/CD74	2
BP	GO:0120009	intermembrane lipid transfer	2/69	51/18614	0.0153605	0.0770156	0.0571301	PLTP/ABCA1	2
BP	GO:0002762	negative regulation of myeloid leukocyte differentiation	2/69	52/18614	0.015937	0.079465	0.0589471	CCL3/C1QC	2
BP	GO:0006636	unsaturated fatty acid biosynthetic process	2/69	52/18614	0.015937	0.079465	0.0589471	IL1B/CD74	2
BP	GO:1903900	regulation of viral life cycle	3/69	143/18614	0.016082	0.0799668	0.0593193	CXCL8/HLA-DRB1/CD74	3
BP	GO:0010874	regulation of cholesterol efflux	2/69	53/18614	0.0165228	0.0817086	0.0606114	PLTP/ABCA1	2
BP	GO:0071622	regulation of granulocyte chemotaxis	2/69	53/18614	0.0165228	0.0817086	0.0606114	CXCL8/CD74	2
BP	GO:0046686	response to cadmium ion	2/69	54/18614	0.0171177	0.0844191	0.062622	SOD2/HMOX1	2
BP	GO:0002705	positive regulation of leukocyte mediated immunity	3/69	148/18614	0.0176102	0.0866113	0.0642482	IL1B/HLA-DRA/HLA-DRB1	3
BP	GO:1903038	negative regulation of leukocyte cell-cell adhesion	3/69	150/18614	0.0182434	0.0894423	0.0663482	HLA-DRB1/CD74/PELI1	3
BP	GO:0002752	cell surface pattern recognition receptor signaling pathway	2/69	56/18614	0.0183344	0.0894423	0.0663482	NINJ1/PELI1	2
BP	GO:0043331	response to dsRNA	2/69	56/18614	0.0183344	0.0894423	0.0663482	NFKB1/PELI1	2
BP	GO:0006826	iron ion transport	2/69	57/18614	0.0189562	0.0919783	0.0682294	SLC40A1/FTL	2
BP	GO:0032768	regulation of monooxygenase activity	2/69	57/18614	0.0189562	0.0919783	0.0682294	IL1B/NFKB1	2
BP	GO:0046718	viral entry into host cell	3/69	153/18614	0.0192169	0.0929934	0.0689824	MRC1/HLA-DRB1/CD74	3
BP	GO:0001836	release of cytochrome c from mitochondria	2/69	58/18614	0.0195868	0.0942777	0.0699351	BCL2A1/SOD2	2
BP	GO:0030225	macrophage differentiation	2/69	58/18614	0.0195868	0.0942777	0.0699351	C1QC/HLA-DRB1	2
BP	GO:0001961	positive regulation of cytokine-mediated signaling pathway	2/69	59/18614	0.0202261	0.0965823	0.0716447	RBM47/CD74	2
BP	GO:0002763	positive regulation of myeloid leukocyte differentiation	2/69	59/18614	0.0202261	0.0965823	0.0716447	HLA-DRB1/CD74	2
BP	GO:0008347	glial cell migration	2/69	59/18614	0.0202261	0.0965823	0.0716447	CCL3/GPR183	2
BP	GO:0031348	negative regulation of defense response	4/69	284/18614	0.0211446	0.100702	0.0747004	NFKB1/HLA-DRB1/IER3/A2M	4
BP	GO:0034113	heterotypic cell-cell adhesion	2/69	61/18614	0.0215307	0.102271	0.0758644	IL1B/NINJ1	2
BP	GO:0006633	fatty acid biosynthetic process	3/69	161/18614	0.0219517	0.103856	0.0770402	IL1B/CD74/PDK4	3
BP	GO:0010720	positive regulation of cell development	5/69	432/18614	0.0219795	0.103856	0.0770402	IL1B/HLA-DRA/HLA-DRB1/CD74/CD83	5
BP	GO:0015711	organic anion transport	5/69	433/18614	0.0221739	0.104332	0.0773934	IL1B/FOLR2/SLCO2B1/SLC16A10/PLIN2	5
BP	GO:0045428	regulation of nitric oxide biosynthetic process	2/69	62/18614	0.0221958	0.104332	0.0773934	IL1B/SOD2	2
BP	GO:0006979	response to oxidative stress	5/69	434/18614	0.0223694	0.104875	0.0777961	SELENOP/SOD2/HMOX1/MCTP1/NR4A2	5
BP	GO:0001885	endothelial cell development	2/69	63/18614	0.0228694	0.106665	0.079124	IL1B/PDE4D	2
BP	GO:0032757	positive regulation of interleukin-8 production	2/69	63/18614	0.0228694	0.106665	0.079124	IL1B/CD74	2
BP	GO:0050792	regulation of viral process	3/69	165/18614	0.023395	0.108514	0.0804954	CXCL8/HLA-DRB1/CD74	3
BP	GO:0048524	positive regulation of viral process	2/69	64/18614	0.0235514	0.108514	0.0804954	HLA-DRB1/CD74	2
BP	GO:0050918	positive chemotaxis	2/69	64/18614	0.0235514	0.108514	0.0804954	CCL3/CXCL8	2
BP	GO:1905953	negative regulation of lipid localization	2/69	64/18614	0.0235514	0.108514	0.0804954	NFKB1/ABCA1	2
BP	GO:0009410	response to xenobiotic stimulus	5/69	440/18614	0.0235664	0.108514	0.0804954	IL1B/SLCO2B1/SOD2/HMOX1/PLIN2	5
BP	GO:0015850	organic hydroxy compound transport	4/69	296/18614	0.0241681	0.110496	0.0819657	PLTP/SLCO2B1/NFKB1/ABCA1	4
BP	GO:0031663	lipopolysaccharide-mediated signaling pathway	2/69	65/18614	0.0242417	0.110496	0.0819657	CCL3/IL1B	2
BP	GO:0071715	icosanoid transport	2/69	65/18614	0.0242417	0.110496	0.0819657	IL1B/SLCO2B1	2
BP	GO:0080164	regulation of nitric oxide metabolic process	2/69	65/18614	0.0242417	0.110496	0.0819657	IL1B/SOD2	2
BP	GO:0051250	negative regulation of lymphocyte activation	3/69	168/18614	0.0245106	0.11144	0.082666	HLA-DRB1/CD74/PELI1	3
BP	GO:0007568	aging	3/69	169/18614	0.0248888	0.112825	0.0836936	C1QA/SOD2/CTSC	3
BP	GO:0060760	positive regulation of response to cytokine stimulus	2/69	66/18614	0.0249403	0.112825	0.0836936	RBM47/CD74	2
BP	GO:0001912	positive regulation of leukocyte mediated cytotoxicity	2/69	67/18614	0.0256471	0.115157	0.085423	HLA-DRA/HLA-DRB1	2
BP	GO:0038034	signal transduction in absence of ligand	2/69	67/18614	0.0256471	0.115157	0.085423	IL1B/BCL2A1	2
BP	GO:0097192	extrinsic apoptotic signaling pathway in absence of ligand	2/69	67/18614	0.0256471	0.115157	0.085423	IL1B/BCL2A1	2
BP	GO:0048872	homeostasis of number of cells	4/69	304/18614	0.0263228	0.11778	0.0873694	SLC40A1/HMOX1/GPR183/CD74	4
BP	GO:2000401	regulation of lymphocyte migration	2/69	68/18614	0.0263619	0.11778	0.0873694	CCL3/CCL4	2
BP	GO:0045576	mast cell activation	2/69	69/18614	0.0270848	0.120711	0.0895436	HMOX1/LCP2	2
BP	GO:0071375	cellular response to peptide hormone stimulus	4/69	308/18614	0.0274422	0.122003	0.0905016	IL1B/NFKB1/NR4A2/PDK4	4
BP	GO:0015718	monocarboxylic acid transport	3/69	177/18614	0.0280281	0.124301	0.0922066	IL1B/SLCO2B1/PLIN2	3
BP	GO:0033344	cholesterol efflux	2/69	71/18614	0.0285546	0.12571	0.0932513	PLTP/ABCA1	2
BP	GO:0070265	necrotic cell death	2/69	71/18614	0.0285546	0.12571	0.0932513	NINJ1/PELI1	2
BP	GO:0072678	T cell migration	2/69	71/18614	0.0285546	0.12571	0.0932513	CCL3/GPR183	2
BP	GO:0050808	synapse organization	5/69	466/18614	0.0292319	0.127443	0.0945368	C1QC/C1QA/C1QB/LGMN/SIPA1L1	5
BP	GO:0051048	negative regulation of secretion	3/69	180/18614	0.0292573	0.127443	0.0945368	IL1B/HMOX1/CD74	3
BP	GO:0002260	lymphocyte homeostasis	2/69	72/18614	0.0293012	0.127443	0.0945368	SLC40A1/CD74	2
BP	GO:0006024	glycosaminoglycan biosynthetic process	2/69	72/18614	0.0293012	0.127443	0.0945368	IL1B/NFKB1	2
BP	GO:0042130	negative regulation of T cell proliferation	2/69	72/18614	0.0293012	0.127443	0.0945368	HLA-DRB1/PELI1	2
BP	GO:0071260	cellular response to mechanical stimulus	2/69	73/18614	0.0300556	0.13041	0.0967378	IL1B/NFKB1	2
BP	GO:0006109	regulation of carbohydrate metabolic process	3/69	183/18614	0.0305148	0.131769	0.0977458	NFKB1/IER3/PDK4	3
BP	GO:0042129	regulation of T cell proliferation	3/69	183/18614	0.0305148	0.131769	0.0977458	IL1B/HLA-DRB1/PELI1	3
BP	GO:0006023	aminoglycan biosynthetic process	2/69	74/18614	0.0308178	0.132155	0.0980325	IL1B/NFKB1	2
BP	GO:0031343	positive regulation of cell killing	2/69	74/18614	0.0308178	0.132155	0.0980325	HLA-DRA/HLA-DRB1	2
BP	GO:0002706	regulation of lymphocyte mediated immunity	3/69	184/18614	0.0309403	0.132155	0.0980325	IL1B/HLA-DRA/HLA-DRB1	3
BP	GO:0019058	viral life cycle	4/69	320/18614	0.0309704	0.132155	0.0980325	CXCL8/MRC1/HLA-DRB1/CD74	4
BP	GO:0042063	gliogenesis	4/69	320/18614	0.0309704	0.132155	0.0980325	CCL3/IL1B/C1QA/GPR183	4
BP	GO:0048662	negative regulation of smooth muscle cell proliferation	2/69	75/18614	0.0315876	0.134471	0.0997503	SOD2/HMOX1	2
BP	GO:0050728	negative regulation of inflammatory response	3/69	187/18614	0.0322355	0.136906	0.101557	NFKB1/HLA-DRB1/IER3	3
BP	GO:0002700	regulation of production of molecular mediator of immune response	3/69	189/18614	0.0331145	0.139477	0.103464	IL1B/HMOX1/CD74	3
BP	GO:0002833	positive regulation of response to biotic stimulus	4/69	327/18614	0.0331471	0.139477	0.103464	HLA-DRB1/NINJ1/RBM47/PELI1	4
BP	GO:0006809	nitric oxide biosynthetic process	2/69	77/18614	0.0331499	0.139477	0.103464	IL1B/SOD2	2
BP	GO:0032729	positive regulation of type II interferon production	2/69	77/18614	0.0331499	0.139477	0.103464	IL1B/PDE4D	2
BP	GO:0023061	signal release	5/69	483/18614	0.0333676	0.139741	0.10366	IL1B/SLC16A10/HLA-DRB1/ABCA1/MCTP1	5
BP	GO:0051051	negative regulation of transport	5/69	483/18614	0.0333676	0.139741	0.10366	IL1B/NFKB1/HMOX1/MCTP1/CD74	5
BP	GO:0046394	carboxylic acid biosynthetic process	4/69	328/18614	0.0334652	0.139826	0.103723	IL1B/GGTA1/CD74/PDK4	4
BP	GO:0002822	regulation of adaptive immune response based on somatic recombination of immune receptors built from immunoglobulin superfamily domains	3/69	190/18614	0.0335588	0.139893	0.103772	IL1B/HLA-DRA/HLA-DRB1	3
BP	GO:0002220	innate immune response activating cell surface receptor signaling pathway	2/69	78/18614	0.0339422	0.140782	0.104432	NINJ1/PELI1	2
BP	GO:0002437	inflammatory response to antigenic stimulus	2/69	78/18614	0.0339422	0.140782	0.104432	HLA-DRB1/A2M	2
BP	GO:0050777	negative regulation of immune response	3/69	191/18614	0.0340061	0.140782	0.104432	HLA-DRB1/HMOX1/A2M	3
BP	GO:0044270	cellular nitrogen compound catabolic process	5/69	486/18614	0.0341336	0.140987	0.104584	SLCO2B1/HMOX1/PDE4D/RBM47/BLVRB	5
BP	GO:0016053	organic acid biosynthetic process	4/69	331/18614	0.0344304	0.141888	0.105252	IL1B/GGTA1/CD74/PDK4	4
BP	GO:0046700	heterocycle catabolic process	5/69	488/18614	0.0346503	0.142469	0.105683	SLCO2B1/HMOX1/PDE4D/RBM47/BLVRB	5
BP	GO:0002720	positive regulation of cytokine production involved in immune response	2/69	80/18614	0.0355491	0.144342	0.107073	IL1B/CD74	2
BP	GO:0097061	dendritic spine organization	2/69	80/18614	0.0355491	0.144342	0.107073	LGMN/SIPA1L1	2
BP	GO:0140115	export across plasma membrane	2/69	80/18614	0.0355491	0.144342	0.107073	SLC40A1/ABCA1	2
BP	GO:0002791	regulation of peptide secretion	3/69	195/18614	0.0358266	0.144342	0.107073	IL1B/HLA-DRB1/CD74	3
BP	GO:0043299	leukocyte degranulation	2/69	81/18614	0.0363634	0.144342	0.107073	CCL3/HMOX1	2
BP	GO:0009895	negative regulation of catabolic process	4/69	337/18614	0.0364093	0.144342	0.107073	IL1B/HMOX1/RBM47/IER3	4
BP	GO:0003056	regulation of vascular associated smooth muscle contraction	1/69	10/18614	0.0364653	0.144342	0.107073	DOCK4	1
BP	GO:0006086	acetyl-CoA biosynthetic process from pyruvate	1/69	10/18614	0.0364653	0.144342	0.107073	PDK4	1
BP	GO:0010887	negative regulation of cholesterol storage	1/69	10/18614	0.0364653	0.144342	0.107073	ABCA1	1
BP	GO:0031642	negative regulation of myelination	1/69	10/18614	0.0364653	0.144342	0.107073	CTSC	1
BP	GO:0032353	negative regulation of hormone biosynthetic process	1/69	10/18614	0.0364653	0.144342	0.107073	NFKB1	1
BP	GO:0033007	negative regulation of mast cell activation involved in immune response	1/69	10/18614	0.0364653	0.144342	0.107073	HMOX1	1
BP	GO:0034356	NAD biosynthesis via nicotinamide riboside salvage pathway	1/69	10/18614	0.0364653	0.144342	0.107073	NAMPT	1
BP	GO:0042368	vitamin D biosynthetic process	1/69	10/18614	0.0364653	0.144342	0.107073	NFKB1	1
BP	GO:1901750	leukotriene D4 biosynthetic process	1/69	10/18614	0.0364653	0.144342	0.107073	GGTA1	1
BP	GO:1903596	regulation of gap junction assembly	1/69	10/18614	0.0364653	0.144342	0.107073	IL1B	1
BP	GO:1905461	positive regulation of vascular associated smooth muscle cell apoptotic process	1/69	10/18614	0.0364653	0.144342	0.107073	SOD2	1
BP	GO:0001906	cell killing	3/69	197/18614	0.0367554	0.144855	0.107453	HLA-DRA/HLA-DRB1/CTSC	3
BP	GO:0090087	regulation of peptide transport	3/69	197/18614	0.0367554	0.144855	0.107453	IL1B/HLA-DRB1/CD74	3
BP	GO:0050848	regulation of calcium-mediated signaling	2/69	82/18614	0.0371849	0.146228	0.108472	CCL3/CCL4	2
BP	GO:0046209	nitric oxide metabolic process	2/69	83/18614	0.0380136	0.148838	0.110408	IL1B/SOD2	2
BP	GO:0051851	modulation by host of symbiont process	2/69	83/18614	0.0380136	0.148838	0.110408	CCL3/CCL4	2
BP	GO:0071248	cellular response to metal ion	3/69	200/18614	0.0381719	0.149135	0.110628	SLC40A1/HMOX1/LGMN	3
BP	GO:0007626	locomotory behavior	3/69	201/18614	0.0386502	0.150677	0.111772	SELENOP/SOD2/NR4A2	3
BP	GO:0019216	regulation of lipid metabolic process	4/69	344/18614	0.0388	0.150802	0.111865	IL1B/NFKB1/CD74/PDK4	4
BP	GO:2001057	reactive nitrogen species metabolic process	2/69	84/18614	0.0388493	0.150802	0.111865	IL1B/SOD2	2
BP	GO:0010660	regulation of muscle cell apoptotic process	2/69	85/18614	0.0396921	0.151828	0.112626	SOD2/HMOX1	2
BP	GO:0001660	fever generation	1/69	11/18614	0.0400389	0.151828	0.112626	IL1B	1
BP	GO:0001867	complement activation, lectin pathway	1/69	11/18614	0.0400389	0.151828	0.112626	A2M	1
BP	GO:0002604	regulation of dendritic cell antigen processing and presentation	1/69	11/18614	0.0400389	0.151828	0.112626	CD74	1
BP	GO:0010269	response to selenium ion	1/69	11/18614	0.0400389	0.151828	0.112626	SOD2	1
BP	GO:0032754	positive regulation of interleukin-5 production	1/69	11/18614	0.0400389	0.151828	0.112626	PDE4D	1
BP	GO:0043951	negative regulation of cAMP-mediated signaling	1/69	11/18614	0.0400389	0.151828	0.112626	PDE4D	1
BP	GO:0045060	negative thymic T cell selection	1/69	11/18614	0.0400389	0.151828	0.112626	CD74	1
BP	GO:0060081	membrane hyperpolarization	1/69	11/18614	0.0400389	0.151828	0.112626	SOD2	1
BP	GO:0070327	thyroid hormone transport	1/69	11/18614	0.0400389	0.151828	0.112626	SLC16A10	1
BP	GO:1901844	regulation of cell communication by electrical coupling involved in cardiac conduction	1/69	11/18614	0.0400389	0.151828	0.112626	PDE4D	1
BP	GO:0033077	T cell differentiation in thymus	2/69	86/18614	0.0405418	0.15297	0.113473	IL1B/CD74	2
BP	GO:0002819	regulation of adaptive immune response	3/69	205/18614	0.0405942	0.15297	0.113473	IL1B/HLA-DRA/HLA-DRB1	3
BP	GO:0022408	negative regulation of cell-cell adhesion	3/69	205/18614	0.0405942	0.15297	0.113473	HLA-DRB1/CD74/PELI1	3
BP	GO:0046889	positive regulation of lipid biosynthetic process	2/69	87/18614	0.0413984	0.155029	0.115	IL1B/CD74	2
BP	GO:0048145	regulation of fibroblast proliferation	2/69	87/18614	0.0413984	0.155029	0.115	SOD2/CD74	2
BP	GO:0048708	astrocyte differentiation	2/69	87/18614	0.0413984	0.155029	0.115	IL1B/C1QA	2
BP	GO:0033273	response to vitamin	2/69	88/18614	0.0422618	0.156145	0.115828	FOLR2/SOD2	2
BP	GO:0050672	negative regulation of lymphocyte proliferation	2/69	88/18614	0.0422618	0.156145	0.115828	HLA-DRB1/PELI1	2
BP	GO:0048167	regulation of synaptic plasticity	3/69	209/18614	0.0425871	0.156145	0.115828	MCTP1/LGMN/SIPA1L1	3
BP	GO:0032945	negative regulation of mononuclear cell proliferation	2/69	89/18614	0.0431319	0.156145	0.115828	HLA-DRB1/PELI1	2
BP	GO:0001553	luteinization	1/69	12/18614	0.0435995	0.156145	0.115828	A2M	1
BP	GO:0002424	T cell mediated immune response to tumor cell	1/69	12/18614	0.0435995	0.156145	0.115828	HLA-DRB1	1
BP	GO:0002887	negative regulation of myeloid leukocyte mediated immunity	1/69	12/18614	0.0435995	0.156145	0.115828	HMOX1	1
BP	GO:0016554	cytidine to uridine editing	1/69	12/18614	0.0435995	0.156145	0.115828	RBM47	1
BP	GO:0030656	regulation of vitamin metabolic process	1/69	12/18614	0.0435995	0.156145	0.115828	NFKB1	1
BP	GO:0031650	regulation of heat generation	1/69	12/18614	0.0435995	0.156145	0.115828	IL1B	1
BP	GO:0032351	negative regulation of hormone metabolic process	1/69	12/18614	0.0435995	0.156145	0.115828	NFKB1	1
BP	GO:0033083	regulation of immature T cell proliferation	1/69	12/18614	0.0435995	0.156145	0.115828	IL1B	1
BP	GO:0033084	regulation of immature T cell proliferation in thymus	1/69	12/18614	0.0435995	0.156145	0.115828	IL1B	1
BP	GO:0040015	negative regulation of multicellular organism growth	1/69	12/18614	0.0435995	0.156145	0.115828	LGMN	1
BP	GO:0042416	dopamine biosynthetic process	1/69	12/18614	0.0435995	0.156145	0.115828	NR4A2	1
BP	GO:0043383	negative T cell selection	1/69	12/18614	0.0435995	0.156145	0.115828	CD74	1
BP	GO:0051593	response to folic acid	1/69	12/18614	0.0435995	0.156145	0.115828	FOLR2	1
BP	GO:0090677	reversible differentiation	1/69	12/18614	0.0435995	0.156145	0.115828	SOD2	1
BP	GO:0097264	self proteolysis	1/69	12/18614	0.0435995	0.156145	0.115828	LGMN	1
BP	GO:1901748	leukotriene D4 metabolic process	1/69	12/18614	0.0435995	0.156145	0.115828	GGTA1	1
BP	GO:1903977	positive regulation of glial cell migration	1/69	12/18614	0.0435995	0.156145	0.115828	CCL3	1
BP	GO:2001198	regulation of dendritic cell differentiation	1/69	12/18614	0.0435995	0.156145	0.115828	TMEM176B	1
BP	GO:0010657	muscle cell apoptotic process	2/69	90/18614	0.0440088	0.156678	0.116224	SOD2/HMOX1	2
BP	GO:0051262	protein tetramerization	2/69	90/18614	0.0440088	0.156678	0.116224	HLA-DRB1/SOD2	2
BP	GO:0106027	neuron projection organization	2/69	90/18614	0.0440088	0.156678	0.116224	LGMN/SIPA1L1	2
BP	GO:0042098	T cell proliferation	3/69	213/18614	0.0446286	0.158572	0.117629	IL1B/HLA-DRB1/PELI1	3
BP	GO:1901216	positive regulation of neuron death	2/69	92/18614	0.0457825	0.162352	0.120433	CCL3/C1QA	2
BP	GO:0042180	cellular ketone metabolic process	3/69	216/18614	0.0461914	0.162716	0.120702	IL1B/CD74/PDK4	3
BP	GO:1900542	regulation of purine nucleotide metabolic process	2/69	93/18614	0.0466791	0.162716	0.120702	IER3/PDK4	2
BP	GO:0009214	cyclic nucleotide catabolic process	1/69	13/18614	0.047147	0.162716	0.120702	PDE4D	1
BP	GO:0010745	negative regulation of macrophage derived foam cell differentiation	1/69	13/18614	0.047147	0.162716	0.120702	ABCA1	1
BP	GO:0015801	aromatic amino acid transport	1/69	13/18614	0.047147	0.162716	0.120702	SLC16A10	1
BP	GO:0033079	immature T cell proliferation	1/69	13/18614	0.047147	0.162716	0.120702	IL1B	1
BP	GO:0033080	immature T cell proliferation in thymus	1/69	13/18614	0.047147	0.162716	0.120702	IL1B	1
BP	GO:0034380	high-density lipoprotein particle assembly	1/69	13/18614	0.047147	0.162716	0.120702	ABCA1	1
BP	GO:0034616	response to laminar fluid shear stress	1/69	13/18614	0.047147	0.162716	0.120702	ABCA1	1
BP	GO:0035589	G protein-coupled purinergic nucleotide receptor signaling pathway	1/69	13/18614	0.047147	0.162716	0.120702	GPR34	1
BP	GO:0045916	negative regulation of complement activation	1/69	13/18614	0.047147	0.162716	0.120702	A2M	1
BP	GO:0070486	leukocyte aggregation	1/69	13/18614	0.047147	0.162716	0.120702	IL1B	1
BP	GO:0070493	thrombin-activated receptor signaling pathway	1/69	13/18614	0.047147	0.162716	0.120702	IQGAP2	1
BP	GO:1905065	positive regulation of vascular associated smooth muscle cell differentiation	1/69	13/18614	0.047147	0.162716	0.120702	SOD2	1
BP	GO:0010038	response to metal ion	4/69	367/18614	0.047279	0.16286	0.120809	SLC40A1/SOD2/HMOX1/LGMN	4
BP	GO:0006140	regulation of nucleotide metabolic process	2/69	94/18614	0.0475822	0.163592	0.121353	IER3/PDK4	2
BP	GO:0072330	monocarboxylic acid biosynthetic process	3/69	220/18614	0.0483171	0.165459	0.122737	IL1B/CD74/PDK4	3
BP	GO:0001910	regulation of leukocyte mediated cytotoxicity	2/69	95/18614	0.0484917	0.165459	0.122737	HLA-DRA/HLA-DRB1	2
BP	GO:0045638	negative regulation of myeloid cell differentiation	2/69	95/18614	0.0484917	0.165459	0.122737	CCL3/C1QC	2
BP	GO:1904705	regulation of vascular associated smooth muscle cell proliferation	2/69	95/18614	0.0484917	0.165459	0.122737	SOD2/HMOX1	2
BP	GO:0001818	negative regulation of cytokine production	4/69	371/18614	0.0488513	0.166026	0.123158	NFKB1/HLA-DRB1/HMOX1/CD83	4
BP	GO:0070664	negative regulation of leukocyte proliferation	2/69	96/18614	0.0494076	0.166026	0.123158	HLA-DRB1/PELI1	2
BP	GO:1903510	mucopolysaccharide metabolic process	2/69	96/18614	0.0494076	0.166026	0.123158	IL1B/NFKB1	2
BP	GO:0045088	regulation of innate immune response	4/69	373/18614	0.0496482	0.166026	0.123158	NINJ1/RBM47/PELI1/A2M	4
BP	GO:0000041	transition metal ion transport	2/69	97/18614	0.0503298	0.166026	0.123158	SLC40A1/FTL	2
BP	GO:0006576	biogenic amine metabolic process	2/69	97/18614	0.0503298	0.166026	0.123158	NR4A2/SAT1	2
BP	GO:1990874	vascular associated smooth muscle cell proliferation	2/69	97/18614	0.0503298	0.166026	0.123158	SOD2/HMOX1	2
BP	GO:0001976	nervous system process involved in regulation of systemic arterial blood pressure	1/69	14/18614	0.0506816	0.166026	0.123158	SOD2	1
BP	GO:0006596	polyamine biosynthetic process	1/69	14/18614	0.0506816	0.166026	0.123158	SAT1	1
BP	GO:0016322	neuron remodeling	1/69	14/18614	0.0506816	0.166026	0.123158	C1QA	1
BP	GO:0032306	regulation of prostaglandin secretion	1/69	14/18614	0.0506816	0.166026	0.123158	IL1B	1
BP	GO:0032308	positive regulation of prostaglandin secretion	1/69	14/18614	0.0506816	0.166026	0.123158	IL1B	1
BP	GO:0033004	negative regulation of mast cell activation	1/69	14/18614	0.0506816	0.166026	0.123158	HMOX1	1
BP	GO:0033700	phospholipid efflux	1/69	14/18614	0.0506816	0.166026	0.123158	ABCA1	1
BP	GO:0042762	regulation of sulfur metabolic process	1/69	14/18614	0.0506816	0.166026	0.123158	PDK4	1
BP	GO:0043301	negative regulation of leukocyte degranulation	1/69	14/18614	0.0506816	0.166026	0.123158	HMOX1	1
BP	GO:0045059	positive thymic T cell selection	1/69	14/18614	0.0506816	0.166026	0.123158	CD74	1
BP	GO:0050930	induction of positive chemotaxis	1/69	14/18614	0.0506816	0.166026	0.123158	CXCL8	1
BP	GO:0051764	actin crosslink formation	1/69	14/18614	0.0506816	0.166026	0.123158	MARCKS	1
BP	GO:0071361	cellular response to ethanol	1/69	14/18614	0.0506816	0.166026	0.123158	SOD2	1
BP	GO:1901029	negative regulation of mitochondrial outer membrane permeabilization involved in apoptotic signaling pathway	1/69	14/18614	0.0506816	0.166026	0.123158	IER3	1
BP	GO:1901077	regulation of relaxation of muscle	1/69	14/18614	0.0506816	0.166026	0.123158	PDE4D	1
BP	GO:0002275	myeloid cell activation involved in immune response	2/69	98/18614	0.0512582	0.16761	0.124333	CCL3/HMOX1	2
BP	GO:0097191	extrinsic apoptotic signaling pathway	3/69	227/18614	0.0521514	0.169744	0.125916	IL1B/BCL2A1/HMOX1	3
BP	GO:2001237	negative regulation of extrinsic apoptotic signaling pathway	2/69	99/18614	0.0521927	0.169744	0.125916	IL1B/HMOX1	2
BP	GO:2001243	negative regulation of intrinsic apoptotic signaling pathway	2/69	99/18614	0.0521927	0.169744	0.125916	SOD2/CD74	2
BP	GO:0019080	viral gene expression	2/69	100/18614	0.0531334	0.170745	0.126659	CCL3/CCL4	2
BP	GO:0032755	positive regulation of interleukin-6 production	2/69	100/18614	0.0531334	0.170745	0.126659	IL1B/CD74	2
BP	GO:0002836	positive regulation of response to tumor cell	1/69	15/18614	0.0542033	0.170745	0.126659	HLA-DRB1	1
BP	GO:0002839	positive regulation of immune response to tumor cell	1/69	15/18614	0.0542033	0.170745	0.126659	HLA-DRB1	1
BP	GO:0010649	regulation of cell communication by electrical coupling	1/69	15/18614	0.0542033	0.170745	0.126659	PDE4D	1
BP	GO:0010889	regulation of sequestering of triglyceride	1/69	15/18614	0.0542033	0.170745	0.126659	PLIN2	1
BP	GO:0032725	positive regulation of granulocyte macrophage colony-stimulating factor production	1/69	15/18614	0.0542033	0.170745	0.126659	IL1B	1
BP	GO:0034116	positive regulation of heterotypic cell-cell adhesion	1/69	15/18614	0.0542033	0.170745	0.126659	IL1B	1
BP	GO:0043252	sodium-independent organic anion transport	1/69	15/18614	0.0542033	0.170745	0.126659	SLCO2B1	1
BP	GO:0043518	negative regulation of DNA damage response, signal transduction by p53 class mediator	1/69	15/18614	0.0542033	0.170745	0.126659	CD74	1
BP	GO:0045820	negative regulation of glycolytic process	1/69	15/18614	0.0542033	0.170745	0.126659	IER3	1
BP	GO:0045986	negative regulation of smooth muscle contraction	1/69	15/18614	0.0542033	0.170745	0.126659	DOCK4	1
BP	GO:0060354	negative regulation of cell adhesion molecule production	1/69	15/18614	0.0542033	0.170745	0.126659	CXCL8	1
BP	GO:0071639	positive regulation of monocyte chemotactic protein-1 production	1/69	15/18614	0.0542033	0.170745	0.126659	IL1B	1
BP	GO:0072378	blood coagulation, fibrin clot formation	1/69	15/18614	0.0542033	0.170745	0.126659	F13A1	1
BP	GO:0090280	positive regulation of calcium ion import	1/69	15/18614	0.0542033	0.170745	0.126659	CCL3	1
BP	GO:1902166	negative regulation of intrinsic apoptotic signaling pathway in response to DNA damage by p53 class mediator	1/69	15/18614	0.0542033	0.170745	0.126659	CD74	1
BP	GO:2001028	positive regulation of endothelial cell chemotaxis	1/69	15/18614	0.0542033	0.170745	0.126659	LGMN	1
BP	GO:0071241	cellular response to inorganic substance	3/69	231/18614	0.0544071	0.171089	0.126913	SLC40A1/HMOX1/LGMN	3
BP	GO:0030316	osteoclast differentiation	2/69	102/18614	0.0550329	0.172756	0.12815	CCL3/GPR183	2
BP	GO:0051651	maintenance of location in cell	3/69	233/18614	0.0555524	0.174078	0.129131	CCL3/FTL/PDE4D	3
BP	GO:0032677	regulation of interleukin-8 production	2/69	103/18614	0.0559916	0.174078	0.129131	IL1B/CD74	2
BP	GO:0045639	positive regulation of myeloid cell differentiation	2/69	103/18614	0.0559916	0.174078	0.129131	HLA-DRB1/CD74	2
BP	GO:0048144	fibroblast proliferation	2/69	103/18614	0.0559916	0.174078	0.129131	SOD2/CD74	2
BP	GO:1902882	regulation of response to oxidative stress	2/69	103/18614	0.0559916	0.174078	0.129131	SOD2/MCTP1	2
BP	GO:0007188	adenylate cyclase-modulating G protein-coupled receptor signaling pathway	3/69	234/18614	0.0561294	0.174078	0.129131	ABCA1/PDE4D/RGS1	3
BP	GO:0009743	response to carbohydrate	3/69	234/18614	0.0561294	0.174078	0.129131	IL1B/HLA-DRB1/SOD2	3
BP	GO:0015914	phospholipid transport	2/69	104/18614	0.0569563	0.175667	0.130309	PLTP/ABCA1	2
BP	GO:0032637	interleukin-8 production	2/69	104/18614	0.0569563	0.175667	0.130309	IL1B/CD74	2
BP	GO:0002903	negative regulation of B cell apoptotic process	1/69	16/18614	0.0577121	0.175667	0.130309	CD74	1
BP	GO:0016045	detection of bacterium	1/69	16/18614	0.0577121	0.175667	0.130309	HLA-DRB1	1
BP	GO:0030852	regulation of granulocyte differentiation	1/69	16/18614	0.0577121	0.175667	0.130309	C1QC	1
BP	GO:0034375	high-density lipoprotein particle remodeling	1/69	16/18614	0.0577121	0.175667	0.130309	PLTP	1
BP	GO:0034393	positive regulation of smooth muscle cell apoptotic process	1/69	16/18614	0.0577121	0.175667	0.130309	SOD2	1
BP	GO:0042795	snRNA transcription by RNA polymerase II	1/69	16/18614	0.0577121	0.175667	0.130309	ELL2	1
BP	GO:0051044	positive regulation of membrane protein ectodomain proteolysis	1/69	16/18614	0.0577121	0.175667	0.130309	IL1B	1
BP	GO:0055091	phospholipid homeostasis	1/69	16/18614	0.0577121	0.175667	0.130309	ABCA1	1
BP	GO:1902931	negative regulation of alcohol biosynthetic process	1/69	16/18614	0.0577121	0.175667	0.130309	NFKB1	1
BP	GO:0072593	reactive oxygen species metabolic process	3/69	237/18614	0.0578777	0.175874	0.130463	SOD2/IER3/PDK4	3
BP	GO:0030072	peptide hormone secretion	3/69	238/18614	0.0584662	0.177364	0.131568	IL1B/SLC16A10/HLA-DRB1	3
BP	GO:0046822	regulation of nucleocytoplasmic transport	2/69	107/18614	0.0598849	0.178771	0.132612	IL1B/IER3	2
BP	GO:0062014	negative regulation of small molecule metabolic process	2/69	107/18614	0.0598849	0.178771	0.132612	NFKB1/IER3	2
BP	GO:0062207	regulation of pattern recognition receptor signaling pathway	2/69	107/18614	0.0598849	0.178771	0.132612	NINJ1/PELI1	2
BP	GO:0009636	response to toxic substance	3/69	242/18614	0.0608486	0.178771	0.132612	CCL3/CCL4/SOD2	3
BP	GO:1901617	organic hydroxy compound biosynthetic process	3/69	242/18614	0.0608486	0.178771	0.132612	PLTP/NFKB1/NR4A2	3
BP	GO:0002921	negative regulation of humoral immune response	1/69	17/18614	0.061208	0.178771	0.132612	A2M	1
BP	GO:0006085	acetyl-CoA biosynthetic process	1/69	17/18614	0.061208	0.178771	0.132612	PDK4	1
BP	GO:0030949	positive regulation of vascular endothelial growth factor receptor signaling pathway	1/69	17/18614	0.061208	0.178771	0.132612	IL1B	1
BP	GO:0031649	heat generation	1/69	17/18614	0.061208	0.178771	0.132612	IL1B	1
BP	GO:0032488	Cdc42 protein signal transduction	1/69	17/18614	0.061208	0.178771	0.132612	ABCA1	1
BP	GO:0034138	toll-like receptor 3 signaling pathway	1/69	17/18614	0.061208	0.178771	0.132612	PELI1	1
BP	GO:0035627	ceramide transport	1/69	17/18614	0.061208	0.178771	0.132612	PLTP	1
BP	GO:0035729	cellular response to hepatocyte growth factor stimulus	1/69	17/18614	0.061208	0.178771	0.132612	LGMN	1
BP	GO:0036166	phenotypic switching	1/69	17/18614	0.061208	0.178771	0.132612	SOD2	1
BP	GO:0046827	positive regulation of protein export from nucleus	1/69	17/18614	0.061208	0.178771	0.132612	IL1B	1
BP	GO:0055119	relaxation of cardiac muscle	1/69	17/18614	0.061208	0.178771	0.132612	PDE4D	1
BP	GO:0070206	protein trimerization	1/69	17/18614	0.061208	0.178771	0.132612	CD74	1
BP	GO:1901550	regulation of endothelial cell development	1/69	17/18614	0.061208	0.178771	0.132612	IL1B	1
BP	GO:1902165	regulation of intrinsic apoptotic signaling pathway in response to DNA damage by p53 class mediator	1/69	17/18614	0.061208	0.178771	0.132612	CD74	1
BP	GO:1903140	regulation of establishment of endothelial barrier	1/69	17/18614	0.061208	0.178771	0.132612	IL1B	1
BP	GO:1904948	midbrain dopaminergic neuron differentiation	1/69	17/18614	0.061208	0.178771	0.132612	NR4A2	1
BP	GO:1905288	vascular associated smooth muscle cell apoptotic process	1/69	17/18614	0.061208	0.178771	0.132612	SOD2	1
BP	GO:1905459	regulation of vascular associated smooth muscle cell apoptotic process	1/69	17/18614	0.061208	0.178771	0.132612	SOD2	1
BP	GO:0045833	negative regulation of lipid metabolic process	2/69	109/18614	0.0618658	0.1804	0.133821	IL1B/NFKB1	2
BP	GO:0002444	myeloid leukocyte mediated immunity	2/69	110/18614	0.0628646	0.181598	0.134709	CCL3/HMOX1	2
BP	GO:0031341	regulation of cell killing	2/69	110/18614	0.0628646	0.181598	0.134709	HLA-DRA/HLA-DRB1	2
BP	GO:0018958	phenol-containing compound metabolic process	2/69	111/18614	0.0638689	0.181598	0.134709	SLC16A10/NR4A2	2
BP	GO:0051341	regulation of oxidoreductase activity	2/69	111/18614	0.0638689	0.181598	0.134709	IL1B/NFKB1	2
BP	GO:0002827	positive regulation of T-helper 1 type immune response	1/69	18/18614	0.0646912	0.181598	0.134709	IL1B	1
BP	GO:0002830	positive regulation of type 2 immune response	1/69	18/18614	0.0646912	0.181598	0.134709	CD74	1
BP	GO:0006595	polyamine metabolic process	1/69	18/18614	0.0646912	0.181598	0.134709	SAT1	1
BP	GO:0010885	regulation of cholesterol storage	1/69	18/18614	0.0646912	0.181598	0.134709	ABCA1	1
BP	GO:0016264	gap junction assembly	1/69	18/18614	0.0646912	0.181598	0.134709	IL1B	1
BP	GO:0031645	negative regulation of nervous system process	1/69	18/18614	0.0646912	0.181598	0.134709	CTSC	1
BP	GO:0032310	prostaglandin secretion	1/69	18/18614	0.0646912	0.181598	0.134709	IL1B	1
BP	GO:0032604	granulocyte macrophage colony-stimulating factor production	1/69	18/18614	0.0646912	0.181598	0.134709	IL1B	1
BP	GO:0032645	regulation of granulocyte macrophage colony-stimulating factor production	1/69	18/18614	0.0646912	0.181598	0.134709	IL1B	1
BP	GO:0032769	negative regulation of monooxygenase activity	1/69	18/18614	0.0646912	0.181598	0.134709	NFKB1	1
BP	GO:0035234	ectopic germ cell programmed cell death	1/69	18/18614	0.0646912	0.181598	0.134709	IL1B	1
BP	GO:0042402	cellular biogenic amine catabolic process	1/69	18/18614	0.0646912	0.181598	0.134709	SAT1	1
BP	GO:0050665	hydrogen peroxide biosynthetic process	1/69	18/18614	0.0646912	0.181598	0.134709	SOD2	1
BP	GO:0051770	positive regulation of nitric-oxide synthase biosynthetic process	1/69	18/18614	0.0646912	0.181598	0.134709	NAMPT	1
BP	GO:0072376	protein activation cascade	1/69	18/18614	0.0646912	0.181598	0.134709	F13A1	1
BP	GO:0072567	chemokine (C-X-C motif) ligand 2 production	1/69	18/18614	0.0646912	0.181598	0.134709	CD74	1
BP	GO:0086103	G protein-coupled receptor signaling pathway involved in heart process	1/69	18/18614	0.0646912	0.181598	0.134709	PDE4D	1
BP	GO:0090594	inflammatory response to wounding	1/69	18/18614	0.0646912	0.181598	0.134709	HMOX1	1
BP	GO:2000341	regulation of chemokine (C-X-C motif) ligand 2 production	1/69	18/18614	0.0646912	0.181598	0.134709	CD74	1
BP	GO:2000811	negative regulation of anoikis	1/69	18/18614	0.0646912	0.181598	0.134709	PDK4	1
BP	GO:0006090	pyruvate metabolic process	2/69	112/18614	0.0648787	0.181842	0.13489	IER3/PDK4	2
BP	GO:0031532	actin cytoskeleton reorganization	2/69	114/18614	0.0669145	0.186695	0.13849	IQGAP2/SIPA1L1	2
BP	GO:0033559	unsaturated fatty acid metabolic process	2/69	114/18614	0.0669145	0.186695	0.13849	IL1B/CD74	2
BP	GO:0097305	response to alcohol	3/69	252/18614	0.0670014	0.186695	0.13849	CCL3/SOD2/A2M	3
BP	GO:0002523	leukocyte migration involved in inflammatory response	1/69	19/18614	0.0681617	0.186695	0.13849	NINJ1	1
BP	GO:0009301	snRNA transcription	1/69	19/18614	0.0681617	0.186695	0.13849	ELL2	1
BP	GO:0010744	positive regulation of macrophage derived foam cell differentiation	1/69	19/18614	0.0681617	0.186695	0.13849	NFKB1	1
BP	GO:0016553	base conversion or substitution editing	1/69	19/18614	0.0681617	0.186695	0.13849	RBM47	1
BP	GO:0032695	negative regulation of interleukin-12 production	1/69	19/18614	0.0681617	0.186695	0.13849	NFKB1	1
BP	GO:0035728	response to hepatocyte growth factor	1/69	19/18614	0.0681617	0.186695	0.13849	LGMN	1
BP	GO:0035743	CD4-positive, alpha-beta T cell cytokine production	1/69	19/18614	0.0681617	0.186695	0.13849	IL1B	1
BP	GO:0045091	regulation of single stranded viral RNA replication via double stranded DNA intermediate	1/69	19/18614	0.0681617	0.186695	0.13849	CXCL8	1
BP	GO:0051152	positive regulation of smooth muscle cell differentiation	1/69	19/18614	0.0681617	0.186695	0.13849	SOD2	1
BP	GO:0097202	activation of cysteine-type endopeptidase activity	1/69	19/18614	0.0681617	0.186695	0.13849	LGMN	1
BP	GO:0098543	detection of other organism	1/69	19/18614	0.0681617	0.186695	0.13849	HLA-DRB1	1
BP	GO:1902176	negative regulation of oxidative stress-induced intrinsic apoptotic signaling pathway	1/69	19/18614	0.0681617	0.186695	0.13849	SOD2	1
BP	GO:0006898	receptor-mediated endocytosis	3/69	256/18614	0.0695399	0.189828	0.140814	CXCL8/MRC1/STAB1	3
BP	GO:0009308	amine metabolic process	2/69	117/18614	0.0700078	0.189828	0.140814	NR4A2/SAT1	2
BP	GO:0030203	glycosaminoglycan metabolic process	2/69	117/18614	0.0700078	0.189828	0.140814	IL1B/NFKB1	2
BP	GO:0050830	defense response to Gram-positive bacterium	2/69	118/18614	0.0710493	0.189828	0.140814	IL1B/RNASE1	2
BP	GO:0051702	biological process involved in interaction with symbiont	2/69	118/18614	0.0710493	0.189828	0.140814	CCL3/CCL4	2
BP	GO:0002577	regulation of antigen processing and presentation	1/69	20/18614	0.0716194	0.189828	0.140814	CD74	1
BP	GO:0009310	amine catabolic process	1/69	20/18614	0.0716194	0.189828	0.140814	SAT1	1
BP	GO:0010310	regulation of hydrogen peroxide metabolic process	1/69	20/18614	0.0716194	0.189828	0.140814	SOD2	1
BP	GO:0010878	cholesterol storage	1/69	20/18614	0.0716194	0.189828	0.140814	ABCA1	1
BP	GO:0032634	interleukin-5 production	1/69	20/18614	0.0716194	0.189828	0.140814	PDE4D	1
BP	GO:0032674	regulation of interleukin-5 production	1/69	20/18614	0.0716194	0.189828	0.140814	PDE4D	1
BP	GO:0034755	iron ion transmembrane transport	1/69	20/18614	0.0716194	0.189828	0.140814	SLC40A1	1
BP	GO:0035795	negative regulation of mitochondrial membrane permeability	1/69	20/18614	0.0716194	0.189828	0.140814	IER3	1
BP	GO:0035902	response to immobilization stress	1/69	20/18614	0.0716194	0.189828	0.140814	SOD2	1
BP	GO:0039692	single stranded viral RNA replication via double stranded DNA intermediate	1/69	20/18614	0.0716194	0.189828	0.140814	CXCL8	1
BP	GO:0042053	regulation of dopamine metabolic process	1/69	20/18614	0.0716194	0.189828	0.140814	NR4A2	1
BP	GO:0042069	regulation of catecholamine metabolic process	1/69	20/18614	0.0716194	0.189828	0.140814	NR4A2	1
BP	GO:0043691	reverse cholesterol transport	1/69	20/18614	0.0716194	0.189828	0.140814	ABCA1	1
BP	GO:0045056	transcytosis	1/69	20/18614	0.0716194	0.189828	0.140814	FCGRT	1
BP	GO:0055093	response to hyperoxia	1/69	20/18614	0.0716194	0.189828	0.140814	SOD2	1
BP	GO:0060340	positive regulation of type I interferon-mediated signaling pathway	1/69	20/18614	0.0716194	0.189828	0.140814	RBM47	1
BP	GO:0071243	cellular response to arsenic-containing substance	1/69	20/18614	0.0716194	0.189828	0.140814	HMOX1	1
BP	GO:0021782	glial cell development	2/69	119/18614	0.0720958	0.190531	0.141336	IL1B/C1QA	2
BP	GO:0045446	endothelial cell differentiation	2/69	119/18614	0.0720958	0.190531	0.141336	IL1B/PDE4D	2
BP	GO:0043434	response to peptide hormone	4/69	427/18614	0.073864	0.193559	0.143582	IL1B/NFKB1/NR4A2/PDK4	4
BP	GO:0043500	muscle adaptation	2/69	121/18614	0.074204	0.193559	0.143582	IL1B/HMOX1	2
BP	GO:0002837	regulation of immune response to tumor cell	1/69	21/18614	0.0750645	0.193559	0.143582	HLA-DRB1	1
BP	GO:0002902	regulation of B cell apoptotic process	1/69	21/18614	0.0750645	0.193559	0.143582	CD74	1
BP	GO:0006590	thyroid hormone generation	1/69	21/18614	0.0750645	0.193559	0.143582	SLC16A10	1
BP	GO:0010829	negative regulation of glucose transmembrane transport	1/69	21/18614	0.0750645	0.193559	0.143582	IL1B	1
BP	GO:0010888	negative regulation of lipid storage	1/69	21/18614	0.0750645	0.193559	0.143582	ABCA1	1
BP	GO:0019370	leukotriene biosynthetic process	1/69	21/18614	0.0750645	0.193559	0.143582	GGTA1	1
BP	GO:0030502	negative regulation of bone mineralization	1/69	21/18614	0.0750645	0.193559	0.143582	CCL3	1
BP	GO:0032305	positive regulation of icosanoid secretion	1/69	21/18614	0.0750645	0.193559	0.143582	IL1B	1
BP	GO:0060252	positive regulation of glial cell proliferation	1/69	21/18614	0.0750645	0.193559	0.143582	IL1B	1
BP	GO:0060546	negative regulation of necroptotic process	1/69	21/18614	0.0750645	0.193559	0.143582	PELI1	1
BP	GO:0071605	monocyte chemotactic protein-1 production	1/69	21/18614	0.0750645	0.193559	0.143582	IL1B	1
BP	GO:0071637	regulation of monocyte chemotactic protein-1 production	1/69	21/18614	0.0750645	0.193559	0.143582	IL1B	1
BP	GO:0090026	positive regulation of monocyte chemotaxis	1/69	21/18614	0.0750645	0.193559	0.143582	LGMN	1
BP	GO:1903428	positive regulation of reactive oxygen species biosynthetic process	1/69	21/18614	0.0750645	0.193559	0.143582	SOD2	1
BP	GO:1903579	negative regulation of ATP metabolic process	1/69	21/18614	0.0750645	0.193559	0.143582	IER3	1
BP	GO:0002698	negative regulation of immune effector process	2/69	122/18614	0.0752656	0.193619	0.143626	HMOX1/A2M	2
BP	GO:0033674	positive regulation of kinase activity	4/69	430/18614	0.0753593	0.193619	0.143626	IL1B/HLA-DRB1/CD74/LCP2	4
BP	GO:0003018	vascular process in circulatory system	3/69	265/18614	0.0754095	0.193619	0.143626	SLCO2B1/DOCK4/SOD2	3
BP	GO:0051924	regulation of calcium ion transport	3/69	266/18614	0.076075	0.19505	0.144688	CCL3/CCL4/PDE4D	3
BP	GO:0002834	regulation of response to tumor cell	1/69	22/18614	0.078497	0.198164	0.146998	HLA-DRB1	1
BP	GO:0009713	catechol-containing compound biosynthetic process	1/69	22/18614	0.078497	0.198164	0.146998	NR4A2	1
BP	GO:0010042	response to manganese ion	1/69	22/18614	0.078497	0.198164	0.146998	SOD2	1
BP	GO:0032303	regulation of icosanoid secretion	1/69	22/18614	0.078497	0.198164	0.146998	IL1B	1
BP	GO:0042423	catecholamine biosynthetic process	1/69	22/18614	0.078497	0.198164	0.146998	NR4A2	1
BP	GO:0045061	thymic T cell selection	1/69	22/18614	0.078497	0.198164	0.146998	CD74	1
BP	GO:0051767	nitric-oxide synthase biosynthetic process	1/69	22/18614	0.078497	0.198164	0.146998	NAMPT	1
BP	GO:0051769	regulation of nitric-oxide synthase biosynthetic process	1/69	22/18614	0.078497	0.198164	0.146998	NAMPT	1
BP	GO:0062099	negative regulation of programmed necrotic cell death	1/69	22/18614	0.078497	0.198164	0.146998	PELI1	1
BP	GO:0071359	cellular response to dsRNA	1/69	22/18614	0.078497	0.198164	0.146998	NFKB1	1
BP	GO:1903589	positive regulation of blood vessel endothelial cell proliferation involved in sprouting angiogenesis	1/69	22/18614	0.078497	0.198164	0.146998	HMOX1	1
BP	GO:0006022	aminoglycan metabolic process	2/69	126/18614	0.0795602	0.200567	0.148781	IL1B/NFKB1	2
BP	GO:0008286	insulin receptor signaling pathway	2/69	128/18614	0.0817359	0.204509	0.151705	IL1B/PDK4	2
BP	GO:0019430	removal of superoxide radicals	1/69	23/18614	0.081917	0.204509	0.151705	SOD2	1
BP	GO:0019835	cytolysis	1/69	23/18614	0.081917	0.204509	0.151705	NINJ1	1
BP	GO:0046058	cAMP metabolic process	1/69	23/18614	0.081917	0.204509	0.151705	PDE4D	1
BP	GO:1902254	negative regulation of intrinsic apoptotic signaling pathway by p53 class mediator	1/69	23/18614	0.081917	0.204509	0.151705	CD74	1
BP	GO:1904754	positive regulation of vascular associated smooth muscle cell migration	1/69	23/18614	0.081917	0.204509	0.151705	DOCK4	1
BP	GO:1905709	negative regulation of membrane permeability	1/69	23/18614	0.081917	0.204509	0.151705	IER3	1
BP	GO:0042542	response to hydrogen peroxide	2/69	129/18614	0.0828307	0.206041	0.152841	SOD2/HMOX1	2
BP	GO:0051928	positive regulation of calcium ion transport	2/69	129/18614	0.0828307	0.206041	0.152841	CCL3/CCL4	2
BP	GO:0042113	B cell activation	3/69	276/18614	0.0828731	0.206041	0.152841	GPR183/CD74/PELI1	3
BP	GO:0032102	negative regulation of response to external stimulus	4/69	446/18614	0.0835929	0.207545	0.153957	NFKB1/HLA-DRB1/IER3/A2M	4
BP	GO:0051209	release of sequestered calcium ion into cytosol	2/69	130/18614	0.08393	0.207841	0.154177	CCL3/PDE4D	2
BP	GO:0010595	positive regulation of endothelial cell migration	2/69	131/18614	0.0850339	0.207841	0.154177	HMOX1/LGMN	2
BP	GO:0051283	negative regulation of sequestering of calcium ion	2/69	131/18614	0.0850339	0.207841	0.154177	CCL3/PDE4D	2
BP	GO:0002922	positive regulation of humoral immune response	1/69	24/18614	0.0853244	0.207841	0.154177	IL1B	1
BP	GO:0034695	response to prostaglandin E	1/69	24/18614	0.0853244	0.207841	0.154177	A2M	1
BP	GO:0043576	regulation of respiratory gaseous exchange	1/69	24/18614	0.0853244	0.207841	0.154177	NR4A2	1
BP	GO:0045932	negative regulation of muscle contraction	1/69	24/18614	0.0853244	0.207841	0.154177	DOCK4	1
BP	GO:0051043	regulation of membrane protein ectodomain proteolysis	1/69	24/18614	0.0853244	0.207841	0.154177	IL1B	1
BP	GO:0060155	platelet dense granule organization	1/69	24/18614	0.0853244	0.207841	0.154177	ABCA1	1
BP	GO:0060907	positive regulation of macrophage cytokine production	1/69	24/18614	0.0853244	0.207841	0.154177	CD74	1
BP	GO:0098581	detection of external biotic stimulus	1/69	24/18614	0.0853244	0.207841	0.154177	HLA-DRB1	1
BP	GO:1900273	positive regulation of long-term synaptic potentiation	1/69	24/18614	0.0853244	0.207841	0.154177	LGMN	1
BP	GO:1900543	negative regulation of purine nucleotide metabolic process	1/69	24/18614	0.0853244	0.207841	0.154177	IER3	1
BP	GO:2001026	regulation of endothelial cell chemotaxis	1/69	24/18614	0.0853244	0.207841	0.154177	LGMN	1
BP	GO:0003012	muscle system process	4/69	452/18614	0.0867914	0.21113	0.156616	IL1B/DOCK4/HMOX1/PDE4D	4
BP	GO:0051282	regulation of sequestering of calcium ion	2/69	133/18614	0.0872549	0.211544	0.156923	CCL3/PDE4D	2
BP	GO:0002702	positive regulation of production of molecular mediator of immune response	2/69	134/18614	0.0883719	0.211544	0.156923	IL1B/CD74	2
BP	GO:0010623	programmed cell death involved in cell development	1/69	25/18614	0.0887194	0.211544	0.156923	IL1B	1
BP	GO:0034114	regulation of heterotypic cell-cell adhesion	1/69	25/18614	0.0887194	0.211544	0.156923	IL1B	1
BP	GO:0045649	regulation of macrophage differentiation	1/69	25/18614	0.0887194	0.211544	0.156923	C1QC	1
BP	GO:0045980	negative regulation of nucleotide metabolic process	1/69	25/18614	0.0887194	0.211544	0.156923	IER3	1
BP	GO:0046885	regulation of hormone biosynthetic process	1/69	25/18614	0.0887194	0.211544	0.156923	NFKB1	1
BP	GO:0050927	positive regulation of positive chemotaxis	1/69	25/18614	0.0887194	0.211544	0.156923	CXCL8	1
BP	GO:0070935	3'-UTR-mediated mRNA stabilization	1/69	25/18614	0.0887194	0.211544	0.156923	RBM47	1
BP	GO:0071450	cellular response to oxygen radical	1/69	25/18614	0.0887194	0.211544	0.156923	SOD2	1
BP	GO:0071451	cellular response to superoxide	1/69	25/18614	0.0887194	0.211544	0.156923	SOD2	1
BP	GO:0086064	cell communication by electrical coupling involved in cardiac conduction	1/69	25/18614	0.0887194	0.211544	0.156923	PDE4D	1
BP	GO:1905063	regulation of vascular associated smooth muscle cell differentiation	1/69	25/18614	0.0887194	0.211544	0.156923	SOD2	1
BP	GO:2000193	positive regulation of fatty acid transport	1/69	25/18614	0.0887194	0.211544	0.156923	IL1B	1
BP	GO:2000209	regulation of anoikis	1/69	25/18614	0.0887194	0.211544	0.156923	PDK4	1
BP	GO:0051208	sequestering of calcium ion	2/69	137/18614	0.0917489	0.214508	0.159122	CCL3/PDE4D	2
BP	GO:0002407	dendritic cell chemotaxis	1/69	26/18614	0.0921019	0.214508	0.159122	GPR183	1
BP	GO:0002438	acute inflammatory response to antigenic stimulus	1/69	26/18614	0.0921019	0.214508	0.159122	A2M	1
BP	GO:0002726	positive regulation of T cell cytokine production	1/69	26/18614	0.0921019	0.214508	0.159122	IL1B	1
BP	GO:0009435	NAD biosynthetic process	1/69	26/18614	0.0921019	0.214508	0.159122	NAMPT	1
BP	GO:0010460	positive regulation of heart rate	1/69	26/18614	0.0921019	0.214508	0.159122	PDE4D	1
BP	GO:0014829	vascular associated smooth muscle contraction	1/69	26/18614	0.0921019	0.214508	0.159122	DOCK4	1
BP	GO:0034377	plasma lipoprotein particle assembly	1/69	26/18614	0.0921019	0.214508	0.159122	ABCA1	1
BP	GO:0035994	response to muscle stretch	1/69	26/18614	0.0921019	0.214508	0.159122	NFKB1	1
BP	GO:0045822	negative regulation of heart contraction	1/69	26/18614	0.0921019	0.214508	0.159122	PDE4D	1
BP	GO:0050926	regulation of positive chemotaxis	1/69	26/18614	0.0921019	0.214508	0.159122	CXCL8	1
BP	GO:0050995	negative regulation of lipid catabolic process	1/69	26/18614	0.0921019	0.214508	0.159122	IL1B	1
BP	GO:0051238	sequestering of metal ion	1/69	26/18614	0.0921019	0.214508	0.159122	FTL	1
BP	GO:0060314	regulation of ryanodine-sensitive calcium-release channel activity	1/69	26/18614	0.0921019	0.214508	0.159122	PDE4D	1
BP	GO:0060343	trabecula formation	1/69	26/18614	0.0921019	0.214508	0.159122	SLC40A1	1
BP	GO:1901028	regulation of mitochondrial outer membrane permeabilization involved in apoptotic signaling pathway	1/69	26/18614	0.0921019	0.214508	0.159122	IER3	1
BP	GO:1903306	negative regulation of regulated secretory pathway	1/69	26/18614	0.0921019	0.214508	0.159122	HMOX1	1
BP	GO:1905523	positive regulation of macrophage migration	1/69	26/18614	0.0921019	0.214508	0.159122	CCL3	1
BP	GO:0034599	cellular response to oxidative stress	3/69	290/18614	0.0928149	0.21589	0.160147	SOD2/HMOX1/NR4A2	3
BP	GO:0001666	response to hypoxia	3/69	293/18614	0.0950076	0.219525	0.162843	SOD2/HMOX1/NR4A2	3
BP	GO:0007189	adenylate cyclase-activating G protein-coupled receptor signaling pathway	2/69	140/18614	0.0951635	0.219525	0.162843	ABCA1/PDE4D	2
BP	GO:0001783	B cell apoptotic process	1/69	27/18614	0.0954721	0.219525	0.162843	CD74	1
BP	GO:0036296	response to increased oxygen levels	1/69	27/18614	0.0954721	0.219525	0.162843	SOD2	1
BP	GO:0042403	thyroid hormone metabolic process	1/69	27/18614	0.0954721	0.219525	0.162843	SLC16A10	1
BP	GO:0050996	positive regulation of lipid catabolic process	1/69	27/18614	0.0954721	0.219525	0.162843	IL1B	1
BP	GO:0060547	negative regulation of necrotic cell death	1/69	27/18614	0.0954721	0.219525	0.162843	PELI1	1
BP	GO:0071880	adenylate cyclase-activating adrenergic receptor signaling pathway	1/69	27/18614	0.0954721	0.219525	0.162843	PDE4D	1
BP	GO:1903523	negative regulation of blood circulation	1/69	27/18614	0.0954721	0.219525	0.162843	PDE4D	1
BP	GO:0001889	liver development	2/69	142/18614	0.0974602	0.22296	0.165392	SOD2/HMOX1	2
BP	GO:0035296	regulation of tube diameter	2/69	142/18614	0.0974602	0.22296	0.165392	DOCK4/SOD2	2
BP	GO:0038061	NIK/NF-kappaB signaling	2/69	142/18614	0.0974602	0.22296	0.165392	IL1B/NFKB1	2
BP	GO:0097746	blood vessel diameter maintenance	2/69	142/18614	0.0974602	0.22296	0.165392	DOCK4/SOD2	2
BP	GO:0035150	regulation of tube size	2/69	143/18614	0.0986145	0.222985	0.16541	DOCK4/SOD2	2
BP	GO:0000303	response to superoxide	1/69	28/18614	0.09883	0.222985	0.16541	SOD2	1
BP	GO:0002418	immune response to tumor cell	1/69	28/18614	0.09883	0.222985	0.16541	HLA-DRB1	1
BP	GO:0002675	positive regulation of acute inflammatory response	1/69	28/18614	0.09883	0.222985	0.16541	IL1B	1
BP	GO:0010894	negative regulation of steroid biosynthetic process	1/69	28/18614	0.09883	0.222985	0.16541	NFKB1	1
BP	GO:0019359	nicotinamide nucleotide biosynthetic process	1/69	28/18614	0.09883	0.222985	0.16541	NAMPT	1
BP	GO:0019363	pyridine nucleotide biosynthetic process	1/69	28/18614	0.09883	0.222985	0.16541	NAMPT	1
BP	GO:0032801	receptor catabolic process	1/69	28/18614	0.09883	0.222985	0.16541	LGMN	1
BP	GO:0043949	regulation of cAMP-mediated signaling	1/69	28/18614	0.09883	0.222985	0.16541	PDE4D	1
BP	GO:0070723	response to cholesterol	1/69	28/18614	0.09883	0.222985	0.16541	CCL3	1
BP	GO:1902883	negative regulation of response to oxidative stress	1/69	28/18614	0.09883	0.222985	0.16541	MCTP1	1
BP	GO:0045089	positive regulation of innate immune response	3/69	300/18614	0.100207	0.225809	0.167505	NINJ1/RBM47/PELI1	3
BP	GO:0061008	hepaticobiliary system development	2/69	145/18614	0.100935	0.227127	0.168482	SOD2/HMOX1	2
BP	GO:0062013	positive regulation of small molecule metabolic process	2/69	146/18614	0.102101	0.227127	0.168482	IL1B/CD74	2
BP	GO:0000305	response to oxygen radical	1/69	29/18614	0.102176	0.227127	0.168482	SOD2	1
BP	GO:0001562	response to protozoan	1/69	29/18614	0.102176	0.227127	0.168482	IER3	1
BP	GO:0007342	fusion of sperm to egg plasma membrane involved in single fertilization	1/69	29/18614	0.102176	0.227127	0.168482	FOLR2	1
BP	GO:0010575	positive regulation of vascular endothelial growth factor production	1/69	29/18614	0.102176	0.227127	0.168482	IL1B	1
BP	GO:0021952	central nervous system projection neuron axonogenesis	1/69	29/18614	0.102176	0.227127	0.168482	NR4A2	1
BP	GO:0065005	protein-lipid complex assembly	1/69	29/18614	0.102176	0.227127	0.168482	ABCA1	1
BP	GO:0090025	regulation of monocyte chemotaxis	1/69	29/18614	0.102176	0.227127	0.168482	LGMN	1
BP	GO:1902175	regulation of oxidative stress-induced intrinsic apoptotic signaling pathway	1/69	29/18614	0.102176	0.227127	0.168482	SOD2	1
BP	GO:1904385	cellular response to angiotensin	1/69	29/18614	0.102176	0.227127	0.168482	NFKB1	1
BP	GO:0046879	hormone secretion	3/69	305/18614	0.10399	0.229971	0.170592	IL1B/SLC16A10/HLA-DRB1	3
BP	GO:0007264	small GTPase mediated signal transduction	4/69	483/18614	0.104251	0.229971	0.170592	DOCK4/ABCA1/HMOX1/SIPA1L1	4
BP	GO:0036293	response to decreased oxygen levels	3/69	306/18614	0.104754	0.229971	0.170592	SOD2/HMOX1/NR4A2	3
BP	GO:0002825	regulation of T-helper 1 type immune response	1/69	30/18614	0.105509	0.229971	0.170592	IL1B	1
BP	GO:0010447	response to acidic pH	1/69	30/18614	0.105509	0.229971	0.170592	LGMN	1
BP	GO:0015721	bile acid and bile salt transport	1/69	30/18614	0.105509	0.229971	0.170592	SLCO2B1	1
BP	GO:0032372	negative regulation of sterol transport	1/69	30/18614	0.105509	0.229971	0.170592	NFKB1	1
BP	GO:0032375	negative regulation of cholesterol transport	1/69	30/18614	0.105509	0.229971	0.170592	NFKB1	1
BP	GO:0034368	protein-lipid complex remodeling	1/69	30/18614	0.105509	0.229971	0.170592	PLTP	1
BP	GO:0034369	plasma lipoprotein particle remodeling	1/69	30/18614	0.105509	0.229971	0.170592	PLTP	1
BP	GO:0035774	positive regulation of insulin secretion involved in cellular response to glucose stimulus	1/69	30/18614	0.105509	0.229971	0.170592	HLA-DRB1	1
BP	GO:0039694	viral RNA genome replication	1/69	30/18614	0.105509	0.229971	0.170592	CXCL8	1
BP	GO:0070168	negative regulation of biomineral tissue development	1/69	30/18614	0.105509	0.229971	0.170592	CCL3	1
BP	GO:0070498	interleukin-1-mediated signaling pathway	1/69	30/18614	0.105509	0.229971	0.170592	IL1B	1
BP	GO:0097421	liver regeneration	1/69	30/18614	0.105509	0.229971	0.170592	HMOX1	1
BP	GO:1902230	negative regulation of intrinsic apoptotic signaling pathway in response to DNA damage	1/69	30/18614	0.105509	0.229971	0.170592	CD74	1
BP	GO:0015748	organophosphate ester transport	2/69	149/18614	0.105621	0.229971	0.170592	PLTP/ABCA1	2
BP	GO:0050804	modulation of chemical synaptic transmission	4/69	487/18614	0.106614	0.231703	0.171877	IL1B/MCTP1/LGMN/SIPA1L1	4
BP	GO:0031644	regulation of nervous system process	2/69	150/18614	0.106802	0.231703	0.171877	CCL3/CTSC	2
BP	GO:2000377	regulation of reactive oxygen species metabolic process	2/69	150/18614	0.106802	0.231703	0.171877	SOD2/IER3	2
BP	GO:0022411	cellular component disassembly	4/69	488/18614	0.107209	0.232029	0.172119	C1QC/C1QA/C1QB/PLIN2	4
BP	GO:0099177	regulation of trans-synaptic signaling	4/69	488/18614	0.107209	0.232029	0.172119	IL1B/MCTP1/LGMN/SIPA1L1	4
BP	GO:0045834	positive regulation of lipid metabolic process	2/69	151/18614	0.107986	0.232471	0.172447	IL1B/CD74	2
BP	GO:0008053	mitochondrial fusion	1/69	31/18614	0.10883	0.232471	0.172447	BCL2A1	1
BP	GO:0010880	regulation of release of sequestered calcium ion into cytosol by sarcoplasmic reticulum	1/69	31/18614	0.10883	0.232471	0.172447	PDE4D	1
BP	GO:0033137	negative regulation of peptidyl-serine phosphorylation	1/69	31/18614	0.10883	0.232471	0.172447	PDE4D	1
BP	GO:0035767	endothelial cell chemotaxis	1/69	31/18614	0.10883	0.232471	0.172447	LGMN	1
BP	GO:0043304	regulation of mast cell degranulation	1/69	31/18614	0.10883	0.232471	0.172447	HMOX1	1
BP	GO:0045939	negative regulation of steroid metabolic process	1/69	31/18614	0.10883	0.232471	0.172447	NFKB1	1
BP	GO:0071276	cellular response to cadmium ion	1/69	31/18614	0.10883	0.232471	0.172447	HMOX1	1
BP	GO:0072525	pyridine-containing compound biosynthetic process	1/69	31/18614	0.10883	0.232471	0.172447	NAMPT	1
BP	GO:1900745	positive regulation of p38MAPK cascade	1/69	31/18614	0.10883	0.232471	0.172447	IL1B	1
BP	GO:1902042	negative regulation of extrinsic apoptotic signaling pathway via death domain receptors	1/69	31/18614	0.10883	0.232471	0.172447	HMOX1	1
BP	GO:0010675	regulation of cellular carbohydrate metabolic process	2/69	152/18614	0.109174	0.232924	0.172783	IER3/PDK4	2
BP	GO:0007162	negative regulation of cell adhesion	3/69	312/18614	0.109381	0.232924	0.172783	HLA-DRB1/CD74/PELI1	3
BP	GO:0042742	defense response to bacterium	3/69	314/18614	0.110942	0.232924	0.172783	IL1B/STAB1/RNASE1	3
BP	GO:0009914	hormone transport	3/69	315/18614	0.111725	0.232924	0.172783	IL1B/SLC16A10/HLA-DRB1	3
BP	GO:0001975	response to amphetamine	1/69	32/18614	0.112139	0.232924	0.172783	NR4A2	1
BP	GO:0002313	mature B cell differentiation involved in immune response	1/69	32/18614	0.112139	0.232924	0.172783	GPR183	1
BP	GO:0002862	negative regulation of inflammatory response to antigenic stimulus	1/69	32/18614	0.112139	0.232924	0.172783	HLA-DRB1	1
BP	GO:0006084	acetyl-CoA metabolic process	1/69	32/18614	0.112139	0.232924	0.172783	PDK4	1
BP	GO:0010644	cell communication by electrical coupling	1/69	32/18614	0.112139	0.232924	0.172783	PDE4D	1
BP	GO:0032367	intracellular cholesterol transport	1/69	32/18614	0.112139	0.232924	0.172783	ABCA1	1
BP	GO:0032770	positive regulation of monooxygenase activity	1/69	32/18614	0.112139	0.232924	0.172783	IL1B	1
BP	GO:0033198	response to ATP	1/69	32/18614	0.112139	0.232924	0.172783	IL1B	1
BP	GO:0034367	protein-containing complex remodeling	1/69	32/18614	0.112139	0.232924	0.172783	PLTP	1
BP	GO:0034389	lipid droplet organization	1/69	32/18614	0.112139	0.232924	0.172783	PLIN2	1
BP	GO:0034390	smooth muscle cell apoptotic process	1/69	32/18614	0.112139	0.232924	0.172783	SOD2	1
BP	GO:0034391	regulation of smooth muscle cell apoptotic process	1/69	32/18614	0.112139	0.232924	0.172783	SOD2	1
BP	GO:0034694	response to prostaglandin	1/69	32/18614	0.112139	0.232924	0.172783	A2M	1
BP	GO:0035590	purinergic nucleotide receptor signaling pathway	1/69	32/18614	0.112139	0.232924	0.172783	GPR34	1
BP	GO:0045671	negative regulation of osteoclast differentiation	1/69	32/18614	0.112139	0.232924	0.172783	CCL3	1
BP	GO:0046685	response to arsenic-containing substance	1/69	32/18614	0.112139	0.232924	0.172783	HMOX1	1
BP	GO:0046825	regulation of protein export from nucleus	1/69	32/18614	0.112139	0.232924	0.172783	IL1B	1
BP	GO:0060544	regulation of necroptotic process	1/69	32/18614	0.112139	0.232924	0.172783	PELI1	1
BP	GO:0071295	cellular response to vitamin	1/69	32/18614	0.112139	0.232924	0.172783	FOLR2	1
BP	GO:0071353	cellular response to interleukin-4	1/69	32/18614	0.112139	0.232924	0.172783	MRC1	1
BP	GO:0044272	sulfur compound biosynthetic process	2/69	155/18614	0.112759	0.233942	0.173538	GGTA1/PDK4	2
BP	GO:1903531	negative regulation of secretion by cell	2/69	156/18614	0.113961	0.234642	0.174057	IL1B/HMOX1	2
BP	GO:2001236	regulation of extrinsic apoptotic signaling pathway	2/69	156/18614	0.113961	0.234642	0.174057	IL1B/HMOX1	2
BP	GO:0002828	regulation of type 2 immune response	1/69	33/18614	0.115436	0.234642	0.174057	CD74	1
BP	GO:0030947	regulation of vascular endothelial growth factor receptor signaling pathway	1/69	33/18614	0.115436	0.234642	0.174057	IL1B	1
BP	GO:0033006	regulation of mast cell activation involved in immune response	1/69	33/18614	0.115436	0.234642	0.174057	HMOX1	1
BP	GO:0036314	response to sterol	1/69	33/18614	0.115436	0.234642	0.174057	CCL3	1
BP	GO:0036336	dendritic cell migration	1/69	33/18614	0.115436	0.234642	0.174057	GPR183	1
BP	GO:0045026	plasma membrane fusion	1/69	33/18614	0.115436	0.234642	0.174057	FOLR2	1
BP	GO:0048147	negative regulation of fibroblast proliferation	1/69	33/18614	0.115436	0.234642	0.174057	SOD2	1
BP	GO:0048566	embryonic digestive tract development	1/69	33/18614	0.115436	0.234642	0.174057	CXCL8	1
BP	GO:0051085	chaperone cofactor-dependent protein refolding	1/69	33/18614	0.115436	0.234642	0.174057	CD74	1
BP	GO:0071404	cellular response to low-density lipoprotein particle stimulus	1/69	33/18614	0.115436	0.234642	0.174057	ABCA1	1
BP	GO:0071875	adrenergic receptor signaling pathway	1/69	33/18614	0.115436	0.234642	0.174057	PDE4D	1
BP	GO:0090279	regulation of calcium ion import	1/69	33/18614	0.115436	0.234642	0.174057	CCL3	1
BP	GO:1901185	negative regulation of ERBB signaling pathway	1/69	33/18614	0.115436	0.234642	0.174057	LGMN	1
BP	GO:1901889	negative regulation of cell junction assembly	1/69	33/18614	0.115436	0.234642	0.174057	IL1B	1
BP	GO:1990776	response to angiotensin	1/69	33/18614	0.115436	0.234642	0.174057	NFKB1	1
BP	GO:2000191	regulation of fatty acid transport	1/69	33/18614	0.115436	0.234642	0.174057	IL1B	1
BP	GO:0008202	steroid metabolic process	3/69	323/18614	0.118069	0.238101	0.176623	NFKB1/ABCA1/LGMN	3
BP	GO:0001782	B cell homeostasis	1/69	34/18614	0.118721	0.238101	0.176623	CD74	1
BP	GO:0006691	leukotriene metabolic process	1/69	34/18614	0.118721	0.238101	0.176623	GGTA1	1
BP	GO:0010661	positive regulation of muscle cell apoptotic process	1/69	34/18614	0.118721	0.238101	0.176623	SOD2	1
BP	GO:0016242	negative regulation of macroautophagy	1/69	34/18614	0.118721	0.238101	0.176623	HMOX1	1
BP	GO:0033238	regulation of amine metabolic process	1/69	34/18614	0.118721	0.238101	0.176623	NR4A2	1
BP	GO:0034383	low-density lipoprotein particle clearance	1/69	34/18614	0.118721	0.238101	0.176623	HMOX1	1
BP	GO:0034405	response to fluid shear stress	1/69	34/18614	0.118721	0.238101	0.176623	ABCA1	1
BP	GO:0055094	response to lipoprotein particle	1/69	34/18614	0.118721	0.238101	0.176623	ABCA1	1
BP	GO:0086004	regulation of cardiac muscle cell contraction	1/69	34/18614	0.118721	0.238101	0.176623	PDE4D	1
BP	GO:0090075	relaxation of muscle	1/69	34/18614	0.118721	0.238101	0.176623	PDE4D	1
BP	GO:1901797	negative regulation of signal transduction by p53 class mediator	1/69	34/18614	0.118721	0.238101	0.176623	CD74	1
BP	GO:0002719	negative regulation of cytokine production involved in immune response	1/69	35/18614	0.121993	0.240654	0.178517	HMOX1	1
BP	GO:0007095	mitotic G2 DNA damage checkpoint signaling	1/69	35/18614	0.121993	0.240654	0.178517	IER3	1
BP	GO:0018149	peptide cross-linking	1/69	35/18614	0.121993	0.240654	0.178517	F13A1	1
BP	GO:0032366	intracellular sterol transport	1/69	35/18614	0.121993	0.240654	0.178517	ABCA1	1
BP	GO:0043276	anoikis	1/69	35/18614	0.121993	0.240654	0.178517	PDK4	1
BP	GO:0045777	positive regulation of blood pressure	1/69	35/18614	0.121993	0.240654	0.178517	PDE4D	1
BP	GO:0051354	negative regulation of oxidoreductase activity	1/69	35/18614	0.121993	0.240654	0.178517	NFKB1	1
BP	GO:0061081	positive regulation of myeloid leukocyte cytokine production involved in immune response	1/69	35/18614	0.121993	0.240654	0.178517	CD74	1
BP	GO:0062098	regulation of programmed necrotic cell death	1/69	35/18614	0.121993	0.240654	0.178517	PELI1	1
BP	GO:0070670	response to interleukin-4	1/69	35/18614	0.121993	0.240654	0.178517	MRC1	1
BP	GO:0071398	cellular response to fatty acid	1/69	35/18614	0.121993	0.240654	0.178517	PDK4	1
BP	GO:0090050	positive regulation of cell migration involved in sprouting angiogenesis	1/69	35/18614	0.121993	0.240654	0.178517	HMOX1	1
BP	GO:1901099	negative regulation of signal transduction in absence of ligand	1/69	35/18614	0.121993	0.240654	0.178517	IL1B	1
BP	GO:1902253	regulation of intrinsic apoptotic signaling pathway by p53 class mediator	1/69	35/18614	0.121993	0.240654	0.178517	CD74	1
BP	GO:2001240	negative regulation of extrinsic apoptotic signaling pathway in absence of ligand	1/69	35/18614	0.121993	0.240654	0.178517	IL1B	1
BP	GO:0050796	regulation of insulin secretion	2/69	163/18614	0.122465	0.241321	0.179012	IL1B/HLA-DRB1	2
BP	GO:0001959	regulation of cytokine-mediated signaling pathway	2/69	165/18614	0.124924	0.245477	0.182094	RBM47/CD74	2
BP	GO:0046320	regulation of fatty acid oxidation	1/69	36/18614	0.125254	0.245477	0.182094	PDK4	1
BP	GO:0050931	pigment cell differentiation	1/69	36/18614	0.125254	0.245477	0.182094	SOD2	1
BP	GO:0051930	regulation of sensory perception of pain	1/69	36/18614	0.125254	0.245477	0.182094	CCL3	1
BP	GO:0051931	regulation of sensory perception	1/69	36/18614	0.125254	0.245477	0.182094	CCL3	1
BP	GO:0070482	response to oxygen levels	3/69	333/18614	0.126186	0.247034	0.18325	SOD2/HMOX1/NR4A2	3
BP	GO:0010934	macrophage cytokine production	1/69	37/18614	0.128503	0.249407	0.18501	CD74	1
BP	GO:0010935	regulation of macrophage cytokine production	1/69	37/18614	0.128503	0.249407	0.18501	CD74	1
BP	GO:0043516	regulation of DNA damage response, signal transduction by p53 class mediator	1/69	37/18614	0.128503	0.249407	0.18501	CD74	1
BP	GO:0045920	negative regulation of exocytosis	1/69	37/18614	0.128503	0.249407	0.18501	HMOX1	1
BP	GO:0048536	spleen development	1/69	37/18614	0.128503	0.249407	0.18501	SLC40A1	1
BP	GO:0070306	lens fiber cell differentiation	1/69	37/18614	0.128503	0.249407	0.18501	MAF	1
BP	GO:0071402	cellular response to lipoprotein particle stimulus	1/69	37/18614	0.128503	0.249407	0.18501	ABCA1	1
BP	GO:0097345	mitochondrial outer membrane permeabilization	1/69	37/18614	0.128503	0.249407	0.18501	IER3	1
BP	GO:0007254	JNK cascade	2/69	170/18614	0.131121	0.251365	0.186462	IL1B/NFKB1	2
BP	GO:0009267	cellular response to starvation	2/69	170/18614	0.131121	0.251365	0.186462	PLIN2/PDK4	2
BP	GO:0002335	mature B cell differentiation	1/69	38/18614	0.13174	0.251365	0.186462	GPR183	1
BP	GO:0002369	T cell cytokine production	1/69	38/18614	0.13174	0.251365	0.186462	IL1B	1
BP	GO:0002724	regulation of T cell cytokine production	1/69	38/18614	0.13174	0.251365	0.186462	IL1B	1
BP	GO:0009595	detection of biotic stimulus	1/69	38/18614	0.13174	0.251365	0.186462	HLA-DRB1	1
BP	GO:0021955	central nervous system neuron axonogenesis	1/69	38/18614	0.13174	0.251365	0.186462	NR4A2	1
BP	GO:0030808	regulation of nucleotide biosynthetic process	1/69	38/18614	0.13174	0.251365	0.186462	PDK4	1
BP	GO:0032885	regulation of polysaccharide biosynthetic process	1/69	38/18614	0.13174	0.251365	0.186462	NFKB1	1
BP	GO:0043368	positive T cell selection	1/69	38/18614	0.13174	0.251365	0.186462	CD74	1
BP	GO:0043618	regulation of transcription from RNA polymerase II promoter in response to stress	1/69	38/18614	0.13174	0.251365	0.186462	HMOX1	1
BP	GO:0051084	'de novo' post-translational protein folding	1/69	38/18614	0.13174	0.251365	0.186462	CD74	1
BP	GO:0070229	negative regulation of lymphocyte apoptotic process	1/69	38/18614	0.13174	0.251365	0.186462	CD74	1
BP	GO:0140894	endolysosomal toll-like receptor signaling pathway	1/69	38/18614	0.13174	0.251365	0.186462	PELI1	1
BP	GO:1900371	regulation of purine nucleotide biosynthetic process	1/69	38/18614	0.13174	0.251365	0.186462	PDK4	1
BP	GO:1902229	regulation of intrinsic apoptotic signaling pathway in response to DNA damage	1/69	38/18614	0.13174	0.251365	0.186462	CD74	1
BP	GO:0006937	regulation of muscle contraction	2/69	173/18614	0.134874	0.255359	0.189425	DOCK4/PDE4D	2
BP	GO:2001242	regulation of intrinsic apoptotic signaling pathway	2/69	173/18614	0.134874	0.255359	0.189425	SOD2/CD74	2
BP	GO:0030279	negative regulation of ossification	1/69	39/18614	0.134965	0.255359	0.189425	CCL3	1
BP	GO:0030851	granulocyte differentiation	1/69	39/18614	0.134965	0.255359	0.189425	C1QC	1
BP	GO:0032350	regulation of hormone metabolic process	1/69	39/18614	0.134965	0.255359	0.189425	NFKB1	1
BP	GO:0045823	positive regulation of heart contraction	1/69	39/18614	0.134965	0.255359	0.189425	PDE4D	1
BP	GO:0052652	cyclic purine nucleotide metabolic process	1/69	39/18614	0.134965	0.255359	0.189425	PDE4D	1
BP	GO:0060251	regulation of glial cell proliferation	1/69	39/18614	0.134965	0.255359	0.189425	IL1B	1
BP	GO:0009187	cyclic nucleotide metabolic process	1/69	40/18614	0.138179	0.259804	0.192723	PDE4D	1
BP	GO:0035886	vascular associated smooth muscle cell differentiation	1/69	40/18614	0.138179	0.259804	0.192723	SOD2	1
BP	GO:0042092	type 2 immune response	1/69	40/18614	0.138179	0.259804	0.192723	CD74	1
BP	GO:0046627	negative regulation of insulin receptor signaling pathway	1/69	40/18614	0.138179	0.259804	0.192723	IL1B	1
BP	GO:1903115	regulation of actin filament-based movement	1/69	40/18614	0.138179	0.259804	0.192723	PDE4D	1
BP	GO:1903524	positive regulation of blood circulation	1/69	40/18614	0.138179	0.259804	0.192723	PDE4D	1
BP	GO:0010634	positive regulation of epithelial cell migration	2/69	176/18614	0.138651	0.260151	0.19298	HMOX1/LGMN	2
BP	GO:0048660	regulation of smooth muscle cell proliferation	2/69	176/18614	0.138651	0.260151	0.19298	SOD2/HMOX1	2
BP	GO:0062197	cellular response to chemical stress	3/69	349/18614	0.13958	0.261622	0.194071	SOD2/HMOX1/NR4A2	3
BP	GO:0060759	regulation of response to cytokine stimulus	2/69	177/18614	0.139915	0.261978	0.194335	RBM47/CD74	2
BP	GO:0032635	interleukin-6 production	2/69	178/18614	0.141182	0.263355	0.195357	IL1B/CD74	2
BP	GO:0032675	regulation of interleukin-6 production	2/69	178/18614	0.141182	0.263355	0.195357	IL1B/CD74	2
BP	GO:0042417	dopamine metabolic process	1/69	41/18614	0.14138	0.263355	0.195357	NR4A2	1
BP	GO:0048246	macrophage chemotaxis	1/69	41/18614	0.14138	0.263355	0.195357	CCL3	1
BP	GO:0140467	integrated stress response signaling	1/69	41/18614	0.14138	0.263355	0.195357	MAF	1
BP	GO:0048659	smooth muscle cell proliferation	2/69	180/18614	0.143723	0.266274	0.197522	SOD2/HMOX1	2
BP	GO:0006458	'de novo' protein folding	1/69	42/18614	0.14457	0.266274	0.197522	CD74	1
BP	GO:0042119	neutrophil activation	1/69	42/18614	0.14457	0.266274	0.197522	CXCL8	1
BP	GO:0045124	regulation of bone resorption	1/69	42/18614	0.14457	0.266274	0.197522	PDK4	1
BP	GO:0050691	regulation of defense response to virus by host	1/69	42/18614	0.14457	0.266274	0.197522	IL1B	1
BP	GO:0050999	regulation of nitric-oxide synthase activity	1/69	42/18614	0.14457	0.266274	0.197522	IL1B	1
BP	GO:0060338	regulation of type I interferon-mediated signaling pathway	1/69	42/18614	0.14457	0.266274	0.197522	RBM47	1
BP	GO:0071354	cellular response to interleukin-6	1/69	42/18614	0.14457	0.266274	0.197522	NFKB1	1
BP	GO:0071542	dopaminergic neuron differentiation	1/69	42/18614	0.14457	0.266274	0.197522	NR4A2	1
BP	GO:1900077	negative regulation of cellular response to insulin stimulus	1/69	42/18614	0.14457	0.266274	0.197522	IL1B	1
BP	GO:1904037	positive regulation of epithelial cell apoptotic process	1/69	42/18614	0.14457	0.266274	0.197522	HMOX1	1
BP	GO:0048771	tissue remodeling	2/69	181/18614	0.144998	0.26679	0.197904	NFKB1/PDK4	2
BP	GO:0009266	response to temperature stimulus	2/69	183/18614	0.147553	0.269379	0.199825	SOD2/HMOX1	2
BP	GO:0009154	purine ribonucleotide catabolic process	1/69	43/18614	0.147748	0.269379	0.199825	PDE4D	1
BP	GO:0019674	NAD metabolic process	1/69	43/18614	0.147748	0.269379	0.199825	NAMPT	1
BP	GO:0032689	negative regulation of type II interferon production	1/69	43/18614	0.147748	0.269379	0.199825	HLA-DRB1	1
BP	GO:0042554	superoxide anion generation	1/69	43/18614	0.147748	0.269379	0.199825	SOD2	1
BP	GO:0045840	positive regulation of mitotic nuclear division	1/69	43/18614	0.147748	0.269379	0.199825	IL1B	1
BP	GO:0051150	regulation of smooth muscle cell differentiation	1/69	43/18614	0.147748	0.269379	0.199825	SOD2	1
BP	GO:0061001	regulation of dendritic spine morphogenesis	1/69	43/18614	0.147748	0.269379	0.199825	SIPA1L1	1
BP	GO:1902110	positive regulation of mitochondrial membrane permeability involved in apoptotic process	1/69	43/18614	0.147748	0.269379	0.199825	IER3	1
BP	GO:0042770	signal transduction in response to DNA damage	2/69	184/18614	0.148835	0.270813	0.200889	CD74/IER3	2
BP	GO:0048469	cell maturation	2/69	184/18614	0.148835	0.270813	0.200889	C1QA/NR4A2	2
BP	GO:0099173	postsynapse organization	2/69	185/18614	0.150119	0.271316	0.201262	LGMN/SIPA1L1	2
BP	GO:0002347	response to tumor cell	1/69	44/18614	0.150915	0.271316	0.201262	HLA-DRB1	1
BP	GO:0002792	negative regulation of peptide secretion	1/69	44/18614	0.150915	0.271316	0.201262	CD74	1
BP	GO:0006509	membrane protein ectodomain proteolysis	1/69	44/18614	0.150915	0.271316	0.201262	IL1B	1
BP	GO:0032881	regulation of polysaccharide metabolic process	1/69	44/18614	0.150915	0.271316	0.201262	NFKB1	1
BP	GO:0033003	regulation of mast cell activation	1/69	44/18614	0.150915	0.271316	0.201262	HMOX1	1
BP	GO:0042771	intrinsic apoptotic signaling pathway in response to DNA damage by p53 class mediator	1/69	44/18614	0.150915	0.271316	0.201262	CD74	1
BP	GO:0043620	regulation of DNA-templated transcription in response to stress	1/69	44/18614	0.150915	0.271316	0.201262	HMOX1	1
BP	GO:0051602	response to electrical stimulus	1/69	44/18614	0.150915	0.271316	0.201262	SOD2	1
BP	GO:1904646	cellular response to amyloid-beta	1/69	44/18614	0.150915	0.271316	0.201262	LGMN	1
BP	GO:1905521	regulation of macrophage migration	1/69	44/18614	0.150915	0.271316	0.201262	CCL3	1
BP	GO:2000249	regulation of actin cytoskeleton reorganization	1/69	44/18614	0.150915	0.271316	0.201262	IQGAP2	1
BP	GO:0045862	positive regulation of proteolysis	3/69	365/18614	0.153438	0.274527	0.203644	IL1B/LGMN/CTSC	3
BP	GO:0008631	intrinsic apoptotic signaling pathway in response to oxidative stress	1/69	45/18614	0.154069	0.274527	0.203644	SOD2	1
BP	GO:0009268	response to pH	1/69	45/18614	0.154069	0.274527	0.203644	LGMN	1
BP	GO:0010677	negative regulation of cellular carbohydrate metabolic process	1/69	45/18614	0.154069	0.274527	0.203644	IER3	1
BP	GO:0060443	mammary gland morphogenesis	1/69	45/18614	0.154069	0.274527	0.203644	NFKB1	1
BP	GO:0070741	response to interleukin-6	1/69	45/18614	0.154069	0.274527	0.203644	NFKB1	1
BP	GO:0097028	dendritic cell differentiation	1/69	45/18614	0.154069	0.274527	0.203644	TMEM176B	1
BP	GO:1900744	regulation of p38MAPK cascade	1/69	45/18614	0.154069	0.274527	0.203644	IL1B	1
BP	GO:1902686	mitochondrial outer membrane permeabilization involved in programmed cell death	1/69	45/18614	0.154069	0.274527	0.203644	IER3	1
BP	GO:0002221	pattern recognition receptor signaling pathway	2/69	189/18614	0.155276	0.276132	0.204834	NINJ1/PELI1	2
BP	GO:0071466	cellular response to xenobiotic stimulus	2/69	189/18614	0.155276	0.276132	0.204834	IL1B/SLCO2B1	2
BP	GO:0031099	regeneration	2/69	190/18614	0.156571	0.277661	0.205968	HMOX1/NINJ1	2
BP	GO:0014911	positive regulation of smooth muscle cell migration	1/69	46/18614	0.157213	0.277661	0.205968	DOCK4	1
BP	GO:0034314	Arp2/3 complex-mediated actin nucleation	1/69	46/18614	0.157213	0.277661	0.205968	IQGAP2	1
BP	GO:0035384	thioester biosynthetic process	1/69	46/18614	0.157213	0.277661	0.205968	PDK4	1
BP	GO:0070266	necroptotic process	1/69	46/18614	0.157213	0.277661	0.205968	PELI1	1
BP	GO:0071616	acyl-CoA biosynthetic process	1/69	46/18614	0.157213	0.277661	0.205968	PDK4	1
BP	GO:2001239	regulation of extrinsic apoptotic signaling pathway in absence of ligand	1/69	46/18614	0.157213	0.277661	0.205968	IL1B	1
BP	GO:0051260	protein homooligomerization	2/69	191/18614	0.157868	0.278545	0.206625	SOD2/NINJ1	2
BP	GO:0090276	regulation of peptide hormone secretion	2/69	192/18614	0.159167	0.280563	0.208122	IL1B/HLA-DRB1	2
BP	GO:0002701	negative regulation of production of molecular mediator of immune response	1/69	47/18614	0.160345	0.28072	0.208238	HMOX1	1
BP	GO:0002861	regulation of inflammatory response to antigenic stimulus	1/69	47/18614	0.160345	0.28072	0.208238	HLA-DRB1	1
BP	GO:0032369	negative regulation of lipid transport	1/69	47/18614	0.160345	0.28072	0.208238	NFKB1	1
BP	GO:0045601	regulation of endothelial cell differentiation	1/69	47/18614	0.160345	0.28072	0.208238	IL1B	1
BP	GO:0061383	trabecula morphogenesis	1/69	47/18614	0.160345	0.28072	0.208238	SLC40A1	1
BP	GO:0140353	lipid export from cell	1/69	47/18614	0.160345	0.28072	0.208238	IL1B	1
BP	GO:1900271	regulation of long-term synaptic potentiation	1/69	47/18614	0.160345	0.28072	0.208238	LGMN	1
BP	GO:0009306	protein secretion	3/69	373/18614	0.160527	0.280767	0.208273	IL1B/HLA-DRB1/ABCA1	3
BP	GO:0035592	establishment of protein localization to extracellular region	3/69	374/18614	0.161421	0.281541	0.208847	IL1B/HLA-DRB1/ABCA1	3
BP	GO:0043433	negative regulation of DNA-binding transcription factor activity	2/69	194/18614	0.161771	0.281541	0.208847	HMOX1/PELI1	2
BP	GO:0030336	negative regulation of cell migration	3/69	375/18614	0.162316	0.281541	0.208847	HMOX1/MCTP1/CD74	3
BP	GO:0002673	regulation of acute inflammatory response	1/69	48/18614	0.163465	0.281541	0.208847	IL1B	1
BP	GO:0006110	regulation of glycolytic process	1/69	48/18614	0.163465	0.281541	0.208847	IER3	1
BP	GO:0014075	response to amine	1/69	48/18614	0.163465	0.281541	0.208847	NR4A2	1
BP	GO:0031641	regulation of myelination	1/69	48/18614	0.163465	0.281541	0.208847	CTSC	1
BP	GO:0032309	icosanoid secretion	1/69	48/18614	0.163465	0.281541	0.208847	IL1B	1
BP	GO:0035794	positive regulation of mitochondrial membrane permeability	1/69	48/18614	0.163465	0.281541	0.208847	IER3	1
BP	GO:0042311	vasodilation	1/69	48/18614	0.163465	0.281541	0.208847	SOD2	1
BP	GO:0043300	regulation of leukocyte degranulation	1/69	48/18614	0.163465	0.281541	0.208847	HMOX1	1
BP	GO:0046189	phenol-containing compound biosynthetic process	1/69	48/18614	0.163465	0.281541	0.208847	NR4A2	1
BP	GO:0048066	developmental pigmentation	1/69	48/18614	0.163465	0.281541	0.208847	SOD2	1
BP	GO:0070509	calcium ion import	1/69	48/18614	0.163465	0.281541	0.208847	CCL3	1
BP	GO:1903426	regulation of reactive oxygen species biosynthetic process	1/69	48/18614	0.163465	0.281541	0.208847	SOD2	1
BP	GO:1903587	regulation of blood vessel endothelial cell proliferation involved in sprouting angiogenesis	1/69	48/18614	0.163465	0.281541	0.208847	HMOX1	1
BP	GO:0030073	insulin secretion	2/69	197/18614	0.165693	0.283915	0.210608	IL1B/HLA-DRB1	2
BP	GO:0006911	phagocytosis, engulfment	1/69	49/18614	0.166574	0.283915	0.210608	ABCA1	1
BP	GO:0009261	ribonucleotide catabolic process	1/69	49/18614	0.166574	0.283915	0.210608	PDE4D	1
BP	GO:0010043	response to zinc ion	1/69	49/18614	0.166574	0.283915	0.210608	SOD2	1
BP	GO:0032892	positive regulation of organic acid transport	1/69	49/18614	0.166574	0.283915	0.210608	IL1B	1
BP	GO:0032968	positive regulation of transcription elongation by RNA polymerase II	1/69	49/18614	0.166574	0.283915	0.210608	ELL2	1
BP	GO:0042149	cellular response to glucose starvation	1/69	49/18614	0.166574	0.283915	0.210608	PLIN2	1
BP	GO:0046850	regulation of bone remodeling	1/69	49/18614	0.166574	0.283915	0.210608	PDK4	1
BP	GO:0072337	modified amino acid transport	1/69	49/18614	0.166574	0.283915	0.210608	FOLR2	1
BP	GO:1902108	regulation of mitochondrial membrane permeability involved in apoptotic process	1/69	49/18614	0.166574	0.283915	0.210608	IER3	1
BP	GO:1904752	regulation of vascular associated smooth muscle cell migration	1/69	49/18614	0.166574	0.283915	0.210608	DOCK4	1
BP	GO:0071692	protein localization to extracellular region	3/69	382/18614	0.168623	0.287136	0.212997	IL1B/HLA-DRB1/ABCA1	3
BP	GO:0042326	negative regulation of phosphorylation	3/69	383/18614	0.16953	0.287836	0.213516	IL1B/PDE4D/IER3	3
BP	GO:1902074	response to salt	3/69	383/18614	0.16953	0.287836	0.213516	IL1B/SOD2/LGMN	3
BP	GO:0045581	negative regulation of T cell differentiation	1/69	50/18614	0.169672	0.287836	0.213516	CD74	1
BP	GO:1902041	regulation of extrinsic apoptotic signaling pathway via death domain receptors	1/69	50/18614	0.169672	0.287836	0.213516	HMOX1	1
BP	GO:0097553	calcium ion transmembrane import into cytosol	2/69	201/18614	0.170947	0.289728	0.21492	CCL3/PDE4D	2
BP	GO:0010939	regulation of necrotic cell death	1/69	51/18614	0.172758	0.290072	0.215176	PELI1	1
BP	GO:0032365	intracellular lipid transport	1/69	51/18614	0.172758	0.290072	0.215176	ABCA1	1
BP	GO:0035036	sperm-egg recognition	1/69	51/18614	0.172758	0.290072	0.215176	FOLR2	1
BP	GO:0043392	negative regulation of DNA binding	1/69	51/18614	0.172758	0.290072	0.215176	HMOX1	1
BP	GO:0044818	mitotic G2/M transition checkpoint	1/69	51/18614	0.172758	0.290072	0.215176	IER3	1
BP	GO:0045058	T cell selection	1/69	51/18614	0.172758	0.290072	0.215176	CD74	1
BP	GO:0045912	negative regulation of carbohydrate metabolic process	1/69	51/18614	0.172758	0.290072	0.215176	IER3	1
BP	GO:0051180	vitamin transport	1/69	51/18614	0.172758	0.290072	0.215176	FOLR2	1
BP	GO:0061178	regulation of insulin secretion involved in cellular response to glucose stimulus	1/69	51/18614	0.172758	0.290072	0.215176	HLA-DRB1	1
BP	GO:1904738	vascular associated smooth muscle cell migration	1/69	51/18614	0.172758	0.290072	0.215176	DOCK4	1
BP	GO:0006195	purine nucleotide catabolic process	1/69	52/18614	0.175833	0.293198	0.217494	PDE4D	1
BP	GO:0010656	negative regulation of muscle cell apoptotic process	1/69	52/18614	0.175833	0.293198	0.217494	HMOX1	1
BP	GO:0019933	cAMP-mediated signaling	1/69	52/18614	0.175833	0.293198	0.217494	PDE4D	1
BP	GO:0022602	ovulation cycle process	1/69	52/18614	0.175833	0.293198	0.217494	A2M	1
BP	GO:0045332	phospholipid translocation	1/69	52/18614	0.175833	0.293198	0.217494	ABCA1	1
BP	GO:0048013	ephrin receptor signaling pathway	1/69	52/18614	0.175833	0.293198	0.217494	SIPA1L1	1
BP	GO:1901570	fatty acid derivative biosynthetic process	1/69	52/18614	0.175833	0.293198	0.217494	GGTA1	1
BP	GO:2000146	negative regulation of cell motility	3/69	390/18614	0.175919	0.293198	0.217494	HMOX1/MCTP1/CD74	3
BP	GO:0000302	response to reactive oxygen species	2/69	205/18614	0.17623	0.293446	0.217678	SOD2/HMOX1	2
BP	GO:0034284	response to monosaccharide	2/69	207/18614	0.178882	0.295703	0.219352	HLA-DRB1/SOD2	2
BP	GO:0042594	response to starvation	2/69	207/18614	0.178882	0.295703	0.219352	PLIN2/PDK4	2
BP	GO:0010823	negative regulation of mitochondrion organization	1/69	53/18614	0.178896	0.295703	0.219352	IER3	1
BP	GO:0045744	negative regulation of G protein-coupled receptor signaling pathway	1/69	53/18614	0.178896	0.295703	0.219352	CXCL8	1
BP	GO:0048146	positive regulation of fibroblast proliferation	1/69	53/18614	0.178896	0.295703	0.219352	CD74	1
BP	GO:0097300	programmed necrotic cell death	1/69	53/18614	0.178896	0.295703	0.219352	PELI1	1
BP	GO:1902930	regulation of alcohol biosynthetic process	1/69	53/18614	0.178896	0.295703	0.219352	NFKB1	1
BP	GO:1905710	positive regulation of membrane permeability	1/69	53/18614	0.178896	0.295703	0.219352	IER3	1
BP	GO:0006631	fatty acid metabolic process	3/69	394/18614	0.1796	0.296595	0.220014	IL1B/CD74/PDK4	3
BP	GO:0002758	innate immune response-activating signaling pathway	2/69	209/18614	0.181539	0.29829	0.221272	NINJ1/PELI1	2
BP	GO:0045732	positive regulation of protein catabolic process	2/69	209/18614	0.181539	0.29829	0.221272	IL1B/IER3	2
BP	GO:0009409	response to cold	1/69	54/18614	0.181949	0.29829	0.221272	SOD2	1
BP	GO:0014009	glial cell proliferation	1/69	54/18614	0.181949	0.29829	0.221272	IL1B	1
BP	GO:0032330	regulation of chondrocyte differentiation	1/69	54/18614	0.181949	0.29829	0.221272	MAF	1
BP	GO:0039531	regulation of viral-induced cytoplasmic pattern recognition receptor signaling pathway	1/69	54/18614	0.181949	0.29829	0.221272	PELI1	1
BP	GO:0043303	mast cell degranulation	1/69	54/18614	0.181949	0.29829	0.221272	HMOX1	1
BP	GO:1904645	response to amyloid-beta	1/69	54/18614	0.181949	0.29829	0.221272	LGMN	1
BP	GO:0002064	epithelial cell development	2/69	210/18614	0.182871	0.29953	0.222191	IL1B/PDE4D	2
BP	GO:0032869	cellular response to insulin stimulus	2/69	211/18614	0.184203	0.300276	0.222745	IL1B/PDK4	2
BP	GO:0002043	blood vessel endothelial cell proliferation involved in sprouting angiogenesis	1/69	55/18614	0.18499	0.300276	0.222745	HMOX1	1
BP	GO:0002686	negative regulation of leukocyte migration	1/69	55/18614	0.18499	0.300276	0.222745	HMOX1	1
BP	GO:0006584	catecholamine metabolic process	1/69	55/18614	0.18499	0.300276	0.222745	NR4A2	1
BP	GO:0009712	catechol-containing compound metabolic process	1/69	55/18614	0.18499	0.300276	0.222745	NR4A2	1
BP	GO:0034381	plasma lipoprotein particle clearance	1/69	55/18614	0.18499	0.300276	0.222745	HMOX1	1
BP	GO:0042743	hydrogen peroxide metabolic process	1/69	55/18614	0.18499	0.300276	0.222745	SOD2	1
BP	GO:0043525	positive regulation of neuron apoptotic process	1/69	55/18614	0.18499	0.300276	0.222745	CCL3	1
BP	GO:0050805	negative regulation of synaptic transmission	1/69	55/18614	0.18499	0.300276	0.222745	IL1B	1
BP	GO:1903202	negative regulation of oxidative stress-induced cell death	1/69	55/18614	0.18499	0.300276	0.222745	SOD2	1
BP	GO:0000381	regulation of alternative mRNA splicing, via spliceosome	1/69	56/18614	0.18802	0.303286	0.224977	RBM47	1
BP	GO:0002279	mast cell activation involved in immune response	1/69	56/18614	0.18802	0.303286	0.224977	HMOX1	1
BP	GO:0038066	p38MAPK cascade	1/69	56/18614	0.18802	0.303286	0.224977	IL1B	1
BP	GO:0045806	negative regulation of endocytosis	1/69	56/18614	0.18802	0.303286	0.224977	MCTP1	1
BP	GO:0060986	endocrine hormone secretion	1/69	56/18614	0.18802	0.303286	0.224977	IL1B	1
BP	GO:0140962	multicellular organismal-level chemical homeostasis	1/69	56/18614	0.18802	0.303286	0.224977	SLC40A1	1
BP	GO:2000107	negative regulation of leukocyte apoptotic process	1/69	56/18614	0.18802	0.303286	0.224977	CD74	1
BP	GO:0009612	response to mechanical stimulus	2/69	215/18614	0.189549	0.303811	0.225367	IL1B/NFKB1	2
BP	GO:0043491	protein kinase B signaling	2/69	215/18614	0.189549	0.303811	0.225367	CCL3/IL1B	2
BP	GO:0002448	mast cell mediated immunity	1/69	57/18614	0.191039	0.303811	0.225367	HMOX1	1
BP	GO:0006749	glutathione metabolic process	1/69	57/18614	0.191039	0.303811	0.225367	SOD2	1
BP	GO:0007566	embryo implantation	1/69	57/18614	0.191039	0.303811	0.225367	IL1B	1
BP	GO:0010332	response to gamma radiation	1/69	57/18614	0.191039	0.303811	0.225367	SOD2	1
BP	GO:0016073	snRNA metabolic process	1/69	57/18614	0.191039	0.303811	0.225367	ELL2	1
BP	GO:0033866	nucleoside bisphosphate biosynthetic process	1/69	57/18614	0.191039	0.303811	0.225367	PDK4	1
BP	GO:0034030	ribonucleoside bisphosphate biosynthetic process	1/69	57/18614	0.191039	0.303811	0.225367	PDK4	1
BP	GO:0034033	purine nucleoside bisphosphate biosynthetic process	1/69	57/18614	0.191039	0.303811	0.225367	PDK4	1
BP	GO:0034204	lipid translocation	1/69	57/18614	0.191039	0.303811	0.225367	ABCA1	1
BP	GO:0043470	regulation of carbohydrate catabolic process	1/69	57/18614	0.191039	0.303811	0.225367	IER3	1
BP	GO:0045010	actin nucleation	1/69	57/18614	0.191039	0.303811	0.225367	IQGAP2	1
BP	GO:0048168	regulation of neuronal synaptic plasticity	1/69	57/18614	0.191039	0.303811	0.225367	MCTP1	1
BP	GO:0060997	dendritic spine morphogenesis	1/69	57/18614	0.191039	0.303811	0.225367	SIPA1L1	1
BP	GO:0072523	purine-containing compound catabolic process	1/69	57/18614	0.191039	0.303811	0.225367	PDE4D	1
BP	GO:0009615	response to virus	3/69	408/18614	0.192652	0.306106	0.227069	CCL4/IL1B/NFKB1	3
BP	GO:0010718	positive regulation of epithelial to mesenchymal transition	1/69	58/18614	0.194047	0.307511	0.228111	IL1B	1
BP	GO:0048010	vascular endothelial growth factor receptor signaling pathway	1/69	58/18614	0.194047	0.307511	0.228111	IL1B	1
BP	GO:0099024	plasma membrane invagination	1/69	58/18614	0.194047	0.307511	0.228111	ABCA1	1
BP	GO:0006611	protein export from nucleus	1/69	59/18614	0.197044	0.310353	0.23022	IL1B	1
BP	GO:0010574	regulation of vascular endothelial growth factor production	1/69	59/18614	0.197044	0.310353	0.23022	IL1B	1
BP	GO:0033619	membrane protein proteolysis	1/69	59/18614	0.197044	0.310353	0.23022	IL1B	1
BP	GO:0051289	protein homotetramerization	1/69	59/18614	0.197044	0.310353	0.23022	SOD2	1
BP	GO:0051785	positive regulation of nuclear division	1/69	59/18614	0.197044	0.310353	0.23022	IL1B	1
BP	GO:0070228	regulation of lymphocyte apoptotic process	1/69	59/18614	0.197044	0.310353	0.23022	CD74	1
BP	GO:0070534	protein K63-linked ubiquitination	1/69	59/18614	0.197044	0.310353	0.23022	PELI1	1
BP	GO:0002886	regulation of myeloid leukocyte mediated immunity	1/69	60/18614	0.20003	0.313687	0.232693	HMOX1	1
BP	GO:0043407	negative regulation of MAP kinase activity	1/69	60/18614	0.20003	0.313687	0.232693	IL1B	1
BP	GO:0045620	negative regulation of lymphocyte differentiation	1/69	60/18614	0.20003	0.313687	0.232693	CD74	1
BP	GO:0046824	positive regulation of nucleocytoplasmic transport	1/69	60/18614	0.20003	0.313687	0.232693	IL1B	1
BP	GO:2000630	positive regulation of miRNA metabolic process	1/69	60/18614	0.20003	0.313687	0.232693	NFKB1	1
BP	GO:0019229	regulation of vasoconstriction	1/69	61/18614	0.203005	0.316155	0.234524	DOCK4	1
BP	GO:0032786	positive regulation of DNA-templated transcription, elongation	1/69	61/18614	0.203005	0.316155	0.234524	ELL2	1
BP	GO:0035773	insulin secretion involved in cellular response to glucose stimulus	1/69	61/18614	0.203005	0.316155	0.234524	HLA-DRB1	1
BP	GO:0045599	negative regulation of fat cell differentiation	1/69	61/18614	0.203005	0.316155	0.234524	SOD2	1
BP	GO:0050994	regulation of lipid catabolic process	1/69	61/18614	0.203005	0.316155	0.234524	IL1B	1
BP	GO:0086065	cell communication involved in cardiac conduction	1/69	61/18614	0.203005	0.316155	0.234524	PDE4D	1
BP	GO:1903409	reactive oxygen species biosynthetic process	1/69	61/18614	0.203005	0.316155	0.234524	SOD2	1
BP	GO:1905517	macrophage migration	1/69	61/18614	0.203005	0.316155	0.234524	CCL3	1
BP	GO:0046902	regulation of mitochondrial membrane permeability	1/69	62/18614	0.205969	0.319668	0.23713	IER3	1
BP	GO:0060261	positive regulation of transcription initiation by RNA polymerase II	1/69	62/18614	0.205969	0.319668	0.23713	NFKB1	1
BP	GO:0097035	regulation of membrane lipid distribution	1/69	62/18614	0.205969	0.319668	0.23713	ABCA1	1
BP	GO:1904036	negative regulation of epithelial cell apoptotic process	1/69	62/18614	0.205969	0.319668	0.23713	HMOX1	1
BP	GO:0010959	regulation of metal ion transport	3/69	423/18614	0.206897	0.320813	0.237978	CCL3/CCL4/PDE4D	3
BP	GO:0045055	regulated exocytosis	2/69	228/18614	0.207062	0.320813	0.237978	CCL3/HMOX1	2
BP	GO:0010573	vascular endothelial growth factor production	1/69	63/18614	0.208922	0.321762	0.238683	IL1B	1
BP	GO:0031638	zymogen activation	1/69	63/18614	0.208922	0.321762	0.238683	LGMN	1
BP	GO:0032731	positive regulation of interleukin-1 beta production	1/69	63/18614	0.208922	0.321762	0.238683	CCL3	1
BP	GO:0033363	secretory granule organization	1/69	63/18614	0.208922	0.321762	0.238683	ABCA1	1
BP	GO:0048255	mRNA stabilization	1/69	63/18614	0.208922	0.321762	0.238683	RBM47	1
BP	GO:0051353	positive regulation of oxidoreductase activity	1/69	63/18614	0.208922	0.321762	0.238683	IL1B	1
BP	GO:0070542	response to fatty acid	1/69	63/18614	0.208922	0.321762	0.238683	PDK4	1
BP	GO:0040013	negative regulation of locomotion	3/69	427/18614	0.210737	0.323807	0.2402	HMOX1/MCTP1/CD74	3
BP	GO:0043270	positive regulation of monoatomic ion transport	2/69	231/18614	0.21113	0.323807	0.2402	CCL3/CCL4	2
BP	GO:0006940	regulation of smooth muscle contraction	1/69	64/18614	0.211865	0.323807	0.2402	DOCK4	1
BP	GO:0032615	interleukin-12 production	1/69	64/18614	0.211865	0.323807	0.2402	NFKB1	1
BP	GO:0032655	regulation of interleukin-12 production	1/69	64/18614	0.211865	0.323807	0.2402	NFKB1	1
BP	GO:0040014	regulation of multicellular organism growth	1/69	64/18614	0.211865	0.323807	0.2402	LGMN	1
BP	GO:0045453	bone resorption	1/69	64/18614	0.211865	0.323807	0.2402	PDK4	1
BP	GO:0051055	negative regulation of lipid biosynthetic process	1/69	64/18614	0.211865	0.323807	0.2402	NFKB1	1
BP	GO:0071300	cellular response to retinoic acid	1/69	64/18614	0.211865	0.323807	0.2402	ABCA1	1
BP	GO:0010594	regulation of endothelial cell migration	2/69	232/18614	0.212488	0.324484	0.240702	HMOX1/LGMN	2
BP	GO:0002218	activation of innate immune response	2/69	233/18614	0.213846	0.326283	0.242036	NINJ1/PELI1	2
BP	GO:0010324	membrane invagination	1/69	65/18614	0.214796	0.326628	0.242292	ABCA1	1
BP	GO:0010972	negative regulation of G2/M transition of mitotic cell cycle	1/69	65/18614	0.214796	0.326628	0.242292	IER3	1
BP	GO:0046888	negative regulation of hormone secretion	1/69	65/18614	0.214796	0.326628	0.242292	IL1B	1
BP	GO:0098781	ncRNA transcription	1/69	65/18614	0.214796	0.326628	0.242292	ELL2	1
BP	GO:0010001	glial cell differentiation	2/69	235/18614	0.216566	0.329042	0.244083	IL1B/C1QA	2
BP	GO:0030219	megakaryocyte differentiation	1/69	66/18614	0.217717	0.330235	0.244968	MAF	1
BP	GO:0031100	animal organ regeneration	1/69	66/18614	0.217717	0.330235	0.244968	HMOX1	1
BP	GO:0006909	phagocytosis	2/69	236/18614	0.217928	0.330277	0.244999	IL1B/ABCA1	2
BP	GO:0051403	stress-activated MAPK cascade	2/69	237/18614	0.21929	0.332062	0.246323	IL1B/NFKB1	2
BP	GO:0034605	cellular response to heat	1/69	67/18614	0.220627	0.332692	0.246791	HMOX1	1
BP	GO:0042446	hormone biosynthetic process	1/69	67/18614	0.220627	0.332692	0.246791	NFKB1	1
BP	GO:0071806	protein transmembrane transport	1/69	67/18614	0.220627	0.332692	0.246791	ABCA1	1
BP	GO:1901224	positive regulation of NIK/NF-kappaB signaling	1/69	67/18614	0.220627	0.332692	0.246791	IL1B	1
BP	GO:1902750	negative regulation of cell cycle G2/M phase transition	1/69	67/18614	0.220627	0.332692	0.246791	IER3	1
BP	GO:0045936	negative regulation of phosphate metabolic process	3/69	439/18614	0.222354	0.335015	0.248514	IL1B/PDE4D/IER3	3
BP	GO:0010563	negative regulation of phosphorus metabolic process	3/69	440/18614	0.223328	0.335105	0.24858	IL1B/PDE4D/IER3	3
BP	GO:0002704	negative regulation of leukocyte mediated immunity	1/69	68/18614	0.223527	0.335105	0.24858	HMOX1	1
BP	GO:0015909	long-chain fatty acid transport	1/69	68/18614	0.223527	0.335105	0.24858	PLIN2	1
BP	GO:0045670	regulation of osteoclast differentiation	1/69	68/18614	0.223527	0.335105	0.24858	CCL3	1
BP	GO:0070936	protein K48-linked ubiquitination	1/69	68/18614	0.223527	0.335105	0.24858	PELI1	1
BP	GO:2000144	positive regulation of DNA-templated transcription initiation	1/69	68/18614	0.223527	0.335105	0.24858	NFKB1	1
BP	GO:0048732	gland development	3/69	441/18614	0.224303	0.335989	0.249236	NFKB1/SOD2/HMOX1	3
BP	GO:0042445	hormone metabolic process	2/69	241/18614	0.224746	0.336373	0.249522	SLC16A10/NFKB1	2
BP	GO:0014015	positive regulation of gliogenesis	1/69	69/18614	0.226416	0.338311	0.250959	IL1B	1
BP	GO:0061077	chaperone-mediated protein folding	1/69	69/18614	0.226416	0.338311	0.250959	CD74	1
BP	GO:0009150	purine ribonucleotide metabolic process	3/69	445/18614	0.228212	0.340638	0.252685	PDE4D/IER3/PDK4	3
BP	GO:0000271	polysaccharide biosynthetic process	1/69	70/18614	0.229294	0.340638	0.252685	NFKB1	1
BP	GO:0014823	response to activity	1/69	70/18614	0.229294	0.340638	0.252685	SOD2	1
BP	GO:0043112	receptor metabolic process	1/69	70/18614	0.229294	0.340638	0.252685	LGMN	1
BP	GO:0043627	response to estrogen	1/69	70/18614	0.229294	0.340638	0.252685	HMOX1	1
BP	GO:0051881	regulation of mitochondrial membrane potential	1/69	70/18614	0.229294	0.340638	0.252685	SOD2	1
BP	GO:2000379	positive regulation of reactive oxygen species metabolic process	1/69	70/18614	0.229294	0.340638	0.252685	SOD2	1
BP	GO:0031098	stress-activated protein kinase signaling cascade	2/69	245/18614	0.230213	0.341723	0.253489	IL1B/NFKB1	2
BP	GO:0045444	fat cell differentiation	2/69	246/18614	0.231581	0.343471	0.254787	SOD2/NR4A2	2
BP	GO:0032922	circadian regulation of gene expression	1/69	71/18614	0.232162	0.344049	0.255215	NAMPT	1
BP	GO:0046883	regulation of hormone secretion	2/69	247/18614	0.23295	0.344652	0.255662	IL1B/HLA-DRB1	2
BP	GO:0071695	anatomical structure maturation	2/69	247/18614	0.23295	0.344652	0.255662	C1QA/NR4A2	2
BP	GO:0042593	glucose homeostasis	2/69	248/18614	0.23432	0.345729	0.256461	HLA-DRB1/PDK4	2
BP	GO:0000380	alternative mRNA splicing, via spliceosome	1/69	72/18614	0.235019	0.345729	0.256461	RBM47	1
BP	GO:0009988	cell-cell recognition	1/69	72/18614	0.235019	0.345729	0.256461	FOLR2	1
BP	GO:0030330	DNA damage response, signal transduction by p53 class mediator	1/69	72/18614	0.235019	0.345729	0.256461	CD74	1
BP	GO:0043489	RNA stabilization	1/69	72/18614	0.235019	0.345729	0.256461	RBM47	1
BP	GO:0046626	regulation of insulin receptor signaling pathway	1/69	72/18614	0.235019	0.345729	0.256461	IL1B	1
BP	GO:0060260	regulation of transcription initiation by RNA polymerase II	1/69	72/18614	0.235019	0.345729	0.256461	NFKB1	1
BP	GO:0033002	muscle cell proliferation	2/69	249/18614	0.23569	0.346151	0.256775	SOD2/HMOX1	2
BP	GO:0033500	carbohydrate homeostasis	2/69	249/18614	0.23569	0.346151	0.256775	HLA-DRB1/PDK4	2
BP	GO:0042246	tissue regeneration	1/69	73/18614	0.237866	0.347626	0.257869	NINJ1	1
BP	GO:0050766	positive regulation of phagocytosis	1/69	73/18614	0.237866	0.347626	0.257869	IL1B	1
BP	GO:0050795	regulation of behavior	1/69	73/18614	0.237866	0.347626	0.257869	CCL3	1
BP	GO:0061035	regulation of cartilage development	1/69	73/18614	0.237866	0.347626	0.257869	MAF	1
BP	GO:1900076	regulation of cellular response to insulin stimulus	1/69	73/18614	0.237866	0.347626	0.257869	IL1B	1
BP	GO:1902373	negative regulation of mRNA catabolic process	1/69	73/18614	0.237866	0.347626	0.257869	RBM47	1
BP	GO:0006816	calcium ion transport	3/69	455/18614	0.238042	0.347626	0.257869	CCL3/CCL4/PDE4D	3
BP	GO:0031330	negative regulation of cellular catabolic process	2/69	251/18614	0.238431	0.347913	0.258082	HMOX1/RBM47	2
BP	GO:0006801	superoxide metabolic process	1/69	74/18614	0.240702	0.349812	0.25949	SOD2	1
BP	GO:0007585	respiratory gaseous exchange by respiratory system	1/69	74/18614	0.240702	0.349812	0.25949	NR4A2	1
BP	GO:0032732	positive regulation of interleukin-1 production	1/69	74/18614	0.240702	0.349812	0.25949	CCL3	1
BP	GO:0051145	smooth muscle cell differentiation	1/69	74/18614	0.240702	0.349812	0.25949	SOD2	1
BP	GO:1903578	regulation of ATP metabolic process	1/69	74/18614	0.240702	0.349812	0.25949	IER3	1
BP	GO:0090257	regulation of muscle system process	2/69	254/18614	0.242547	0.35221	0.261269	DOCK4/PDE4D	2
BP	GO:0016239	positive regulation of macroautophagy	1/69	75/18614	0.243528	0.352783	0.261694	HMOX1	1
BP	GO:0042698	ovulation cycle	1/69	75/18614	0.243528	0.352783	0.261694	A2M	1
BP	GO:0043536	positive regulation of blood vessel endothelial cell migration	1/69	75/18614	0.243528	0.352783	0.261694	HMOX1	1
BP	GO:0009166	nucleotide catabolic process	1/69	76/18614	0.246343	0.355719	0.263872	PDE4D	1
BP	GO:0050810	regulation of steroid biosynthetic process	1/69	76/18614	0.246343	0.355719	0.263872	NFKB1	1
BP	GO:0060337	type I interferon-mediated signaling pathway	1/69	76/18614	0.246343	0.355719	0.263872	RBM47	1
BP	GO:0086003	cardiac muscle cell contraction	1/69	76/18614	0.246343	0.355719	0.263872	PDE4D	1
BP	GO:0009259	ribonucleotide metabolic process	3/69	464/18614	0.246954	0.356316	0.264315	PDE4D/IER3/PDK4	3
BP	GO:0051090	regulation of DNA-binding transcription factor activity	3/69	465/18614	0.247948	0.357464	0.265167	IL1B/HMOX1/PELI1	3
BP	GO:0010827	regulation of glucose transmembrane transport	1/69	77/18614	0.249148	0.357482	0.26518	IL1B	1
BP	GO:0021536	diencephalon development	1/69	77/18614	0.249148	0.357482	0.26518	NR4A2	1
BP	GO:0050853	B cell receptor signaling pathway	1/69	77/18614	0.249148	0.357482	0.26518	NFKB1	1
BP	GO:0071357	cellular response to type I interferon	1/69	77/18614	0.249148	0.357482	0.26518	RBM47	1
BP	GO:0090559	regulation of membrane permeability	1/69	77/18614	0.249148	0.357482	0.26518	IER3	1
BP	GO:1901568	fatty acid derivative metabolic process	1/69	77/18614	0.249148	0.357482	0.26518	GGTA1	1
BP	GO:0034976	response to endoplasmic reticulum stress	2/69	259/18614	0.249414	0.357579	0.265252	CXCL8/MARCKS	2
BP	GO:0045824	negative regulation of innate immune response	1/69	78/18614	0.251943	0.360347	0.267305	A2M	1
BP	GO:0050709	negative regulation of protein secretion	1/69	78/18614	0.251943	0.360347	0.267305	IL1B	1
BP	GO:0055117	regulation of cardiac muscle contraction	1/69	78/18614	0.251943	0.360347	0.267305	PDE4D	1
BP	GO:1903522	regulation of blood circulation	2/69	261/18614	0.252163	0.360375	0.267326	DOCK4/PDE4D	2
BP	GO:0006164	purine nucleotide biosynthetic process	2/69	262/18614	0.253538	0.362034	0.268557	NAMPT/PDK4	2
BP	GO:0019362	pyridine nucleotide metabolic process	1/69	79/18614	0.254728	0.362034	0.268557	NAMPT	1
BP	GO:0042310	vasoconstriction	1/69	79/18614	0.254728	0.362034	0.268557	DOCK4	1
BP	GO:0045913	positive regulation of carbohydrate metabolic process	1/69	79/18614	0.254728	0.362034	0.268557	NFKB1	1
BP	GO:0046496	nicotinamide nucleotide metabolic process	1/69	79/18614	0.254728	0.362034	0.268557	NAMPT	1
BP	GO:0050688	regulation of defense response to virus	1/69	79/18614	0.254728	0.362034	0.268557	IL1B	1
BP	GO:1903201	regulation of oxidative stress-induced cell death	1/69	79/18614	0.254728	0.362034	0.268557	SOD2	1
BP	GO:0019693	ribose phosphate metabolic process	3/69	473/18614	0.25592	0.363443	0.269602	PDE4D/IER3/PDK4	3
BP	GO:0007193	adenylate cyclase-inhibiting G protein-coupled receptor signaling pathway	1/69	80/18614	0.257502	0.363687	0.269782	RGS1	1
BP	GO:0030500	regulation of bone mineralization	1/69	80/18614	0.257502	0.363687	0.269782	CCL3	1
BP	GO:0032890	regulation of organic acid transport	1/69	80/18614	0.257502	0.363687	0.269782	IL1B	1
BP	GO:0070227	lymphocyte apoptotic process	1/69	80/18614	0.257502	0.363687	0.269782	CD74	1
BP	GO:0090049	regulation of cell migration involved in sprouting angiogenesis	1/69	80/18614	0.257502	0.363687	0.269782	HMOX1	1
BP	GO:1901264	carbohydrate derivative transport	1/69	80/18614	0.257502	0.363687	0.269782	PLTP	1
BP	GO:2000142	regulation of DNA-templated transcription initiation	1/69	80/18614	0.257502	0.363687	0.269782	NFKB1	1
BP	GO:0008344	adult locomotory behavior	1/69	81/18614	0.260266	0.36673	0.27204	NR4A2	1
BP	GO:0044773	mitotic DNA damage checkpoint signaling	1/69	81/18614	0.260266	0.36673	0.27204	IER3	1
BP	GO:2000628	regulation of miRNA metabolic process	1/69	81/18614	0.260266	0.36673	0.27204	NFKB1	1
BP	GO:0046928	regulation of neurotransmitter secretion	1/69	82/18614	0.263021	0.36917	0.27385	MCTP1	1
BP	GO:0051149	positive regulation of muscle cell differentiation	1/69	82/18614	0.263021	0.36917	0.27385	SOD2	1
BP	GO:0051279	regulation of release of sequestered calcium ion into cytosol	1/69	82/18614	0.263021	0.36917	0.27385	PDE4D	1
BP	GO:1901184	regulation of ERBB signaling pathway	1/69	82/18614	0.263021	0.36917	0.27385	LGMN	1
BP	GO:2001021	negative regulation of response to DNA damage stimulus	1/69	82/18614	0.263021	0.36917	0.27385	CD74	1
BP	GO:0032024	positive regulation of insulin secretion	1/69	83/18614	0.265765	0.371793	0.275796	HLA-DRB1	1
BP	GO:0034340	response to type I interferon	1/69	83/18614	0.265765	0.371793	0.275796	RBM47	1
BP	GO:0035023	regulation of Rho protein signal transduction	1/69	83/18614	0.265765	0.371793	0.275796	ABCA1	1
BP	GO:0072332	intrinsic apoptotic signaling pathway by p53 class mediator	1/69	83/18614	0.265765	0.371793	0.275796	CD74	1
BP	GO:0072522	purine-containing compound biosynthetic process	2/69	271/18614	0.26592	0.371793	0.275796	NAMPT/PDK4	2
BP	GO:0032868	response to insulin	2/69	272/18614	0.267296	0.373428	0.277009	IL1B/PDK4	2
BP	GO:0006096	glycolytic process	1/69	85/18614	0.271222	0.376863	0.279556	IER3	1
BP	GO:0019935	cyclic-nucleotide-mediated signaling	1/69	85/18614	0.271222	0.376863	0.279556	PDE4D	1
BP	GO:0044774	mitotic DNA integrity checkpoint signaling	1/69	85/18614	0.271222	0.376863	0.279556	IER3	1
BP	GO:0072524	pyridine-containing compound metabolic process	1/69	85/18614	0.271222	0.376863	0.279556	NAMPT	1
BP	GO:0098586	cellular response to virus	1/69	85/18614	0.271222	0.376863	0.279556	NFKB1	1
BP	GO:1901292	nucleoside phosphate catabolic process	1/69	85/18614	0.271222	0.376863	0.279556	PDE4D	1
BP	GO:1902369	negative regulation of RNA catabolic process	1/69	85/18614	0.271222	0.376863	0.279556	RBM47	1
BP	GO:0050708	regulation of protein secretion	2/69	275/18614	0.271425	0.376863	0.279556	IL1B/HLA-DRB1	2
BP	GO:0006757	ATP generation from ADP	1/69	86/18614	0.273936	0.378024	0.280418	IER3	1
BP	GO:0008306	associative learning	1/69	86/18614	0.273936	0.378024	0.280418	LGMN	1
BP	GO:0008625	extrinsic apoptotic signaling pathway via death domain receptors	1/69	86/18614	0.273936	0.378024	0.280418	HMOX1	1
BP	GO:0021954	central nervous system neuron development	1/69	86/18614	0.273936	0.378024	0.280418	NR4A2	1
BP	GO:0032418	lysosome localization	1/69	86/18614	0.273936	0.378024	0.280418	HMOX1	1
BP	GO:0034103	regulation of tissue remodeling	1/69	86/18614	0.273936	0.378024	0.280418	PDK4	1
BP	GO:0045069	regulation of viral genome replication	1/69	86/18614	0.273936	0.378024	0.280418	CXCL8	1
BP	GO:1990849	vacuolar localization	1/69	86/18614	0.273936	0.378024	0.280418	HMOX1	1
BP	GO:0002088	lens development in camera-type eye	1/69	87/18614	0.27664	0.379723	0.281678	MAF	1
BP	GO:0010232	vascular transport	1/69	87/18614	0.27664	0.379723	0.281678	SLCO2B1	1
BP	GO:0010507	negative regulation of autophagy	1/69	87/18614	0.27664	0.379723	0.281678	HMOX1	1
BP	GO:0034243	regulation of transcription elongation by RNA polymerase II	1/69	87/18614	0.27664	0.379723	0.281678	ELL2	1
BP	GO:0048678	response to axon injury	1/69	87/18614	0.27664	0.379723	0.281678	SOD2	1
BP	GO:0090502	RNA phosphodiester bond hydrolysis, endonucleolytic	1/69	87/18614	0.27664	0.379723	0.281678	RNASE1	1
BP	GO:0150104	transport across blood-brain barrier	1/69	87/18614	0.27664	0.379723	0.281678	SLCO2B1	1
BP	GO:0046849	bone remodeling	1/69	88/18614	0.279334	0.382838	0.283989	PDK4	1
BP	GO:0071277	cellular response to calcium ion	1/69	88/18614	0.279334	0.382838	0.283989	LGMN	1
BP	GO:0002312	B cell activation involved in immune response	1/69	89/18614	0.282018	0.386224	0.286501	GPR183	1
BP	GO:0043542	endothelial cell migration	2/69	283/18614	0.282433	0.386498	0.286704	HMOX1/LGMN	2
BP	GO:0014910	regulation of smooth muscle cell migration	1/69	90/18614	0.284693	0.388707	0.288342	DOCK4	1
BP	GO:0033555	multicellular organismal response to stress	1/69	90/18614	0.284693	0.388707	0.288342	NR4A2	1
BP	GO:2000106	regulation of leukocyte apoptotic process	1/69	90/18614	0.284693	0.388707	0.288342	CD74	1
BP	GO:0030901	midbrain development	1/69	91/18614	0.287357	0.391752	0.290601	NR4A2	1
BP	GO:0060996	dendritic spine development	1/69	91/18614	0.287357	0.391752	0.290601	SIPA1L1	1
BP	GO:1903532	positive regulation of secretion by cell	2/69	289/18614	0.290682	0.395986	0.293742	IL1B/HLA-DRB1	2
BP	GO:0044262	cellular carbohydrate metabolic process	2/69	290/18614	0.292056	0.397558	0.294908	IER3/PDK4	2
BP	GO:0050886	endocrine process	1/69	93/18614	0.292657	0.397775	0.295069	IL1B	1
BP	GO:0051781	positive regulation of cell division	1/69	93/18614	0.292657	0.397775	0.295069	IL1B	1
BP	GO:0006637	acyl-CoA metabolic process	1/69	94/18614	0.295292	0.399851	0.296609	PDK4	1
BP	GO:0006835	dicarboxylic acid transport	1/69	94/18614	0.295292	0.399851	0.296609	FOLR2	1
BP	GO:0035383	thioester metabolic process	1/69	94/18614	0.295292	0.399851	0.296609	PDK4	1
BP	GO:0046031	ADP metabolic process	1/69	94/18614	0.295292	0.399851	0.296609	IER3	1
BP	GO:1900407	regulation of cellular response to oxidative stress	1/69	94/18614	0.295292	0.399851	0.296609	SOD2	1
BP	GO:0002753	cytosolic pattern recognition receptor signaling pathway	1/69	95/18614	0.297917	0.402802	0.298798	PELI1	1
BP	GO:0046330	positive regulation of JNK cascade	1/69	95/18614	0.297917	0.402802	0.298798	IL1B	1
BP	GO:0009165	nucleotide biosynthetic process	2/69	295/18614	0.298922	0.403556	0.299358	NAMPT/PDK4	2
BP	GO:0010632	regulation of epithelial cell migration	2/69	295/18614	0.298922	0.403556	0.299358	HMOX1/LGMN	2
BP	GO:0002042	cell migration involved in sprouting angiogenesis	1/69	96/18614	0.300533	0.404521	0.300073	HMOX1	1
BP	GO:0032088	negative regulation of NF-kappaB transcription factor activity	1/69	96/18614	0.300533	0.404521	0.300073	PELI1	1
BP	GO:0048534	hematopoietic or lymphoid organ development	1/69	96/18614	0.300533	0.404521	0.300073	SLC40A1	1
BP	GO:1903312	negative regulation of mRNA metabolic process	1/69	96/18614	0.300533	0.404521	0.300073	RBM47	1
BP	GO:1901293	nucleoside phosphate biosynthetic process	2/69	297/18614	0.301666	0.405743	0.30098	NAMPT/PDK4	2
BP	GO:0051056	regulation of small GTPase mediated signal transduction	2/69	298/18614	0.303037	0.40591	0.301104	ABCA1/SIPA1L1	2
BP	GO:0006497	protein lipidation	1/69	97/18614	0.30314	0.40591	0.301104	ABCA1	1
BP	GO:0006942	regulation of striated muscle contraction	1/69	97/18614	0.30314	0.40591	0.301104	PDE4D	1
BP	GO:0010586	miRNA metabolic process	1/69	97/18614	0.30314	0.40591	0.301104	NFKB1	1
BP	GO:0014909	smooth muscle cell migration	1/69	97/18614	0.30314	0.40591	0.301104	DOCK4	1
BP	GO:0099175	regulation of postsynapse organization	1/69	97/18614	0.30314	0.40591	0.301104	SIPA1L1	1
BP	GO:0030522	intracellular receptor signaling pathway	2/69	299/18614	0.304408	0.407307	0.30214	NR4A2/PELI1	2
BP	GO:0097306	cellular response to alcohol	1/69	98/18614	0.305736	0.408781	0.303233	SOD2	1
BP	GO:0019218	regulation of steroid metabolic process	1/69	99/18614	0.308323	0.410416	0.304446	NFKB1	1
BP	GO:0036473	cell death in response to oxidative stress	1/69	99/18614	0.308323	0.410416	0.304446	SOD2	1
BP	GO:0042632	cholesterol homeostasis	1/69	99/18614	0.308323	0.410416	0.304446	ABCA1	1
BP	GO:0048661	positive regulation of smooth muscle cell proliferation	1/69	99/18614	0.308323	0.410416	0.304446	HMOX1	1
BP	GO:0051588	regulation of neurotransmitter transport	1/69	99/18614	0.308323	0.410416	0.304446	MCTP1	1
BP	GO:0098869	cellular oxidant detoxification	1/69	99/18614	0.308323	0.410416	0.304446	SOD2	1
BP	GO:0006874	intracellular calcium ion homeostasis	2/69	303/18614	0.309888	0.41189	0.30554	CCL3/PDE4D	2
BP	GO:0048511	rhythmic process	2/69	303/18614	0.309888	0.41189	0.30554	NAMPT/A2M	2
BP	GO:0055092	sterol homeostasis	1/69	100/18614	0.310901	0.412327	0.305863	ABCA1	1
BP	GO:0140888	interferon-mediated signaling pathway	1/69	100/18614	0.310901	0.412327	0.305863	RBM47	1
BP	GO:1901019	regulation of calcium ion transmembrane transporter activity	1/69	100/18614	0.310901	0.412327	0.305863	PDE4D	1
BP	GO:0007040	lysosome organization	1/69	101/18614	0.313469	0.413605	0.306812	ABCA1	1
BP	GO:0010389	regulation of G2/M transition of mitotic cell cycle	1/69	101/18614	0.313469	0.413605	0.306812	IER3	1
BP	GO:0043255	regulation of carbohydrate biosynthetic process	1/69	101/18614	0.313469	0.413605	0.306812	NFKB1	1
BP	GO:0050764	regulation of phagocytosis	1/69	101/18614	0.313469	0.413605	0.306812	IL1B	1
BP	GO:0061337	cardiac conduction	1/69	101/18614	0.313469	0.413605	0.306812	PDE4D	1
BP	GO:0070167	regulation of biomineral tissue development	1/69	101/18614	0.313469	0.413605	0.306812	CCL3	1
BP	GO:0080171	lytic vacuole organization	1/69	101/18614	0.313469	0.413605	0.306812	ABCA1	1
BP	GO:0006165	nucleoside diphosphate phosphorylation	1/69	102/18614	0.316028	0.416069	0.30864	IER3	1
BP	GO:0008585	female gonad development	1/69	102/18614	0.316028	0.416069	0.30864	A2M	1
BP	GO:0042158	lipoprotein biosynthetic process	1/69	102/18614	0.316028	0.416069	0.30864	ABCA1	1
BP	GO:0051222	positive regulation of protein transport	2/69	309/18614	0.318091	0.417901	0.309999	IL1B/HLA-DRB1	2
BP	GO:0003333	amino acid transmembrane transport	1/69	103/18614	0.318577	0.417901	0.309999	SLC16A10	1
BP	GO:0006885	regulation of pH	1/69	103/18614	0.318577	0.417901	0.309999	PDK4	1
BP	GO:0010906	regulation of glucose metabolic process	1/69	103/18614	0.318577	0.417901	0.309999	PDK4	1
BP	GO:0019233	sensory perception of pain	1/69	103/18614	0.318577	0.417901	0.309999	CCL3	1
BP	GO:2001020	regulation of response to DNA damage stimulus	2/69	311/18614	0.320821	0.420012	0.311565	CD74/IER3	2
BP	GO:0046939	nucleotide phosphorylation	1/69	104/18614	0.321117	0.420012	0.311565	IER3	1
BP	GO:0060291	long-term synaptic potentiation	1/69	104/18614	0.321117	0.420012	0.311565	LGMN	1
BP	GO:0070252	actin-mediated cell contraction	1/69	104/18614	0.321117	0.420012	0.311565	PDE4D	1
BP	GO:0060070	canonical Wnt signaling pathway	2/69	313/18614	0.323549	0.422099	0.313113	NFKB1/NR4A2	2
BP	GO:0032760	positive regulation of tumor necrosis factor production	1/69	105/18614	0.323648	0.422099	0.313113	CCL3	1
BP	GO:0032784	regulation of DNA-templated transcription elongation	1/69	105/18614	0.323648	0.422099	0.313113	ELL2	1
BP	GO:0042102	positive regulation of T cell proliferation	1/69	105/18614	0.323648	0.422099	0.313113	IL1B	1
BP	GO:0002027	regulation of heart rate	1/69	106/18614	0.32617	0.423856	0.314416	PDE4D	1
BP	GO:0009135	purine nucleoside diphosphate metabolic process	1/69	106/18614	0.32617	0.423856	0.314416	IER3	1
BP	GO:0009179	purine ribonucleoside diphosphate metabolic process	1/69	106/18614	0.32617	0.423856	0.314416	IER3	1
BP	GO:0046545	development of primary female sexual characteristics	1/69	106/18614	0.32617	0.423856	0.314416	A2M	1
BP	GO:1901796	regulation of signal transduction by p53 class mediator	1/69	106/18614	0.32617	0.423856	0.314416	CD74	1
BP	GO:0005976	polysaccharide metabolic process	1/69	107/18614	0.328682	0.425996	0.316004	NFKB1	1
BP	GO:0032526	response to retinoic acid	1/69	107/18614	0.328682	0.425996	0.316004	ABCA1	1
BP	GO:0090277	positive regulation of peptide hormone secretion	1/69	107/18614	0.328682	0.425996	0.316004	HLA-DRB1	1
BP	GO:0050890	cognition	2/69	317/18614	0.328996	0.425996	0.316004	HLA-DRA/LGMN	2
BP	GO:0051047	positive regulation of secretion	2/69	317/18614	0.328996	0.425996	0.316004	IL1B/HLA-DRB1	2
BP	GO:0014013	regulation of gliogenesis	1/69	108/18614	0.331185	0.428215	0.317649	IL1B	1
BP	GO:0048024	regulation of mRNA splicing, via spliceosome	1/69	108/18614	0.331185	0.428215	0.317649	RBM47	1
BP	GO:0006790	sulfur compound metabolic process	2/69	319/18614	0.331716	0.428289	0.317704	GGTA1/PDK4	2
BP	GO:0021700	developmental maturation	2/69	319/18614	0.331716	0.428289	0.317704	C1QA/NR4A2	2
BP	GO:0002793	positive regulation of peptide secretion	1/69	109/18614	0.333678	0.429593	0.318672	HLA-DRB1	1
BP	GO:0019395	fatty acid oxidation	1/69	109/18614	0.333678	0.429593	0.318672	PDK4	1
BP	GO:1903557	positive regulation of tumor necrosis factor superfamily cytokine production	1/69	109/18614	0.333678	0.429593	0.318672	CCL3	1
BP	GO:1904035	regulation of epithelial cell apoptotic process	1/69	109/18614	0.333678	0.429593	0.318672	HMOX1	1
BP	GO:0006368	transcription elongation by RNA polymerase II	1/69	110/18614	0.336163	0.430947	0.319676	ELL2	1
BP	GO:0009408	response to heat	1/69	110/18614	0.336163	0.430947	0.319676	HMOX1	1
BP	GO:0010717	regulation of epithelial to mesenchymal transition	1/69	110/18614	0.336163	0.430947	0.319676	IL1B	1
BP	GO:0014812	muscle cell migration	1/69	110/18614	0.336163	0.430947	0.319676	DOCK4	1
BP	GO:0090263	positive regulation of canonical Wnt signaling pathway	1/69	110/18614	0.336163	0.430947	0.319676	NFKB1	1
BP	GO:1901222	regulation of NIK/NF-kappaB signaling	1/69	110/18614	0.336163	0.430947	0.319676	IL1B	1
BP	GO:0006367	transcription initiation at RNA polymerase II promoter	1/69	111/18614	0.338638	0.433813	0.321802	NFKB1	1
BP	GO:1904951	positive regulation of establishment of protein localization	2/69	325/18614	0.339857	0.435066	0.322731	IL1B/HLA-DRB1	2
BP	GO:0032611	interleukin-1 beta production	1/69	112/18614	0.341104	0.435427	0.322999	CCL3	1
BP	GO:0032651	regulation of interleukin-1 beta production	1/69	112/18614	0.341104	0.435427	0.322999	CCL3	1
BP	GO:0043473	pigmentation	1/69	112/18614	0.341104	0.435427	0.322999	SOD2	1
BP	GO:1902749	regulation of cell cycle G2/M phase transition	1/69	112/18614	0.341104	0.435427	0.322999	IER3	1
BP	GO:0055074	calcium ion homeostasis	2/69	327/18614	0.342565	0.436982	0.324153	CCL3/PDE4D	2
BP	GO:0002062	chondrocyte differentiation	1/69	113/18614	0.343562	0.437163	0.324287	MAF	1
BP	GO:0006939	smooth muscle contraction	1/69	113/18614	0.343562	0.437163	0.324287	DOCK4	1
BP	GO:0044344	cellular response to fibroblast growth factor stimulus	1/69	113/18614	0.343562	0.437163	0.324287	CXCL8	1
BP	GO:0006913	nucleocytoplasmic transport	2/69	328/18614	0.343917	0.437163	0.324287	IL1B/IER3	2
BP	GO:0051169	nuclear transport	2/69	328/18614	0.343917	0.437163	0.324287	IL1B/IER3	2
BP	GO:1904659	glucose transmembrane transport	1/69	114/18614	0.34601	0.439513	0.32603	IL1B	1
BP	GO:0001938	positive regulation of endothelial cell proliferation	1/69	115/18614	0.348449	0.441989	0.327867	HMOX1	1
BP	GO:1990748	cellular detoxification	1/69	115/18614	0.348449	0.441989	0.327867	SOD2	1
BP	GO:0032386	regulation of intracellular transport	2/69	332/18614	0.349319	0.442471	0.328224	IL1B/IER3	2
BP	GO:0051604	protein maturation	2/69	332/18614	0.349319	0.442471	0.328224	F13A1/LGMN	2
BP	GO:0009185	ribonucleoside diphosphate metabolic process	1/69	116/18614	0.350879	0.443513	0.328998	IER3	1
BP	GO:0034440	lipid oxidation	1/69	116/18614	0.350879	0.443513	0.328998	PDK4	1
BP	GO:0048640	negative regulation of developmental growth	1/69	116/18614	0.350879	0.443513	0.328998	LGMN	1
BP	GO:0007088	regulation of mitotic nuclear division	1/69	117/18614	0.353301	0.445016	0.330112	IL1B	1
BP	GO:0008645	hexose transmembrane transport	1/69	117/18614	0.353301	0.445016	0.330112	IL1B	1
BP	GO:0043406	positive regulation of MAP kinase activity	1/69	117/18614	0.353301	0.445016	0.330112	IL1B	1
BP	GO:0071887	leukocyte apoptotic process	1/69	117/18614	0.353301	0.445016	0.330112	CD74	1
BP	GO:0090630	activation of GTPase activity	1/69	117/18614	0.353301	0.445016	0.330112	SIPA1L1	1
BP	GO:0052548	regulation of endopeptidase activity	2/69	336/18614	0.354707	0.446475	0.331195	LGMN/A2M	2
BP	GO:0006334	nucleosome assembly	1/69	118/18614	0.355713	0.447118	0.331672	H3-3B	1
BP	GO:0051897	positive regulation of protein kinase B signaling	1/69	118/18614	0.355713	0.447118	0.331672	CCL3	1
BP	GO:0030278	regulation of ossification	1/69	119/18614	0.358117	0.449826	0.333681	CCL3	1
BP	GO:0071214	cellular response to abiotic stimulus	2/69	339/18614	0.358738	0.44998	0.333795	IL1B/NFKB1	2
BP	GO:0104004	cellular response to environmental stimulus	2/69	339/18614	0.358738	0.44998	0.333795	IL1B/NFKB1	2
BP	GO:0007006	mitochondrial membrane organization	1/69	120/18614	0.360511	0.450951	0.334515	IER3	1
BP	GO:0015749	monosaccharide transmembrane transport	1/69	120/18614	0.360511	0.450951	0.334515	IL1B	1
BP	GO:0051101	regulation of DNA binding	1/69	120/18614	0.360511	0.450951	0.334515	HMOX1	1
BP	GO:0071774	response to fibroblast growth factor	1/69	120/18614	0.360511	0.450951	0.334515	CXCL8	1
BP	GO:0001933	negative regulation of protein phosphorylation	2/69	341/18614	0.36142	0.451775	0.335126	IL1B/PDE4D	2
BP	GO:0030282	bone mineralization	1/69	121/18614	0.362897	0.452994	0.336031	CCL3	1
BP	GO:0031398	positive regulation of protein ubiquitination	1/69	121/18614	0.362897	0.452994	0.336031	PELI1	1
BP	GO:0033865	nucleoside bisphosphate metabolic process	1/69	122/18614	0.365274	0.454704	0.337299	PDK4	1
BP	GO:0033875	ribonucleoside bisphosphate metabolic process	1/69	122/18614	0.365274	0.454704	0.337299	PDK4	1
BP	GO:0034032	purine nucleoside bisphosphate metabolic process	1/69	122/18614	0.365274	0.454704	0.337299	PDK4	1
BP	GO:0046660	female sex differentiation	1/69	122/18614	0.365274	0.454704	0.337299	A2M	1
BP	GO:0000077	DNA damage checkpoint signaling	1/69	123/18614	0.367643	0.456393	0.338552	IER3	1
BP	GO:0006805	xenobiotic metabolic process	1/69	123/18614	0.367643	0.456393	0.338552	SLCO2B1	1
BP	GO:0022612	gland morphogenesis	1/69	123/18614	0.367643	0.456393	0.338552	NFKB1	1
BP	GO:0071901	negative regulation of protein serine/threonine kinase activity	1/69	123/18614	0.367643	0.456393	0.338552	IL1B	1
BP	GO:0006575	cellular modified amino acid metabolic process	1/69	124/18614	0.370002	0.458062	0.33979	SLC16A10	1
BP	GO:0007613	memory	1/69	124/18614	0.370002	0.458062	0.33979	LGMN	1
BP	GO:0022904	respiratory electron transport chain	1/69	124/18614	0.370002	0.458062	0.33979	SOD2	1
BP	GO:0097237	cellular response to toxic substance	1/69	124/18614	0.370002	0.458062	0.33979	SOD2	1
BP	GO:0006936	muscle contraction	2/69	349/18614	0.37211	0.460026	0.341247	DOCK4/PDE4D	2
BP	GO:0002832	negative regulation of response to biotic stimulus	1/69	125/18614	0.372353	0.460026	0.341247	A2M	1
BP	GO:0031623	receptor internalization	1/69	125/18614	0.372353	0.460026	0.341247	CXCL8	1
BP	GO:0045471	response to ethanol	1/69	126/18614	0.374696	0.46238	0.342993	SOD2	1
BP	GO:0006887	exocytosis	2/69	351/18614	0.374771	0.46238	0.342993	CCL3/HMOX1	2
BP	GO:0003014	renal system process	1/69	127/18614	0.377029	0.464848	0.344824	LGMN	1
BP	GO:0045787	positive regulation of cell cycle	2/69	354/18614	0.378756	0.466658	0.346167	IL1B/LGMN	2
BP	GO:0006354	DNA-templated transcription elongation	1/69	129/18614	0.381671	0.468651	0.347645	ELL2	1
BP	GO:0019079	viral genome replication	1/69	129/18614	0.381671	0.468651	0.347645	CXCL8	1
BP	GO:0032874	positive regulation of stress-activated MAPK cascade	1/69	129/18614	0.381671	0.468651	0.347645	IL1B	1
BP	GO:0045931	positive regulation of mitotic cell cycle	1/69	129/18614	0.381671	0.468651	0.347645	LGMN	1
BP	GO:0046683	response to organophosphorus	1/69	129/18614	0.381671	0.468651	0.347645	IL1B	1
BP	GO:0007266	Rho protein signal transduction	1/69	130/18614	0.383979	0.470844	0.349272	ABCA1	1
BP	GO:1903305	regulation of regulated secretory pathway	1/69	130/18614	0.383979	0.470844	0.349272	HMOX1	1
BP	GO:0030048	actin filament-based movement	1/69	131/18614	0.386279	0.471422	0.3497	PDE4D	1
BP	GO:0030317	flagellated sperm motility	1/69	131/18614	0.386279	0.471422	0.3497	PLTP	1
BP	GO:0032612	interleukin-1 production	1/69	131/18614	0.386279	0.471422	0.3497	CCL3	1
BP	GO:0032652	regulation of interleukin-1 production	1/69	131/18614	0.386279	0.471422	0.3497	CCL3	1
BP	GO:0038127	ERBB signaling pathway	1/69	131/18614	0.386279	0.471422	0.3497	LGMN	1
BP	GO:0070304	positive regulation of stress-activated protein kinase signaling cascade	1/69	131/18614	0.386279	0.471422	0.3497	IL1B	1
BP	GO:0097722	sperm motility	1/69	131/18614	0.386279	0.471422	0.3497	PLTP	1
BP	GO:0070588	calcium ion transmembrane transport	2/69	360/18614	0.386695	0.471611	0.34984	CCL3/PDE4D	2
BP	GO:0042176	regulation of protein catabolic process	2/69	361/18614	0.388014	0.4729	0.350797	IL1B/IER3	2
BP	GO:0002244	hematopoietic progenitor cell differentiation	1/69	132/18614	0.38857	0.472939	0.350826	RBM47	1
BP	GO:0031570	DNA integrity checkpoint signaling	1/69	132/18614	0.38857	0.472939	0.350826	IER3	1
BP	GO:0034219	carbohydrate transmembrane transport	1/69	133/18614	0.390853	0.475397	0.352649	IL1B	1
BP	GO:0009132	nucleoside diphosphate metabolic process	1/69	134/18614	0.393127	0.477198	0.353985	IER3	1
BP	GO:0048565	digestive tract development	1/69	134/18614	0.393127	0.477198	0.353985	CXCL8	1
BP	GO:0051224	negative regulation of protein transport	1/69	134/18614	0.393127	0.477198	0.353985	IL1B	1
BP	GO:0006066	alcohol metabolic process	2/69	366/18614	0.394591	0.478332	0.354826	NFKB1/ABCA1	2
BP	GO:0045860	positive regulation of protein kinase activity	2/69	366/18614	0.394591	0.478332	0.354826	IL1B/LCP2	2
BP	GO:0043467	regulation of generation of precursor metabolites and energy	1/69	135/18614	0.395393	0.478983	0.355309	IER3	1
BP	GO:0000086	G2/M transition of mitotic cell cycle	1/69	136/18614	0.39765	0.48075	0.35662	IER3	1
BP	GO:0030879	mammary gland development	1/69	136/18614	0.39765	0.48075	0.35662	NFKB1	1
BP	GO:0071333	cellular response to glucose stimulus	1/69	136/18614	0.39765	0.48075	0.35662	HLA-DRB1	1
BP	GO:0008277	regulation of G protein-coupled receptor signaling pathway	1/69	137/18614	0.3999	0.482822	0.358157	CXCL8	1
BP	GO:1903052	positive regulation of proteolysis involved in protein catabolic process	1/69	137/18614	0.3999	0.482822	0.358157	CTSC	1
BP	GO:0010631	epithelial cell migration	2/69	371/18614	0.401137	0.483265	0.358485	HMOX1/LGMN	2
BP	GO:0008360	regulation of cell shape	1/69	138/18614	0.402141	0.483265	0.358485	CCL3	1
BP	GO:0034728	nucleosome organization	1/69	138/18614	0.402141	0.483265	0.358485	H3-3B	1
BP	GO:0046887	positive regulation of hormone secretion	1/69	138/18614	0.402141	0.483265	0.358485	HLA-DRB1	1
BP	GO:0060048	cardiac muscle contraction	1/69	138/18614	0.402141	0.483265	0.358485	PDE4D	1
BP	GO:0071331	cellular response to hexose stimulus	1/69	138/18614	0.402141	0.483265	0.358485	HLA-DRB1	1
BP	GO:1904950	negative regulation of establishment of protein localization	1/69	138/18614	0.402141	0.483265	0.358485	IL1B	1
BP	GO:0034101	erythrocyte homeostasis	1/69	139/18614	0.404373	0.484109	0.359112	HMOX1	1
BP	GO:0042157	lipoprotein metabolic process	1/69	139/18614	0.404373	0.484109	0.359112	ABCA1	1
BP	GO:0046328	regulation of JNK cascade	1/69	139/18614	0.404373	0.484109	0.359112	IL1B	1
BP	GO:0050684	regulation of mRNA processing	1/69	139/18614	0.404373	0.484109	0.359112	RBM47	1
BP	GO:1903322	positive regulation of protein modification by small protein conjugation or removal	1/69	139/18614	0.404373	0.484109	0.359112	PELI1	1
BP	GO:0090132	epithelium migration	2/69	374/18614	0.405049	0.484109	0.359112	HMOX1/LGMN	2
BP	GO:0007093	mitotic cell cycle checkpoint signaling	1/69	140/18614	0.406598	0.484109	0.359112	IER3	1
BP	GO:0008203	cholesterol metabolic process	1/69	140/18614	0.406598	0.484109	0.359112	ABCA1	1
BP	GO:0046165	alcohol biosynthetic process	1/69	140/18614	0.406598	0.484109	0.359112	NFKB1	1
BP	GO:0048813	dendrite morphogenesis	1/69	140/18614	0.406598	0.484109	0.359112	SIPA1L1	1
BP	GO:0071326	cellular response to monosaccharide stimulus	1/69	140/18614	0.406598	0.484109	0.359112	HLA-DRB1	1
BP	GO:1903008	organelle disassembly	1/69	140/18614	0.406598	0.484109	0.359112	PLIN2	1
BP	GO:1904019	epithelial cell apoptotic process	1/69	140/18614	0.406598	0.484109	0.359112	HMOX1	1
BP	GO:2001235	positive regulation of apoptotic signaling pathway	1/69	140/18614	0.406598	0.484109	0.359112	CTSC	1
BP	GO:0007269	neurotransmitter secretion	1/69	141/18614	0.408814	0.486107	0.360593	MCTP1	1
BP	GO:0099643	signal release from synapse	1/69	141/18614	0.408814	0.486107	0.360593	MCTP1	1
BP	GO:0051384	response to glucocorticoid	1/69	142/18614	0.411023	0.488089	0.362064	A2M	1
BP	GO:2001056	positive regulation of cysteine-type endopeptidase activity	1/69	142/18614	0.411023	0.488089	0.362064	LGMN	1
BP	GO:0090130	tissue migration	2/69	379/18614	0.411543	0.488386	0.362285	HMOX1/LGMN	2
BP	GO:0010212	response to ionizing radiation	1/69	143/18614	0.413223	0.489093	0.362809	SOD2	1
BP	GO:0014074	response to purine-containing compound	1/69	143/18614	0.413223	0.489093	0.362809	IL1B	1
BP	GO:0030534	adult behavior	1/69	143/18614	0.413223	0.489093	0.362809	NR4A2	1
BP	GO:0033135	regulation of peptidyl-serine phosphorylation	1/69	143/18614	0.413223	0.489093	0.362809	PDE4D	1
BP	GO:0042552	myelination	1/69	144/18614	0.415415	0.491043	0.364256	CTSC	1
BP	GO:0098754	detoxification	1/69	144/18614	0.415415	0.491043	0.364256	SOD2	1
BP	GO:0035264	multicellular organism growth	1/69	145/18614	0.417598	0.492968	0.365684	LGMN	1
BP	GO:0051783	regulation of nuclear division	1/69	145/18614	0.417598	0.492968	0.365684	IL1B	1
BP	GO:0007272	ensheathment of neurons	1/69	146/18614	0.419774	0.492968	0.365684	CTSC	1
BP	GO:0008366	axon ensheathment	1/69	146/18614	0.419774	0.492968	0.365684	CTSC	1
BP	GO:0010508	positive regulation of autophagy	1/69	146/18614	0.419774	0.492968	0.365684	HMOX1	1
BP	GO:0030177	positive regulation of Wnt signaling pathway	1/69	146/18614	0.419774	0.492968	0.365684	NFKB1	1
BP	GO:0045598	regulation of fat cell differentiation	1/69	146/18614	0.419774	0.492968	0.365684	SOD2	1
BP	GO:0050714	positive regulation of protein secretion	1/69	146/18614	0.419774	0.492968	0.365684	HLA-DRB1	1
BP	GO:0055123	digestive system development	1/69	146/18614	0.419774	0.492968	0.365684	CXCL8	1
BP	GO:0060294	cilium movement involved in cell motility	1/69	146/18614	0.419774	0.492968	0.365684	PLTP	1
BP	GO:0032970	regulation of actin filament-based process	2/69	387/18614	0.421864	0.49487	0.367094	PDE4D/IQGAP2	2
BP	GO:0006865	amino acid transport	1/69	147/18614	0.421942	0.49487	0.367094	SLC16A10	1
BP	GO:0150063	visual system development	2/69	389/18614	0.42443	0.497465	0.369019	C1QA/MAF	2
BP	GO:0051592	response to calcium ion	1/69	149/18614	0.426254	0.498955	0.370124	LGMN	1
BP	GO:0071456	cellular response to hypoxia	1/69	149/18614	0.426254	0.498955	0.370124	HMOX1	1
BP	GO:0050768	negative regulation of neurogenesis	1/69	150/18614	0.428398	0.500815	0.371504	IL1B	1
BP	GO:1902652	secondary alcohol metabolic process	1/69	150/18614	0.428398	0.500815	0.371504	ABCA1	1
BP	GO:0010821	regulation of mitochondrion organization	1/69	151/18614	0.430534	0.502336	0.372632	IER3	1
BP	GO:0016525	negative regulation of angiogenesis	1/69	151/18614	0.430534	0.502336	0.372632	STAB1	1
BP	GO:0044839	cell cycle G2/M phase transition	1/69	151/18614	0.430534	0.502336	0.372632	IER3	1
BP	GO:0048880	sensory system development	2/69	395/18614	0.432095	0.503193	0.373268	C1QA/MAF	2
BP	GO:0007612	learning	1/69	152/18614	0.432662	0.503193	0.373268	LGMN	1
BP	GO:0034614	cellular response to reactive oxygen species	1/69	152/18614	0.432662	0.503193	0.373268	SOD2	1
BP	GO:0043535	regulation of blood vessel endothelial cell migration	1/69	152/18614	0.432662	0.503193	0.373268	HMOX1	1
BP	GO:0071322	cellular response to carbohydrate stimulus	1/69	152/18614	0.432662	0.503193	0.373268	HLA-DRB1	1
BP	GO:0006352	DNA-templated transcription initiation	1/69	153/18614	0.434782	0.504359	0.374133	NFKB1	1
BP	GO:0030183	B cell differentiation	1/69	153/18614	0.434782	0.504359	0.374133	GPR183	1
BP	GO:0034763	negative regulation of transmembrane transport	1/69	153/18614	0.434782	0.504359	0.374133	IL1B	1
BP	GO:2000181	negative regulation of blood vessel morphogenesis	1/69	153/18614	0.434782	0.504359	0.374133	STAB1	1
BP	GO:1901343	negative regulation of vasculature development	1/69	154/18614	0.436895	0.506159	0.375468	STAB1	1
BP	GO:2001257	regulation of cation channel activity	1/69	154/18614	0.436895	0.506159	0.375468	PDE4D	1
BP	GO:0008037	cell recognition	1/69	155/18614	0.439	0.507295	0.376311	FOLR2	1
BP	GO:0016125	sterol metabolic process	1/69	155/18614	0.439	0.507295	0.376311	ABCA1	1
BP	GO:0050770	regulation of axonogenesis	1/69	155/18614	0.439	0.507295	0.376311	SIPA1L1	1
BP	GO:0090316	positive regulation of intracellular protein transport	1/69	155/18614	0.439	0.507295	0.376311	IL1B	1
BP	GO:0001539	cilium or flagellum-dependent cell motility	1/69	156/18614	0.441097	0.508092	0.376902	PLTP	1
BP	GO:0008643	carbohydrate transport	1/69	156/18614	0.441097	0.508092	0.376902	IL1B	1
BP	GO:0048284	organelle fusion	1/69	156/18614	0.441097	0.508092	0.376902	BCL2A1	1
BP	GO:0051961	negative regulation of nervous system development	1/69	156/18614	0.441097	0.508092	0.376902	IL1B	1
BP	GO:0060285	cilium-dependent cell motility	1/69	156/18614	0.441097	0.508092	0.376902	PLTP	1
BP	GO:0001678	intracellular glucose homeostasis	1/69	157/18614	0.443186	0.509523	0.377964	HLA-DRB1	1
BP	GO:0007043	cell-cell junction assembly	1/69	157/18614	0.443186	0.509523	0.377964	IL1B	1
BP	GO:0036294	cellular response to decreased oxygen levels	1/69	157/18614	0.443186	0.509523	0.377964	HMOX1	1
BP	GO:0090501	RNA phosphodiester bond hydrolysis	1/69	158/18614	0.445268	0.51159	0.379497	RNASE1	1
BP	GO:0016241	regulation of macroautophagy	1/69	159/18614	0.447342	0.51332	0.38078	HMOX1	1
BP	GO:0051092	positive regulation of NF-kappaB transcription factor activity	1/69	159/18614	0.447342	0.51332	0.38078	IL1B	1
BP	GO:0010951	negative regulation of endopeptidase activity	1/69	160/18614	0.449408	0.515036	0.382053	A2M	1
BP	GO:1905039	carboxylic acid transmembrane transport	1/69	160/18614	0.449408	0.515036	0.382053	SLC16A10	1
BP	GO:0042692	muscle cell differentiation	2/69	410/18614	0.451022	0.515758	0.382589	SOD2/NINJ1	2
BP	GO:0046434	organophosphate catabolic process	1/69	161/18614	0.451467	0.515758	0.382589	PDE4D	1
BP	GO:0051017	actin filament bundle assembly	1/69	161/18614	0.451467	0.515758	0.382589	MARCKS	1
BP	GO:0051147	regulation of muscle cell differentiation	1/69	161/18614	0.451467	0.515758	0.382589	SOD2	1
BP	GO:1903825	organic acid transmembrane transport	1/69	161/18614	0.451467	0.515758	0.382589	SLC16A10	1
BP	GO:0016052	carbohydrate catabolic process	1/69	162/18614	0.453518	0.517773	0.384084	IER3	1
BP	GO:0007338	single fertilization	1/69	163/18614	0.455561	0.519121	0.385084	FOLR2	1
BP	GO:0021915	neural tube development	1/69	163/18614	0.455561	0.519121	0.385084	MARCKS	1
BP	GO:0051100	negative regulation of binding	1/69	163/18614	0.455561	0.519121	0.385084	HMOX1	1
BP	GO:0030307	positive regulation of cell growth	1/69	164/18614	0.457597	0.521112	0.386561	H3-3B	1
BP	GO:0061572	actin filament bundle organization	1/69	165/18614	0.459626	0.523092	0.388029	MARCKS	1
BP	GO:0030856	regulation of epithelial cell differentiation	1/69	166/18614	0.461647	0.524401	0.389	IL1B	1
BP	GO:0031960	response to corticosteroid	1/69	166/18614	0.461647	0.524401	0.389	A2M	1
BP	GO:0051168	nuclear export	1/69	166/18614	0.461647	0.524401	0.389	IL1B	1
BP	GO:0052547	regulation of peptidase activity	2/69	425/18614	0.469599	0.532494	0.395003	LGMN/A2M	2
BP	GO:0007009	plasma membrane organization	1/69	170/18614	0.469657	0.532494	0.395003	FOLR2	1
BP	GO:0050806	positive regulation of synaptic transmission	1/69	170/18614	0.469657	0.532494	0.395003	LGMN	1
BP	GO:0002262	myeloid cell homeostasis	1/69	171/18614	0.471641	0.534072	0.396174	HMOX1	1
BP	GO:0010950	positive regulation of endopeptidase activity	1/69	171/18614	0.471641	0.534072	0.396174	LGMN	1
BP	GO:0007409	axonogenesis	2/69	427/18614	0.472049	0.534199	0.396269	NR4A2/SIPA1L1	2
BP	GO:0001837	epithelial to mesenchymal transition	1/69	172/18614	0.473617	0.534968	0.396839	IL1B	1
BP	GO:0055088	lipid homeostasis	1/69	172/18614	0.473617	0.534968	0.396839	ABCA1	1
BP	GO:0071453	cellular response to oxygen levels	1/69	172/18614	0.473617	0.534968	0.396839	HMOX1	1
BP	GO:0031214	biomineral tissue development	1/69	173/18614	0.475587	0.536521	0.397991	CCL3	1
BP	GO:0072331	signal transduction by p53 class mediator	1/69	173/18614	0.475587	0.536521	0.397991	CD74	1
BP	GO:0006694	steroid biosynthetic process	1/69	175/18614	0.479504	0.540265	0.400768	NFKB1	1
BP	GO:1901136	carbohydrate derivative catabolic process	1/69	175/18614	0.479504	0.540265	0.400768	PDE4D	1
BP	GO:0001764	neuron migration	1/69	176/18614	0.481452	0.542121	0.402145	NR4A2	1
BP	GO:0009451	RNA modification	1/69	177/18614	0.483392	0.542951	0.402761	RBM47	1
BP	GO:0010469	regulation of signaling receptor activity	1/69	177/18614	0.483392	0.542951	0.402761	PDE4D	1
BP	GO:0021953	central nervous system neuron differentiation	1/69	177/18614	0.483392	0.542951	0.402761	NR4A2	1
BP	GO:0022900	electron transport chain	1/69	177/18614	0.483392	0.542951	0.402761	SOD2	1
BP	GO:0042060	wound healing	2/69	439/18614	0.486606	0.546222	0.405187	F13A1/HMOX1	2
BP	GO:0001659	temperature homeostasis	1/69	179/18614	0.487252	0.546267	0.40522	IL1B	1
BP	GO:0043534	blood vessel endothelial cell migration	1/69	179/18614	0.487252	0.546267	0.40522	HMOX1	1
BP	GO:0007015	actin filament organization	2/69	442/18614	0.490208	0.54924	0.407425	MARCKS/IQGAP2	2
BP	GO:0050731	positive regulation of peptidyl-tyrosine phosphorylation	1/69	181/18614	0.491083	0.549879	0.4079	CD74	1
BP	GO:0006941	striated muscle contraction	1/69	182/18614	0.492988	0.551328	0.408975	PDE4D	1
BP	GO:0043484	regulation of RNA splicing	1/69	182/18614	0.492988	0.551328	0.408975	RBM47	1
BP	GO:0043409	negative regulation of MAPK cascade	1/69	183/18614	0.494886	0.552766	0.410041	IL1B	1
BP	GO:0061025	membrane fusion	1/69	183/18614	0.494886	0.552766	0.410041	FOLR2	1
BP	GO:0034655	nucleobase-containing compound catabolic process	2/69	447/18614	0.496176	0.553864	0.410856	PDE4D/RBM47	2
BP	GO:0046578	regulation of Ras protein signal transduction	1/69	184/18614	0.496777	0.554192	0.411099	ABCA1	1
BP	GO:0001936	regulation of endothelial cell proliferation	1/69	185/18614	0.498661	0.554922	0.411641	HMOX1	1
BP	GO:0010952	positive regulation of peptidase activity	1/69	185/18614	0.498661	0.554922	0.411641	LGMN	1
BP	GO:0032640	tumor necrosis factor production	1/69	185/18614	0.498661	0.554922	0.411641	CCL3	1
BP	GO:0032680	regulation of tumor necrosis factor production	1/69	185/18614	0.498661	0.554922	0.411641	CCL3	1
BP	GO:0031331	positive regulation of cellular catabolic process	2/69	450/18614	0.499736	0.555641	0.412174	IL1B/HMOX1	2
BP	GO:0043405	regulation of MAP kinase activity	1/69	186/18614	0.500538	0.555641	0.412174	IL1B	1
BP	GO:0051896	regulation of protein kinase B signaling	1/69	186/18614	0.500538	0.555641	0.412174	CCL3	1
BP	GO:1903169	regulation of calcium ion transmembrane transport	1/69	186/18614	0.500538	0.555641	0.412174	PDE4D	1
BP	GO:0006006	glucose metabolic process	1/69	187/18614	0.502408	0.556348	0.412698	PDK4	1
BP	GO:0007565	female pregnancy	1/69	187/18614	0.502408	0.556348	0.412698	IL1B	1
BP	GO:0032200	telomere organization	1/69	187/18614	0.502408	0.556348	0.412698	H3-3B	1
BP	GO:0051302	regulation of cell division	1/69	187/18614	0.502408	0.556348	0.412698	IL1B	1
BP	GO:0048568	embryonic organ development	2/69	453/18614	0.50328	0.556972	0.413161	CXCL8/A2M	2
BP	GO:0000075	cell cycle checkpoint signaling	1/69	188/18614	0.504272	0.557385	0.413468	IER3	1
BP	GO:0002040	sprouting angiogenesis	1/69	188/18614	0.504272	0.557385	0.413468	HMOX1	1
BP	GO:0006839	mitochondrial transport	1/69	189/18614	0.506128	0.559095	0.414736	IER3	1
BP	GO:0071706	tumor necrosis factor superfamily cytokine production	1/69	190/18614	0.507977	0.560452	0.415743	CCL3	1
BP	GO:1903555	regulation of tumor necrosis factor superfamily cytokine production	1/69	190/18614	0.507977	0.560452	0.415743	CCL3	1
BP	GO:0016055	Wnt signaling pathway	2/69	461/18614	0.512655	0.564802	0.41897	NFKB1/NR4A2	2
BP	GO:0051960	regulation of nervous system development	2/69	461/18614	0.512655	0.564802	0.41897	IL1B/CTSC	2
BP	GO:0003341	cilium movement	1/69	193/18614	0.513485	0.564802	0.41897	PLTP	1
BP	GO:0032872	regulation of stress-activated MAPK cascade	1/69	193/18614	0.513485	0.564802	0.41897	IL1B	1
BP	GO:0048839	inner ear development	1/69	193/18614	0.513485	0.564802	0.41897	MAF	1
BP	GO:0198738	cell-cell signaling by wnt	2/69	463/18614	0.514981	0.565429	0.419434	NFKB1/NR4A2	2
BP	GO:0009749	response to glucose	1/69	194/18614	0.515307	0.565429	0.419434	HLA-DRB1	1
BP	GO:0017157	regulation of exocytosis	1/69	194/18614	0.515307	0.565429	0.419434	HMOX1	1
BP	GO:1901991	negative regulation of mitotic cell cycle phase transition	1/69	194/18614	0.515307	0.565429	0.419434	IER3	1
BP	GO:0031334	positive regulation of protein-containing complex assembly	1/69	195/18614	0.517123	0.566388	0.420146	ABCA1	1
BP	GO:0043488	regulation of mRNA stability	1/69	195/18614	0.517123	0.566388	0.420146	RBM47	1
BP	GO:0071902	positive regulation of protein serine/threonine kinase activity	1/69	195/18614	0.517123	0.566388	0.420146	IL1B	1
BP	GO:0070302	regulation of stress-activated protein kinase signaling cascade	1/69	196/18614	0.518932	0.568024	0.42136	IL1B	1
BP	GO:0002520	immune system development	1/69	197/18614	0.520734	0.568651	0.421825	SLC40A1	1
BP	GO:0030258	lipid modification	1/69	197/18614	0.520734	0.568651	0.421825	PDK4	1
BP	GO:0032388	positive regulation of intracellular transport	1/69	197/18614	0.520734	0.568651	0.421825	IL1B	1
BP	GO:1903829	positive regulation of protein localization	2/69	468/18614	0.520765	0.568651	0.421825	IL1B/HLA-DRB1	2
BP	GO:0009746	response to hexose	1/69	199/18614	0.524319	0.572186	0.424447	HLA-DRB1	1
BP	GO:0001935	endothelial cell proliferation	1/69	201/18614	0.527877	0.575721	0.427069	HMOX1	1
BP	GO:0006836	neurotransmitter transport	1/69	202/18614	0.529646	0.577302	0.428242	MCTP1	1
BP	GO:0009566	fertilization	1/69	203/18614	0.531409	0.578524	0.429149	FOLR2	1
BP	GO:0051216	cartilage development	1/69	203/18614	0.531409	0.578524	0.429149	MAF	1
BP	GO:1902075	cellular response to salt	1/69	204/18614	0.533165	0.579916	0.430181	LGMN	1
BP	GO:0061564	axon development	2/69	479/18614	0.53333	0.579916	0.430181	NR4A2/SIPA1L1	2
BP	GO:0007623	circadian rhythm	1/69	207/18614	0.538395	0.584367	0.433483	NAMPT	1
BP	GO:0043487	regulation of RNA stability	1/69	207/18614	0.538395	0.584367	0.433483	RBM47	1
BP	GO:0044703	multi-organism reproductive process	1/69	207/18614	0.538395	0.584367	0.433483	IL1B	1
BP	GO:1901654	response to ketone	1/69	208/18614	0.540125	0.585893	0.434615	A2M	1
BP	GO:1903828	negative regulation of protein localization	1/69	210/18614	0.543567	0.589272	0.437121	IL1B	1
BP	GO:0001505	regulation of neurotransmitter levels	1/69	211/18614	0.545278	0.590772	0.438234	MCTP1	1
BP	GO:0061013	regulation of mRNA catabolic process	1/69	212/18614	0.546983	0.592264	0.439341	RBM47	1
BP	GO:0090066	regulation of anatomical structure size	2/69	492/18614	0.547895	0.592896	0.439809	DOCK4/SOD2	2
BP	GO:0008016	regulation of heart contraction	1/69	213/18614	0.548681	0.593036	0.439913	PDE4D	1
BP	GO:0031396	regulation of protein ubiquitination	1/69	213/18614	0.548681	0.593036	0.439913	PELI1	1
BP	GO:0006282	regulation of DNA repair	1/69	214/18614	0.550374	0.593089	0.439953	IER3	1
BP	GO:0016051	carbohydrate biosynthetic process	1/69	214/18614	0.550374	0.593089	0.439953	NFKB1	1
BP	GO:0030100	regulation of endocytosis	1/69	214/18614	0.550374	0.593089	0.439953	MCTP1	1
BP	GO:0045216	cell-cell junction organization	1/69	214/18614	0.550374	0.593089	0.439953	IL1B	1
BP	GO:1901888	regulation of cell junction assembly	1/69	214/18614	0.550374	0.593089	0.439953	IL1B	1
BP	GO:0001667	ameboidal-type cell migration	2/69	496/18614	0.552314	0.594825	0.44124	HMOX1/LGMN	2
BP	GO:0044706	multi-multicellular organism process	1/69	216/18614	0.55374	0.596005	0.442116	IL1B	1
BP	GO:0006469	negative regulation of protein kinase activity	1/69	217/18614	0.555413	0.596739	0.44266	IL1B	1
BP	GO:0007033	vacuole organization	1/69	217/18614	0.555413	0.596739	0.44266	ABCA1	1
BP	GO:0009152	purine ribonucleotide biosynthetic process	1/69	217/18614	0.555413	0.596739	0.44266	PDK4	1
BP	GO:0046034	ATP metabolic process	1/69	219/18614	0.558742	0.599958	0.445048	IER3	1
BP	GO:0006457	protein folding	1/69	220/18614	0.560397	0.601378	0.446101	CD74	1
BP	GO:0043583	ear development	1/69	221/18614	0.562046	0.602789	0.447148	MAF	1
BP	GO:0007596	blood coagulation	1/69	224/18614	0.566957	0.607334	0.45052	F13A1	1
BP	GO:0033157	regulation of intracellular protein transport	1/69	224/18614	0.566957	0.607334	0.45052	IL1B	1
BP	GO:0050679	positive regulation of epithelial cell proliferation	1/69	225/18614	0.568582	0.608713	0.451543	HMOX1	1
BP	GO:0007163	establishment or maintenance of cell polarity	1/69	226/18614	0.570201	0.610084	0.45256	CCL4	1
BP	GO:0008406	gonad development	1/69	228/18614	0.57342	0.612803	0.454576	A2M	1
BP	GO:0019318	hexose metabolic process	1/69	228/18614	0.57342	0.612803	0.454576	PDK4	1
BP	GO:0050817	coagulation	1/69	229/18614	0.575021	0.61415	0.455576	F13A1	1
BP	GO:0007599	hemostasis	1/69	230/18614	0.576616	0.615125	0.456299	F13A1	1
BP	GO:1903050	regulation of proteolysis involved in protein catabolic process	1/69	230/18614	0.576616	0.615125	0.456299	CTSC	1
BP	GO:0009260	ribonucleotide biosynthetic process	1/69	231/18614	0.578205	0.616456	0.457287	PDK4	1
BP	GO:0050769	positive regulation of neurogenesis	1/69	232/18614	0.579788	0.617779	0.458268	IL1B	1
BP	GO:0045137	development of primary sexual characteristics	1/69	233/18614	0.581366	0.619094	0.459244	A2M	1
BP	GO:0016358	dendrite development	1/69	234/18614	0.582937	0.619671	0.459672	SIPA1L1	1
BP	GO:0050807	regulation of synapse organization	1/69	234/18614	0.582937	0.619671	0.459672	SIPA1L1	1
BP	GO:2000116	regulation of cysteine-type endopeptidase activity	1/69	234/18614	0.582937	0.619671	0.459672	LGMN	1
BP	GO:0010466	negative regulation of peptidase activity	1/69	236/18614	0.586063	0.622627	0.461864	A2M	1
BP	GO:0046390	ribose phosphate biosynthetic process	1/69	238/18614	0.589165	0.625555	0.464036	PDK4	1
BP	GO:0033673	negative regulation of kinase activity	1/69	239/18614	0.590708	0.626824	0.464978	IL1B	1
BP	GO:0050803	regulation of synapse structure or activity	1/69	240/18614	0.592245	0.628086	0.465913	SIPA1L1	1
BP	GO:0065004	protein-DNA complex assembly	1/69	242/18614	0.595302	0.630957	0.468043	H3-3B	1
BP	GO:0045333	cellular respiration	1/69	243/18614	0.596822	0.631826	0.468688	SOD2	1
BP	GO:0045930	negative regulation of mitotic cell cycle	1/69	243/18614	0.596822	0.631826	0.468688	IER3	1
BP	GO:0000209	protein polyubiquitination	1/69	244/18614	0.598336	0.632687	0.469326	PELI1	1
BP	GO:0009205	purine ribonucleoside triphosphate metabolic process	1/69	244/18614	0.598336	0.632687	0.469326	IER3	1
BP	GO:0022604	regulation of cell morphogenesis	1/69	245/18614	0.599845	0.63354	0.469959	CCL3	1
BP	GO:0090305	nucleic acid phosphodiester bond hydrolysis	1/69	245/18614	0.599845	0.63354	0.469959	RNASE1	1
BP	GO:0048863	stem cell differentiation	1/69	247/18614	0.602845	0.635965	0.471758	A2M	1
BP	GO:0060047	heart contraction	1/69	247/18614	0.602845	0.635965	0.471758	PDE4D	1
BP	GO:0016197	endosomal transport	1/69	248/18614	0.604337	0.637166	0.472649	ABCA1	1
BP	GO:0009144	purine nucleoside triphosphate metabolic process	1/69	249/18614	0.605824	0.638361	0.473535	IER3	1
BP	GO:0001649	osteoblast differentiation	1/69	250/18614	0.607305	0.639175	0.474139	CCL3	1
BP	GO:0016485	protein processing	1/69	250/18614	0.607305	0.639175	0.474139	LGMN	1
BP	GO:0009199	ribonucleoside triphosphate metabolic process	1/69	251/18614	0.60878	0.640355	0.475014	IER3	1
BP	GO:0045926	negative regulation of growth	1/69	252/18614	0.61025	0.641527	0.475884	LGMN	1
BP	GO:0048762	mesenchymal cell differentiation	1/69	255/18614	0.614628	0.645002	0.478462	IL1B	1
BP	GO:0050730	regulation of peptidyl-tyrosine phosphorylation	1/69	255/18614	0.614628	0.645002	0.478462	CD74	1
BP	GO:1903320	regulation of protein modification by small protein conjugation or removal	1/69	255/18614	0.614628	0.645002	0.478462	PELI1	1
BP	GO:0005996	monosaccharide metabolic process	1/69	256/18614	0.616076	0.646146	0.479311	PDK4	1
BP	GO:0045927	positive regulation of growth	1/69	258/18614	0.618957	0.64879	0.481272	H3-3B	1
[truncated: 462 more rows]

## Sheet: fibro-Macro
ONTOLOGY	ID	Description	GeneRatio	BgRatio	pvalue	p.adjust	qvalue	geneID	Count
[truncated: 3,272 more rows]

[truncated: 5 more sheets: lipid-Macro, antig-Macro, IFN-Macro, prolif-Macro, Mast]
