# Supplementary material for: Single cell atlas decodes the molecular dynamics of scar repair after human rotator cuff tear
Source: Bone Res. 2026 Feb 5;14:17. doi: 10.1038/s41413-025-00501-5 (PMC12877062; doi:10.1038/s41413-025-00501-5)
Supplement: Supplementary file 9 — Supplementary Table S8 [file 41413_2025_501_MOESM9_ESM.xlsx]

## Sheet: Programs_enrichment
program	metaprogram	pathway	V3	V4	V5	V6	V7	V8	V9	V10	V11
RCT12M_6	Metaprogram1	antigen processing and presentation of exogenous antigen	peptide antigen assembly with mhc class ii protein complex	mhc class ii protein complex	peptide antigen assembly with mhc protein complex	graft versus host disease	leishmania infection	mhc protein complex	mhc class ii protein complex binding	antigen processing and presentation of exogenous peptide antigen via mhc class ii	lymphocyte mediated immunity
RCT3M_5	Metaprogram1	peptide antigen assembly with mhc class ii protein complex	mhc protein complex	mhc class ii protein complex	antigen processing and presentation of exogenous peptide antigen via mhc class ii	peptide antigen assembly with mhc protein complex	antigen processing and presentation of exogenous antigen	antigen processing and presentation of peptide or polysaccharide antigen via mhc class ii	antigen processing and presentation of exogenous peptide antigen	mhc class ii protein complex binding	antigen processing and presentation of peptide antigen
RCT11M_4	Metaprogram1	graft versus host disease	mhc protein complex	lumenal side of endoplasmic reticulum membrane	peptide antigen assembly with mhc class ii protein complex	mhc class ii protein complex	lumenal side of membrane	allograft rejection	peptide antigen assembly with mhc protein complex	er to golgi transport vesicle membrane	mhc class ii receptor activity
RCT4M_7	Metaprogram1	mhc protein complex	lumenal side of endoplasmic reticulum membrane	peptide antigen assembly with mhc class ii protein complex	mhc class ii protein complex	lumenal side of membrane	allograft rejection	peptide antigen assembly with mhc protein complex	er to golgi transport vesicle membrane	mhc class ii receptor activity	graft versus host disease
RCT5M_5	Metaprogram1	antigen processing and presentation of exogenous antigen	peptide antigen assembly with mhc class ii protein complex	mhc class ii protein complex	peptide antigen assembly with mhc protein complex	mhc class ii receptor activity	mhc protein complex	intestinal immune network for iga production	mhc class ii protein complex binding	lumenal side of endoplasmic reticulum membrane	antigen processing and presentation of exogenous peptide antigen via mhc class ii
RCT12M_3	Metaprogram2	organelle fission	mitotic nuclear division	chromosome segregation	sister chromatid segregation	mitotic sister chromatid segregation	nuclear chromosome segregation	spindle	condensed chromosome	microtubule cytoskeleton organization involved in mitosis	spindle organization
RCT6M_5	Metaprogram2	organelle fission	mitotic nuclear division	chromosome segregation	nuclear chromosome segregation	sister chromatid segregation	mitotic sister chromatid segregation	condensed chromosome	spindle	microtubule cytoskeleton organization involved in mitosis	spindle organization
RCT12M2_2	Metaprogram2	chromosome segregation	mitotic nuclear division	organelle fission	nuclear chromosome segregation	sister chromatid segregation	mitotic sister chromatid segregation	condensed chromosome	microtubule cytoskeleton organization involved in mitosis	condensed chromosome centromeric region	spindle
RCT3M_3	Metaprogram2	organelle fission	mitotic nuclear division	chromosome segregation	nuclear chromosome segregation	condensed chromosome	sister chromatid segregation	mitotic sister chromatid segregation	spindle organization	microtubule cytoskeleton organization involved in mitosis	chromosome centromeric region
RCT03M_4	Metaprogram2	mitotic nuclear division	chromosome segregation	organelle fission	sister chromatid segregation	condensed chromosome	mitotic sister chromatid segregation	chromosome centromeric region	nuclear chromosome segregation	condensed chromosome centromeric region	regulation of chromosome segregation
RCT4M_5	Metaprogram2	mitotic nuclear division	chromosome centromeric region	organelle fission	condensed chromosome	chromosome segregation	sister chromatid segregation	condensed chromosome centromeric region	spindle	mitotic sister chromatid segregation	chromosomal region
RCT12M2_1	Metaprogram3	pathogenic escherichia coli infection	leukocyte transendothelial migration	regulation of cell morphogenesis	cell cortex	cell substrate junction	actin cytoskeleton	cell cell junction	regulation of actin cytoskeleton	secretory granule membrane	actin filament organization
RCT6M_2	Metaprogram3	cell substrate junction	calcium dependent protein binding	actin cytoskeleton	cell cortex	homotypic cell cell adhesion	cadherin binding	leukocyte transendothelial migration	platelet aggregation	collagen containing extracellular matrix	actin filament organization
RCT3M_2	Metaprogram3	collagen containing extracellular matrix	calcium dependent protein binding	abnormality of complement system	vesicle lumen	ficolin 1 rich granule	lysosome	ficolin 1 rich granule lumen	maintenance of location in cell	synapse pruning	tertiary granule
RCT03M_1	Metaprogram3	complement and coagulation cascades	cargo receptor activity	lysosomal lumen	vacuolar lumen	abnormality of complement system	systemic lupus erythematosus	synapse pruning	collagen trimer	amide binding	endocytic vesicle membrane
RCT5M_2	Metaprogram3	regulation of rna splicing	regulation of mrna processing	synapse pruning	regulation of mrna splicing via spliceosome	mrna transport	cell junction disassembly	establishment of rna localization	rna splicing	regulation of mrna metabolic process	abnormality of complement system
RCT12M_2	Metaprogram3	lysosome	tertiary granule	ficolin 1 rich granule	collagen containing extracellular matrix	ficolin 1 rich granule lumen	tertiary granule lumen	vesicle lumen	antigen processing and presentation of exogenous peptide antigen via mhc class ii	vacuolar lumen	antigen processing and presentation of peptide or polysaccharide antigen via mhc class ii
RCT1M_1	Metaprogram3	chromosomal region	chromosome centromeric region	condensed chromosome centromeric region	condensed chromosome	chemokine activity	kinetochore assembly	lysosome	chromosome segregation	kinetochore organization	chemokine receptor binding
RCT11M_5	Metaprogram3	collagen containing extracellular matrix	vesicle lumen	lysosome	tertiary granule	pigment granule	receptor mediated endocytosis	endocytic vesicle	ficolin 1 rich granule	ficolin 1 rich granule lumen	endocytic vesicle membrane
RCT4M_8	Metaprogram3	microglial cell activation	vesicle lumen	lysosome	cellular response to inorganic substance	cellular response to calcium ion	synapse pruning	response to metal ion	azurophil granule	vacuolar lumen	macrophage activation
RCT03M_3	Metaprogram3	vacuolar lumen	regulation of plasma lipoprotein particle levels	leukocyte migration	lysosomal lumen	collagen containing extracellular matrix	hormone metabolic process	myeloid leukocyte migration	splenomegaly	cellular response to low density lipoprotein particle stimulus	monocyte chemotaxis
RCT12M2_6	Metaprogram3	vacuolar lumen	lysosomal lumen	lysosome	azurophil granule	vesicle lumen	mental deterioration	tertiary granule	receptor mediated endocytosis	tertiary granule lumen	pigment granule
RCT4M_1	Metaprogram3	cytokine mediated signaling pathway	cytokine cytokine receptor interaction	response to molecule of bacterial origin	cytokine receptor binding	cellular response to molecule of bacterial origin	cytokine activity	leukocyte migration	cellular response to biotic stimulus	chemokine activity	leukocyte chemotaxis
RCT05M_3	Metaprogram3	antigen processing and presentation of exogenous peptide antigen via mhc class ii	antigen processing and presentation of peptide or polysaccharide antigen via mhc class ii	antigen processing and presentation of exogenous peptide antigen	antigen processing and presentation of exogenous antigen	mhc class ii protein complex	antigen processing and presentation of peptide antigen	mhc protein complex	peptide antigen assembly with mhc class ii protein complex	mhc class ii protein complex binding	peptide antigen assembly with mhc protein complex
RCT5M_6	Metaprogram3	mitotic nuclear division	mitotic sister chromatid segregation	chromosome segregation	microtubule binding	organelle fission	nuclear chromosome segregation	sister chromatid segregation	spindle	regulation of chromosome segregation	tertiary granule lumen
RCT6M_1	Metaprogram4	collagen containing extracellular matrix	extracellular matrix structural constituent	ecm receptor interaction	atrophic scars	external encapsulating structure organization	dermal atrophy	collagen binding	focal adhesion	cigarette paper scars	aplasia hypoplasia of the skin
RCT12M_8	Metaprogram4	collagen containing extracellular matrix	extracellular matrix structural constituent	endoplasmic reticulum lumen	collagen binding	atrophic scars	dermal atrophy	ecm receptor interaction	collagen fibril organization	cigarette paper scars	focal adhesion
RCT3M_4	Metaprogram4	extracellular matrix structural constituent	collagen containing extracellular matrix	atrophic scars	dermal atrophy	cigarette paper scars	endoplasmic reticulum lumen	external encapsulating structure organization	ecm receptor interaction	collagen trimer	collagen fibril organization
RCT05M_4	Metaprogram4	collagen containing extracellular matrix	extracellular matrix structural constituent	atrophic scars	dermal atrophy	endoplasmic reticulum lumen	cigarette paper scars	collagen fibril organization	collagen binding	collagen trimer	aplasia hypoplasia of the skin
RCT11M_3	Metaprogram4	collagen containing extracellular matrix	extracellular matrix structural constituent	atrophic scars	dermal atrophy	cigarette paper scars	collagen trimer	extracellular matrix structural constituent conferring tensile strength	external encapsulating structure organization	abnormality of the synovia	aplasia hypoplasia of the skin
RCT4M_6	Metaprogram4	collagen containing extracellular matrix	extracellular matrix structural constituent	atrophic scars	dermal atrophy	cigarette paper scars	collagen trimer	collagen fibril organization	extracellular matrix structural constituent conferring tensile strength	external encapsulating structure organization	aplasia hypoplasia of the skin
RCT12M2_3	Metaprogram4	extracellular matrix structural constituent	collagen containing extracellular matrix	atrophic scars	cigarette paper scars	extracellular matrix structural constituent conferring tensile strength	collagen trimer	dermal atrophy	collagen fibril organization	endoplasmic reticulum lumen	hyperextensible skin
RCT03M_2	Metaprogram4	extracellular matrix structural constituent	collagen containing extracellular matrix	atrophic scars	collagen fibril organization	dermal atrophy	aplasia hypoplasia of the skin	external encapsulating structure organization	hyperextensible skin	collagen binding	cigarette paper scars
RCT5M_4	Metaprogram4	collagen containing extracellular matrix	extracellular matrix structural constituent	atrophic scars	collagen binding	dermal atrophy	cigarette paper scars	aplasia hypoplasia of the skin	extracellular matrix structural constituent conferring tensile strength	endoplasmic reticulum lumen	abnormality of hand joint mobility
RCT1M_2	Metaprogram4	extracellular matrix structural constituent conferring compression resistance	collagen containing extracellular matrix	extracellular matrix structural constituent	golgi lumen	regulation of cell cell adhesion mediated by integrin	cell cell adhesion mediated by integrin	oligodendrocyte differentiation	positive regulation of myoblast differentiation	lysosomal lumen	axon ensheathment in central nervous system
RCT12M2_5	Metaprogram4	collagen containing extracellular matrix	extracellular matrix structural constituent	extracellular matrix structural constituent conferring compression resistance	glycosaminoglycan binding	external encapsulating structure organization	cartilage development	golgi lumen	heparin binding	connective tissue development	lysosomal lumen
RCT6M_6	Metaprogram4	collagen containing extracellular matrix	extracellular matrix structural constituent	extracellular matrix structural constituent conferring compression resistance	collagen binding	glycosaminoglycan binding	heparin binding	golgi lumen	sulfur compound binding	lysosomal lumen	external encapsulating structure organization
RCT4M_4	Metaprogram5	cell substrate junction	cadherin binding	cell leading edge	actin cytoskeleton	immunological synapse	cell substrate junction organization	calmodulin binding	arf protein signal transduction	regulation of cell substrate junction organization	cell cell junction
RCT05M_5	Metaprogram5	abnormal bleeding	purpura	myeloid leukemia	subcutaneous hemorrhage	irregular vertebral endplates	abnormality of the vertebral endplates	thick nasal alae	abnormality of the nail	abnormality of blood circulation	cerebral venous thrombosis
RCT11M_1	Metaprogram5	regulation of small gtpase mediated signal transduction	nucleoside triphosphatase regulator activity	prominent nasal tip	cargo receptor activity	cellular response to oxygen levels	gtpase activator activity	regulation of rho protein signal transduction	gtpase binding	distal muscle weakness	regulation of ras protein signal transduction
RCT03M_5	Metaprogram5	cellular response to molecule of bacterial origin	response to molecule of bacterial origin	cellular response to biotic stimulus	nod like receptor signaling pathway	neutrophil chemotaxis	cell chemotaxis	cxcr chemokine receptor binding	granulocyte chemotaxis	neutrophil migration	negative regulation of apoptotic signaling pathway
RCT12M2_4	Metaprogram5	neutrophil chemotaxis	granulocyte chemotaxis	neutrophil migration	granulocyte migration	leukocyte chemotaxis	chemokine activity	response to molecule of bacterial origin	leukocyte migration	cellular response to molecule of bacterial origin	myeloid leukocyte migration
RCT4M_9	Metaprogram5	phosphatidylinositol 3 4 5 trisphosphate binding	regulation of histone h3 k27 methylation	ras protein signal transduction	cxcr chemokine receptor binding	regulation of gtpase activity	histone h3 k27 methylation	plasma membrane tubulation	receptor mediated endocytosis	positive regulation of gtpase activity	phosphatidylinositol binding
RCT5M_7	Metaprogram5	renal system vasculature development	glomerulus development	cell fate commitment	mucopolysaccharide metabolic process	mesenchymal cell development	pigment cell differentiation	neuron projection extension involved in neuron projection guidance	intrinsic apoptotic signaling pathway in response to dna damage	regulation of actin cytoskeleton reorganization	cortical actin cytoskeleton organization

## Sheet: Metaprogram1
ID	Description	GeneRatio	BgRatio	pvalue	p.adjust	qvalue	geneID	Count
Antigen processing and presentation	Antigen processing and presentation	17/96	107/19436	2.27203e-21	5.96407e-18	4.65167e-18	HLA-DPB1/HLA-DPA1/HLA-DQA1/HLA-DRA/HLA-DQB1/HLA-DRB1/CD1C/HLA-DQA2/CD1E/HLA-B/HLA-DMA/CCR7/CTSH/FCGR2B/HLA-DRB5/FGL2/HLA-C	17
Mhc protein complex	Mhc protein complex	11/96	26/19436	1.71751e-19	2.25423e-16	1.75818e-16	HLA-DPB1/HLA-DPA1/HLA-DQA1/HLA-DRA/HLA-DQB1/HLA-DRB1/HLA-DQA2/HLA-B/HLA-DMA/HLA-DRB5/HLA-C	11
Graft versus host disease	Graft versus host disease	12/96	41/19436	7.26673e-19	6.35838e-16	4.95922e-16	HLA-DPB1/HLA-DPA1/HLA-DQA1/HLA-DRA/HLA-DQB1/HLA-DRB1/HLA-DQA2/HLA-B/HLA-DMA/IL1B/HLA-DRB5/HLA-C	12
Antigen processing and presentation of exogenous antigen	Antigen processing and presentation of exogenous antigen	12/96	47/19436	4.69303e-18	3.0798e-15	2.40209e-15	HLA-DPB1/HLA-DPA1/HLA-DQA1/HLA-DRA/HLA-DQB1/HLA-DRB1/CD1C/HLA-DQA2/CD1E/HLA-DMA/FCGR2B/HLA-DRB5	12
Peptide antigen assembly with mhc class ii protein complex	Peptide antigen assembly with mhc class ii protein complex	9/96	16/19436	1.32447e-17	6.95345e-15	5.42334e-15	HLA-DPB1/HLA-DPA1/HLA-DQA1/HLA-DRA/HLA-DQB1/HLA-DRB1/HLA-DQA2/HLA-DMA/HLA-DRB5	9
Allograft rejection	Allograft rejection	11/96	37/19436	1.8184e-17	7.95549e-15	6.20488e-15	HLA-DPB1/HLA-DPA1/HLA-DQA1/HLA-DRA/HLA-DQB1/HLA-DRB1/HLA-DQA2/HLA-B/HLA-DMA/HLA-DRB5/HLA-C	11
Mhc class ii protein complex	Mhc class ii protein complex	9/96	17/19436	2.80315e-17	1.05118e-14	8.19867e-15	HLA-DPB1/HLA-DPA1/HLA-DQA1/HLA-DRA/HLA-DQB1/HLA-DRB1/HLA-DQA2/HLA-DMA/HLA-DRB5	9
Lumenal side of endoplasmic reticulum membrane	Lumenal side of endoplasmic reticulum membrane	10/96	29/19436	9.8948e-17	3.24673e-14	2.53229e-14	HLA-DPB1/HLA-DPA1/HLA-DQA1/HLA-DRA/HLA-DQB1/HLA-DRB1/HLA-DQA2/HLA-B/HLA-DRB5/HLA-C	10
Antigen processing and presentation of exogenous peptide antigen via mhc class ii	Antigen processing and presentation of exogenous peptide antigen via mhc class ii	10/96	30/19436	1.47824e-16	4.31155e-14	3.36279e-14	HLA-DPB1/HLA-DPA1/HLA-DQA1/HLA-DRA/HLA-DQB1/HLA-DRB1/HLA-DQA2/HLA-DMA/FCGR2B/HLA-DRB5	10
Peptide antigen assembly with mhc protein complex	Peptide antigen assembly with mhc protein complex	9/96	20/19436	1.91339e-16	5.02266e-14	3.91742e-14	HLA-DPB1/HLA-DPA1/HLA-DQA1/HLA-DRA/HLA-DQB1/HLA-DRB1/HLA-DQA2/HLA-DMA/HLA-DRB5	9
Antigen processing and presentation of peptide antigen	Antigen processing and presentation of peptide antigen	12/96	63/19436	2.24796e-16	5.36444e-14	4.184e-14	HLA-DPB1/HLA-DPA1/HLA-DQA1/HLA-DRA/HLA-DQB1/HLA-DRB1/HLA-DQA2/HLA-B/HLA-DMA/FCGR2B/HLA-DRB5/HLA-C	12
Lumenal side of membrane	Lumenal side of membrane	10/96	35/19436	8.85194e-16	1.93636e-13	1.51026e-13	HLA-DPB1/HLA-DPA1/HLA-DQA1/HLA-DRA/HLA-DQB1/HLA-DRB1/HLA-DQA2/HLA-B/HLA-DRB5/HLA-C	10
Autoimmune thyroid disease	Autoimmune thyroid disease	11/96	52/19436	1.20946e-15	2.28885e-13	1.78519e-13	HLA-DPB1/HLA-DPA1/HLA-DQA1/HLA-DRA/HLA-DQB1/HLA-DRB1/HLA-DQA2/HLA-B/HLA-DMA/HLA-DRB5/HLA-C	11
Antigen processing and presentation of peptide or polysaccharide antigen via mhc class ii	Antigen processing and presentation of peptide or polysaccharide antigen via mhc class ii	10/96	36/19436	1.22072e-15	2.28885e-13	1.78519e-13	HLA-DPB1/HLA-DPA1/HLA-DQA1/HLA-DRA/HLA-DQB1/HLA-DRB1/HLA-DQA2/HLA-DMA/FCGR2B/HLA-DRB5	10
Antigen processing and presentation of exogenous peptide antigen	Antigen processing and presentation of exogenous peptide antigen	10/96	38/19436	2.25203e-15	3.94106e-13	3.07383e-13	HLA-DPB1/HLA-DPA1/HLA-DQA1/HLA-DRA/HLA-DQB1/HLA-DRB1/HLA-DQA2/HLA-DMA/FCGR2B/HLA-DRB5	10
Mhc class ii protein complex binding	Mhc class ii protein complex binding	9/96	27/19436	5.19037e-15	8.51546e-13	6.64163e-13	HLA-DPB1/HLA-DPA1/HLA-DQA1/HLA-DRA/HLA-DQB1/HLA-DRB1/HLA-DQA2/HLA-DMA/HLA-DRB5	9
Er to golgi transport vesicle membrane	Er to golgi transport vesicle membrane	11/96	62/19436	9.7758e-15	1.46133e-12	1.13977e-12	HLA-DPB1/HLA-DPA1/HLA-DQA1/HLA-DRA/HLA-DQB1/HLA-DRB1/HLA-DQA2/HLA-B/AREG/HLA-DRB5/HLA-C	11
Lymphocyte mediated immunity	Lymphocyte mediated immunity	19/96	357/19436	1.00206e-14	1.46133e-12	1.13977e-12	HLA-DPB1/HLA-DPA1/HLA-DQA1/HLA-DRA/HLA-DQB1/HLA-DRB1/CD1C/HLA-DQA2/CD1E/HLA-B/HLA-DMA/SLAMF7/IL7R/IL1B/SERPINB9/CTSH/FCGR2B/GAPT/HLA-DRB5	19
Intestinal immune network for iga production	Intestinal immune network for iga production	10/96	48/19436	2.99269e-14	4.13464e-12	3.22481e-12	HLA-DPB1/HLA-DPA1/HLA-DQA1/HLA-DRA/HLA-DQB1/HLA-DRB1/HLA-DQA2/HLA-DMA/CXCR4/HLA-DRB5	10
Copii coated er to golgi transport vesicle	Copii coated er to golgi transport vesicle	12/96	94/19436	3.55313e-14	4.66348e-12	3.63728e-12	HLA-DPB1/HLA-DPA1/HLA-DQA1/HLA-DRA/HLA-DQB1/HLA-DRB1/HLA-DQA2/HLA-B/AREG/SERPINA1/HLA-DRB5/HLA-C	12
Viral myocarditis	Viral myocarditis	11/96	70/19436	4.02999e-14	5.03749e-12	3.92899e-12	HLA-DPB1/HLA-DPA1/HLA-DQA1/HLA-DRA/HLA-DQB1/HLA-DRB1/HLA-DQA2/HLA-B/HLA-DMA/HLA-DRB5/HLA-C	11
Leishmania infection	Leishmania infection	11/96	72/19436	5.58366e-14	6.56141e-12	5.11757e-12	HLA-DPB1/HLA-DPA1/HLA-DQA1/HLA-DRA/HLA-DQB1/HLA-DRB1/HLA-DQA2/MARCKSL1/HLA-DMA/IL1B/HLA-DRB5	11
Leukocyte mediated immunity	Leukocyte mediated immunity	20/96	451/19436	5.74904e-14	6.56141e-12	5.11757e-12	HLA-DPB1/HLA-DPA1/HLA-DQA1/HLA-DRA/HLA-DQB1/HLA-DRB1/CD1C/HLA-DQA2/CD1E/HLA-B/HLA-DMA/SLAMF7/IL7R/IL1B/SERPINB9/CTSH/NR4A3/FCGR2B/GAPT/HLA-DRB5	20
Mhc protein complex binding	Mhc protein complex binding	9/96	36/19436	1.00536e-13	1.09961e-11	8.57643e-12	HLA-DPB1/HLA-DPA1/HLA-DQA1/HLA-DRA/HLA-DQB1/HLA-DRB1/HLA-DQA2/HLA-DMA/HLA-DRB5	9
Antigen binding	Antigen binding	14/96	170/19436	1.14748e-13	1.20486e-11	9.39729e-12	HLA-DPB1/HLA-DPA1/HLA-DQA1/HLA-DRA/HLA-DQB1/HLA-DRB1/CD48/CD1C/CD1E/HLA-B/IL7R/FCN1/HLA-DRB5/HLA-C	14
Peptide antigen binding	Peptide antigen binding	9/96	39/19436	2.23579e-13	2.25729e-11	1.76057e-11	HLA-DPB1/HLA-DPA1/HLA-DQA1/HLA-DRA/HLA-DQB1/HLA-DRB1/HLA-B/HLA-DRB5/HLA-C	9
Immune receptor activity	Immune receptor activity	13/96	148/19436	3.98193e-13	3.87132e-11	3.01943e-11	HLA-DPA1/HLA-DQA1/HLA-DRA/HLA-DQB1/HLA-DRB1/HLA-DQA2/IL1R2/CXCR4/CCR7/IL7R/FLT3/CTSH/FCGR2B	13
Clathrin coated endocytic vesicle membrane	Clathrin coated endocytic vesicle membrane	10/96	72/19436	2.22696e-12	2.08062e-10	1.62278e-10	HLA-DPB1/HLA-DPA1/HLA-DQA1/HLA-DRA/HLA-DQB1/HLA-DRB1/HLA-DQA2/IL7R/AREG/HLA-DRB5	10
Adaptive immune response based on somatic recombination of immune receptors built from immunoglobulin superfamily domains	Adaptive immune response based on somatic recombination of immune receptors built from immunoglobulin superfamily domains	17/96	363/19436	2.29859e-12	2.08062e-10	1.62278e-10	HLA-DPB1/HLA-DPA1/HLA-DQA1/HLA-DRA/HLA-DQB1/HLA-DRB1/CD1C/HLA-DQA2/CD1E/HLA-B/HLA-DMA/IL7R/IL1B/CTSH/FCGR2B/GAPT/HLA-DRB5	17
Mhc class ii receptor activity	Mhc class ii receptor activity	6/96	10/19436	2.56117e-12	2.17626e-10	1.69737e-10	HLA-DPA1/HLA-DQA1/HLA-DRA/HLA-DQB1/HLA-DRB1/HLA-DQA2	6
Immunoglobulin production involved in immunoglobulin mediated immune response	Immunoglobulin production involved in immunoglobulin mediated immune response	10/96	73/19436	2.57006e-12	2.17626e-10	1.69737e-10	HLA-DPB1/HLA-DPA1/HLA-DQA1/HLA-DRA/HLA-DQB1/HLA-DRB1/HLA-DQA2/HLA-DMA/GAPT/HLA-DRB5	10
Leukocyte cell cell adhesion	Leukocyte cell cell adhesion	17/96	381/19436	4.96839e-12	4.07563e-10	3.17879e-10	HLA-DPB1/HLA-DPA1/HLA-DQA1/HLA-DRA/HLA-DQB1/HLA-DRB1/HLA-DQA2/HLA-DMA/CCR7/IL7R/IL1B/IDO1/NR4A3/CD83/FCGR2B/HLA-DRB5/FGL2	17
Regulation of t cell activation	Regulation of t cell activation	16/96	342/19436	1.10302e-11	8.77399e-10	6.84327e-10	HLA-DPB1/HLA-DPA1/HLA-DQA1/HLA-DRA/HLA-DQB1/HLA-DRB1/HLA-DQA2/HLA-DMA/CCR7/IL7R/IL1B/IDO1/CD83/FCGR2B/HLA-DRB5/FGL2	16
Endocytic vesicle membrane	Endocytic vesicle membrane	13/96	194/19436	1.2749e-11	9.84294e-10	7.677e-10	HLA-DPB1/HLA-DPA1/HLA-DQA1/HLA-DRA/HLA-DQB1/HLA-DRB1/HLA-DQA2/HLA-B/UBA52/IL7R/AREG/HLA-DRB5/HLA-C	13
Positive regulation of leukocyte cell cell adhesion	Positive regulation of leukocyte cell cell adhesion	14/96	245/19436	1.68643e-11	1.26483e-09	9.86501e-10	HLA-DPB1/HLA-DPA1/HLA-DQA1/HLA-DRA/HLA-DQB1/HLA-DRB1/HLA-DQA2/HLA-DMA/CCR7/IL7R/IL1B/NR4A3/CD83/HLA-DRB5	14
Clathrin coated endocytic vesicle	Clathrin coated endocytic vesicle	10/96	91/19436	2.47213e-11	1.8026e-09	1.40594e-09	HLA-DPB1/HLA-DPA1/HLA-DQA1/HLA-DRA/HLA-DQB1/HLA-DRB1/HLA-DQA2/IL7R/AREG/HLA-DRB5	10
Cell adhesion molecules cams	Cell adhesion molecules cams	11/96	133/19436	5.45283e-11	3.86856e-09	3.01728e-09	HLA-DPB1/HLA-DPA1/HLA-DQA1/HLA-DRA/HLA-DQB1/HLA-DRB1/HLA-DQA2/HLA-B/HLA-DMA/HLA-DRB5/HLA-C	11
Coated vesicle membrane	Coated vesicle membrane	12/96	176/19436	6.73036e-11	4.64926e-09	3.62619e-09	HLA-DPB1/HLA-DPA1/HLA-DQA1/HLA-DRA/HLA-DQB1/HLA-DRB1/HLA-DQA2/HLA-B/IL7R/AREG/HLA-DRB5/HLA-C	12
Regulation of cell cell adhesion	Regulation of cell cell adhesion	17/96	458/19436	8.94073e-11	6.0178e-09	4.69358e-09	HLA-DPB1/HLA-DPA1/HLA-DQA1/HLA-DRA/HLA-DQB1/HLA-DRB1/HLA-DQA2/HLA-DMA/CCR7/IL7R/IL1B/IDO1/NR4A3/CD83/FCGR2B/HLA-DRB5/FGL2	17
T cell mediated cytotoxicity	T cell mediated cytotoxicity	8/96	50/19436	1.19161e-10	7.81991e-09	6.09914e-09	HLA-DRA/HLA-DRB1/CD1C/CD1E/HLA-B/IL7R/CTSH/FCGR2B	8
Positive regulation of cell cell adhesion	Positive regulation of cell cell adhesion	14/96	291/19436	1.65987e-10	1.06272e-08	8.28867e-09	HLA-DPB1/HLA-DPA1/HLA-DQA1/HLA-DRA/HLA-DQB1/HLA-DRB1/HLA-DQA2/HLA-DMA/CCR7/IL7R/IL1B/NR4A3/CD83/HLA-DRB5	14
Clathrin coated vesicle membrane	Clathrin coated vesicle membrane	10/96	111/19436	1.82876e-10	1.14297e-08	8.91462e-09	HLA-DPB1/HLA-DPA1/HLA-DQA1/HLA-DRA/HLA-DQB1/HLA-DRB1/HLA-DQA2/IL7R/AREG/HLA-DRB5	10
Positive regulation of cell activation	Positive regulation of cell activation	16/96	429/19436	3.16677e-10	1.9332e-08	1.5078e-08	HLA-DPB1/HLA-DPA1/HLA-DQA1/HLA-DRA/HLA-DQB1/HLA-DRB1/HLA-DQA2/HLA-DMA/CCR7/GPR183/IL7R/IL1B/NR4A3/CD83/HLA-DRB5/TNFRSF4	16
Production of molecular mediator of immune response	Production of molecular mediator of immune response	14/96	313/19436	4.31508e-10	2.57434e-08	2.00785e-08	HLA-DPB1/HLA-DPA1/HLA-DQA1/HLA-DRA/HLA-DQB1/HLA-DRB1/HLA-DQA2/HLA-DMA/IL1B/NR4A3/FCGR2B/GAPT/HLA-DRB5/TNFRSF4	14
Hematopoietic cell lineage	Hematopoietic cell lineage	9/96	87/19436	4.45763e-10	2.60029e-08	2.02809e-08	HLA-DRA/HLA-DRB1/CD1C/IL1R2/CD1E/IL7R/IL1B/FLT3/HLA-DRB5	9
Peptide binding	Peptide binding	14/96	327/19436	7.62743e-10	4.35261e-08	3.39482e-08	HLA-DPB1/HLA-DPA1/HLA-DQA1/HLA-DRA/HLA-DQB1/HLA-DRB1/CD1C/CST3/CD1E/HLA-B/FCGR2B/HLA-DRB5/HLA-C/PPIF	14
Immunoglobulin production	Immunoglobulin production	12/96	218/19436	7.9941e-10	4.46479e-08	3.48231e-08	HLA-DPB1/HLA-DPA1/HLA-DQA1/HLA-DRA/HLA-DQB1/HLA-DRB1/HLA-DQA2/HLA-DMA/FCGR2B/GAPT/HLA-DRB5/TNFRSF4	12
Leukocyte mediated cytotoxicity	Leukocyte mediated cytotoxicity	10/96	130/19436	8.75424e-10	4.78748e-08	3.73399e-08	HLA-DRA/HLA-DRB1/CD1C/CD1E/HLA-B/SLAMF7/IL7R/SERPINB9/CTSH/FCGR2B	10
Regulation of t cell mediated cytotoxicity	Regulation of t cell mediated cytotoxicity	7/96	40/19436	9.37314e-10	5.02132e-08	3.91638e-08	HLA-DRA/HLA-DRB1/CD1C/CD1E/HLA-B/IL7R/FCGR2B	7
Endocytic vesicle	Endocytic vesicle	14/96	342/19436	1.36321e-09	7.15683e-08	5.58197e-08	HLA-DPB1/HLA-DPA1/HLA-DQA1/HLA-DRA/HLA-DQB1/HLA-DRB1/HLA-DQA2/HLA-B/UBA52/IL7R/AREG/HLA-DRB5/HLA-C/PLD4	14
Trans golgi network membrane	Trans golgi network membrane	9/96	100/19436	1.5686e-09	8.07365e-08	6.29704e-08	HLA-DPB1/HLA-DPA1/HLA-DQA1/HLA-DRA/HLA-DQB1/HLA-DRB1/HLA-DQA2/HLA-DRB5/PLD4	9
Coated vesicle	Coated vesicle	13/96	292/19436	2.01638e-09	1.01789e-07	7.939e-08	HLA-DPB1/HLA-DPA1/HLA-DQA1/HLA-DRA/HLA-DQB1/HLA-DRB1/HLA-DQA2/HLA-B/IL7R/AREG/SERPINA1/HLA-DRB5/HLA-C	13
Cell killing	Cell killing	11/96	187/19436	2.11021e-09	1.04515e-07	8.15164e-08	HLA-DRA/HLA-DRB1/CD1C/LYZ/CD1E/HLA-B/SLAMF7/IL7R/SERPINB9/CTSH/FCGR2B	11
Antigen processing and presentation of endogenous antigen	Antigen processing and presentation of endogenous antigen	6/96	26/19436	2.63481e-09	1.28081e-07	9.98967e-08	HLA-DRA/HLA-DRB1/CD1C/CD1E/HLA-B/HLA-C	6
T cell mediated immunity	T cell mediated immunity	9/96	112/19436	4.31643e-09	2.06011e-07	1.60678e-07	HLA-DRA/HLA-DRB1/CD1C/CD1E/HLA-B/IL7R/IL1B/CTSH/FCGR2B	9
Humoral immune response	Humoral immune response	13/96	312/19436	4.48188e-09	2.10088e-07	1.63858e-07	HLA-DQB1/HLA-DRB1/LYZ/CXCL9/CCR7/GPR183/IL1B/CXCL11/CXCL10/FCN1/CD83/FCGR2B/CFP	13
External side of plasma membrane	External side of plasma membrane	15/96	448/19436	5.17988e-09	2.38547e-07	1.86055e-07	HLA-DRB1/CLEC10A/CD48/CD1C/CD1E/CXCR4/CXCL9/SLAMF7/CCR7/IL7R/CXCL10/FCN1/CD83/FCGR2B/TNFRSF4	15
Transport vesicle membrane	Transport vesicle membrane	11/96	205/19436	5.53952e-09	2.50711e-07	1.95542e-07	HLA-DPB1/HLA-DPA1/HLA-DQA1/HLA-DRA/HLA-DQB1/HLA-DRB1/HLA-DQA2/HLA-B/AREG/HLA-DRB5/HLA-C	11
Cytokine cytokine receptor interaction	Cytokine cytokine receptor interaction	12/96	265/19436	7.28241e-09	3.24006e-07	2.52708e-07	IL1R2/CXCR4/CXCL9/CCR7/CCL17/IL7R/IL1B/FLT3/CXCL11/CXCL10/CCL22/TNFRSF4	12
Dendritic cell antigen processing and presentation	Dendritic cell antigen processing and presentation	5/96	15/19436	7.64118e-09	3.34302e-07	2.60739e-07	HLA-DRA/HLA-DRB1/CCR7/FCGR2B/FGL2	5
B cell mediated immunity	B cell mediated immunity	11/96	212/19436	7.86311e-09	3.38372e-07	2.63913e-07	HLA-DPB1/HLA-DPA1/HLA-DQA1/HLA-DRA/HLA-DQB1/HLA-DRB1/HLA-DQA2/HLA-DMA/FCGR2B/GAPT/HLA-DRB5	11
Regulation of leukocyte mediated cytotoxicity	Regulation of leukocyte mediated cytotoxicity	8/96	85/19436	9.2751e-09	3.92696e-07	3.06283e-07	HLA-DRA/HLA-DRB1/CD1C/CD1E/HLA-B/IL7R/SERPINB9/FCGR2B	8
Regulation of t cell mediated immunity	Regulation of t cell mediated immunity	8/96	88/19436	1.22392e-08	5.09967e-07	3.97749e-07	HLA-DRA/HLA-DRB1/CD1C/CD1E/HLA-B/IL7R/IL1B/FCGR2B	8
Intrinsic component of endoplasmic reticulum membrane	Intrinsic component of endoplasmic reticulum membrane	10/96	171/19436	1.25455e-08	5.14563e-07	4.01334e-07	HLA-DPB1/HLA-DPA1/HLA-DQA1/HLA-DRA/HLA-DQB1/HLA-DRB1/HLA-DQA2/HLA-B/HLA-DRB5/HLA-C	10
Amide binding	Amide binding	14/96	409/19436	1.33546e-08	5.3932e-07	4.20642e-07	HLA-DPB1/HLA-DPA1/HLA-DQA1/HLA-DRA/HLA-DQB1/HLA-DRB1/CD1C/CST3/CD1E/HLA-B/FCGR2B/HLA-DRB5/HLA-C/PPIF	14
Regulation of immune effector process	Regulation of immune effector process	13/96	355/19436	2.08472e-08	8.29149e-07	6.46695e-07	HLA-DRA/HLA-DRB1/CD1C/CD1E/HLA-B/IL7R/IL1B/SERPINB9/NR4A3/FCN1/FCGR2B/FGL2/TNFRSF4	13
Positive regulation of cell adhesion	Positive regulation of cell adhesion	14/96	446/19436	3.94623e-08	1.5461e-06	1.20588e-06	HLA-DPB1/HLA-DPA1/HLA-DQA1/HLA-DRA/HLA-DQB1/HLA-DRB1/HLA-DQA2/HLA-DMA/CCR7/IL7R/IL1B/NR4A3/CD83/HLA-DRB5	14
Clathrin coated vesicle	Clathrin coated vesicle	10/96	194/19436	4.17086e-08	1.61008e-06	1.25578e-06	HLA-DPB1/HLA-DPA1/HLA-DQA1/HLA-DRA/HLA-DQB1/HLA-DRB1/HLA-DQA2/IL7R/AREG/HLA-DRB5	10
Regulation of cell killing	Regulation of cell killing	8/96	103/19436	4.2616e-08	1.62126e-06	1.2645e-06	HLA-DRA/HLA-DRB1/CD1C/CD1E/HLA-B/IL7R/SERPINB9/FCGR2B	8
Neutrophil chemotaxis	Neutrophil chemotaxis	8/96	105/19436	4.95736e-08	1.85901e-06	1.44994e-06	JAML/CXCL9/CCR7/CCL17/IL1B/CXCL11/CXCL10/CCL22	8
Regulation of lymphocyte mediated immunity	Regulation of lymphocyte mediated immunity	9/96	175/19436	2.09601e-07	7.74933e-06	6.04409e-06	HLA-DRA/HLA-DRB1/CD1C/CD1E/HLA-B/IL7R/IL1B/SERPINB9/FCGR2B	9
Granulocyte chemotaxis	Granulocyte chemotaxis	8/96	127/19436	2.18085e-07	7.95102e-06	6.2014e-06	JAML/CXCL9/CCR7/CCL17/IL1B/CXCL11/CXCL10/CCL22	8
Multifactorial inheritance	Multifactorial inheritance	7/96	86/19436	2.24617e-07	8.07699e-06	6.29964e-06	HLA-DQA1/HLA-DQB1/HLA-DRB1/CST3/HLA-B/FLT3/HLA-C	7
Neutrophil migration	Neutrophil migration	8/96	128/19436	2.31688e-07	8.21867e-06	6.41015e-06	JAML/CXCL9/CCR7/CCL17/IL1B/CXCL11/CXCL10/CCL22	8
Leukocyte chemotaxis	Leukocyte chemotaxis	10/96	236/19436	2.60666e-07	9.12332e-06	7.11573e-06	JAML/CXCR4/CXCL9/CCR7/GPR183/CCL17/IL1B/CXCL11/CXCL10/CCL22	10
Positive regulation of t cell mediated cytotoxicity	Positive regulation of t cell mediated cytotoxicity	5/96	30/19436	3.41975e-07	1.18116e-05	9.21249e-06	HLA-DRA/HLA-DRB1/CD1C/CD1E/HLA-B	5
Abnormality of skin physiology	Abnormality of skin physiology	13/96	456/19436	3.7851e-07	1.29038e-05	1.00643e-05	HLA-DPB1/HLA-DPA1/HLA-DQA1/HLA-DRA/HLA-DQB1/HLA-DRB1/LYZ/HLA-B/IL7R/STX11/CSTA/FCGR2B/HLA-C	13
Regulation of adaptive immune response	Regulation of adaptive immune response	9/96	188/19436	3.84624e-07	1.29441e-05	1.00957e-05	HLA-DRA/HLA-DRB1/CD48/CD1C/CD1E/HLA-B/IL7R/IL1B/FCGR2B	9
Positive regulation of t cell mediated immunity	Positive regulation of t cell mediated immunity	6/96	59/19436	4.52294e-07	1.50288e-05	1.17217e-05	HLA-DRA/HLA-DRB1/CD1C/CD1E/HLA-B/IL1B	6
Response to chemokine	Response to chemokine	7/96	96/19436	4.78679e-07	1.57067e-05	1.22504e-05	CXCR4/CXCL9/CCR7/CCL17/CXCL11/CXCL10/CCL22	7
Transport vesicle	Transport vesicle	12/96	403/19436	6.97519e-07	2.26048e-05	1.76306e-05	HLA-DPB1/HLA-DPA1/HLA-DQA1/HLA-DRA/HLA-DQB1/HLA-DRB1/HLA-DQA2/HLA-B/AREG/STX11/HLA-DRB5/HLA-C	12
Leukocyte proliferation	Leukocyte proliferation	11/96	331/19436	7.19484e-07	2.30323e-05	1.7964e-05	HLA-DPB1/HLA-DPA1/HLA-DRB1/GPR183/IL7R/IL1B/FLT3/IDO1/FCGR2B/GAPT/TNFRSF4	11
Cytokine mediated signaling pathway	Cytokine mediated signaling pathway	13/96	485/19436	7.58673e-07	2.38741e-05	1.86206e-05	IL1R2/CXCR4/CXCL9/CCR7/CCL17/IL7R/IL1B/FLT3/CXCL11/CXCL10/CCL22/TRAF1/TNFRSF4	13
Pericarditis	Pericarditis	5/96	35/19436	7.63972e-07	2.38741e-05	1.86206e-05	HLA-DPB1/HLA-DPA1/HLA-DRB1/HLA-B/FCGR2B	5
Granulocyte migration	Granulocyte migration	8/96	154/19436	9.51732e-07	2.93917e-05	2.29241e-05	JAML/CXCL9/CCR7/CCL17/IL1B/CXCL11/CXCL10/CCL22	8
Pharyngitis	Pharyngitis	4/96	16/19436	9.71896e-07	2.96654e-05	2.31375e-05	HLA-DPB1/HLA-DRB1/HLA-B/CXCR4	4
Late endosome	Late endosome	10/96	283/19436	1.369e-06	4.13059e-05	3.22165e-05	HLA-DRA/HLA-DRB1/CD1E/HLA-DMA/CXCR4/TPT1/CST7/LAMP3/CTSH/HLA-DRB5	10
Antigen processing and presentation of endogenous peptide antigen	Antigen processing and presentation of endogenous peptide antigen	4/96	19/19436	2.04642e-06	6.10439e-05	4.76112e-05	HLA-DRA/HLA-DRB1/HLA-B/HLA-C	4
Vacuolar membrane	Vacuolar membrane	12/96	452/19436	2.30971e-06	6.81234e-05	5.31329e-05	HLA-DPB1/HLA-DPA1/HLA-DQA1/HLA-DRA/HLA-DQB1/HLA-DRB1/HLA-DQA2/EEF1A1/HLA-DMA/UBA52/LAMP3/HLA-DRB5	12
Regulation of leukocyte mediated immunity	Regulation of leukocyte mediated immunity	9/96	237/19436	2.64262e-06	7.70765e-05	6.01158e-05	HLA-DRA/HLA-DRB1/CD1C/CD1E/HLA-B/IL7R/IL1B/SERPINB9/FCGR2B	9
Ficolin 1 rich granule lumen	Ficolin 1 rich granule lumen	7/96	124/19436	2.70219e-06	7.79479e-05	6.07955e-05	EEF1A1/CST3/COTL1/SERPINA1/CTSH/FCN1/FGL2	7
Cell chemotaxis	Cell chemotaxis	10/96	315/19436	3.5695e-06	0.000101847	7.94358e-05	JAML/CXCR4/CXCL9/CCR7/GPR183/CCL17/IL1B/CXCL11/CXCL10/CCL22	10
Chemokine activity	Chemokine activity	5/96	48/19436	3.83041e-06	0.000108117	8.43255e-05	CXCL9/CCL17/CXCL11/CXCL10/CCL22	5
Positive regulation of immune effector process	Positive regulation of immune effector process	9/96	250/19436	4.08752e-06	0.000114146	8.90284e-05	HLA-DRA/HLA-DRB1/CD1C/CD1E/HLA-B/IL1B/NR4A3/FCN1/TNFRSF4	9
Trans golgi network	Trans golgi network	9/96	262/19436	5.97839e-06	0.000165192	0.000128842	HLA-DPB1/HLA-DPA1/HLA-DQA1/HLA-DRA/HLA-DQB1/HLA-DRB1/HLA-DQA2/HLA-DRB5/PLD4	9
Mononuclear cell migration	Mononuclear cell migration	8/96	199/19436	6.43903e-06	0.000174879	0.000136397	JAML/CXCR4/CCR7/GPR183/CCL17/CXCL11/CXCL10/CCL22	8
Pleuritis	Pleuritis	4/96	25/19436	6.52881e-06	0.000174879	0.000136397	HLA-DPB1/HLA-DPA1/HLA-B/FCGR2B	4
Psoriasiform dermatitis	Psoriasiform dermatitis	4/96	25/19436	6.52881e-06	0.000174879	0.000136397	HLA-DQB1/HLA-DRB1/HLA-B/HLA-C	4
Cough	Cough	7/96	142/19436	6.63916e-06	0.000176038	0.000137301	HLA-DPB1/HLA-DPA1/HLA-DQA1/HLA-DQB1/HLA-DRB1/HLA-B/NPM1	7
Gangrene	Gangrene	5/96	54/19436	6.91099e-06	0.000181413	0.000141493	HLA-DPB1/HLA-DPA1/HLA-DRB1/HLA-B/NPM1	5
Mononuclear cell differentiation	Mononuclear cell differentiation	11/96	434/19436	9.72571e-06	0.000252772	0.00019715	HLA-DRA/HLA-DRB1/HLA-B/CCR7/GPR183/IL7R/IL1B/FLT3/CD83/FCGR2B/FGL2	11
Negative regulation of cell killing	Negative regulation of cell killing	4/96	28/19436	1.04481e-05	0.000268884	0.000209716	HLA-B/IL7R/SERPINB9/FCGR2B	4
Chest pain	Chest pain	6/96	103/19436	1.20547e-05	0.000304264	0.000237311	HLA-DPB1/HLA-DPA1/HLA-DQA1/HLA-DQB1/HLA-DRB1/HLA-B	6
Unusual infection by anatomical site	Unusual infection by anatomical site	6/96	103/19436	1.20547e-05	0.000304264	0.000237311	HLA-DPB1/HLA-DPA1/HLA-DRB1/HLA-B/CXCR4/STX11	6
Lymphocyte chemotaxis	Lymphocyte chemotaxis	5/96	63/19436	1.48308e-05	0.000370771	0.000289183	GPR183/CCL17/CXCL11/CXCL10/CCL22	5
Positive regulation of cell killing	Positive regulation of cell killing	5/96	65/19436	1.72931e-05	0.000428249	0.000334013	HLA-DRA/HLA-DRB1/CD1C/CD1E/HLA-B	5
Myeloid leukocyte migration	Myeloid leukocyte migration	8/96	230/19436	1.84516e-05	0.000452669	0.000353059	JAML/CXCL9/CCR7/CCL17/IL1B/CXCL11/CXCL10/CCL22	8
Regulation of dendritic cell antigen processing and presentation	Regulation of dendritic cell antigen processing and presentation	3/96	11/19436	1.87227e-05	0.000455066	0.000354929	CCR7/FCGR2B/FGL2	3
Leukocyte migration	Leukocyte migration	10/96	385/19436	2.05412e-05	0.000494684	0.000385829	JAML/CXCR4/CXCL9/CCR7/GPR183/CCL17/IL1B/CXCL11/CXCL10/CCL22	10
Enzyme inhibitor activity	Enzyme inhibitor activity	10/96	389/19436	2.24397e-05	0.00053495	0.000417234	CST3/PKIB/RACK1/CST7/NPM1/SERPINB9/SERPINA1/RGS2/CSTA/PHACTR1	10
Positive regulation of adaptive immune response	Positive regulation of adaptive immune response	6/96	115/19436	2.26208e-05	0.00053495	0.000417234	HLA-DRA/HLA-DRB1/CD1C/CD1E/HLA-B/IL1B	6
Abnormal pericardium morphology	Abnormal pericardium morphology	5/96	69/19436	2.31657e-05	0.000542945	0.00042347	HLA-DPB1/HLA-DPA1/HLA-DRB1/HLA-B/FCGR2B	5
T cell activation involved in immune response	T cell activation involved in immune response	6/96	116/19436	2.37603e-05	0.000551955	0.000430497	HLA-DRA/HLA-DRB1/CD1C/GPR183/FCGR2B/FGL2	6
Chemokine receptor binding	Chemokine receptor binding	5/96	70/19436	2.48507e-05	0.000564504	0.000440285	CXCL9/CCL17/CXCL11/CXCL10/CCL22	5
Cataplexy	Cataplexy	3/96	12/19436	2.48742e-05	0.000564504	0.000440285	HLA-DQB1/HLA-DRB1/CTSH	3
Positive regulation of lymphocyte mediated immunity	Positive regulation of lymphocyte mediated immunity	6/96	117/19436	2.49457e-05	0.000564504	0.000440285	HLA-DRA/HLA-DRB1/CD1C/CD1E/HLA-B/IL1B	6
Lymphocyte migration	Lymphocyte migration	6/96	118/19436	2.61782e-05	0.000587332	0.00045809	CCR7/GPR183/CCL17/CXCL11/CXCL10/CCL22	6
Serositis	Serositis	5/96	73/19436	3.04828e-05	0.000678113	0.000528894	HLA-DPB1/HLA-DPA1/HLA-DRB1/HLA-B/FCGR2B	5
Meningitis	Meningitis	5/96	75/19436	3.47553e-05	0.00076666	0.000597957	HLA-DPB1/HLA-DPA1/HLA-DRB1/HLA-B/CXCR4	5
Intrinsic component of organelle membrane	Intrinsic component of organelle membrane	10/96	411/19436	3.58109e-05	0.000783363	0.000610984	HLA-DPB1/HLA-DPA1/HLA-DQA1/HLA-DRA/HLA-DQB1/HLA-DRB1/HLA-DQA2/HLA-B/HLA-DRB5/HLA-C	10
Skin rash	Skin rash	6/96	125/19436	3.62462e-05	0.000786332	0.000613299	HLA-DPB1/HLA-DPA1/HLA-DRB1/LYZ/STX11/FCGR2B	6
Ficolin 1 rich granule	Ficolin 1 rich granule	7/96	185/19436	3.68897e-05	0.000793733	0.000619072	EEF1A1/CST3/COTL1/SERPINA1/CTSH/FCN1/FGL2	7
Regulation of leukocyte proliferation	Regulation of leukocyte proliferation	8/96	254/19436	3.74995e-05	0.000800294	0.000624189	HLA-DPB1/HLA-DPA1/HLA-DRB1/GPR183/IL1B/IDO1/FCGR2B/TNFRSF4	8
Abnormal rapid eye movement sleep	Abnormal rapid eye movement sleep	3/96	14/19436	4.08611e-05	0.000858083	0.000669262	HLA-DQB1/HLA-DRB1/CTSH	3
Immunological memory formation process	Immunological memory formation process	3/96	14/19436	4.08611e-05	0.000858083	0.000669262	HLA-DRA/HLA-DRB1/FGL2	3
Chemokine signaling pathway	Chemokine signaling pathway	7/96	189/19436	4.22723e-05	0.000880673	0.000686881	CXCR4/CXCL9/CCR7/CCL17/CXCL11/CXCL10/CCL22	7
T cell differentiation	T cell differentiation	8/96	263/19436	4.79669e-05	0.000991442	0.000773275	HLA-DRA/HLA-DRB1/CCR7/GPR183/IL7R/IL1B/CD83/FGL2	8
Lymphocyte activation involved in immune response	Lymphocyte activation involved in immune response	7/96	202/19436	6.43999e-05	0.0013207	0.00103008	HLA-DRA/HLA-DRB1/CD1C/GPR183/FCGR2B/GAPT/FGL2	7
Positive regulation of leukocyte mediated immunity	Positive regulation of leukocyte mediated immunity	6/96	139/19436	6.56498e-05	0.0013359	0.00104193	HLA-DRA/HLA-DRB1/CD1C/CD1E/HLA-B/IL1B	6
Abnormality of humoral immunity	Abnormality of humoral immunity	8/96	276/19436	6.73085e-05	0.00135911	0.00106004	HLA-DQA1/HLA-DQB1/HLA-DRB1/CXCR4/IL7R/SERPINA1/STX11/CFP	8
Immunological memory process	Immunological memory process	3/96	17/19436	7.55169e-05	0.00151322	0.00118024	HLA-DRA/HLA-DRB1/FGL2	3
Alopecia	Alopecia	7/96	208/19436	7.74076e-05	0.00153936	0.00120062	HLA-DQA1/HLA-DRA/HLA-DQB1/HLA-DRB1/HLA-B/IL7R/NPM1	7
Abnormality of the lymph nodes	Abnormality of the lymph nodes	7/96	213/19436	8.98194e-05	0.00176886	0.00137962	HLA-DPB1/HLA-DRB1/HLA-B/CXCR4/IL7R/NPM1/STX11	7
Cxcr chemokine receptor binding	Cxcr chemokine receptor binding	3/96	18/19436	9.02959e-05	0.00176886	0.00137962	CXCL9/CXCL11/CXCL10	3
Cell activation involved in immune response	Cell activation involved in immune response	8/96	291/19436	9.72852e-05	0.00189166	0.0014754	HLA-DRA/HLA-DRB1/CD1C/GPR183/NR4A3/FCGR2B/GAPT/FGL2	8
Dendritic cell differentiation	Dendritic cell differentiation	4/96	49/19436	9.98676e-05	0.00192759	0.00150343	HLA-B/CCR7/FLT3/FCGR2B	4
Activation of immune response	Activation of immune response	9/96	379/19436	0.000107931	0.00205706	0.00160441	HLA-DPB1/HLA-DQB1/HLA-DRB1/CCR7/IL1B/NR4A3/FCN1/FCGR2B/CFP	9
Pulmonary infiltrates	Pulmonary infiltrates	4/96	50/19436	0.000108143	0.00205706	0.00160441	HLA-DPB1/HLA-DPA1/HLA-DRB1/HLA-B	4
Abnormal erythrocyte sedimentation rate	Abnormal erythrocyte sedimentation rate	4/96	51/19436	0.000116904	0.00220773	0.00172192	HLA-DPB1/HLA-DPA1/HLA-DRB1/HLA-B	4
Cytokine receptor activity	Cytokine receptor activity	5/96	97/19436	0.000119137	0.00221546	0.00172795	IL1R2/CXCR4/CCR7/IL7R/FLT3	5
Epistaxis	Epistaxis	5/96	97/19436	0.000119137	0.00221546	0.00172795	HLA-DPB1/HLA-DPA1/HLA-DRB1/HLA-B/NPM1	5
Abnormal urine cytology	Abnormal urine cytology	6/96	155/19436	0.000119846	0.00221546	0.00172795	HLA-DPB1/HLA-DPA1/HLA-DRB1/LYZ/HLA-B/NPM1	6
Regulation of antigen processing and presentation	Regulation of antigen processing and presentation	3/96	20/19436	0.000125248	0.00229913	0.0017932	CCR7/FCGR2B/FGL2	3
Golgi apparatus subcompartment	Golgi apparatus subcompartment	9/96	387/19436	0.000126365	0.00230353	0.00179664	HLA-DPB1/HLA-DPA1/HLA-DQA1/HLA-DRA/HLA-DQB1/HLA-DRB1/HLA-DQA2/HLA-DRB5/PLD4	9
Peptidase regulator activity	Peptidase regulator activity	7/96	228/19436	0.000137121	0.00247338	0.00192911	CST3/RACK1/CST7/SERPINB9/SERPINA1/CTSH/CSTA	7
B cell proliferation	B cell proliferation	5/96	100/19436	0.000137567	0.00247338	0.00192911	GPR183/IL7R/FCGR2B/GAPT/TNFRSF4	5
Transient global amnesia	Transient global amnesia	3/96	21/19436	0.000145599	0.00259447	0.00202356	HLA-DQB1/HLA-DRB1/CTSH	3
Regulation of myoblast differentiation	Regulation of myoblast differentiation	4/96	54/19436	0.000146279	0.00259447	0.00202356	CXCL9/CCL17/BTG1/CXCL10	4
Negative regulation of lymphocyte mediated immunity	Negative regulation of lymphocyte mediated immunity	4/96	55/19436	0.000157158	0.00275026	0.00214506	HLA-B/IL7R/SERPINB9/FCGR2B	4
Tertiary granule lumen	Tertiary granule lumen	4/96	55/19436	0.000157158	0.00275026	0.00214506	LYZ/CST3/CTSH/CFP	4
Cytokine activity	Cytokine activity	7/96	234/19436	0.000160957	0.00279809	0.00218237	CXCL9/CCL17/IL1B/AREG/CXCL11/CXCL10/CCL22	7
Abnormal blistering of the skin	Abnormal blistering of the skin	5/96	104/19436	0.000165447	0.00285722	0.00222849	HLA-DQB1/HLA-DRB1/HLA-B/NPM1/CSTA	5
Cysteine type endopeptidase inhibitor activity	Cysteine type endopeptidase inhibitor activity	4/96	56/19436	0.000168609	0.00289281	0.00225625	CST3/CST7/SERPINB9/CSTA	4
Lymphoma	Lymphoma	5/96	108/19436	0.000197451	0.00336564	0.00262503	HLA-DQA1/HLA-DQB1/HLA-DRB1/IL7R/NPM1	5
Vesicle lumen	Vesicle lumen	8/96	327/19436	0.000216319	0.0036459	0.00284362	LYZ/EEF1A1/SRGN/COTL1/SERPINA1/CTSH/FCN1/CFP	8
Positive regulation of humoral immune response	Positive regulation of humoral immune response	3/96	24/19436	0.000219206	0.0036459	0.00284362	CCR7/IL1B/FCGR2B	3
Diabetes insipidus	Diabetes insipidus	4/96	60/19436	0.000220505	0.0036459	0.00284362	HLA-DPB1/HLA-DPA1/HLA-DRB1/HLA-B	4
Stomatitis	Stomatitis	4/96	60/19436	0.000220505	0.0036459	0.00284362	HLA-DQA1/HLA-DQB1/HLA-B/NPM1	4
Abnormal myeloid leukocyte morphology	Abnormal myeloid leukocyte morphology	8/96	328/19436	0.000220837	0.0036459	0.00284362	HLA-DPB1/HLA-DPA1/HLA-DRB1/HLA-B/CXCR4/IL7R/NPM1/STX11	8
Negative regulation of immune effector process	Negative regulation of immune effector process	5/96	112/19436	0.000233973	0.00383863	0.00299394	HLA-B/IL7R/SERPINB9/FCGR2B/FGL2	5
Negative regulation of immune response	Negative regulation of immune response	6/96	179/19436	0.000262027	0.00427218	0.00333209	HLA-DRB1/HLA-B/IL7R/SERPINB9/FCGR2B/FGL2	6
Interleukin 10 production	Interleukin 10 production	4/96	63/19436	0.000266327	0.00431548	0.00336586	HLA-DRB1/IDO1/CD83/FCGR2B	4
Dendritic cell chemotaxis	Dendritic cell chemotaxis	3/96	26/19436	0.000279579	0.00447497	0.00349026	CXCR4/CCR7/GPR183	3
Mediastinal lymphadenopathy	Mediastinal lymphadenopathy	3/96	26/19436	0.000279579	0.00447497	0.00349026	HLA-DPB1/HLA-DRB1/HLA-B	3
Interferon gamma production	Interferon gamma production	5/96	117/19436	0.000286606	0.00455964	0.00355629	HLA-DPB1/HLA-DPA1/HLA-DRB1/CCR7/IL1B	5
Hemoptysis	Hemoptysis	4/96	65/19436	0.000300438	0.0047509	0.00370546	HLA-DPB1/HLA-DPA1/HLA-DRB1/HLA-B	4
Autoimmunity	Autoimmunity	6/96	186/19436	0.000321889	0.00505963	0.00394626	HLA-DPB1/HLA-DPA1/HLA-DQB1/HLA-DRB1/IL7R/FCGR2B	6
Arthralgia	Arthralgia	6/96	187/19436	0.00033125	0.00517578	0.00403685	HLA-DPB1/HLA-DPA1/HLA-DQA1/HLA-DQB1/HLA-DRB1/HLA-B	6
Skin ulcer	Skin ulcer	5/96	121/19436	0.000334816	0.00518206	0.00404175	HLA-DPB1/HLA-DPA1/HLA-DRB1/HLA-B/NPM1	5
Negative regulation of leukocyte mediated immunity	Negative regulation of leukocyte mediated immunity	4/96	67/19436	0.000337574	0.00518206	0.00404175	HLA-B/IL7R/SERPINB9/FCGR2B	4
Vasculitis	Vasculitis	4/96	67/19436	0.000337574	0.00518206	0.00404175	HLA-DPB1/HLA-DPA1/HLA-DRB1/HLA-B	4
Regulation of response to biotic stimulus	Regulation of response to biotic stimulus	8/96	350/19436	0.000341661	0.0052143	0.0040669	HLA-DRB1/HLA-B/IL1B/SERPINB9/GBP5/FCN1/FCGR2B/FGL2	8
T cell chemotaxis	T cell chemotaxis	3/96	28/19436	0.000349758	0.00530702	0.00413921	GPR183/CXCL11/CXCL10	3
Cytokine receptor binding	Cytokine receptor binding	7/96	270/19436	0.000384267	0.00579713	0.00452147	CXCL9/CCL17/IL1B/CXCL11/CXCL10/CCL22/TRAF1	7
Pulmonary hemorrhage	Pulmonary hemorrhage	3/96	29/19436	0.000388721	0.00583082	0.00454775	HLA-DPB1/HLA-DPA1/NPM1	3
Abnormal leukocyte physiology	Abnormal leukocyte physiology	7/96	274/19436	0.000419675	0.00625936	0.00488198	HLA-DQA1/HLA-DQB1/HLA-DRB1/CXCR4/IL7R/SERPINA1/STX11	7
Inflammatory abnormality of the eye	Inflammatory abnormality of the eye	6/96	198/19436	0.00044898	0.00665859	0.00519337	HLA-DPB1/HLA-DPA1/HLA-DRB1/HLA-B/NPM1/STX11	6
Negative regulation of cytokine production	Negative regulation of cytokine production	8/96	365/19436	0.000451516	0.00665859	0.00519337	HLA-DRB1/IL1R2/SRGN/CCR7/IDO1/CD83/FCGR2B/REL	8
Regulation of apoptotic signaling pathway	Regulation of apoptotic signaling pathway	8/96	367/19436	0.000468117	0.00686484	0.00535423	G0S2/RACK1/TPT1/IL1B/HERPUD1/TRAF1/CTSH/PPIF	8
Positive regulation of cd4 positive alpha beta t cell differentiation	Positive regulation of cd4 positive alpha beta t cell differentiation	3/96	32/19436	0.000522026	0.00761288	0.00593766	HLA-DRA/HLA-DRB1/CD83	3
Abnormality of the pharynx	Abnormality of the pharynx	6/96	204/19436	0.000525689	0.00762394	0.00594629	HLA-DPB1/HLA-DRB1/HLA-B/CXCR4/IL7R/NPM1	6
Regulation of leukocyte differentiation	Regulation of leukocyte differentiation	7/96	285/19436	0.000530676	0.00762791	0.00594939	HLA-DRA/HLA-DRB1/HLA-B/IL7R/CD83/FCGR2B/FGL2	7
Abnormal pulmonary thoracic imaging finding	Abnormal pulmonary thoracic imaging finding	5/96	134/19436	0.00053468	0.00762791	0.00594939	HLA-DPB1/HLA-DPA1/HLA-DRB1/HLA-B/CXCR4	5
Abnormal thrombosis	Abnormal thrombosis	5/96	134/19436	0.00053468	0.00762791	0.00594939	HLA-DPB1/HLA-DPA1/HLA-DRB1/HLA-B/NPM1	5
T cell proliferation	T cell proliferation	6/96	205/19436	0.000539409	0.00765377	0.00596956	HLA-DPB1/HLA-DPA1/HLA-DRB1/IL1B/IDO1/TNFRSF4	6
T cell differentiation involved in immune response	T cell differentiation involved in immune response	4/96	76/19436	0.000546229	0.00770888	0.00601254	HLA-DRA/HLA-DRB1/GPR183/FGL2	4
Abnormal macrophage morphology	Abnormal macrophage morphology	3/96	33/19436	0.00057218	0.00798921	0.00623118	HLA-DPB1/HLA-DPA1/STX11	3
Dendritic cell migration	Dendritic cell migration	3/96	33/19436	0.00057218	0.00798921	0.00623118	CXCR4/CCR7/GPR183	3
Positive regulation of cytokine production	Positive regulation of cytokine production	9/96	476/19436	0.000578562	0.00803558	0.00626735	HLA-DPB1/HLA-DPA1/CCR7/IL1B/IDO1/GBP5/NR4A3/FCN1/CD83	9
Abnormal pleura morphology	Abnormal pleura morphology	5/96	137/19436	0.000591363	0.00817014	0.0063723	HLA-DPB1/HLA-DPA1/HLA-DRB1/HLA-B/FCGR2B	5
Eczema	Eczema	5/96	141/19436	0.000673816	0.00926056	0.00722278	HLA-DQA1/HLA-DQB1/HLA-DRB1/IL7R/CSTA	5
Chronic pulmonary obstruction	Chronic pulmonary obstruction	3/96	35/19436	0.000681497	0.00931734	0.00726706	HLA-DPB1/HLA-DPA1/SERPINA1	3
Weight loss	Weight loss	7/96	298/19436	0.000690787	0.00939543	0.00732796	HLA-DPB1/HLA-DPA1/HLA-DQA1/HLA-DQB1/HLA-DRB1/HLA-B/NPM1	7
Cd4 positive alpha beta t cell differentiation	Cd4 positive alpha beta t cell differentiation	4/96	82/19436	0.000728053	0.00985123	0.00768347	HLA-DRA/HLA-DRB1/GPR183/CD83	4
Positive regulation of mapk cascade	Positive regulation of mapk cascade	9/96	492/19436	0.000732193	0.00985645	0.00768754	HLA-DRB1/CCR7/GPR183/CCL17/IL1B/FLT3/CCL22/TRAF1/FCGR2B	9
Maintenance of location in cell	Maintenance of location in cell	6/96	218/19436	0.000744417	0.00996987	0.007776	SRGN/CXCL9/CCR7/CXCL11/CXCL10/TMSB10	6
Early endosome	Early endosome	8/96	395/19436	0.000757458	0.010093	0.00787206	HLA-DRA/CD1E/HLA-B/CXCR4/LAMP3/CYTIP/HLA-C/PLD4	8
Pulmonary fibrosis	Pulmonary fibrosis	4/96	85/19436	0.000833376	0.0110485	0.00861731	HLA-DPB1/HLA-DPA1/HLA-DRB1/SERPINA1	4
Aphthous ulcer	Aphthous ulcer	3/96	38/19436	0.000869035	0.0114286	0.00891373	HLA-DQA1/HLA-DQB1/HLA-B	3
Myoblast differentiation	Myoblast differentiation	4/96	86/19436	0.00087075	0.0114286	0.00891373	CXCL9/CCL17/BTG1/CXCL10	4
Abnormal thrombocyte morphology	Abnormal thrombocyte morphology	8/96	406/19436	0.000904613	0.011814	0.00921431	HLA-DQA1/HLA-DQB1/HLA-DRB1/HLA-B/IL7R/NPM1/STX11/FCGR2B	8
Regulation of t cell differentiation	Regulation of t cell differentiation	5/96	151/19436	0.000917513	0.0118762	0.00926287	HLA-DRA/HLA-DRB1/IL7R/CD83/FGL2	5
Malabsorption	Malabsorption	6/96	227/19436	0.000918429	0.0118762	0.00926287	HLA-DQA1/HLA-DQB1/HLA-DRB1/HLA-B/NPM1/SERPINA1	6
Positive regulation of cd4 positive alpha beta t cell activation	Positive regulation of cd4 positive alpha beta t cell activation	3/96	39/19436	0.0009381	0.0120123	0.00936896	HLA-DRA/HLA-DRB1/CD83	3
Slurred speech	Slurred speech	3/96	39/19436	0.0009381	0.0120123	0.00936896	HLA-DQB1/HLA-DRB1/CTSH	3
Late endosome membrane	Late endosome membrane	5/96	152/19436	0.00094506	0.0120347	0.00938644	HLA-DRA/HLA-DRB1/HLA-DMA/LAMP3/HLA-DRB5	5
Papule	Papule	4/96	88/19436	0.00094902	0.0120347	0.00938644	HLA-DPB1/HLA-DPA1/HLA-B/CSTA	4
Abdominal pain	Abdominal pain	7/96	315/19436	0.000955588	0.0120597	0.00940596	HLA-DPB1/HLA-DPA1/HLA-DQA1/HLA-DQB1/HLA-DRB1/HLA-B/NPM1	7
Leukocyte homeostasis	Leukocyte homeostasis	4/96	89/19436	0.000989955	0.0123744	0.00965144	LGALS2/GPR183/FLT3/GAPT	4
Restrictive ventilatory defect	Restrictive ventilatory defect	4/96	89/19436	0.000989955	0.0123744	0.00965144	HLA-DPB1/HLA-DPA1/HLA-DRB1/HLA-B	4
Entry into host	Entry into host	5/96	154/19436	0.00100199	0.0124539	0.00971345	HLA-DRB1/CXCR4/LAMP3/FCN1/TNFRSF4	5
Cysteine type endopeptidase regulator activity involved in apoptotic process	Cysteine type endopeptidase regulator activity involved in apoptotic process	3/96	40/19436	0.00101055	0.0124539	0.00971345	RACK1/SERPINB9/CTSH	3
Positive regulation of release of sequestered calcium ion into cytosol	Positive regulation of release of sequestered calcium ion into cytosol	3/96	40/19436	0.00101055	0.0124539	0.00971345	CXCL9/CXCL11/CXCL10	3
Abnormal parotid gland morphology	Abnormal parotid gland morphology	2/96	10/19436	0.00105879	0.0126333	0.00985331	HLA-DRB1/CXCR4	2
Granulomatosis	Granulomatosis	2/96	10/19436	0.00105879	0.0126333	0.00985331	HLA-DPB1/HLA-DPA1	2
Lipopeptide binding	Lipopeptide binding	2/96	10/19436	0.00105879	0.0126333	0.00985331	CD1C/CD1E	2
Mhc class i protein complex	Mhc class i protein complex	2/96	10/19436	0.00105879	0.0126333	0.00985331	HLA-B/HLA-C	2
Negative regulation of t cell mediated cytotoxicity	Negative regulation of t cell mediated cytotoxicity	2/96	10/19436	0.00105879	0.0126333	0.00985331	IL7R/FCGR2B	2
Recurrent pharyngitis	Recurrent pharyngitis	2/96	10/19436	0.00105879	0.0126333	0.00985331	HLA-DRB1/HLA-B	2
T cell receptor binding	T cell receptor binding	2/96	10/19436	0.00105879	0.0126333	0.00985331	HLA-DRA/HLA-DRB1	2
Immune response regulating cell surface receptor signaling pathway	Immune response regulating cell surface receptor signaling pathway	7/96	321/19436	0.00106612	0.0126632	0.00987664	HLA-DPB1/HLA-DQB1/HLA-DRB1/CCR7/NR4A3/FCN1/FCGR2B	7
Positive regulation of leukocyte proliferation	Positive regulation of leukocyte proliferation	5/96	158/19436	0.00112347	0.0132842	0.010361	HLA-DPB1/HLA-DPA1/GPR183/IL1B/TNFRSF4	5
Immunologic hypersensitivity	Immunologic hypersensitivity	5/96	160/19436	0.00118814	0.013986	0.0109084	HLA-DPB1/HLA-DQA1/HLA-DQB1/HLA-B/CSTA	5
Negative regulation of immune system process	Negative regulation of immune system process	8/96	425/19436	0.00121232	0.0142069	0.0110807	HLA-DRB1/HLA-B/CST7/IL7R/SERPINB9/IDO1/FCGR2B/FGL2	8
Glomerulopathy	Glomerulopathy	3/96	43/19436	0.00124883	0.014525	0.0113288	HLA-DPB1/HLA-DPA1/HLA-B	3
Maintenance of location	Maintenance of location	7/96	330/19436	0.00125053	0.014525	0.0113288	SRGN/CXCL9/CCR7/IL1B/CXCL11/CXCL10/TMSB10	7
Positive regulation of jnk cascade	Positive regulation of jnk cascade	4/96	95/19436	0.00126202	0.0145938	0.0113824	CCR7/IL1B/TRAF1/FCGR2B	4
Camp dependent protein kinase regulator activity	Camp dependent protein kinase regulator activity	2/96	11/19436	0.00128991	0.014851	0.011583	PKIB/CXCL10	2
Regulation of inflammatory response to antigenic stimulus	Regulation of inflammatory response to antigenic stimulus	3/96	45/19436	0.00142573	0.016343	0.0127467	HLA-DRB1/CCR7/FCGR2B	3
Erk1 and erk2 cascade	Erk1 and erk2 cascade	7/96	341/19436	0.00150894	0.0172216	0.013432	HLA-DRB1/CCR7/GPR183/CCL17/IL1B/CCL22/CTSH	7
Regulation of humoral immune response	Regulation of humoral immune response	3/96	46/19436	0.00151977	0.0172612	0.0134629	CCR7/IL1B/FCGR2B	3
Regulation of phagocytosis	Regulation of phagocytosis	4/96	100/19436	0.00152556	0.0172612	0.0134629	RACK1/IL1B/FCN1/FCGR2B	4
Glossitis	Glossitis	2/96	12/19436	0.00154292	0.0173827	0.0135576	HLA-DRB1/HLA-B	2
Regulation of acute inflammatory response	Regulation of acute inflammatory response	3/96	47/19436	0.00161762	0.0180691	0.014093	CCR7/IL1B/FCGR2B	3
Thyroiditis	Thyroiditis	3/96	47/19436	0.00161762	0.0180691	0.014093	HLA-DQA1/HLA-DQB1/IL7R	3
Cd4 positive alpha beta t cell activation	Cd4 positive alpha beta t cell activation	4/96	102/19436	0.00164096	0.0182522	0.0142358	HLA-DRA/HLA-DRB1/GPR183/CD83	4
Hematological neoplasm	Hematological neoplasm	6/96	255/19436	0.00166532	0.018445	0.0143862	HLA-DQA1/HLA-DQB1/HLA-DRB1/IL7R/FLT3/NPM1	6
Negative regulation of proteolysis	Negative regulation of proteolysis	7/96	348/19436	0.00169395	0.0186832	0.014572	CST3/IL1R2/CST7/LAMP3/SERPINB9/SERPINA1/CSTA	7
Abnormal c reactive protein level	Abnormal c reactive protein level	3/96	48/19436	0.00171932	0.0188225	0.0146806	HLA-DPB1/HLA-DPA1/HLA-DRB1	3
Regulation of t cell proliferation	Regulation of t cell proliferation	5/96	174/19436	0.00172092	0.0188225	0.0146806	HLA-DPB1/HLA-DPA1/HLA-DRB1/IL1B/IDO1	5
Gastrointestinal infarctions	Gastrointestinal infarctions	2/96	13/19436	0.00181759	0.0194742	0.0151889	HLA-DRB1/HLA-B	2
Glucocorticoid receptor binding	Glucocorticoid receptor binding	2/96	13/19436	0.00181759	0.0194742	0.0151889	FLT3/NR4A3	2
Hypersensitivity	Hypersensitivity	2/96	13/19436	0.00181759	0.0194742	0.0151889	CCR7/FCGR2B	2
Leukocyte aggregation	Leukocyte aggregation	2/96	13/19436	0.00181759	0.0194742	0.0151889	IL1B/NR4A3	2
Lichenification	Lichenification	2/96	13/19436	0.00181759	0.0194742	0.0151889	HLA-DRA/CSTA	2
Negative regulation of peptidase activity	Negative regulation of peptidase activity	6/96	260/19436	0.0018368	0.0196	0.015287	CST3/CST7/LAMP3/SERPINB9/SERPINA1/CSTA	6
Decreased circulating antibody level	Decreased circulating antibody level	5/96	177/19436	0.00185474	0.0197113	0.0153738	HLA-DQA1/HLA-DQB1/CXCR4/SERPINA1/STX11	5
Response to molecule of bacterial origin	Response to molecule of bacterial origin	7/96	354/19436	0.00186619	0.019753	0.0154064	CXCL9/CCR7/IL1B/CXCL11/CXCL10/IDO1/FCGR2B	7
Abnormal pharynx morphology	Abnormal pharynx morphology	5/96	178/19436	0.001901	0.0199142	0.015532	HLA-DPB1/HLA-DRB1/HLA-B/CXCR4/IL7R	5
Regulation of peptidase activity	Regulation of peptidase activity	8/96	457/19436	0.0019149	0.0199142	0.015532	CST3/RACK1/CST7/LAMP3/SERPINB9/SERPINA1/CTSH/CSTA	8
Fever	Fever	7/96	356/19436	0.00192653	0.0199142	0.015532	HLA-DPB1/HLA-DPA1/HLA-DRB1/HLA-B/IL7R/NPM1/STX11	7
Abnormality of the thoracic cavity	Abnormality of the thoracic cavity	3/96	50/19436	0.00193452	0.0199142	0.015532	HLA-DPB1/HLA-DRB1/HLA-B	3
Negative regulation of leukocyte apoptotic process	Negative regulation of leukocyte apoptotic process	3/96	50/19436	0.00193452	0.0199142	0.015532	CCR7/IL7R/IDO1	3
Positive regulation of alpha beta t cell differentiation	Positive regulation of alpha beta t cell differentiation	3/96	50/19436	0.00193452	0.0199142	0.015532	HLA-DRA/HLA-DRB1/CD83	3
Regulation of cd4 positive alpha beta t cell differentiation	Regulation of cd4 positive alpha beta t cell differentiation	3/96	50/19436	0.00193452	0.0199142	0.015532	HLA-DRA/HLA-DRB1/CD83	3
Positive regulation of lymphocyte differentiation	Positive regulation of lymphocyte differentiation	4/96	107/19436	0.00195576	0.0200541	0.0156412	HLA-DRA/HLA-DRB1/IL7R/CD83	4
Splenomegaly	Splenomegaly	7/96	358/19436	0.00198838	0.0203094	0.0158403	HLA-DRB1/LYZ/HLA-B/IL7R/NPM1/STX11/TNFRSF4	7
Regulation of lymphocyte differentiation	Regulation of lymphocyte differentiation	5/96	181/19436	0.00204485	0.0208051	0.0162269	HLA-DRA/HLA-DRB1/IL7R/CD83/FGL2	5
Abnormality of vitamin k metabolism	Abnormality of vitamin k metabolism	2/96	14/19436	0.00211372	0.0211775	0.0165174	HLA-DQA1/HLA-DQB1	2
Antigen processing and presentation via mhc class ib	Antigen processing and presentation via mhc class ib	2/96	14/19436	0.00211372	0.0211775	0.0165174	CD1C/CD1E	2
Regulation of acute inflammatory response to antigenic stimulus	Regulation of acute inflammatory response to antigenic stimulus	2/96	14/19436	0.00211372	0.0211775	0.0165174	CCR7/FCGR2B	2
Response to interleukin 7	Response to interleukin 7	2/96	14/19436	0.00211372	0.0211775	0.0165174	IL7R/LSP1	2
Negative regulation of defense response	Negative regulation of defense response	6/96	268/19436	0.00213866	0.021346	0.0166488	HLA-DRB1/HLA-B/CST7/SERPINB9/FCGR2B/FGL2	6
Abnormal breath sound	Abnormal breath sound	4/96	110/19436	0.00216346	0.0213499	0.0166519	HLA-DQA1/HLA-DQB1/HLA-DRB1/SERPINA1	4
Cellular response to interleukin 1	Cellular response to interleukin 1	4/96	110/19436	0.00216346	0.0213499	0.0166519	IL1R2/CCL17/IL1B/CCL22	4
Purpura	Purpura	4/96	110/19436	0.00216346	0.0213499	0.0166519	HLA-DPB1/HLA-DPA1/NPM1/STX11	4
Alpha beta t cell differentiation	Alpha beta t cell differentiation	4/96	111/19436	0.00223595	0.0219826	0.0171454	HLA-DRA/HLA-DRB1/GPR183/CD83	4
Abnormality of bone marrow cell morphology	Abnormality of bone marrow cell morphology	5/96	186/19436	0.00230205	0.0225428	0.0175822	HLA-DRB1/CXCR4/NPM1/STX11/TNFRSF4	5
Abnormal sputum	Abnormal sputum	4/96	112/19436	0.0023101	0.0225428	0.0175822	HLA-DPB1/HLA-DPA1/HLA-DRB1/HLA-B	4
Negative regulation of hydrolase activity	Negative regulation of hydrolase activity	7/96	369/19436	0.0023566	0.0229114	0.0178697	CST3/CST7/LAMP3/SERPINB9/SERPINA1/RGS2/CSTA	7
Acute inflammatory response	Acute inflammatory response	4/96	113/19436	0.00238592	0.0231109	0.0180253	CCR7/IL1B/SERPINA1/FCGR2B	4
Positive regulation of calcium ion transport into cytosol	Positive regulation of calcium ion transport into cytosol	3/96	54/19436	0.00241354	0.0232904	0.0181653	CXCL9/CXCL11/CXCL10	3
Regulation of dendritic cell differentiation	Regulation of dendritic cell differentiation	2/96	15/19436	0.00243107	0.0232904	0.0181653	HLA-B/FCGR2B	2
T cell tolerance induction	T cell tolerance induction	2/96	15/19436	0.00243107	0.0232904	0.0181653	HLA-B/IDO1	2
Regulation of hemopoiesis	Regulation of hemopoiesis	7/96	374/19436	0.00254044	0.0241831	0.0188616	HLA-DRA/HLA-DRB1/HLA-B/IL7R/CD83/FCGR2B/FGL2	7
Airway obstruction	Airway obstruction	4/96	115/19436	0.00254268	0.0241831	0.0188616	HLA-DPB1/HLA-DPA1/HLA-DRB1/SERPINA1	4
Immune response regulating signaling pathway	Immune response regulating signaling pathway	8/96	479/19436	0.00256129	0.0242722	0.0189311	HLA-DPB1/HLA-DQB1/HLA-DRB1/CCR7/CTSH/NR4A3/FCN1/FCGR2B	8
Biological process involved in interaction with host	Biological process involved in interaction with host	5/96	192/19436	0.00264092	0.0248474	0.0193797	HLA-DRB1/CXCR4/LAMP3/FCN1/TNFRSF4	5
Endopeptidase regulator activity	Endopeptidase regulator activity	5/96	192/19436	0.00264092	0.0248474	0.0193797	CST3/CST7/SERPINB9/SERPINA1/CSTA	5
Translational elongation	Translational elongation	3/96	56/19436	0.00267815	0.0251077	0.0195827	EEF1A1/EEF1B2/RACK1	3
Cellular response to interferon gamma	Cellular response to interferon gamma	4/96	117/19436	0.00270638	0.0252821	0.0197187	HLA-DPA1/CCL17/CCL22/GBP5	4
Anterior uveitis	Anterior uveitis	2/96	16/19436	0.00276945	0.0257795	0.0201067	HLA-DRB1/HLA-B	2
Homeostasis of number of cells	Homeostasis of number of cells	6/96	283/19436	0.00280405	0.0260093	0.020286	LGALS2/CCR7/GPR183/IL7R/FLT3/GAPT	6
G protein coupled receptor binding	G protein coupled receptor binding	6/96	285/19436	0.00290331	0.0268351	0.0209301	CXCL9/CCL17/CXCL11/CXCL10/CCL22/FCN1	6
Wheezing	Wheezing	3/96	59/19436	0.00310751	0.0286157	0.0223188	HLA-DQA1/HLA-DQB1/SERPINA1	3
Lamellar body	Lamellar body	2/96	17/19436	0.00312864	0.0286157	0.0223188	LAMP3/CTSH	2
Ribosomal small subunit binding	Ribosomal small subunit binding	2/96	17/19436	0.00312864	0.0286157	0.0223188	EIF1/NPM1	2
Erythema	Erythema	4/96	122/19436	0.00314698	0.0286835	0.0223717	HLA-DQB1/HLA-DRB1/HLA-B/CSTA	4
Abnormal leukocyte count	Abnormal leukocyte count	7/96	389/19436	0.0031589	0.0286924	0.0223787	HLA-DPB1/HLA-DRB1/CXCR4/IL7R/NPM1/STX11/FCGR2B	7
Antimicrobial humoral response	Antimicrobial humoral response	4/96	123/19436	0.00324063	0.0293113	0.0228614	LYZ/CXCL9/CXCL11/CXCL10	4
Response to virus	Response to virus	7/96	391/19436	0.00324937	0.0293113	0.0228614	CXCR4/CXCL9/TPT1/IL1B/CXCL10/CCL22/FGL2	7
Tissue ischemia	Tissue ischemia	4/96	124/19436	0.00333615	0.0299911	0.0233916	HLA-DPB1/HLA-DPA1/HLA-DRB1/HLA-B	4
Bronchitis	Bronchitis	3/96	61/19436	0.00341589	0.0306031	0.0238689	HLA-DQA1/HLA-DQB1/SERPINA1	3
Hypertensive crisis	Hypertensive crisis	2/96	18/19436	0.00350844	0.0312192	0.0243494	HLA-DRB1/HLA-B	2
Morphogenesis of an endothelium	Morphogenesis of an endothelium	2/96	18/19436	0.00350844	0.0312192	0.0243494	CXCR4/CXCL10	2
T cell receptor signaling pathway	T cell receptor signaling pathway	4/96	127/19436	0.00363422	0.0322291	0.0251371	HLA-DPB1/HLA-DQB1/HLA-DRB1/CCR7	4
Response to hydrogen peroxide	Response to hydrogen peroxide	4/96	128/19436	0.00373746	0.0327458	0.0255401	RACK1/AREG/NR4A3/PPIF	4
Sequestering of calcium ion	Sequestering of calcium ion	4/96	128/19436	0.00373746	0.0327458	0.0255401	CXCL9/CCR7/CXCL11/CXCL10	4
Interleukin 12 production	Interleukin 12 production	3/96	63/19436	0.00374238	0.0327458	0.0255401	HLA-B/CCR7/IDO1	3
Multivesicular body	Multivesicular body	3/96	63/19436	0.00374238	0.0327458	0.0255401	TPT1/CST7/CTSH	3
Abnormality of hepatobiliary system physiology	Abnormality of hepatobiliary system physiology	5/96	210/19436	0.00387454	0.0335632	0.0261776	HLA-DRB1/HLA-B/NPM1/SERPINA1/STX11	5
Abnormal salivary gland morphology	Abnormal salivary gland morphology	2/96	19/19436	0.00390863	0.0335632	0.0261776	HLA-DRB1/CXCR4	2
Exanthem	Exanthem	2/96	19/19436	0.00390863	0.0335632	0.0261776	HLA-DRB1/STX11	2
Lymphocytosis	Lymphocytosis	2/96	19/19436	0.00390863	0.0335632	0.0261776	HLA-DRB1/IL7R	2
Negative regulation of macrophage activation	Negative regulation of macrophage activation	2/96	19/19436	0.00390863	0.0335632	0.0261776	CST7/FCGR2B	2
Regulation of b cell proliferation	Regulation of b cell proliferation	3/96	64/19436	0.00391251	0.0335632	0.0261776	GPR183/FCGR2B/TNFRSF4	3
Abnormality of the coagulation cascade	Abnormality of the coagulation cascade	4/96	131/19436	0.00405911	0.0347074	0.02707	HLA-DQA1/HLA-DQB1/NPM1/STX11	4
Positive regulation of transmembrane transport	Positive regulation of transmembrane transport	5/96	213/19436	0.0041144	0.0350659	0.0273496	CXCL9/CXCL11/CXCL10/NR4A3/ATP1B3	5
Excessive daytime somnolence	Excessive daytime somnolence	3/96	66/19436	0.00426675	0.0356227	0.0277839	HLA-DQB1/HLA-DRB1/CTSH	3
Regulation of cd4 positive alpha beta t cell activation	Regulation of cd4 positive alpha beta t cell activation	3/96	66/19436	0.00426675	0.0356227	0.0277839	HLA-DRA/HLA-DRB1/CD83	3
Positive regulation of stress activated protein kinase signaling cascade	Positive regulation of stress activated protein kinase signaling cascade	4/96	133/19436	0.00428365	0.0356227	0.0277839	CCR7/IL1B/TRAF1/FCGR2B	4
Detection of other organism	Detection of other organism	2/96	20/19436	0.004329	0.0356227	0.0277839	HLA-DRB1/HLA-B	2
Negative regulation of natural killer cell mediated immunity	Negative regulation of natural killer cell mediated immunity	2/96	20/19436	0.004329	0.0356227	0.0277839	HLA-B/SERPINB9	2
Negative regulation of oxidative stress induced neuron death	Negative regulation of oxidative stress induced neuron death	2/96	20/19436	0.004329	0.0356227	0.0277839	RACK1/NR4A3	2
Negative regulation of t cell apoptotic process	Negative regulation of t cell apoptotic process	2/96	20/19436	0.004329	0.0356227	0.0277839	IL7R/IDO1	2
Peptidase activator activity involved in apoptotic process	Peptidase activator activity involved in apoptotic process	2/96	20/19436	0.004329	0.0356227	0.0277839	RACK1/CTSH	2
Positive regulation of regulatory t cell differentiation	Positive regulation of regulatory t cell differentiation	2/96	20/19436	0.004329	0.0356227	0.0277839	HLA-DRA/HLA-DRB1	2
Regulation of tolerance induction	Regulation of tolerance induction	2/96	20/19436	0.004329	0.0356227	0.0277839	HLA-B/IDO1	2
Translation elongation factor activity	Translation elongation factor activity	2/96	20/19436	0.004329	0.0356227	0.0277839	EEF1A1/EEF1B2	2
Negative regulation of cell activation	Negative regulation of cell activation	5/96	216/19436	0.0043647	0.0358042	0.0279255	HLA-DRB1/CST7/IDO1/FCGR2B/FGL2	5
Regulation of alpha beta t cell differentiation	Regulation of alpha beta t cell differentiation	3/96	67/19436	0.00445093	0.0362848	0.0283003	HLA-DRA/HLA-DRB1/CD83	3
T cell migration	T cell migration	3/96	67/19436	0.00445093	0.0362848	0.0283003	GPR183/CXCL11/CXCL10	3
Memory impairment	Memory impairment	4/96	136/19436	0.00463596	0.0375599	0.0292948	HLA-DQB1/HLA-DRB1/HLA-B/CTSH	4
Protease binding	Protease binding	4/96	136/19436	0.00463596	0.0375599	0.0292948	CST3/SERPINB9/SERPINA1/CSTA	4
Abnormal oral mucosa morphology	Abnormal oral mucosa morphology	6/96	315/19436	0.00472964	0.0381694	0.0297702	HLA-DQA1/HLA-DQB1/HLA-B/CXCR4/IL7R/NPM1	6
Abnormality on pulmonary function testing	Abnormality on pulmonary function testing	4/96	137/19436	0.0047576	0.0381694	0.0297702	HLA-DPB1/HLA-DPA1/HLA-DRB1/HLA-B	4
Natural killer cell mediated cytotoxicity	Natural killer cell mediated cytotoxicity	4/96	137/19436	0.0047576	0.0381694	0.0297702	CD48/HLA-B/HCST/HLA-C	4
Regulation of myoblast fusion	Regulation of myoblast fusion	2/96	21/19436	0.00476936	0.0381694	0.0297702	CXCL9/CXCL10	2
Positive regulation of alpha beta t cell activation	Positive regulation of alpha beta t cell activation	3/96	69/19436	0.00483359	0.0385659	0.0300795	HLA-DRA/HLA-DRB1/CD83	3
Endothelium development	Endothelium development	4/96	138/19436	0.00488137	0.0388291	0.0302848	CXCR4/IL1B/BTG1/CXCL10	4
Positive regulation of erk1 and erk2 cascade	Positive regulation of erk1 and erk2 cascade	5/96	223/19436	0.00499076	0.0395793	0.0308699	HLA-DRB1/CCR7/GPR183/CCL17/CCL22	5
Response to interferon gamma	Response to interferon gamma	4/96	139/19436	0.00500729	0.0395908	0.0308788	HLA-DPA1/CCL17/CCL22/GBP5	4
Monocyte chemotaxis	Monocyte chemotaxis	3/96	70/19436	0.00503214	0.0396678	0.0309389	CCL17/CXCL10/CCL22	3
Response to interleukin 1	Response to interleukin 1	4/96	140/19436	0.00513538	0.040238	0.0313836	IL1R2/CCL17/IL1B/CCL22	4
Abnormality of the upper respiratory tract	Abnormality of the upper respiratory tract	7/96	426/19436	0.00517697	0.040238	0.0313836	HLA-DPB1/HLA-DPA1/HLA-DRB1/HLA-B/CXCR4/IL7R/NPM1	7
Negative regulation of phagocytosis	Negative regulation of phagocytosis	2/96	22/19436	0.0052295	0.040238	0.0313836	RACK1/FCGR2B	2
Negative regulation of response to reactive oxygen species	Negative regulation of response to reactive oxygen species	2/96	22/19436	0.0052295	0.040238	0.0313836	RACK1/NR4A3	2
Prolonged partial thromboplastin time	Prolonged partial thromboplastin time	2/96	22/19436	0.0052295	0.040238	0.0313836	HLA-DQA1/HLA-DQB1	2
Abnormal circulating iga level	Abnormal circulating iga level	3/96	71/19436	0.00523555	0.040238	0.0313836	HLA-DQA1/HLA-DQB1/IL7R	3
Positive regulation of calcium ion transmembrane transport	Positive regulation of calcium ion transmembrane transport	3/96	71/19436	0.00523555	0.040238	0.0313836	CXCL9/CXCL11/CXCL10	3
Positive regulation of phagocytosis	Positive regulation of phagocytosis	3/96	71/19436	0.00523555	0.040238	0.0313836	IL1B/FCN1/FCGR2B	3
Collagen containing extracellular matrix	Collagen containing extracellular matrix	7/96	427/19436	0.00524243	0.040238	0.0313836	LAD1/SERPINB9/SERPINA1/CTSH/FCN1/CFP/FGL2	7
Regulation of jnk cascade	Regulation of jnk cascade	4/96	141/19436	0.00526564	0.0402983	0.0314306	CCR7/IL1B/TRAF1/FCGR2B	4
Abnormal granulocyte count	Abnormal granulocyte count	5/96	228/19436	0.00547532	0.0417812	0.0325872	HLA-DRB1/CXCR4/IL7R/NPM1/STX11	5
Cellular response to molecule of bacterial origin	Cellular response to molecule of bacterial origin	5/96	229/19436	0.00557609	0.0424267	0.0330907	CXCL9/IL1B/CXCL11/CXCL10/FCGR2B	5
Abnormal t cell morphology	Abnormal t cell morphology	3/96	73/19436	0.00565708	0.0425758	0.033207	HLA-DPB1/HLA-DRB1/IL7R	3
Negative regulation of leukocyte cell cell adhesion	Negative regulation of leukocyte cell cell adhesion	4/96	144/19436	0.00566969	0.0425758	0.033207	HLA-DRB1/IDO1/FCGR2B/FGL2	4
Regulation of innate immune response	Regulation of innate immune response	5/96	230/19436	0.00567816	0.0425758	0.033207	HLA-B/SERPINB9/GBP5/FCN1/FCGR2B	5
Abdominal aortic aneurysm	Abdominal aortic aneurysm	2/96	23/19436	0.00570921	0.0425758	0.033207	HLA-DRB1/HLA-B	2
Negative regulation of interleukin 10 production	Negative regulation of interleukin 10 production	2/96	23/19436	0.00570921	0.0425758	0.033207	IDO1/FCGR2B	2
Positive regulation of myoblast differentiation	Positive regulation of myoblast differentiation	2/96	23/19436	0.00570921	0.0425758	0.033207	CXCL9/BTG1	2
Recurrent aspiration pneumonia	Recurrent aspiration pneumonia	2/96	23/19436	0.00570921	0.0425758	0.033207	HLA-DQA1/HLA-DQB1	2
B cell activation	B cell activation	6/96	329/19436	0.0058242	0.0433103	0.0337798	GPR183/IL7R/FLT3/FCGR2B/GAPT/TNFRSF4	6
Inflammation of the large intestine	Inflammation of the large intestine	3/96	74/19436	0.00587525	0.0434028	0.033852	HLA-DRB1/HLA-B/STX11	3
Kinase inhibitor activity	Kinase inhibitor activity	3/96	74/19436	0.00587525	0.0434028	0.033852	PKIB/RACK1/NPM1	3
Regulation of cysteine type endopeptidase activity	Regulation of cysteine type endopeptidase activity	5/96	232/19436	0.00588625	0.0434028	0.033852	RACK1/CST7/LAMP3/SERPINB9/CTSH	5
Abnormal epidermal morphology	Abnormal epidermal morphology	3/96	75/19436	0.00609841	0.0445914	0.0347791	HLA-B/IL7R/CSTA	3
Cytokine production involved in inflammatory response	Cytokine production involved in inflammatory response	3/96	75/19436	0.00609841	0.0445914	0.0347791	IL1R2/GBP5/PLD4	3
Inflammatory response to antigenic stimulus	Inflammatory response to antigenic stimulus	3/96	75/19436	0.00609841	0.0445914	0.0347791	HLA-DRB1/CCR7/FCGR2B	3
Abnormal vitamin b12 level	Abnormal vitamin b12 level	2/96	24/19436	0.0062083	0.0448955	0.0350162	HLA-DQA1/HLA-DQB1	2
C c chemokine binding	C c chemokine binding	2/96	24/19436	0.0062083	0.0448955	0.0350162	CXCR4/CCR7	2
Immunoglobulin binding	Immunoglobulin binding	2/96	24/19436	0.0062083	0.0448955	0.0350162	FCER1A/FCGR2B	2
Kinase regulator activity	Kinase regulator activity	5/96	235/19436	0.0062084	0.0448955	0.0350162	PKIB/RACK1/CCND2/NPM1/CXCL10	5
Positive regulation of response to external stimulus	Positive regulation of response to external stimulus	7/96	441/19436	0.00622594	0.0448986	0.0350187	CXCR4/CCR7/IL1B/CXCL10/IDO1/GBP5/FCN1	7
Natural killer cell mediated immunity	Natural killer cell mediated immunity	3/96	76/19436	0.00632658	0.0454994	0.0354873	HLA-B/SLAMF7/SERPINB9	3
Hepatic failure	Hepatic failure	4/96	149/19436	0.00638822	0.0458172	0.0357351	HLA-DRB1/HLA-B/NPM1/SERPINA1	4
Antigen receptor mediated signaling pathway	Antigen receptor mediated signaling pathway	5/96	237/19436	0.00642995	0.0458658	0.035773	HLA-DPB1/HLA-DQB1/HLA-DRB1/CCR7/FCGR2B	5
Negative regulation of kinase activity	Negative regulation of kinase activity	5/96	237/19436	0.00642995	0.0458658	0.035773	PKIB/RACK1/IL1B/NPM1/RGS2	5
Positive regulation of interferon gamma production	Positive regulation of interferon gamma production	3/96	77/19436	0.0065598	0.0466652	0.0363965	HLA-DPB1/HLA-DPA1/IL1B	3
Acute inflammatory response to antigenic stimulus	Acute inflammatory response to antigenic stimulus	2/96	25/19436	0.00672657	0.047086	0.0367247	CCR7/FCGR2B	2
Celiac disease	Celiac disease	2/96	25/19436	0.00672657	0.047086	0.0367247	HLA-DQA1/HLA-DQB1	2
Detection of external biotic stimulus	Detection of external biotic stimulus	2/96	25/19436	0.00672657	0.047086	0.0367247	HLA-DRB1/HLA-B	2
Negative regulation of myoblast differentiation	Negative regulation of myoblast differentiation	2/96	25/19436	0.00672657	0.047086	0.0367247	CCL17/CXCL10	2
Polysaccharide binding	Polysaccharide binding	2/96	25/19436	0.00672657	0.047086	0.0367247	HLA-DRA/HLA-DRB1	2
Pulmonary interstitial high resolution computed tomography abnormality	Pulmonary interstitial high resolution computed tomography abnormality	2/96	25/19436	0.00672657	0.047086	0.0367247	HLA-DPB1/HLA-DRB1	2
T cell differentiation in thymus	T cell differentiation in thymus	3/96	78/19436	0.00679808	0.04746	0.0370164	CCR7/IL7R/IL1B	3
Abnormal arterial physiology	Abnormal arterial physiology	4/96	153/19436	0.00700481	0.0486445	0.0379403	HLA-DPB1/HLA-DPA1/HLA-DRB1/HLA-B	4
Positive regulation of lipid metabolic process	Positive regulation of lipid metabolic process	4/96	153/19436	0.00700481	0.0486445	0.0379403	CCR7/IL1B/FLT3/NR4A3	4
Antimicrobial humoral immune response mediated by antimicrobial peptide	Antimicrobial humoral immune response mediated by antimicrobial peptide	3/96	79/19436	0.00704146	0.04877	0.0380381	CXCL9/CXCL11/CXCL10	3
Peripheral neuropathy	Peripheral neuropathy	7/96	452/19436	0.00709084	0.0489828	0.0382041	HLA-DPB1/HLA-DPA1/HLA-DQA1/HLA-DQB1/HLA-DRB1/HLA-B/STX11	7
Esophageal stenosis	Esophageal stenosis	2/96	26/19436	0.00726382	0.0498337	0.0388678	HLA-B/NPM1	2
G protein coupled chemoattractant receptor activity	G protein coupled chemoattractant receptor activity	2/96	26/19436	0.00726382	0.0498337	0.0388678	CXCR4/CCR7	2
Diplopia	Diplopia	3/96	80/19436	0.00728996	0.0498337	0.0388678	HLA-DQB1/HLA-DRB1/HLA-B	3
Regulation of release of sequestered calcium ion into cytosol	Regulation of release of sequestered calcium ion into cytosol	3/96	80/19436	0.00728996	0.0498337	0.0388678	CXCL9/CXCL11/CXCL10	3
Abnormal pulmonary interstitial morphology	Abnormal pulmonary interstitial morphology	4/96	157/19436	0.00765958	0.0522244	0.0407324	HLA-DPB1/HLA-DPA1/HLA-DRB1/SERPINA1	4
Abnormal nephron morphology	Abnormal nephron morphology	5/96	248/19436	0.00774871	0.0525628	0.0409963	HLA-DPB1/HLA-DPA1/HLA-DRB1/HLA-B/FCGR2B	5
Regulation of response to endoplasmic reticulum stress	Regulation of response to endoplasmic reticulum stress	3/96	82/19436	0.00780242	0.0525628	0.0409963	RACK1/HERPUD1/FCGR2B	3
Negative regulation of response to oxidative stress	Negative regulation of response to oxidative stress	2/96	27/19436	0.00781985	0.0525628	0.0409963	RACK1/NR4A3	2
Negative regulation of t cell mediated immunity	Negative regulation of t cell mediated immunity	2/96	27/19436	0.00781985	0.0525628	0.0409963	IL7R/FCGR2B	2
Positive regulation of acute inflammatory response	Positive regulation of acute inflammatory response	2/96	27/19436	0.00781985	0.0525628	0.0409963	CCR7/IL1B	2
Alpha beta t cell activation	Alpha beta t cell activation	4/96	158/19436	0.00782935	0.0525628	0.0409963	HLA-DRA/HLA-DRB1/GPR183/CD83	4
Positive regulation of hemopoiesis	Positive regulation of hemopoiesis	4/96	159/19436	0.00800158	0.05336	0.0416182	HLA-DRA/HLA-DRB1/IL7R/CD83	4
Regulation of viral process	Regulation of viral process	4/96	159/19436	0.00800158	0.05336	0.0416182	HLA-DRB1/CXCR4/LAMP3/FCN1	4
Regulation of cytosolic calcium ion concentration	Regulation of cytosolic calcium ion concentration	6/96	352/19436	0.00800909	0.05336	0.0416182	CXCR4/CXCL9/CCR7/CXCL11/CXCL10/CD52	6
Regulation of cation transmembrane transport	Regulation of cation transmembrane transport	6/96	353/19436	0.00811582	0.0539342	0.042066	CXCL9/CXCL11/CXCL10/RGS2/ATP1B3/PPIF	6
Macule	Macule	5/96	252/19436	0.00827178	0.0548318	0.0427661	HLA-DQB1/HLA-DRB1/HLA-B/NPM1/CSTA	5
Negative regulation of lymphocyte activation	Negative regulation of lymphocyte activation	4/96	161/19436	0.00835347	0.0552339	0.0430797	HLA-DRB1/IDO1/FCGR2B/FGL2	4
Negative regulation of protein maturation	Negative regulation of protein maturation	2/96	28/19436	0.00839448	0.0553656	0.0431824	IL1R2/CST7	2
Abnormal bleeding	Abnormal bleeding	7/96	469/19436	0.00859936	0.0562229	0.0438511	HLA-DPB1/HLA-DPA1/HLA-DRB1/CST3/HLA-B/NPM1/STX11	7
Negative regulation of cysteine type endopeptidase activity	Negative regulation of cysteine type endopeptidase activity	3/96	85/19436	0.00861014	0.0562229	0.0438511	CST7/LAMP3/SERPINB9	3
Regulation of leukocyte apoptotic process	Regulation of leukocyte apoptotic process	3/96	85/19436	0.00861014	0.0562229	0.0438511	CCR7/IL7R/IDO1	3
Translation factor activity rna binding	Translation factor activity rna binding	3/96	85/19436	0.00861014	0.0562229	0.0438511	EEF1A1/EEF1B2/EIF1	3
Positive regulation of ion transmembrane transport	Positive regulation of ion transmembrane transport	4/96	163/19436	0.00871538	0.0567689	0.0442769	CXCL9/CXCL11/CXCL10/ATP1B3	4
Cellular response to biotic stimulus	Cellular response to biotic stimulus	5/96	256/19436	0.00881891	0.0571596	0.0445816	CXCL9/IL1B/CXCL11/CXCL10/FCGR2B	5
Elevated hepatic transaminase	Elevated hepatic transaminase	5/96	256/19436	0.00881891	0.0571596	0.0445816	HLA-DQA1/HLA-DQB1/HLA-B/SERPINA1/STX11	5
B cell activation involved in immune response	B cell activation involved in immune response	3/96	86/19436	0.00888988	0.0574019	0.0447706	GPR183/FCGR2B/GAPT	3
Tertiary granule	Tertiary granule	4/96	164/19436	0.00890012	0.0574019	0.0447706	LYZ/CST3/CTSH/CFP	4
Antigen processing and presentation of peptide antigen via mhc class i	Antigen processing and presentation of peptide antigen via mhc class i	2/96	29/19436	0.0089875	0.0574019	0.0447706	HLA-B/HLA-C	2
Bone marrow hypercellularity	Bone marrow hypercellularity	2/96	29/19436	0.0089875	0.0574019	0.0447706	CXCR4/NPM1	2
Iron deficiency anemia	Iron deficiency anemia	2/96	29/19436	0.0089875	0.0574019	0.0447706	HLA-DQA1/HLA-DQB1	2
Ureteral stenosis	Ureteral stenosis	2/96	29/19436	0.0089875	0.0574019	0.0447706	HLA-DPB1/HLA-DPA1	2
Calcium ion transport into cytosol	Calcium ion transport into cytosol	4/96	165/19436	0.00908741	0.0577589	0.0450491	CXCL9/CCR7/CXCL11/CXCL10	4
Myalgia	Myalgia	4/96	165/19436	0.00908741	0.0577589	0.0450491	HLA-DPB1/HLA-DPA1/HLA-DRB1/HLA-B	4
Venous thrombosis	Venous thrombosis	3/96	87/19436	0.0091749	0.0581742	0.0453729	HLA-DPB1/HLA-DPA1/HLA-B	3
Abnormality of pancreas physiology	Abnormality of pancreas physiology	4/96	166/19436	0.00927725	0.0586814	0.0457685	HLA-DPB1/HLA-DPA1/HLA-B/SERPINA1	4
Abnormality of temperature regulation	Abnormality of temperature regulation	7/96	477/19436	0.00938591	0.059226	0.0461933	HLA-DPB1/HLA-DPA1/HLA-DRB1/HLA-B/IL7R/NPM1/STX11	7
Amine catabolic process	Amine catabolic process	2/96	30/19436	0.00959872	0.0598495	0.0466796	SAT1/IDO1	2
Amyloidosis	Amyloidosis	2/96	30/19436	0.00959872	0.0598495	0.0466796	LYZ/CST3	2
Interleukin 1 mediated signaling pathway	Interleukin 1 mediated signaling pathway	2/96	30/19436	0.00959872	0.0598495	0.0466796	IL1R2/IL1B	2
Low levels of vitamin d	Low levels of vitamin d	2/96	30/19436	0.00959872	0.0598495	0.0466796	HLA-DQA1/HLA-DQB1	2
Regulation of syncytium formation by plasma membrane fusion	Regulation of syncytium formation by plasma membrane fusion	2/96	30/19436	0.00959872	0.0598495	0.0466796	CXCL9/CXCL10	2
Regulation of production of molecular mediator of immune response	Regulation of production of molecular mediator of immune response	4/96	169/19436	0.00986226	0.061347	0.0478476	IL1B/NR4A3/FCGR2B/TNFRSF4	4
Cellular response to hydrogen peroxide	Cellular response to hydrogen peroxide	3/96	90/19436	0.0100619	0.0622934	0.0485857	RACK1/NR4A3/PPIF	3
Pancreatitis	Pancreatitis	3/96	90/19436	0.0100619	0.0622934	0.0485857	HLA-DPB1/HLA-DPA1/HLA-B	3
Negative regulation of inflammatory response to antigenic stimulus	Negative regulation of inflammatory response to antigenic stimulus	2/96	31/19436	0.010228	0.0627299	0.0489262	HLA-DRB1/FCGR2B	2
Polygenic inheritance	Polygenic inheritance	2/96	31/19436	0.010228	0.0627299	0.0489262	CST3/FLT3	2
Scaling skin	Scaling skin	2/96	31/19436	0.010228	0.0627299	0.0489262	IL7R/CSTA	2
Tolerance induction	Tolerance induction	2/96	31/19436	0.010228	0.0627299	0.0489262	HLA-B/IDO1	2
Regulation of intrinsic apoptotic signaling pathway	Regulation of intrinsic apoptotic signaling pathway	4/96	171/19436	0.0102653	0.0628121	0.0489903	RACK1/TPT1/HERPUD1/PPIF	4
Negative regulation of leukocyte proliferation	Negative regulation of leukocyte proliferation	3/96	91/19436	0.0103682	0.0632943	0.0493664	HLA-DRB1/IDO1/FCGR2B	3
Early endosome membrane	Early endosome membrane	4/96	173/19436	0.0106789	0.0650395	0.0507276	HLA-DRA/HLA-B/LAMP3/HLA-C	4
Abnormality of vitamin b12 metabolism	Abnormality of vitamin b12 metabolism	2/96	32/19436	0.010875	0.0657763	0.0513022	HLA-DQA1/HLA-DQB1	2
Arterial thrombosis	Arterial thrombosis	2/96	32/19436	0.010875	0.0657763	0.0513022	HLA-DRB1/HLA-B	2
Cell death in response to hydrogen peroxide	Cell death in response to hydrogen peroxide	2/96	32/19436	0.010875	0.0657763	0.0513022	RACK1/NR4A3	2
Carbohydrate binding	Carbohydrate binding	5/96	270/19436	0.0109309	0.0659626	0.0514475	HLA-DRA/HLA-DRB1/CLEC10A/LGALS2/FCN1	5
Abnormality of neutrophils	Abnormality of neutrophils	5/96	271/19436	0.0110939	0.0666948	0.0520186	HLA-B/CXCR4/IL7R/NPM1/STX11	5
Jnk cascade	Jnk cascade	4/96	175/19436	0.0111031	0.0666948	0.0520186	CCR7/IL1B/TRAF1/FCGR2B	4
Negative regulation of transferase activity	Negative regulation of transferase activity	5/96	272/19436	0.0112585	0.0674741	0.0526264	PKIB/RACK1/IL1B/NPM1/RGS2	5
Positive regulation of ion transport	Positive regulation of ion transport	5/96	273/19436	0.0114248	0.0679187	0.0529732	CXCL9/IL1B/CXCL11/CXCL10/ATP1B3	5
Abnormal lymphocyte morphology	Abnormal lymphocyte morphology	4/96	177/19436	0.0115381	0.0679187	0.0529732	HLA-DPB1/HLA-DRB1/CXCR4/IL7R	4
Angina pectoris	Angina pectoris	2/96	33/19436	0.0115397	0.0679187	0.0529732	HLA-DPB1/HLA-DPA1	2
Chemokine binding	Chemokine binding	2/96	33/19436	0.0115397	0.0679187	0.0529732	CXCR4/CCR7	2
Fc receptor mediated stimulatory signaling pathway	Fc receptor mediated stimulatory signaling pathway	2/96	33/19436	0.0115397	0.0679187	0.0529732	NR4A3/FCGR2B	2
Interleukin 4 production	Interleukin 4 production	2/96	33/19436	0.0115397	0.0679187	0.0529732	HLA-DRB1/CD83	2
Negative regulation of lymphocyte apoptotic process	Negative regulation of lymphocyte apoptotic process	2/96	33/19436	0.0115397	0.0679187	0.0529732	IL7R/IDO1	2
Neuron death in response to oxidative stress	Neuron death in response to oxidative stress	2/96	33/19436	0.0115397	0.0679187	0.0529732	RACK1/NR4A3	2
Anorexia	Anorexia	3/96	96/19436	0.011981	0.0703581	0.0548758	HLA-DRB1/HLA-B/NPM1	3
Hemiplegia	Hemiplegia	2/96	34/19436	0.0122219	0.0709788	0.0553599	HLA-DPB1/HLA-DPA1	2
Malnutrition	Malnutrition	2/96	34/19436	0.0122219	0.0709788	0.0553599	HLA-DQA1/HLA-DQB1	2
Mature b cell differentiation	Mature b cell differentiation	2/96	34/19436	0.0122219	0.0709788	0.0553599	GPR183/FCGR2B	2
Positive regulation of interleukin 2 production	Positive regulation of interleukin 2 production	2/96	34/19436	0.0122219	0.0709788	0.0553599	IL1B/CD83	2
Regulation of t cell apoptotic process	Regulation of t cell apoptotic process	2/96	34/19436	0.0122219	0.0709788	0.0553599	IL7R/IDO1	2
Positive regulation of vasculature development	Positive regulation of vasculature development	4/96	183/19436	0.0129084	0.0743824	0.0580145	CXCR4/IL1B/BTG1/CTSH	4
Periodontitis	Periodontitis	2/96	35/19436	0.0129213	0.0743824	0.0580145	CXCR4/NPM1	2
Positive regulation of response to endoplasmic reticulum stress	Positive regulation of response to endoplasmic reticulum stress	2/96	35/19436	0.0129213	0.0743824	0.0580145	HERPUD1/FCGR2B	2
Ureteral obstruction	Ureteral obstruction	2/96	35/19436	0.0129213	0.0743824	0.0580145	HLA-DPB1/HLA-DPA1	2
Cytosolic calcium ion transport	Cytosolic calcium ion transport	4/96	184/19436	0.0131464	0.0755127	0.0588961	CXCL9/CCR7/CXCL11/CXCL10	4
Production of molecular mediator involved in inflammatory response	Production of molecular mediator involved in inflammatory response	3/96	100/19436	0.0133693	0.0766254	0.059764	IL1R2/GBP5/PLD4	3
Regulation of protein catabolic process	Regulation of protein catabolic process	6/96	395/19436	0.0135871	0.0774874	0.0604363	EEF1A1/CST3/RACK1/IL1B/LAMP3/HERPUD1	6
Abnormal proportion of cd4 positive t cells	Abnormal proportion of cd4 positive t cells	2/96	36/19436	0.0136378	0.0774874	0.0604363	HLA-DPB1/IL7R	2
Dyspareunia	Dyspareunia	2/96	36/19436	0.0136378	0.0774874	0.0604363	HLA-DRB1/HLA-B	2
Regulatory t cell differentiation	Regulatory t cell differentiation	2/96	36/19436	0.0136378	0.0774874	0.0604363	HLA-DRA/HLA-DRB1	2
Regulation of inflammatory response	Regulation of inflammatory response	6/96	397/19436	0.0138992	0.078802	0.0614616	HLA-DRB1/CST7/CCR7/IL1B/IDO1/FCGR2B	6
Biological process involved in symbiotic interaction	Biological process involved in symbiotic interaction	5/96	287/19436	0.0139317	0.0788163	0.0614728	HLA-DRB1/CXCR4/LAMP3/FCN1/TNFRSF4	5
Negative regulation of intrinsic apoptotic signaling pathway	Negative regulation of intrinsic apoptotic signaling pathway	3/96	102/19436	0.0140965	0.0792356	0.0617998	TPT1/HERPUD1/PPIF	3
I kappab kinase nf kappab signaling	I kappab kinase nf kappab signaling	5/96	288/19436	0.0141238	0.0792356	0.0617998	HLA-DRB1/CCR7/IL1B/TRAF1/REL	5
Positive regulation of defense response	Positive regulation of defense response	5/96	288/19436	0.0141238	0.0792356	0.0617998	CCR7/IL1B/IDO1/GBP5/FCN1	5
Positive regulation of i kappab kinase nf kappab signaling	Positive regulation of i kappab kinase nf kappab signaling	4/96	188/19436	0.0141266	0.0792356	0.0617998	HLA-DRB1/CCR7/IL1B/REL	4
Amaurosis fugax	Amaurosis fugax	2/96	37/19436	0.0143712	0.0800942	0.0624694	HLA-DRB1/HLA-B	2
Detection of biotic stimulus	Detection of biotic stimulus	2/96	37/19436	0.0143712	0.0800942	0.0624694	HLA-DRB1/HLA-B	2
Positive regulation of lipid kinase activity	Positive regulation of lipid kinase activity	2/96	37/19436	0.0143712	0.0800942	0.0624694	CCR7/FLT3	2
Positive regulation of t cell proliferation	Positive regulation of t cell proliferation	3/96	103/19436	0.0144683	0.0802947	0.0626258	HLA-DPB1/HLA-DPA1/IL1B	3
Regulation of calcium ion transport into cytosol	Regulation of calcium ion transport into cytosol	3/96	103/19436	0.0144683	0.0802947	0.0626258	CXCL9/CXCL11/CXCL10	3
Sepsis	Sepsis	3/96	104/19436	0.0148457	0.0822154	0.0641239	HLA-B/CXCR4/IL7R	3
Abnormality of circulating fibrinogen	Abnormality of circulating fibrinogen	2/96	38/19436	0.0151213	0.0833895	0.0650397	NPM1/STX11	2
Regulation of t helper cell differentiation	Regulation of t helper cell differentiation	2/96	38/19436	0.0151213	0.0833895	0.0650397	HLA-DRA/HLA-DRB1	2
Regulation of alpha beta t cell activation	Regulation of alpha beta t cell activation	3/96	105/19436	0.0152287	0.0838057	0.0653643	HLA-DRA/HLA-DRB1/CD83	3
Abnormal neutrophil count	Abnormal neutrophil count	4/96	193/19436	0.0154156	0.0846565	0.0660279	CXCR4/IL7R/NPM1/STX11	4
Intrinsic apoptotic signaling pathway	Intrinsic apoptotic signaling pathway	5/96	295/19436	0.015519	0.0850467	0.0663321	RACK1/BCL2A1/TPT1/HERPUD1/PPIF	5
Red eye	Red eye	3/96	106/19436	0.0156172	0.0854066	0.0666129	HLA-DRB1/HLA-B/STX11	3
Aortic dissection	Aortic dissection	2/96	39/19436	0.015888	0.0865268	0.0674865	HLA-DRB1/HLA-B	2
Positive regulation of fatty acid metabolic process	Positive regulation of fatty acid metabolic process	2/96	39/19436	0.015888	0.0865268	0.0674865	IL1B/NR4A3	2
Abnormality of coagulation	Abnormality of coagulation	4/96	195/19436	0.0159512	0.0866916	0.0676151	HLA-DQA1/HLA-DQB1/NPM1/STX11	4
Myeloid leukocyte mediated immunity	Myeloid leukocyte mediated immunity	3/96	107/19436	0.0160113	0.0868381	0.0677294	SERPINB9/NR4A3/FCGR2B	3
Syncope	Syncope	3/96	108/19436	0.0164109	0.0888222	0.0692768	HLA-DQB1/HLA-DRB1/CTSH	3
Abnormal prostate morphology	Abnormal prostate morphology	2/96	40/19436	0.016671	0.0893088	0.0696564	HLA-DPB1/HLA-DPA1	2
Abnormality of prothrombin	Abnormality of prothrombin	2/96	40/19436	0.016671	0.0893088	0.0696564	HLA-DQA1/HLA-DQB1	2
Oral ulcer	Oral ulcer	2/96	40/19436	0.016671	0.0893088	0.0696564	HLA-B/IL7R	2
Regulation of response to reactive oxygen species	Regulation of response to reactive oxygen species	2/96	40/19436	0.016671	0.0893088	0.0696564	RACK1/NR4A3	2
Rickets	Rickets	2/96	40/19436	0.016671	0.0893088	0.0696564	HLA-DQA1/HLA-DQB1	2
Leukocyte apoptotic process	Leukocyte apoptotic process	3/96	109/19436	0.0168162	0.0897205	0.0699775	CCR7/IL7R/IDO1	3
Translation regulator activity nucleic acid binding	Translation regulator activity nucleic acid binding	3/96	109/19436	0.0168162	0.0897205	0.0699775	EEF1A1/EEF1B2/EIF1	3
Negative regulation of cell cell adhesion	Negative regulation of cell cell adhesion	4/96	199/19436	0.0170575	0.0908234	0.0708377	HLA-DRB1/IDO1/FCGR2B/FGL2	4
Vertigo	Vertigo	3/96	110/19436	0.017227	0.0915403	0.0713968	HLA-DRB1/HLA-B/NPM1	3
Abnormality of the pancreas	Abnormality of the pancreas	5/96	304/19436	0.0174446	0.0919023	0.0716792	HLA-DPB1/HLA-DPA1/HLA-B/NPM1/SERPINA1	5
Abnormality of vitamin b metabolism	Abnormality of vitamin b metabolism	2/96	41/19436	0.0174702	0.0919023	0.0716792	HLA-DQA1/HLA-DQB1	2
Abnormality of vitamin d metabolism	Abnormality of vitamin d metabolism	2/96	41/19436	0.0174702	0.0919023	0.0716792	HLA-DQA1/HLA-DQB1	2
Cns demyelination	Cns demyelination	2/96	41/19436	0.0174702	0.0919023	0.0716792	HLA-DQB1/HLA-DRB1	2
Fat malabsorption	Fat malabsorption	2/96	41/19436	0.0174702	0.0919023	0.0716792	HLA-DQA1/HLA-DQB1	2
Phagocytosis	Phagocytosis	5/96	305/19436	0.0176679	0.0927566	0.0723455	RACK1/IL1B/FCN1/FCGR2B/PLD4	5
Regulation of stress activated protein kinase signaling cascade	Regulation of stress activated protein kinase signaling cascade	4/96	203/19436	0.0182107	0.0952365	0.0742797	CCR7/IL1B/TRAF1/FCGR2B	4
Impaired mastication	Impaired mastication	2/96	42/19436	0.0182854	0.0952365	0.0742797	HLA-DRB1/HLA-B	2
Positive regulation of b cell proliferation	Positive regulation of b cell proliferation	2/96	42/19436	0.0182854	0.0952365	0.0742797	GPR183/TNFRSF4	2
Positive regulation of interleukin 12 production	Positive regulation of interleukin 12 production	2/96	42/19436	0.0182854	0.0952365	0.0742797	CCR7/IDO1	2
Gastrointestinal inflammation	Gastrointestinal inflammation	3/96	113/19436	0.0184931	0.0954409	0.0744391	HLA-DRB1/HLA-B/STX11	3
Negative regulation of response to biotic stimulus	Negative regulation of response to biotic stimulus	3/96	113/19436	0.0184931	0.0954409	0.0744391	HLA-B/SERPINB9/FGL2	3
Pancytopenia	Pancytopenia	3/96	113/19436	0.0184931	0.0954409	0.0744391	HLA-DRB1/NPM1/TNFRSF4	3
Paresthesia	Paresthesia	3/96	113/19436	0.0184931	0.0954409	0.0744391	HLA-DQB1/HLA-DRB1/HLA-B	3
Response to reactive oxygen species	Response to reactive oxygen species	4/96	204/19436	0.0185064	0.0954409	0.0744391	RACK1/AREG/NR4A3/PPIF	4
Calcium ion transport	Calcium ion transport	6/96	424/19436	0.0186165	0.0958204	0.0747351	CXCR4/CXCL9/TPT1/CCR7/CXCL11/CXCL10	6
Peptidase activator activity	Peptidase activator activity	2/96	43/19436	0.0191165	0.0980092	0.0764423	RACK1/CTSH	2
Regulation of viral entry into host cell	Regulation of viral entry into host cell	2/96	43/19436	0.0191165	0.0980092	0.0764423	HLA-DRB1/FCN1	2
Arthritis	Arthritis	4/96	207/19436	0.0194115	0.0993277	0.0774706	HLA-DRB1/HLA-B/FCGR2B/HLA-C	4
Negative regulation of response to external stimulus	Negative regulation of response to external stimulus	6/96	429/19436	0.0195972	0.100083	0.0780598	HLA-DRB1/HLA-B/CST7/SERPINB9/FCGR2B/FGL2	6
Glial cell proliferation	Glial cell proliferation	2/96	44/19436	0.0199632	0.101165	0.0789034	IL1B/AREG	2
Immunological synapse	Immunological synapse	2/96	44/19436	0.0199632	0.101165	0.0789034	HLA-DRA/HLA-DRB1	2
Infectious encephalitis	Infectious encephalitis	2/96	44/19436	0.0199632	0.101165	0.0789034	HLA-B/STX11	2
Negative regulation of response to endoplasmic reticulum stress	Negative regulation of response to endoplasmic reticulum stress	2/96	44/19436	0.0199632	0.101165	0.0789034	RACK1/HERPUD1	2
Abnormal renal cortex morphology	Abnormal renal cortex morphology	4/96	209/19436	0.0200298	0.101307	0.0790143	HLA-DPB1/HLA-DPA1/HLA-B/FCGR2B	4
Leukopenia	Leukopenia	3/96	117/19436	0.0202597	0.102273	0.0797674	HLA-DRB1/NPM1/FCGR2B	3
Muscle adaptation	Muscle adaptation	3/96	118/19436	0.0207154	0.104127	0.0812138	IL1B/NR4A3/RGS2	3
Viral life cycle	Viral life cycle	5/96	318/19436	0.0207451	0.104127	0.0812138	HLA-DRB1/CXCR4/LAMP3/FCN1/TNFRSF4	5
Myoblast fusion	Myoblast fusion	2/96	45/19436	0.0208254	0.104127	0.0812138	CXCL9/CXCL10	2
Neuroinflammatory response	Neuroinflammatory response	2/96	45/19436	0.0208254	0.104127	0.0812138	CST7/IL1B	2
T helper 1 type immune response	T helper 1 type immune response	2/96	45/19436	0.0208254	0.104127	0.0812138	HLA-DRB1/IL1B	2
Positive regulation of calcium ion transport	Positive regulation of calcium ion transport	3/96	119/19436	0.0211767	0.105682	0.082427	CXCL9/CXCL11/CXCL10	3
Ccr chemokine receptor binding	Ccr chemokine receptor binding	2/96	46/19436	0.0217029	0.107898	0.084155	CCL17/CCL22	2
Uveitis	Uveitis	2/96	46/19436	0.0217029	0.107898	0.084155	HLA-DRB1/HLA-B	2
Actin binding	Actin binding	6/96	440/19436	0.0218781	0.108563	0.0846738	MARCKSL1/CXCR4/COTL1/LSP1/TMSB10/PHACTR1	6
Abnormality of blood circulation	Abnormality of blood circulation	5/96	323/19436	0.0220164	0.109044	0.0850486	HLA-DPB1/HLA-DPA1/CST3/HLA-B/NPM1	5
Negative regulation of protein serine threonine kinase activity	Negative regulation of protein serine threonine kinase activity	3/96	122/19436	0.0225945	0.110659	0.0863088	PKIB/IL1B/RGS2	3
Positive regulation of production of molecular mediator of immune response	Positive regulation of production of molecular mediator of immune response	3/96	122/19436	0.0225945	0.110659	0.0863088	IL1B/NR4A3/TNFRSF4	3
Retinopathy	Retinopathy	3/96	122/19436	0.0225945	0.110659	0.0863088	HLA-DPB1/HLA-DPA1/HLA-B	3
Decreased circulating iga level	Decreased circulating iga level	2/96	47/19436	0.0225956	0.110659	0.0863088	HLA-DQA1/HLA-DQB1	2
Ecchymosis	Ecchymosis	2/96	47/19436	0.0225956	0.110659	0.0863088	NPM1/STX11	2
Keratoconjunctivitis	Keratoconjunctivitis	2/96	47/19436	0.0225956	0.110659	0.0863088	HLA-DRB1/HLA-B	2
Hemiplegia hemiparesis	Hemiplegia hemiparesis	4/96	218/19436	0.0229625	0.112247	0.0875469	HLA-DPB1/HLA-DPA1/HLA-DQB1/HLA-B	4
Hematopoietic progenitor cell differentiation	Hematopoietic progenitor cell differentiation	3/96	123/19436	0.0230784	0.112604	0.0878251	CEBPD/FLT3/PLD4	3
Acute phase response	Acute phase response	2/96	48/19436	0.0235033	0.114252	0.0891108	IL1B/SERPINA1	2
Regulation of endothelial cell differentiation	Regulation of endothelial cell differentiation	2/96	48/19436	0.0235033	0.114252	0.0891108	IL1B/BTG1	2
Extrinsic apoptotic signaling pathway	Extrinsic apoptotic signaling pathway	4/96	221/19436	0.0239952	0.116326	0.0907287	G0S2/BCL2A1/IL1B/TRAF1	4
Complement activation	Complement activation	3/96	125/19436	0.0240629	0.116326	0.0907287	IL1B/FCN1/CFP	3
Leukocytosis	Leukocytosis	3/96	125/19436	0.0240629	0.116326	0.0907287	HLA-DRB1/IL7R/NPM1	3
Immunodeficiency	Immunodeficiency	4/96	224/19436	0.0250557	0.120903	0.0942984	IL7R/NPM1/SERPINA1/TNFRSF4	4
Hypochromic anemia	Hypochromic anemia	2/96	50/19436	0.0253629	0.121522	0.0947811	HLA-DQA1/HLA-DQB1	2
Regulation of natural killer cell mediated immunity	Regulation of natural killer cell mediated immunity	2/96	50/19436	0.0253629	0.121522	0.0947811	HLA-B/SERPINB9	2
T cell apoptotic process	T cell apoptotic process	2/96	50/19436	0.0253629	0.121522	0.0947811	IL7R/IDO1	2
Regulation of chemotaxis	Regulation of chemotaxis	4/96	225/19436	0.0254155	0.121522	0.0947811	CXCR4/CCR7/GPR183/CXCL10	4
Subcutaneous hemorrhage	Subcutaneous hemorrhage	4/96	225/19436	0.0254155	0.121522	0.0947811	HLA-DPB1/HLA-DPA1/NPM1/STX11	4
Hemolytic anemia	Hemolytic anemia	3/96	129/19436	0.0260996	0.124553	0.0971451	HLA-DRB1/FCGR2B/TNFRSF4	3
Negative regulation of apoptotic signaling pathway	Negative regulation of apoptotic signaling pathway	4/96	227/19436	0.0261443	0.124553	0.0971451	TPT1/IL1B/HERPUD1/PPIF	4
Emphysema	Emphysema	2/96	51/19436	0.0263145	0.124911	0.097424	HLA-DRB1/SERPINA1	2
Petechiae	Petechiae	2/96	51/19436	0.0263145	0.124911	0.097424	NPM1/STX11	2
Interleukin 1 production	Interleukin 1 production	3/96	130/19436	0.0266228	0.126146	0.0983876	IL1R2/CCR7/GBP5	3
Fc receptor signaling pathway	Fc receptor signaling pathway	2/96	52/19436	0.0272804	0.128797	0.100455	NR4A3/FCGR2B	2
Urticaria	Urticaria	2/96	52/19436	0.0272804	0.128797	0.100455	HLA-DQB1/HLA-DRB1	2
Nephrotic syndrome	Nephrotic syndrome	3/96	132/19436	0.0276861	0.130478	0.101766	LYZ/IL7R/SERPINA1	3
Cerebral calcification	Cerebral calcification	3/96	134/19436	0.0287718	0.135109	0.105378	HLA-DQA1/HLA-DQB1/NPM1	3
Positive regulation of apoptotic signaling pathway	Positive regulation of apoptotic signaling pathway	3/96	134/19436	0.0287718	0.135109	0.105378	G0S2/RACK1/CTSH	3
Abnormal eosinophil morphology	Abnormal eosinophil morphology	2/96	54/19436	0.0292547	0.136643	0.106575	HLA-DRB1/IL7R	2
Cellular defense response	Cellular defense response	2/96	54/19436	0.0292547	0.136643	0.106575	CXCL9/LSP1	2
Negative regulation of oxidative stress induced cell death	Negative regulation of oxidative stress induced cell death	2/96	54/19436	0.0292547	0.136643	0.106575	RACK1/NR4A3	2
Hyperhidrosis	Hyperhidrosis	3/96	135/19436	0.0293231	0.13672	0.106634	HLA-DRB1/HLA-B/NPM1	3
Cytosolic dna sensing pathway	Cytosolic dna sensing pathway	2/96	55/19436	0.0302626	0.140352	0.109468	IL1B/CXCL10	2
Erythroderma	Erythroderma	2/96	55/19436	0.0302626	0.140352	0.109468	IL7R/STX11	2
Thrombocytosis	Thrombocytosis	2/96	55/19436	0.0302626	0.140352	0.109468	HLA-DQA1/HLA-DQB1	2
Regulation of vasculature development	Regulation of vasculature development	5/96	353/19436	0.0307118	0.142184	0.110897	CXCR4/IL1B/BTG1/CXCL10/CTSH	5
Positive regulation of kinase activity	Positive regulation of kinase activity	6/96	477/19436	0.0308544	0.142593	0.111215	HLA-DRB1/CCND2/CCR7/IL1B/AREG/FLT3	6
Phagocytic vesicle	Phagocytic vesicle	3/96	138/19436	0.0310104	0.143062	0.111581	HLA-B/HLA-C/PLD4	3
Regulation of biological process involved in symbiotic interaction	Regulation of biological process involved in symbiotic interaction	2/96	56/19436	0.0312843	0.14382	0.112172	HLA-DRB1/FCN1	2
Type i diabetes mellitus	Type i diabetes mellitus	2/96	56/19436	0.0312843	0.14382	0.112172	HLA-DQA1/HLA-DQB1	2
Vestibular dysfunction	Vestibular dysfunction	3/96	139/19436	0.031584	0.144944	0.113049	HLA-DRB1/HLA-B/NPM1	3
Protein processing	Protein processing	4/96	242/19436	0.0320111	0.146648	0.114378	IL1R2/SRGN/CST7/CTSH	4
Positive regulation of chemotaxis	Positive regulation of chemotaxis	3/96	140/19436	0.0321632	0.14678	0.114481	CXCR4/CCR7/CXCL10	3
Abnormal t cell subset distribution	Abnormal t cell subset distribution	2/96	57/19436	0.0323195	0.14678	0.114481	HLA-DPB1/IL7R	2
Abnormality of the common coagulation pathway	Abnormality of the common coagulation pathway	2/96	57/19436	0.0323195	0.14678	0.114481	NPM1/STX11	2
Regulation of lymphocyte apoptotic process	Regulation of lymphocyte apoptotic process	2/96	57/19436	0.0323195	0.14678	0.114481	IL7R/IDO1	2
Regulation of phosphatidylinositol 3 kinase activity	Regulation of phosphatidylinositol 3 kinase activity	2/96	57/19436	0.0323195	0.14678	0.114481	CCR7/FLT3	2
Regulation of ion transmembrane transport	Regulation of ion transmembrane transport	6/96	483/19436	0.0325077	0.147379	0.114948	CXCL9/CXCL11/CXCL10/RGS2/ATP1B3/PPIF	6
Translation regulator activity	Translation regulator activity	3/96	141/19436	0.0327479	0.148213	0.115598	EEF1A1/EEF1B2/EIF1	3
Adenylate cyclase modulating g protein coupled receptor signaling pathway	Adenylate cyclase modulating g protein coupled receptor signaling pathway	4/96	244/19436	0.0328472	0.148406	0.115749	CXCL9/CXCL11/CXCL10/RGS2	4
B cell differentiation	B cell differentiation	3/96	142/19436	0.0333382	0.148964	0.116185	GPR183/FLT3/FCGR2B	3
Cytokine binding	Cytokine binding	3/96	142/19436	0.0333382	0.148964	0.116185	IL1R2/CXCR4/CCR7	3
Negative regulation of transmembrane transport	Negative regulation of transmembrane transport	3/96	142/19436	0.0333382	0.148964	0.116185	IL1B/RGS2/PPIF	3
Fatigue	Fatigue	5/96	361/19436	0.033349	0.148964	0.116185	HLA-DPB1/HLA-DPA1/HLA-DRB1/HLA-B/NPM1	5
Abnormal csf protein level	Abnormal csf protein level	2/96	58/19436	0.033368	0.148964	0.116185	HLA-DQB1/HLA-DRB1	2
Female sexual dysfunction	Female sexual dysfunction	2/96	58/19436	0.033368	0.148964	0.116185	HLA-DRB1/HLA-B	2
Membrane protein proteolysis	Membrane protein proteolysis	2/96	58/19436	0.033368	0.148964	0.116185	IL1B/CTSH	2
Abnormality of male internal genitalia	Abnormality of male internal genitalia	2/96	59/19436	0.0344298	0.153183	0.119475	HLA-DPB1/HLA-DPA1	2
Negative regulation of adaptive immune response	Negative regulation of adaptive immune response	2/96	59/19436	0.0344298	0.153183	0.119475	IL7R/FCGR2B	2
Hallucinations	Hallucinations	3/96	144/19436	0.0345354	0.153233	0.119514	HLA-DQB1/HLA-DRB1/CTSH	3
Response to tumor necrosis factor	Response to tumor necrosis factor	4/96	248/19436	0.0345577	0.153233	0.119514	CCL17/CCL22/TRAF1/TNFRSF4	4
Positive regulation of inflammatory response	Positive regulation of inflammatory response	3/96	145/19436	0.0351423	0.155562	0.121331	CCR7/IL1B/IDO1	3
Negative regulation of map kinase activity	Negative regulation of map kinase activity	2/96	60/19436	0.0355046	0.156902	0.122375	IL1B/RGS2	2
Abnormal conjunctiva morphology	Abnormal conjunctiva morphology	3/96	146/19436	0.0357547	0.157477	0.122824	HLA-DRB1/HLA-B/STX11	3
Gastrointestinal hemorrhage	Gastrointestinal hemorrhage	3/96	146/19436	0.0357547	0.157477	0.122824	HLA-DPB1/HLA-DPA1/HLA-B	3
Regulation of calcium ion transport	Regulation of calcium ion transport	4/96	251/19436	0.0358741	0.157738	0.123028	CXCR4/CXCL9/CXCL11/CXCL10	4
Cellular response to reactive oxygen species	Cellular response to reactive oxygen species	3/96	147/19436	0.0363726	0.159663	0.124529	RACK1/NR4A3/PPIF	3
Abnormal enzyme coenzyme activity	Abnormal enzyme coenzyme activity	6/96	497/19436	0.0365877	0.160339	0.125056	HLA-DQA1/HLA-DQB1/HLA-DRB1/HLA-B/SERPINA1/STX11	6
Stress activated protein kinase signaling cascade	Stress activated protein kinase signaling cascade	4/96	253/19436	0.0367677	0.160859	0.125462	CCR7/IL1B/TRAF1/FCGR2B	4
Pneumonia	Pneumonia	4/96	254/19436	0.0372193	0.162563	0.126791	HLA-DQA1/HLA-DQB1/CXCR4/IL7R	4
Nausea and vomiting	Nausea and vomiting	6/96	500/19436	0.0375031	0.163274	0.127345	HLA-DPB1/HLA-DPA1/HLA-DQA1/HLA-DQB1/HLA-DRB1/HLA-B	6
Insomnia	Insomnia	2/96	62/19436	0.0376929	0.163274	0.127345	HLA-DQB1/HLA-DRB1	2
Positive regulation of interleukin 8 production	Positive regulation of interleukin 8 production	2/96	62/19436	0.0376929	0.163274	0.127345	IL1B/FCN1	2
Regulation of macrophage activation	Regulation of macrophage activation	2/96	62/19436	0.0376929	0.163274	0.127345	CST7/FCGR2B	2
Specific granule lumen	Specific granule lumen	2/96	62/19436	0.0376929	0.163274	0.127345	LYZ/CFP	2
Abnormal paranasal sinus morphology	Abnormal paranasal sinus morphology	3/96	150/19436	0.0382594	0.165183	0.128834	HLA-DPB1/HLA-DPA1/CXCR4	3
Ribonucleoprotein complex binding	Ribonucleoprotein complex binding	3/96	150/19436	0.0382594	0.165183	0.128834	EIF1/RACK1/NPM1	3
Regulation of protein serine threonine kinase activity	Regulation of protein serine threonine kinase activity	5/96	376/19436	0.038666	0.165905	0.129398	PKIB/CCND2/IL1B/FLT3/RGS2	5
Establishment of protein localization to plasma membrane	Establishment of protein localization to plasma membrane	2/96	63/19436	0.038806	0.165905	0.129398	RACK1/RILPL2	2
Interleukin 2 production	Interleukin 2 production	2/96	63/19436	0.038806	0.165905	0.129398	IL1B/CD83	2
Maintenance of protein location in cell	Maintenance of protein location in cell	2/96	63/19436	0.038806	0.165905	0.129398	SRGN/TMSB10	2
Polyneuropathy	Polyneuropathy	2/96	63/19436	0.038806	0.165905	0.129398	HLA-DQA1/HLA-DQB1	2
Syncytium formation	Syncytium formation	2/96	63/19436	0.038806	0.165905	0.129398	CXCL9/CXCL10	2
Positive regulation of gliogenesis	Positive regulation of gliogenesis	2/96	64/19436	0.0399316	0.170163	0.132719	CXCR4/IL1B	2
Regulation of glycoprotein metabolic process	Regulation of glycoprotein metabolic process	2/96	64/19436	0.0399316	0.170163	0.132719	CST3/CCR7	2
Regulation of extrinsic apoptotic signaling pathway	Regulation of extrinsic apoptotic signaling pathway	3/96	153/19436	0.0401954	0.17101	0.133379	G0S2/IL1B/TRAF1	3
Positive regulation of nf kappab transcription factor activity	Positive regulation of nf kappab transcription factor activity	3/96	154/19436	0.0408517	0.17352	0.135337	IL1B/NPM1/TRAF1	3
Animal organ regeneration	Animal organ regeneration	2/96	65/19436	0.0410695	0.173883	0.13562	FLT3/NR4A3	2
Lymphocyte homeostasis	Lymphocyte homeostasis	2/96	65/19436	0.0410695	0.173883	0.13562	LGALS2/GAPT	2
Negative regulation of phosphorylation	Negative regulation of phosphorylation	5/96	383/19436	0.0413155	0.174643	0.136213	PKIB/RACK1/IL1B/NPM1/RGS2	5
Adenylate cyclase activating g protein coupled receptor signaling pathway	Adenylate cyclase activating g protein coupled receptor signaling pathway	3/96	155/19436	0.0415133	0.175197	0.136645	CXCL9/CXCL11/CXCL10	3
Dyspnea	Dyspnea	5/96	384/19436	0.0417028	0.175714	0.137048	HLA-DPB1/HLA-DRB1/HLA-B/NPM1/SERPINA1	5
Abnormal blood inorganic cation concentration	Abnormal blood inorganic cation concentration	3/96	156/19436	0.0421804	0.176475	0.137642	HLA-DQA1/HLA-DQB1/HLA-DRB1	3
Regulation of calcium ion transmembrane transport	Regulation of calcium ion transmembrane transport	3/96	156/19436	0.0421804	0.176475	0.137642	CXCL9/CXCL11/CXCL10	3
Positive regulation of mononuclear cell migration	Positive regulation of mononuclear cell migration	2/96	66/19436	0.0422196	0.176475	0.137642	CCR7/CXCL10	2
Regulation of antigen receptor mediated signaling pathway	Regulation of antigen receptor mediated signaling pathway	2/96	66/19436	0.0422196	0.176475	0.137642	CCR7/FCGR2B	2
Signal transduction in absence of ligand	Signal transduction in absence of ligand	2/96	66/19436	0.0422196	0.176475	0.137642	BCL2A1/IL1B	2
Macrocytic anemia	Macrocytic anemia	2/96	67/19436	0.0433817	0.180757	0.140982	HLA-DQA1/HLA-DQB1	2
Platelet alpha granule lumen	Platelet alpha granule lumen	2/96	67/19436	0.0433817	0.180757	0.140982	SRGN/SERPINA1	2
Regulation of actin filament length	Regulation of actin filament length	3/96	158/19436	0.0435308	0.181091	0.141242	CCR7/COTL1/TMSB10	3
Acute myeloid leukemia	Acute myeloid leukemia	2/96	68/19436	0.0445557	0.184187	0.143657	FLT3/NPM1	2
Confusion	Confusion	2/96	68/19436	0.0445557	0.184187	0.143657	HLA-DQB1/HLA-B	2
Negative regulation of t cell proliferation	Negative regulation of t cell proliferation	2/96	68/19436	0.0445557	0.184187	0.143657	HLA-DRB1/IDO1	2
Regulation of protein maturation	Regulation of protein maturation	2/96	68/19436	0.0445557	0.184187	0.143657	IL1R2/CST7	2
Positive regulation of gtpase activity	Positive regulation of gtpase activity	4/96	271/19436	0.0453877	0.186736	0.145645	RACK1/CCR7/CCL17/CCL22	4
Increased blood pressure	Increased blood pressure	5/96	394/19436	0.0456975	0.186736	0.145645	HLA-DPB1/HLA-DPA1/HLA-DRB1/LYZ/HLA-B	5
Hypocalcemia	Hypocalcemia	2/96	69/19436	0.0457415	0.186736	0.145645	HLA-DQA1/HLA-DQB1	2
Macular purpura	Macular purpura	2/96	69/19436	0.0457415	0.186736	0.145645	NPM1/STX11	2
Mast cell activation	Mast cell activation	2/96	69/19436	0.0457415	0.186736	0.145645	NR4A3/FCGR2B	2
Positive regulation of cytokine production involved in immune response	Positive regulation of cytokine production involved in immune response	2/96	69/19436	0.0457415	0.186736	0.145645	IL1B/NR4A3	2
Regulation of lipid kinase activity	Regulation of lipid kinase activity	2/96	69/19436	0.0457415	0.186736	0.145645	CCR7/FLT3	2
Small ribosomal subunit	Small ribosomal subunit	2/96	69/19436	0.0457415	0.186736	0.145645	RACK1/UBA52	2
Otitis media	Otitis media	4/96	272/19436	0.0458971	0.18708	0.145913	HLA-DPB1/HLA-DPA1/CXCR4/IL7R	4
Regulation of organic acid transport	Regulation of organic acid transport	2/96	70/19436	0.0469388	0.188191	0.14678	IL1B/RGS2	2
Positive regulation of protein kinase activity	Positive regulation of protein kinase activity	5/96	397/19436	0.0469391	0.188191	0.14678	CCND2/CCR7/IL1B/AREG/FLT3	5
Pleural effusion	Pleural effusion	2/96	71/19436	0.0481476	0.188191	0.14678	HLA-DRB1/HLA-B	2
Regulation of muscle hypertrophy	Regulation of muscle hypertrophy	2/96	71/19436	0.0481476	0.188191	0.14678	NR4A3/RGS2	2
Abnormality of the uterine cervix	Abnormality of the uterine cervix	1/96	10/19436	0.0483203	0.188191	0.14678	CXCR4	1
Decreased proportion of cd3 positive t cells	Decreased proportion of cd3 positive t cells	1/96	10/19436	0.0483203	0.188191	0.14678	IL7R	1
Decreased proportion of cd8 positive t cells	Decreased proportion of cd8 positive t cells	1/96	10/19436	0.0483203	0.188191	0.14678	IL7R	1
Dendrite arborization	Dendrite arborization	1/96	10/19436	0.0483203	0.188191	0.14678	PHACTR1	1
Immature t cell proliferation	Immature t cell proliferation	1/96	10/19436	0.0483203	0.188191	0.14678	IL1B	1
Immune dysregulation	Immune dysregulation	1/96	10/19436	0.0483203	0.188191	0.14678	STX11	1
Interleukin 1 binding	Interleukin 1 binding	1/96	10/19436	0.0483203	0.188191	0.14678	IL1R2	1
Lysozyme activity	Lysozyme activity	1/96	10/19436	0.0483203	0.188191	0.14678	LYZ	1
Oliguria	Oliguria	1/96	10/19436	0.0483203	0.188191	0.14678	HLA-DRB1	1
Positive regulation of membrane depolarization	Positive regulation of membrane depolarization	1/96	10/19436	0.0483203	0.188191	0.14678	RACK1	1
Positive regulation of monocyte differentiation	Positive regulation of monocyte differentiation	1/96	10/19436	0.0483203	0.188191	0.14678	HLA-DRB1	1
Positive regulation of t cell differentiation in thymus	Positive regulation of t cell differentiation in thymus	1/96	10/19436	0.0483203	0.188191	0.14678	IL7R	1
Recurrent opportunistic infections	Recurrent opportunistic infections	1/96	10/19436	0.0483203	0.188191	0.14678	IL7R	1
Regulation of chronic inflammatory response	Regulation of chronic inflammatory response	1/96	10/19436	0.0483203	0.188191	0.14678	IDO1	1
Regulation of cyclic nucleotide phosphodiesterase activity	Regulation of cyclic nucleotide phosphodiesterase activity	1/96	10/19436	0.0483203	0.188191	0.14678	RACK1	1
Regulation of deoxyribonuclease activity	Regulation of deoxyribonuclease activity	1/96	10/19436	0.0483203	0.188191	0.14678	NPM1	1
Regulation of golgi to plasma membrane protein transport	Regulation of golgi to plasma membrane protein transport	1/96	10/19436	0.0483203	0.188191	0.14678	RACK1	1
Regulation of interleukin 1 mediated signaling pathway	Regulation of interleukin 1 mediated signaling pathway	1/96	10/19436	0.0483203	0.188191	0.14678	IL1R2	1
Regulation of opsonization	Regulation of opsonization	1/96	10/19436	0.0483203	0.188191	0.14678	FCN1	1
Regulation of translational initiation by eif2 alpha phosphorylation	Regulation of translational initiation by eif2 alpha phosphorylation	1/96	10/19436	0.0483203	0.188191	0.14678	NPM1	1
Sequestering of actin monomers	Sequestering of actin monomers	1/96	10/19436	0.0483203	0.188191	0.14678	TMSB10	1
Serine type exopeptidase activity	Serine type exopeptidase activity	1/96	10/19436	0.0483203	0.188191	0.14678	CPVL	1
T cell activation via t cell receptor contact with antigen bound to mhc molecule on antigen presenting cell	T cell activation via t cell receptor contact with antigen bound to mhc molecule on antigen presenting cell	1/96	10/19436	0.0483203	0.188191	0.14678	FGL2	1
T cell mediated immune response to tumor cell	T cell mediated immune response to tumor cell	1/96	10/19436	0.0483203	0.188191	0.14678	HLA-DRB1	1
Tat protein binding	Tat protein binding	1/96	10/19436	0.0483203	0.188191	0.14678	NPM1	1
Tumor necrosis factor activated receptor activity	Tumor necrosis factor activated receptor activity	1/96	10/19436	0.0483203	0.188191	0.14678	TNFRSF4	1
Reduced consciousness confusion	Reduced consciousness confusion	5/96	401/19436	0.0486259	0.188821	0.147271	HLA-DQB1/HLA-DRB1/HLA-B/STX11/CTSH	5
Regulation of protein containing complex assembly	Regulation of protein containing complex assembly	5/96	401/19436	0.0486259	0.188821	0.147271	RACK1/CCR7/COTL1/GBP5/TMSB10	5
Abnormal thyroid morphology	Abnormal thyroid morphology	3/96	166/19436	0.0491463	0.190279	0.148408	HLA-DQA1/HLA-DQB1/IL7R	3
Actin filament polymerization	Actin filament polymerization	3/96	166/19436	0.0491463	0.190279	0.148408	CCR7/COTL1/TMSB10	3
Autoimmune antibody positivity	Autoimmune antibody positivity	2/96	72/19436	0.0493677	0.190854	0.148857	HLA-DRB1/FCGR2B	2
Regulation of metal ion transport	Regulation of metal ion transport	5/96	403/19436	0.0494827	0.191018	0.148984	CXCR4/CXCL9/CXCL11/CXCL10/ATP1B3	5

## Sheet: Metaprogram2
ID	Description	GeneRatio	BgRatio	pvalue	p.adjust	qvalue	geneID	Count
Chromosome segregation	Chromosome segregation	42/94	350/19436	1.83633e-48	3.66347e-45	3.01544e-45	MKI67/TOP2A/CENPF/UBE2C/NUSAP1/DLGAP5/CEP55/PTTG1/NCAPG/KIF23/BUB1B/NUF2/KNL1/HJURP/AURKB/SPC25/CCNB1/NDC80/CDC20/PLK1/KIF2C/ZWINT/PRC1/BUB1/SGO1/NCAPH/NEK2/KIFC1/TTK/CDCA8/SKA3/KIF18B/CDCA2/CENPW/ESCO2/SMC4/MAD2L1/KIF4A/SKA1/KIF14/CDCA5/SMC2	42
Mitotic nuclear division	Mitotic nuclear division	40/94	296/19436	3.82765e-48	3.81808e-45	3.1427e-45	MKI67/CENPF/UBE2C/NUSAP1/TPX2/DLGAP5/CEP55/ANLN/PTTG1/NCAPG/KIF23/BUB1B/NUF2/MYBL2/AURKB/CCNB1/NDC80/CDC20/PLK1/KIF11/KIF2C/KIF15/ZWINT/PRC1/BUB1/SGO1/NCAPH/PKMYT1/NEK2/KIFC1/TTK/CDCA8/KIF18B/CDCA2/SMC4/MAD2L1/KIF4A/KIF14/CDCA5/SMC2	40
Organelle fission	Organelle fission	45/94	496/19436	1.32351e-46	8.80132e-44	7.24446e-44	MKI67/TOP2A/CENPF/UBE2C/ASPM/NUSAP1/TPX2/DLGAP5/CEP55/ANLN/PTTG1/NCAPG/KIF23/BUB1B/NUF2/MYBL2/AURKB/CCNB1/NDC80/CDC20/PLK1/KIF11/KIF2C/KIF15/ZWINT/PRC1/BUB1/CCNB2/SGO1/NCAPH/PKMYT1/NEK2/KIFC1/MND1/TTK/CDCA8/KIF18B/CDCA2/SMC4/MAD2L1/KIF4A/RAD51AP1/KIF14/CDCA5/SMC2	45
Sister chromatid segregation	Sister chromatid segregation	34/94	207/19436	1.30547e-43	6.51103e-41	5.35929e-41	TOP2A/CENPF/UBE2C/NUSAP1/DLGAP5/CEP55/PTTG1/NCAPG/KIF23/BUB1B/NUF2/AURKB/CCNB1/NDC80/CDC20/PLK1/KIF2C/ZWINT/PRC1/BUB1/SGO1/NCAPH/NEK2/KIFC1/TTK/CDCA8/KIF18B/ESCO2/SMC4/MAD2L1/KIF4A/KIF14/CDCA5/SMC2	34
Mitotic sister chromatid segregation	Mitotic sister chromatid segregation	32/94	173/19436	9.82524e-43	3.92027e-40	3.22681e-40	CENPF/UBE2C/NUSAP1/DLGAP5/CEP55/PTTG1/NCAPG/KIF23/BUB1B/NUF2/AURKB/CCNB1/NDC80/CDC20/PLK1/KIF2C/ZWINT/PRC1/BUB1/SGO1/NCAPH/NEK2/KIFC1/TTK/CDCA8/KIF18B/SMC4/MAD2L1/KIF4A/KIF14/CDCA5/SMC2	32
Nuclear chromosome segregation	Nuclear chromosome segregation	36/94	289/19436	1.00259e-41	3.3336e-39	2.74392e-39	TOP2A/CENPF/UBE2C/NUSAP1/DLGAP5/CEP55/PTTG1/NCAPG/KIF23/BUB1B/NUF2/KNL1/AURKB/SPC25/CCNB1/NDC80/CDC20/PLK1/KIF2C/ZWINT/PRC1/BUB1/SGO1/NCAPH/NEK2/KIFC1/TTK/CDCA8/KIF18B/ESCO2/SMC4/MAD2L1/KIF4A/KIF14/CDCA5/SMC2	36
Chromosome centromeric region	Chromosome centromeric region	29/94	227/19436	1.11205e-33	3.16935e-31	2.60872e-31	TOP2A/CENPF/BIRC5/CENPM/NCAPG/BUB1B/NUF2/KNL1/HJURP/AURKB/SPC25/CCNB1/NDC80/PLK1/KIF2C/ZWINT/BUB1/SGO1/NEK2/CENPA/TTK/CDCA8/SKA3/CENPW/ESCO2/SMC4/MAD2L1/SKA1/CDCA5	29
Spindle	Spindle	34/94	402/19436	1.9094e-33	4.76156e-31	3.91929e-31	CENPF/ASPM/BIRC5/NUSAP1/TPX2/DLGAP5/HMMR/KIF23/BUB1B/CDK1/AURKB/CCNB1/CDC20/PLK1/KIF11/KIF2C/KIF15/PRC1/SGO1/NEK2/KIFC1/SHCBP1/CKAP2L/TTK/CDCA8/CKAP2/SKA3/KIF18B/SAC3D1/MAD2L1/KIF4A/KIF20A/SKA1/KIF14	34
Condensed chromosome	Condensed chromosome	29/94	256/19436	4.11822e-32	9.12872e-30	7.51394e-30	MKI67/TOP2A/CENPF/BIRC5/CENPM/NCAPG/HMGB2/BUB1B/NUF2/HMGB1/KNL1/HJURP/AURKB/SPC25/CCNB1/NDC80/PLK1/KIF2C/ZWINT/BUB1/SGO1/NEK2/CENPA/TTK/SKA3/CENPW/MAD2L1/SKA1/SMC2	29
Chromosomal region	Chromosomal region	31/94	366/19436	2.11797e-30	4.22535e-28	3.47793e-28	TOP2A/CENPF/BIRC5/CENPM/NCAPG/BUB1B/NUF2/KNL1/CDK1/HJURP/AURKB/SPC25/CCNB1/NDC80/PLK1/KIF2C/ZWINT/BUB1/SGO1/NEK2/CENPA/TTK/CDCA8/SKA3/CENPW/ESCO2/SMC4/MAD2L1/RAD51AP1/SKA1/CDCA5	31
Condensed chromosome centromeric region	Condensed chromosome centromeric region	24/94	156/19436	7.41894e-30	1.34553e-27	1.10752e-27	CENPF/BIRC5/CENPM/NCAPG/BUB1B/NUF2/KNL1/HJURP/AURKB/SPC25/CCNB1/NDC80/PLK1/KIF2C/ZWINT/BUB1/SGO1/NEK2/CENPA/TTK/SKA3/CENPW/MAD2L1/SKA1	24
Microtubule cytoskeleton organization involved in mitosis	Microtubule cytoskeleton organization involved in mitosis	22/94	153/19436	1.062e-26	1.76557e-24	1.45326e-24	STMN1/NUSAP1/TPX2/DLGAP5/KIF23/NUF2/MYBL2/AURKB/SPC25/CCNB1/NDC80/CDC20/PLK1/KIF11/KIF15/PRC1/NEK2/KIFC1/CENPA/TTK/MAD2L1/KIF4A	22
Spindle organization	Spindle organization	23/94	208/19436	3.51352e-25	5.39191e-23	4.43813e-23	ASPM/STMN1/TPX2/DLGAP5/KIF23/NUF2/MYBL2/TUBB/AURKB/SPC25/CCNB1/NDC80/CDC20/PLK1/KIF11/KIF15/PRC1/CCNB2/NEK2/KIFC1/TTK/SAC3D1/KIF4A	23
Mitotic spindle organization	Mitotic spindle organization	19/94	126/19436	1.55682e-23	2.21848e-21	1.82605e-21	STMN1/TPX2/DLGAP5/KIF23/NUF2/MYBL2/AURKB/SPC25/CCNB1/NDC80/CDC20/PLK1/KIF11/KIF15/PRC1/NEK2/KIFC1/TTK/KIF4A	19
Microtubule	Microtubule	26/94	435/19436	1.59839e-21	2.12586e-19	1.74982e-19	ASPM/STMN1/BIRC5/NUSAP1/TPX2/GTSE1/KIF23/TUBA1B/CDK1/TUBB/AURKB/PLK1/KIF11/KIF2C/KIF15/PRC1/NEK2/KIFC1/CKAP2/SKA3/KIF18B/KIF4A/KIF20A/TUBA1C/SKA1/KIF14	26
Mitotic cell cycle phase transition	Mitotic cell cycle phase transition	26/94	440/19436	2.1335e-21	2.66021e-19	2.18965e-19	CENPF/UBE2C/CDKN3/DLGAP5/GTSE1/ANLN/CCNA2/BUB1B/CKS1B/CDK1/AURKB/CCNB1/NDC80/RRM2/PLK1/ZWINT/BUB1/CCNB2/PKMYT1/TTK/MELK/MAD2L1/FOXM1/CIT/KIF14/CDCA5	26
Regulation of nuclear division	Regulation of nuclear division	18/94	139/19436	4.38778e-21	5.06091e-19	4.16569e-19	MKI67/CENPF/NUSAP1/DLGAP5/BUB1B/AURKB/CCNB1/NDC80/CDC20/PLK1/ZWINT/BUB1/PKMYT1/NEK2/TTK/CDCA2/MAD2L1/RAD51AP1	18
Regulation of chromosome segregation	Regulation of chromosome segregation	16/94	91/19436	4.56624e-21	5.06091e-19	4.16569e-19	MKI67/CENPF/UBE2C/DLGAP5/PTTG1/BUB1B/AURKB/CCNB1/NDC80/PLK1/KIF2C/ZWINT/BUB1/TTK/CDCA2/MAD2L1	16
Regulation of chromosome organization	Regulation of chromosome organization	20/94	213/19436	1.6773e-20	1.76117e-18	1.44964e-18	TOP2A/CENPF/UBE2C/DLGAP5/PTTG1/NCAPG/BUB1B/AURKB/CCNB1/NDC80/PLK1/ZWINT/BUB1/NCAPH/NEK2/TTK/SMC4/MAD2L1/CDCA5/SMC2	20
Regulation of mitotic nuclear division	Regulation of mitotic nuclear division	16/94	111/19436	1.32538e-19	1.32206e-17	1.0882e-17	MKI67/CENPF/NUSAP1/DLGAP5/BUB1B/AURKB/CCNB1/NDC80/PLK1/ZWINT/BUB1/PKMYT1/NEK2/TTK/CDCA2/MAD2L1	16
Spindle assembly	Spindle assembly	17/94	141/19436	2.08001e-19	1.97601e-17	1.62647e-17	ASPM/TPX2/KIF23/MYBL2/TUBB/AURKB/NDC80/CDC20/PLK1/KIF11/KIF15/PRC1/CCNB2/NEK2/KIFC1/SAC3D1/KIF4A	17
Chromosome separation	Chromosome separation	15/94	97/19436	6.47659e-19	5.87309e-17	4.8342e-17	TOP2A/CENPF/UBE2C/DLGAP5/PTTG1/BUB1B/AURKB/CCNB1/NDC80/PLK1/ZWINT/BUB1/NCAPH/TTK/MAD2L1	15
Regulation of mitotic cell cycle	Regulation of mitotic cell cycle	24/94	480/19436	4.43695e-18	3.84857e-16	3.1678e-16	MKI67/CENPF/UBE2C/NUSAP1/DLGAP5/GTSE1/ANLN/BUB1B/CKS1B/CDK1/AURKB/CCNB1/NDC80/RRM2/PLK1/ZWINT/BUB1/PKMYT1/NEK2/TTK/CDCA2/MAD2L1/KIF14/CDCA5	24
Non membrane bounded organelle assembly	Non membrane bounded organelle assembly	22/94	400/19436	1.80394e-17	1.49953e-15	1.23428e-15	CENPF/ASPM/TPX2/DLGAP5/ANLN/KIF23/MYBL2/TUBB/AURKB/NDC80/CDC20/PLK1/KIF11/KIF15/PRC1/CCNB2/NEK2/KIFC1/CENPA/SAC3D1/CENPW/KIF4A	22
Regulation of chromosome separation	Regulation of chromosome separation	13/94	72/19436	1.88023e-17	1.50042e-15	1.23501e-15	CENPF/UBE2C/DLGAP5/PTTG1/BUB1B/AURKB/CCNB1/NDC80/PLK1/ZWINT/BUB1/TTK/MAD2L1	13
Meiotic cell cycle	Meiotic cell cycle	19/94	266/19436	2.9345e-17	2.25166e-15	1.85337e-15	TOP2A/ASPM/PTTG1/BUB1B/NUF2/NDC80/CDC20/PLK1/BUB1/CCNB2/SGO1/NCAPH/PKMYT1/NEK2/MND1/TTK/SMC4/RAD51AP1/SMC2	19
Midbody	Midbody	17/94	204/19436	1.20338e-16	8.89167e-15	7.31883e-15	CENPF/ASPM/BIRC5/CEP55/ANLN/KIF23/CDK1/AURKB/PLK1/PRC1/NEK2/SHCBP1/CDCA8/KIF4A/KIF20A/CIT/KIF14	17
Meiotic cell cycle process	Meiotic cell cycle process	17/94	207/19436	1.54064e-16	1.0977e-14	9.03531e-15	TOP2A/ASPM/PTTG1/BUB1B/NUF2/NDC80/CDC20/PLK1/BUB1/CCNB2/SGO1/NCAPH/MND1/TTK/SMC4/RAD51AP1/SMC2	17
Regulation of mitotic sister chromatid segregation	Regulation of mitotic sister chromatid segregation	11/94	46/19436	2.14948e-16	1.47869e-14	1.21713e-14	CENPF/PTTG1/BUB1B/AURKB/CCNB1/NDC80/PLK1/ZWINT/BUB1/TTK/MAD2L1	11
Metaphase anaphase transition of cell cycle	Metaphase anaphase transition of cell cycle	12/94	65/19436	2.58632e-16	1.7199e-14	1.41567e-14	CENPF/UBE2C/DLGAP5/BUB1B/AURKB/CCNB1/NDC80/PLK1/ZWINT/BUB1/TTK/MAD2L1	12
Microtubule binding	Microtubule binding	18/94	271/19436	7.86606e-16	5.00635e-14	4.12078e-14	CENPF/BIRC5/NUSAP1/TPX2/DLGAP5/GTSE1/KIF23/PLK1/KIF11/KIF2C/KIF15/PRC1/KIFC1/KIF18B/KIF4A/KIF20A/SKA1/KIF14	18
Mitotic spindle assembly	Mitotic spindle assembly	12/94	71/19436	8.03024e-16	5.00635e-14	4.12078e-14	TPX2/KIF23/MYBL2/AURKB/CDC20/PLK1/KIF11/KIF15/PRC1/NEK2/KIFC1/KIF4A	12
Mitotic spindle	Mitotic spindle	15/94	159/19436	1.33964e-15	8.0987e-14	6.66613e-14	ASPM/NUSAP1/TPX2/KIF23/CDK1/AURKB/PLK1/KIF11/PRC1/KIFC1/CKAP2L/SKA3/KIF18B/MAD2L1/SKA1	15
Spindle pole	Spindle pole	15/94	169/19436	3.35504e-15	1.96862e-13	1.62039e-13	CENPF/ASPM/TPX2/DLGAP5/AURKB/CCNB1/CDC20/PLK1/KIF11/PRC1/SGO1/NEK2/CKAP2L/CKAP2/MAD2L1	15
Cytokinesis	Cytokinesis	15/94	174/19436	5.19418e-15	2.96068e-13	2.43697e-13	STMN1/NUSAP1/CEP55/ANLN/E2F8/KIF23/AURKB/PLK1/PRC1/CENPA/CKAP2/KIF4A/KIF20A/CIT/KIF14	15
Negative regulation of metaphase anaphase transition of cell cycle	Negative regulation of metaphase anaphase transition of cell cycle	10/94	42/19436	5.54526e-15	3.073e-13	2.52942e-13	CENPF/BUB1B/AURKB/CCNB1/NDC80/PLK1/ZWINT/BUB1/TTK/MAD2L1	10
Chromosome localization	Chromosome localization	12/94	85/19436	7.8126e-15	4.21247e-13	3.46733e-13	CENPF/DLGAP5/CEP55/NUF2/AURKB/CCNB1/NDC80/KIF2C/KIFC1/CDCA8/KIF14/CDCA5	12
Negative regulation of chromosome organization	Negative regulation of chromosome organization	12/94	89/19436	1.38769e-14	7.2854e-13	5.99669e-13	TOP2A/CENPF/PTTG1/BUB1B/AURKB/CCNB1/NDC80/PLK1/ZWINT/BUB1/TTK/MAD2L1	12
Regulation of mitotic cell cycle phase transition	Regulation of mitotic cell cycle phase transition	18/94	321/19436	1.50541e-14	7.70075e-13	6.33857e-13	CENPF/UBE2C/DLGAP5/GTSE1/ANLN/BUB1B/CDK1/AURKB/CCNB1/NDC80/RRM2/PLK1/ZWINT/BUB1/TTK/MAD2L1/KIF14/CDCA5	18
Tubulin binding	Tubulin binding	19/94	374/19436	1.54464e-14	7.7039e-13	6.34116e-13	CENPF/STMN1/BIRC5/NUSAP1/TPX2/DLGAP5/GTSE1/KIF23/PLK1/KIF11/KIF2C/KIF15/PRC1/KIFC1/KIF18B/KIF4A/KIF20A/SKA1/KIF14	19
Metaphase plate congression	Metaphase plate congression	11/94	67/19436	1.90657e-14	9.27708e-13	7.63606e-13	CENPF/CEP55/NUF2/AURKB/CCNB1/NDC80/KIF2C/KIFC1/CDCA8/KIF14/CDCA5	11
Mitotic cytokinesis	Mitotic cytokinesis	11/94	71/19436	3.73969e-14	1.77603e-12	1.46187e-12	STMN1/NUSAP1/CEP55/ANLN/KIF23/PLK1/CENPA/CKAP2/KIF4A/KIF20A/CIT	11
Outer kinetochore	Outer kinetochore	7/94	12/19436	3.82804e-14	1.77603e-12	1.46187e-12	CENPF/BUB1B/CCNB1/NDC80/PLK1/SKA3/SKA1	7
Cytoskeleton dependent cytokinesis	Cytoskeleton dependent cytokinesis	12/94	100/19436	5.88204e-14	2.66697e-12	2.19521e-12	STMN1/NUSAP1/CEP55/ANLN/KIF23/AURKB/PLK1/CENPA/CKAP2/KIF4A/KIF20A/CIT	12
Mitotic metaphase plate congression	Mitotic metaphase plate congression	10/94	53/19436	7.03666e-14	3.11959e-12	2.56776e-12	CEP55/NUF2/AURKB/CCNB1/NDC80/KIF2C/KIFC1/CDCA8/KIF14/CDCA5	10
Kinetochore organization	Kinetochore organization	8/94	23/19436	1.02009e-13	4.42407e-12	3.6415e-12	CENPF/DLGAP5/NUF2/NDC80/CENPA/CENPW/SMC4/SMC2	8
Negative regulation of nuclear division	Negative regulation of nuclear division	10/94	55/19436	1.04721e-13	4.44508e-12	3.65879e-12	CENPF/BUB1B/AURKB/CCNB1/NDC80/PLK1/ZWINT/BUB1/TTK/MAD2L1	10
Attachment of spindle microtubules to kinetochore	Attachment of spindle microtubules to kinetochore	9/94	37/19436	1.08834e-13	4.52342e-12	3.72327e-12	NUF2/KNL1/AURKB/SPC25/CCNB1/NDC80/KIF2C/SGO1/NEK2	9
Cell cycle g2 m phase transition	Cell cycle g2 m phase transition	13/94	155/19436	5.47815e-13	2.23039e-11	1.83586e-11	CENPF/CCNA2/CDK1/AURKB/CCNB1/NDC80/PLK1/CCNB2/PKMYT1/MELK/FOXM1/CIT/KIF14	13
Positive regulation of cell cycle process	Positive regulation of cell cycle process	15/94	247/19436	9.06052e-13	3.61515e-11	2.97567e-11	UBE2C/NUSAP1/DLGAP5/E2F8/KIF23/CDK1/AURKB/CCNB1/NDC80/RRM2/MAD2L1/CIT/RAD51AP1/KIF14/CDCA5	15
Meiotic chromosome segregation	Meiotic chromosome segregation	11/94	96/19436	1.16747e-12	4.56687e-11	3.75904e-11	TOP2A/PTTG1/BUB1B/NUF2/PLK1/BUB1/SGO1/NCAPH/TTK/SMC4/SMC2	11
Regulation of cell cycle phase transition	Regulation of cell cycle phase transition	18/94	415/19436	1.20283e-12	4.6147e-11	3.79841e-11	CENPF/UBE2C/DLGAP5/GTSE1/ANLN/BUB1B/CDK1/AURKB/CCNB1/NDC80/RRM2/PLK1/ZWINT/BUB1/TTK/MAD2L1/KIF14/CDCA5	18
Mitotic cell cycle checkpoint signaling	Mitotic cell cycle checkpoint signaling	12/94	130/19436	1.43503e-12	5.40166e-11	4.44616e-11	CENPF/GTSE1/BUB1B/CDK1/AURKB/CCNB1/NDC80/PLK1/ZWINT/BUB1/TTK/MAD2L1	12
Chromosome condensation	Chromosome condensation	9/94	49/19436	1.7142e-12	6.33302e-11	5.21277e-11	TOP2A/NUSAP1/NCAPG/CDK1/PLK1/NCAPH/SMC4/CDCA5/SMC2	9
Mitotic chromosome condensation	Mitotic chromosome condensation	7/94	19/19436	2.36944e-12	8.59461e-11	7.07431e-11	NUSAP1/NCAPG/PLK1/NCAPH/SMC4/CDCA5/SMC2	7
Positive regulation of cell cycle	Positive regulation of cell cycle	16/94	329/19436	4.39793e-12	1.56676e-10	1.28962e-10	UBE2C/NUSAP1/DLGAP5/E2F8/KIF23/CKS1B/CDK1/AURKB/CCNB1/NDC80/RRM2/MAD2L1/CIT/RAD51AP1/KIF14/CDCA5	16
Spindle microtubule	Spindle microtubule	10/94	83/19436	7.79862e-12	2.72952e-10	2.24669e-10	BIRC5/CDK1/AURKB/PLK1/KIF11/PRC1/SKA3/KIF18B/KIF4A/SKA1	10
Negative regulation of cell cycle process	Negative regulation of cell cycle process	15/94	301/19436	1.54591e-11	5.31739e-10	4.3768e-10	CENPF/GTSE1/PTTG1/E2F8/BUB1B/CDK1/AURKB/CCNB1/NDC80/PLK1/ZWINT/BUB1/NEK2/TTK/MAD2L1	15
Cell cycle checkpoint signaling	Cell cycle checkpoint signaling	12/94	170/19436	3.48039e-11	1.17684e-09	9.68672e-10	CENPF/GTSE1/BUB1B/CDK1/AURKB/CCNB1/NDC80/PLK1/ZWINT/BUB1/TTK/MAD2L1	12
Microtubule motor activity	Microtubule motor activity	9/94	69/19436	4.36971e-11	1.45293e-09	1.19592e-09	KIF23/KIF11/KIF2C/KIF15/KIFC1/KIF18B/KIF4A/KIF20A/KIF14	9
Negative regulation of mitotic cell cycle phase transition	Negative regulation of mitotic cell cycle phase transition	12/94	183/19436	8.24234e-11	2.69565e-09	2.21882e-09	CENPF/GTSE1/BUB1B/CDK1/AURKB/CCNB1/NDC80/PLK1/ZWINT/BUB1/TTK/MAD2L1	12
Kinesin complex	Kinesin complex	8/94	49/19436	8.46847e-11	2.72493e-09	2.24292e-09	KIF23/KIF11/KIF2C/KIF15/KIFC1/KIF18B/KIF20A/KIF14	8
Establishment of organelle localization	Establishment of organelle localization	16/94	408/19436	1.09324e-10	3.46193e-09	2.84955e-09	CENPF/NUSAP1/DLGAP5/CEP55/NUF2/AURKB/CCNB1/NDC80/PLK1/KIF2C/KIFC1/CENPA/CDCA8/MAD2L1/KIF14/CDCA5	16
Negative regulation of organelle organization	Negative regulation of organelle organization	15/94	351/19436	1.34503e-10	4.19272e-09	3.45107e-09	TOP2A/CENPF/STMN1/TPX2/PTTG1/BUB1B/AURKB/CCNB1/NDC80/PLK1/ZWINT/BUB1/TTK/CKAP2/MAD2L1	15
Oocyte meiosis	Oocyte meiosis	10/94	113/19436	1.7686e-10	5.42824e-09	4.46804e-09	PTTG1/CDK1/CCNB1/CDC20/PLK1/BUB1/CCNB2/SGO1/PKMYT1/MAD2L1	10
Microtubule associated complex	Microtubule associated complex	11/94	160/19436	3.19162e-10	9.64738e-09	7.94086e-09	BIRC5/KIF23/AURKB/KIF11/KIF2C/KIF15/KIFC1/CDCA8/KIF18B/KIF20A/KIF14	11
Negative regulation of cell cycle	Negative regulation of cell cycle	15/94	387/19436	5.20933e-10	1.55114e-08	1.27676e-08	CENPF/GTSE1/PTTG1/E2F8/BUB1B/CDK1/AURKB/CCNB1/NDC80/PLK1/ZWINT/BUB1/NEK2/TTK/MAD2L1	15
Protein localization to chromosome	Protein localization to chromosome	9/94	93/19436	6.74594e-10	1.97914e-08	1.62905e-08	KNL1/CDK1/AURKB/NDC80/PLK1/CENPA/TTK/ESCO2/CDCA5	9
Negative regulation of mitotic cell cycle	Negative regulation of mitotic cell cycle	12/94	234/19436	1.39902e-09	4.04498e-08	3.32946e-08	CENPF/GTSE1/BUB1B/CDK1/AURKB/CCNB1/NDC80/PLK1/ZWINT/BUB1/TTK/MAD2L1	12
Dna conformation change	Dna conformation change	14/94	352/19436	1.4871e-09	4.23825e-08	3.48854e-08	TOP2A/NUSAP1/NCAPG/HMGB2/HMGB1/CDK1/HJURP/PLK1/NCAPH/HMGB3/CENPW/SMC4/CDCA5/SMC2	14
Protein localization to chromosome centromeric region	Protein localization to chromosome centromeric region	6/94	25/19436	1.79019e-09	5.03019e-08	4.1404e-08	KNL1/CDK1/AURKB/NDC80/CENPA/TTK	6
Dna packaging	Dna packaging	12/94	254/19436	3.54081e-09	9.811e-08	8.07553e-08	TOP2A/NUSAP1/NCAPG/HMGB2/CDK1/HJURP/PLK1/NCAPH/CENPW/SMC4/CDCA5/SMC2	12
Negative regulation of cell cycle phase transition	Negative regulation of cell cycle phase transition	12/94	255/19436	3.70111e-09	1.01147e-07	8.32549e-08	CENPF/GTSE1/BUB1B/CDK1/AURKB/CCNB1/NDC80/PLK1/ZWINT/BUB1/TTK/MAD2L1	12
Cytoskeletal motor activity	Cytoskeletal motor activity	9/94	113/19436	3.86929e-09	1.04314e-07	8.58619e-08	KIF23/KIF11/KIF2C/KIF15/KIFC1/KIF18B/KIF4A/KIF20A/KIF14	9
Progesterone mediated oocyte maturation	Progesterone mediated oocyte maturation	8/94	85/19436	7.84136e-09	2.0858e-07	1.71685e-07	CCNA2/CDK1/CCNB1/PLK1/BUB1/CCNB2/PKMYT1/MAD2L1	8
Female meiotic nuclear division	Female meiotic nuclear division	6/94	33/19436	1.0853e-08	2.84891e-07	2.34497e-07	TOP2A/NDC80/PLK1/CCNB2/NCAPH/TTK	6
Regulation of cytokinesis	Regulation of cytokinesis	8/94	91/19436	1.35241e-08	3.50396e-07	2.88415e-07	E2F8/KIF23/AURKB/PLK1/PRC1/KIF20A/CIT/KIF14	8
Spindle midzone	Spindle midzone	6/94	36/19436	1.88651e-08	4.82511e-07	3.9716e-07	AURKB/PLK1/PRC1/CDCA8/KIF18B/KIF14	6
Sister chromatid cohesion	Sister chromatid cohesion	7/94	63/19436	2.18919e-08	5.52839e-07	4.55048e-07	BUB1B/CDC20/PLK1/BUB1/SGO1/ESCO2/CDCA5	7
Regulation of cell division	Regulation of cell division	10/94	186/19436	2.28026e-08	5.6864e-07	4.68054e-07	ASPM/E2F8/KIF23/AURKB/PLK1/PRC1/KIF18B/KIF20A/CIT/KIF14	10
Protein localization to condensed chromosome	Protein localization to condensed chromosome	5/94	19/19436	2.619e-08	6.45049e-07	5.30946e-07	KNL1/CDK1/AURKB/NDC80/TTK	5
Microtubule depolymerization	Microtubule depolymerization	6/94	47/19436	9.96472e-08	2.42434e-06	1.9955e-06	STMN1/TPX2/KIF2C/CKAP2/KIF18B/KIF14	6
Spindle elongation	Spindle elongation	4/94	10/19436	1.05365e-07	2.53256e-06	2.08458e-06	KIF23/AURKB/PRC1/KIF4A	4
Sloping forehead	Sloping forehead	9/94	168/19436	1.23224e-07	2.92657e-06	2.40889e-06	ASPM/BUB1B/KNL1/KIF11/BUB1/NCAPH/UBE2T/CIT/KIF14	9
Microtubule polymerization or depolymerization	Microtubule polymerization or depolymerization	8/94	124/19436	1.53826e-07	3.61038e-06	2.97174e-06	STMN1/TPX2/KIF2C/CKAP2/SKA3/KIF18B/SKA1/KIF14	8
Regulation of chromosome condensation	Regulation of chromosome condensation	4/94	11/19436	1.6496e-07	3.82669e-06	3.14979e-06	NCAPG/NCAPH/SMC4/SMC2	4
Spindle midzone assembly	Spindle midzone assembly	4/94	12/19436	2.46524e-07	5.65306e-06	4.65309e-06	KIF23/AURKB/PRC1/KIF4A	4
Spindle localization	Spindle localization	6/94	55/19436	2.60802e-07	5.9125e-06	4.86664e-06	ASPM/NUSAP1/NDC80/PLK1/CENPA/MAD2L1	6
Meiosis i cell cycle process	Meiosis i cell cycle process	8/94	136/19436	3.13643e-07	7.03053e-06	5.7869e-06	TOP2A/PTTG1/NDC80/PLK1/CCNB2/SGO1/MND1/RAD51AP1	8
Centromere complex assembly	Centromere complex assembly	5/94	31/19436	3.6555e-07	8.10303e-06	6.66969e-06	CENPF/DLGAP5/HJURP/CENPA/CENPW	5
Microtubule organizing center organization	Microtubule organizing center organization	8/94	146/19436	5.39745e-07	1.18329e-05	9.73975e-06	PCLAF/CDK1/NDC80/PLK1/KIF11/SGO1/NEK2/SAC3D1	8
Regulation of cyclin dependent protein kinase activity	Regulation of cyclin dependent protein kinase activity	7/94	101/19436	5.86363e-07	1.27151e-05	1.0466e-05	CDKN3/CCNA2/CKS1B/CCNB1/PLK1/CCNB2/PKMYT1	7
Attachment of mitotic spindle microtubules to kinetochore	Attachment of mitotic spindle microtubules to kinetochore	4/94	15/19436	6.72288e-07	1.44217e-05	1.18706e-05	NUF2/AURKB/NDC80/KIF2C	4
Establishment of mitotic spindle localization	Establishment of mitotic spindle localization	5/94	35/19436	6.87837e-07	1.45982e-05	1.2016e-05	NUSAP1/NDC80/PLK1/CENPA/MAD2L1	5
Dna secondary structure binding	Dna secondary structure binding	5/94	36/19436	7.95736e-07	1.67105e-05	1.37545e-05	HMGB2/HMGB1/HMGB3/NEIL3/RAD51AP1	5
Dna binding bending	Dna binding bending	4/94	17/19436	1.16354e-06	2.41797e-05	1.99026e-05	TOP2A/HMGB2/HMGB1/HMGB3	4
Chromosome organization involved in meiotic cell cycle	Chromosome organization involved in meiotic cell cycle	6/94	72/19436	1.31584e-06	2.6917e-05	2.21557e-05	BUB1B/BUB1/SGO1/NCAPH/SMC4/SMC2	6
Protein serine kinase activity	Protein serine kinase activity	11/94	360/19436	1.32224e-06	2.6917e-05	2.21557e-05	BUB1B/CDK1/AURKB/PLK1/BUB1/PKMYT1/NEK2/TTK/MELK/PBK/CIT	11
Kinetochore assembly	Kinetochore assembly	4/94	18/19436	1.49044e-06	3.00346e-05	2.47218e-05	CENPF/DLGAP5/CENPA/CENPW	4
Cerebral hypoplasia	Cerebral hypoplasia	5/94	46/19436	2.78502e-06	5.55611e-05	4.57329e-05	ASPM/BUB1B/KNL1/CIT/KIF14	5
Cyclin dependent protein kinase holoenzyme complex	Cyclin dependent protein kinase holoenzyme complex	5/94	49/19436	3.83022e-06	7.56564e-05	6.22736e-05	CCNA2/CKS1B/CDK1/CCNB1/CCNB2	5
Positive regulation of chromosome organization	Positive regulation of chromosome organization	6/94	90/19436	4.89007e-06	9.5644e-05	7.87256e-05	NCAPG/AURKB/NCAPH/NEK2/SMC4/SMC2	6
Regulation of ubiquitin protein ligase activity	Regulation of ubiquitin protein ligase activity	4/94	24/19436	5.06184e-06	9.80424e-05	8.06997e-05	UBE2C/CDC20/PLK1/MAD2L1	4
Upslanted palpebral fissure	Upslanted palpebral fissure	9/94	271/19436	6.59748e-06	0.000126558	0.000104171	ASPM/BUB1B/KNL1/TUBB/KIF11/LMNB1/UBE2T/CIT/KIF14	9
Regulation of ubiquitin protein transferase activity	Regulation of ubiquitin protein transferase activity	5/94	56/19436	7.47057e-06	0.000141941	0.000116833	UBE2C/BUB1B/CDC20/PLK1/MAD2L1	5
Protein serine threonine kinase activity	Protein serine threonine kinase activity	11/94	432/19436	7.58712e-06	0.000142795	0.000117536	BUB1B/CDK1/AURKB/PLK1/BUB1/PKMYT1/NEK2/TTK/MELK/PBK/CIT	11
Positive regulation of mitotic cell cycle phase transition	Positive regulation of mitotic cell cycle phase transition	6/94	100/19436	9.00654e-06	0.000167926	0.000138221	UBE2C/DLGAP5/CDK1/CCNB1/RRM2/CDCA5	6
Regulation of microtubule cytoskeleton organization	Regulation of microtubule cytoskeleton organization	7/94	153/19436	9.42195e-06	0.000174044	0.000143258	STMN1/TPX2/PLK1/KIF15/CKAP2/SKA3/SKA1	7
Protein serine threonine tyrosine kinase activity	Protein serine threonine tyrosine kinase activity	11/94	446/19436	1.02372e-05	0.000187368	0.000154225	BUB1B/CDK1/AURKB/PLK1/BUB1/PKMYT1/NEK2/TTK/MELK/PBK/CIT	11
Abnormality of globe size	Abnormality of globe size	9/94	289/19436	1.10545e-05	0.000200488	0.000165024	CENPF/BUB1B/TUBB/KIF11/BUB1/HMGB3/UBE2T/ESCO2/KIF14	9
Female gamete generation	Female gamete generation	7/94	158/19436	1.16236e-05	0.000208911	0.000171957	TOP2A/ASPM/NDC80/PLK1/CCNB2/NCAPH/TTK	7
Regulation of cell cycle g2 m phase transition	Regulation of cell cycle g2 m phase transition	6/94	108/19436	1.40166e-05	0.00024967	0.000205506	CENPF/CDK1/AURKB/CCNB1/PLK1/KIF14	6
Simplified gyral pattern	Simplified gyral pattern	5/94	65/19436	1.56097e-05	0.000275587	0.000226838	ASPM/KIF11/LMNB1/CIT/KIF14	5
Meiosis ii cell cycle process	Meiosis ii cell cycle process	3/94	11/19436	1.75757e-05	0.000304901	0.000250967	BUB1B/BUB1/SGO1	3
Positive regulation of ubiquitin protein ligase activity	Positive regulation of ubiquitin protein ligase activity	3/94	11/19436	1.75757e-05	0.000304901	0.000250967	UBE2C/CDC20/PLK1	3
Hypoplasia of the frontal lobes	Hypoplasia of the frontal lobes	4/94	33/19436	1.8854e-05	0.000324257	0.000266899	ASPM/KNL1/CIT/KIF14	4
P53 signaling pathway	P53 signaling pathway	5/94	68/19436	1.94759e-05	0.000332089	0.000273346	GTSE1/CDK1/CCNB1/RRM2/CCNB2	5
Microtubule based movement	Microtubule based movement	10/94	393/19436	2.03424e-05	0.000343925	0.000283088	DLGAP5/KIF23/KIF11/KIF2C/KIF15/KIFC1/KIF18B/KIF4A/KIF20A/KIF14	10
Centromeric sister chromatid cohesion	Centromeric sister chromatid cohesion	3/94	12/19436	2.33521e-05	0.000388229	0.000319556	BUB1B/BUB1/SGO1	3
Meiotic cell cycle phase transition	Meiotic cell cycle phase transition	3/94	12/19436	2.33521e-05	0.000388229	0.000319556	NDC80/CCNB2/TTK	3
Protein depolymerization	Protein depolymerization	6/94	119/19436	2.43581e-05	0.000401606	0.000330566	STMN1/TPX2/KIF2C/CKAP2/KIF18B/KIF14	6
Single stranded dna binding	Single stranded dna binding	6/94	121/19436	2.67697e-05	0.00043535	0.000358341	HMGB2/HMGB1/SMC4/NEIL3/RAD51AP1/SMC2	6
Establishment of spindle orientation	Establishment of spindle orientation	4/94	36/19436	2.68411e-05	0.00043535	0.000358341	NDC80/PLK1/CENPA/MAD2L1	4
Positive regulation of cell cycle phase transition	Positive regulation of cell cycle phase transition	6/94	123/19436	2.93699e-05	0.000472524	0.000388939	UBE2C/DLGAP5/CDK1/CCNB1/RRM2/CDCA5	6
Regulation of attachment of spindle microtubules to kinetochore	Regulation of attachment of spindle microtubules to kinetochore	3/94	13/19436	3.02514e-05	0.000482812	0.000397407	AURKB/CCNB1/NEK2	3
Cytoplasmic microtubule	Cytoplasmic microtubule	5/94	75/19436	3.13986e-05	0.000491322	0.000404412	GTSE1/TUBA1B/KIF2C/KIF18B/TUBA1C	5
Intercellular bridge	Intercellular bridge	5/94	75/19436	3.13986e-05	0.000491322	0.000404412	TPX2/CEP55/PRC1/CDCA8/KIF20A	5
Atp hydrolysis activity	Atp hydrolysis activity	9/94	330/19436	3.15234e-05	0.000491322	0.000404412	KIF23/KIF2C/KIF15/KIFC1/KIF18B/SMC4/KIF20A/KIF14/SMC2	9
Positive regulation of mitotic cell cycle	Positive regulation of mitotic cell cycle	6/94	128/19436	3.67669e-05	0.000568605	0.000468025	UBE2C/DLGAP5/CDK1/CCNB1/RRM2/CDCA5	6
Cytokinetic process	Cytokinetic process	4/94	39/19436	3.70657e-05	0.000568816	0.000468198	CEP55/ANLN/AURKB/KIF20A	4
Mitotic spindle midzone	Mitotic spindle midzone	3/94	14/19436	3.83668e-05	0.000584288	0.000480933	AURKB/PRC1/KIF18B	3
Chromocenter	Chromocenter	3/94	15/19436	4.77904e-05	0.000716856	0.000590052	AURKB/CDCA8/ESCO2	3
Meiotic spindle organization	Meiotic spindle organization	3/94	15/19436	4.77904e-05	0.000716856	0.000590052	ASPM/NDC80/CCNB2	3
Positive regulation of cytokinesis	Positive regulation of cytokinesis	4/94	42/19436	4.98839e-05	0.000742675	0.000611304	KIF23/AURKB/CIT/KIF14	4
Protein dna complex assembly	Protein dna complex assembly	7/94	202/19436	5.62799e-05	0.000831692	0.000684574	CENPF/DLGAP5/HMGB2/HMGB1/HJURP/CENPA/CENPW	7
Deoxyribonucleotide biosynthetic process	Deoxyribonucleotide biosynthetic process	3/94	16/19436	5.86128e-05	0.000859799	0.000707709	TYMS/RRM2/DTYMK	3
Regulation of microtubule polymerization or depolymerization	Regulation of microtubule polymerization or depolymerization	5/94	88/19436	6.78306e-05	0.000987752	0.000813029	STMN1/TPX2/CKAP2/SKA3/SKA1	5
Four way junction dna binding	Four way junction dna binding	3/94	17/19436	7.09234e-05	0.00101066	0.000831884	HMGB2/HMGB1/HMGB3	3
Plus end directed microtubule motor activity	Plus end directed microtubule motor activity	3/94	17/19436	7.09234e-05	0.00101066	0.000831884	KIF11/KIF18B/KIF14	3
Regulation of mitotic cell cycle spindle assembly checkpoint	Regulation of mitotic cell cycle spindle assembly checkpoint	3/94	17/19436	7.09234e-05	0.00101066	0.000831884	CCNB1/NDC80/MAD2L1	3
Anaphase promoting complex dependent catabolic process	Anaphase promoting complex dependent catabolic process	3/94	18/19436	8.481e-05	0.00118319	0.000973895	UBE2C/CDC20/PLK1	3
Negative regulation of cell division	Negative regulation of cell division	3/94	18/19436	8.481e-05	0.00118319	0.000973895	ASPM/E2F8/AURKB	3
Regulation of exit from mitosis	Regulation of exit from mitosis	3/94	18/19436	8.481e-05	0.00118319	0.000973895	UBE2C/ANLN/CDCA5	3
Cyclin dependent protein serine threonine kinase regulator activity	Cyclin dependent protein serine threonine kinase regulator activity	4/94	50/19436	9.9649e-05	0.00138055	0.00113635	CCNA2/CKS1B/CCNB1/CCNB2	4
Regulation of meiotic cell cycle	Regulation of meiotic cell cycle	4/94	51/19436	0.000107731	0.00148223	0.00122004	ASPM/CDC20/TTK/RAD51AP1	4
Anaphase promoting complex	Anaphase promoting complex	3/94	21/19436	0.000136785	0.00186909	0.00153846	UBE2C/BUB1B/CDC20	3
Cellular process involved in reproduction in multicellular organism	Cellular process involved in reproduction in multicellular organism	9/94	405/19436	0.000151167	0.00205155	0.00168865	TOP2A/ASPM/HMGB2/KNL1/NDC80/PLK1/CCNB2/NCAPH/TTK	9
Negative regulation of ubiquitin protein transferase activity	Negative regulation of ubiquitin protein transferase activity	3/94	22/19436	0.000157829	0.00212749	0.00175116	BUB1B/CDC20/MAD2L1	3
Regulation of microtubule based process	Regulation of microtubule based process	7/94	249/19436	0.000206657	0.00276698	0.00227753	STMN1/TPX2/PLK1/KIF15/CKAP2/SKA3/SKA1	7
Unilateral renal agenesis	Unilateral renal agenesis	4/94	62/19436	0.000230921	0.0030623	0.00252061	ASPM/KNL1/CIT/KIF14	4
Meiotic chromosome separation	Meiotic chromosome separation	3/94	25/19436	0.000233253	0.0030623	0.00252061	TOP2A/NCAPH/TTK	3
Protein dna complex subunit organization	Protein dna complex subunit organization	7/94	254/19436	0.000233318	0.0030623	0.00252061	CENPF/DLGAP5/HMGB2/HMGB1/HJURP/CENPA/CENPW	7
Protein kinase complex	Protein kinase complex	5/94	115/19436	0.000239834	0.00312725	0.00257407	CCNA2/CKS1B/CDK1/CCNB1/CCNB2	5
Aplasia hypoplasia affecting the eye	Aplasia hypoplasia affecting the eye	9/94	437/19436	0.000265906	0.00344469	0.00283536	CENPF/BUB1B/TUBB/KIF11/BUB1/HMGB3/UBE2T/ESCO2/KIF14	9
Mitotic sister chromatid cohesion	Mitotic sister chromatid cohesion	3/94	28/19436	0.000328761	0.00420434	0.00346064	CDC20/SGO1/CDCA5	3
Stillbirth	Stillbirth	3/94	28/19436	0.000328761	0.00420434	0.00346064	CENPF/CEP55/ESCO2	3
Dna biosynthetic process	Dna biosynthetic process	6/94	193/19436	0.000349958	0.00444692	0.00366031	CENPF/TYMS/PCLAF/AURKB/TK1/NEK2	6
Aplasia hypoplasia of the cerebellum	Aplasia hypoplasia of the cerebellum	9/94	461/19436	0.000393075	0.00496319	0.00408525	CENPF/ASPM/CEP55/BUB1B/TUBB/BUB1/LMNB1/CIT/KIF14	9
Exit from mitosis	Exit from mitosis	3/94	30/19436	0.000404596	0.00507653	0.00417855	UBE2C/ANLN/CDCA5	3
Abnormal cortical bone morphology	Abnormal cortical bone morphology	4/94	72/19436	0.000410461	0.00511794	0.00421263	ASPM/KNL1/CIT/KIF14	4
Cellular component disassembly	Cellular component disassembly	9/94	466/19436	0.000425054	0.00526697	0.0043353	TOP2A/STMN1/TPX2/CDK1/PLK1/KIF2C/CKAP2/KIF18B/KIF14	9
Cell division site	Cell division site	4/94	74/19436	0.000455702	0.00561189	0.00461921	CEP55/ANLN/KIF20A/CIT	4
Positive regulation of ubiquitin protein transferase activity	Positive regulation of ubiquitin protein transferase activity	3/94	32/19436	0.000490837	0.00597086	0.00491468	UBE2C/CDC20/PLK1	3
Protein localization to chromatin	Protein localization to chromatin	3/94	32/19436	0.000490837	0.00597086	0.00491468	PLK1/ESCO2/CDCA5	3
Dna packaging complex	Dna packaging complex	5/94	136/19436	0.000519416	0.00628022	0.00516931	NCAPG/NCAPH/CENPA/SMC4/SMC2	5
Microtubule end	Microtubule end	3/94	33/19436	0.000538036	0.00642743	0.00529049	ASPM/KIF2C/KIF18B	3
Microtubule organizing center localization	Microtubule organizing center localization	3/94	33/19436	0.000538036	0.00642743	0.00529049	ASPM/DLGAP5/MAD2L1	3
Cerebellar hypoplasia	Cerebellar hypoplasia	8/94	386/19436	0.000566412	0.00672614	0.00553636	CENPF/ASPM/CEP55/BUB1B/TUBB/BUB1/CIT/KIF14	8
Positive regulation of organelle organization	Positive regulation of organelle organization	9/94	487/19436	0.000583755	0.00689107	0.00567211	NUSAP1/DLGAP5/NCAPG/AURKB/NCAPH/NEK2/SMC4/RAD51AP1/SMC2	9
Regulation of cell cycle checkpoint	Regulation of cell cycle checkpoint	3/94	34/19436	0.000588044	0.00690086	0.00568017	CCNB1/NDC80/MAD2L1	3
Nucleus organization	Nucleus organization	5/94	141/19436	0.000612139	0.00714163	0.00587835	CEP55/HMGB2/CDK1/PLK1/LMNB1	5
Abnormal duodenum morphology	Abnormal duodenum morphology	4/94	82/19436	0.000672615	0.00780155	0.00642154	CENPF/BUB1B/BUB1/UBE2T	4
Flemming body	Flemming body	3/94	36/19436	0.000696754	0.00798864	0.00657553	CEP55/KIF23/KIF14	3
Mitotic spindle pole	Mitotic spindle pole	3/94	36/19436	0.000696754	0.00798864	0.00657553	ASPM/AURKB/PLK1	3
Renal hypoplasia aplasia	Renal hypoplasia aplasia	7/94	310/19436	0.000768076	0.00875606	0.00720721	CENPF/ASPM/CEP55/KNL1/UBE2T/CIT/KIF14	7
Agenesis of corpus callosum	Agenesis of corpus callosum	7/94	312/19436	0.000797558	0.0090405	0.00744133	CENPF/ASPM/BUB1B/KNL1/KIF15/CIT/KIF14	7
Positive regulation of cell division	Positive regulation of cell division	4/94	89/19436	0.000915091	0.0103142	0.0084897	KIF23/AURKB/CIT/KIF14	4
Negative regulation of microtubule polymerization or depolymerization	Negative regulation of microtubule polymerization or depolymerization	3/94	40/19436	0.000950753	0.0106559	0.008771	STMN1/TPX2/CKAP2	3
Kinase regulator activity	Kinase regulator activity	6/94	235/19436	0.000983841	0.0109652	0.00902553	TPX2/CCNA2/CKS1B/CCNB1/CCNB2/CIT	6
Contractile ring	Contractile ring	2/94	10/19436	0.00101546	0.0110702	0.00911199	ANLN/PRC1	2
Deoxyribonucleoside monophosphate biosynthetic process	Deoxyribonucleoside monophosphate biosynthetic process	2/94	10/19436	0.00101546	0.0110702	0.00911199	TYMS/TK1	2
Rage receptor binding	Rage receptor binding	2/94	10/19436	0.00101546	0.0110702	0.00911199	HMGB2/HMGB1	2
Vaginal neoplasm	Vaginal neoplasm	2/94	10/19436	0.00101546	0.0110702	0.00911199	BUB1B/BUB1	2
Duodenal atresia	Duodenal atresia	3/94	41/19436	0.00102224	0.0110835	0.00912294	CENPF/BUB1B/BUB1	3
Lissencephaly	Lissencephaly	5/94	159/19436	0.00105129	0.0113368	0.00933147	ASPM/KNL1/LMNB1/CIT/KIF14	5
Dna geometric change	Dna geometric change	4/94	96/19436	0.00121342	0.0129907	0.0106928	TOP2A/HMGB2/HMGB1/HMGB3	4
Protein containing complex disassembly	Protein containing complex disassembly	6/94	245/19436	0.00121885	0.0129907	0.0106928	STMN1/TPX2/KIF2C/CKAP2/KIF18B/KIF14	6
Chromatin remodeling at centromere	Chromatin remodeling at centromere	2/94	11/19436	0.00123721	0.0129907	0.0106928	HJURP/CENPW	2
Deoxyribonucleoside metabolic process	Deoxyribonucleoside metabolic process	2/94	11/19436	0.00123721	0.0129907	0.0106928	TK1/DTYMK	2
Positive regulation of cell cycle checkpoint	Positive regulation of cell cycle checkpoint	2/94	11/19436	0.00123721	0.0129907	0.0106928	NDC80/MAD2L1	2
Nuclear ubiquitin ligase complex	Nuclear ubiquitin ligase complex	3/94	44/19436	0.0012568	0.0130589	0.0107489	UBE2C/BUB1B/CDC20	3
Regulation of spindle organization	Regulation of spindle organization	3/94	44/19436	0.0012568	0.0130589	0.0107489	TPX2/PLK1/KIF15	3
Pyrimidine metabolism	Pyrimidine metabolism	4/94	98/19436	0.00130982	0.0135393	0.0111444	TYMS/RRM2/TK1/DTYMK	4
Deoxyribose phosphate metabolic process	Deoxyribose phosphate metabolic process	3/94	45/19436	0.00134188	0.0137284	0.0113	TYMS/RRM2/DTYMK	3
Histone phosphorylation	Histone phosphorylation	3/94	45/19436	0.00134188	0.0137284	0.0113	CCNA2/CDK1/AURKB	3
Abnormality of chromosome segregation	Abnormality of chromosome segregation	2/94	12/19436	0.00147999	0.0150641	0.0123995	BUB1B/ESCO2	2
Wide nose	Wide nose	4/94	104/19436	0.00163098	0.0165168	0.0135952	BUB1B/KIF11/BUB1/CKAP2L	4
Cyclin dependent protein serine threonine kinase activator activity	Cyclin dependent protein serine threonine kinase activator activity	2/94	13/19436	0.00174357	0.0173614	0.0142904	CKS1B/CCNB1	2
Female meiosis i	Female meiosis i	2/94	13/19436	0.00174357	0.0173614	0.0142904	NDC80/CCNB2	2
Pronucleus	Pronucleus	2/94	13/19436	0.00174357	0.0173614	0.0142904	CENPF/CCNA2	2
Gray matter heterotopia	Gray matter heterotopia	4/94	106/19436	0.00174919	0.0173614	0.0142904	ASPM/KNL1/CIT/KIF14	4
Protein c terminus binding	Protein c terminus binding	5/94	179/19436	0.0017754	0.0175342	0.0144326	MKI67/TOP2A/CENPF/CDC20/MAD2L1	5
Regulation of binding	Regulation of binding	7/94	367/19436	0.00202692	0.0196379	0.0161642	STMN1/HMGB2/HMGB1/HJURP/AURKB/PLK1/NEK2	7
Centriole centriole cohesion	Centriole centriole cohesion	2/94	14/19436	0.00202777	0.0196379	0.0161642	SGO1/NEK2	2
Positive regulation of chromosome segregation	Positive regulation of chromosome segregation	2/94	14/19436	0.00202777	0.0196379	0.0161642	AURKB/CCNB1	2
Spindle pole centrosome	Spindle pole centrosome	2/94	14/19436	0.00202777	0.0196379	0.0161642	DLGAP5/AURKB	2
Double strand break repair	Double strand break repair	6/94	273/19436	0.00210839	0.02032	0.0167256	HMGB2/HMGB1/ESCO2/FOXM1/RAD51AP1/CDCA5	6
Thin upper lip vermilion	Thin upper lip vermilion	6/94	275/19436	0.00218681	0.0209745	0.0172643	ASPM/KNL1/KIF11/KIF15/CIT/KIF14	6
Regulation of protein serine threonine kinase activity	Regulation of protein serine threonine kinase activity	7/94	376/19436	0.00232221	0.0220527	0.0181518	CDKN3/CCNA2/CKS1B/CCNB1/PLK1/CCNB2/PKMYT1	7
Abnormal cardiac atrium morphology	Abnormal cardiac atrium morphology	8/94	482/19436	0.00233172	0.0220527	0.0181518	BUB1B/KIF11/KIF15/BUB1/LMNB1/UBE2T/ESCO2/KIF20A	8
Centrosome separation	Centrosome separation	2/94	15/19436	0.00233239	0.0220527	0.0181518	KIF11/NEK2	2
Dna replication	Dna replication	6/94	282/19436	0.00247875	0.023326	0.0191998	PCLAF/E2F8/CCNA2/CDK1/RRM2/ESCO2	6
Cleavage furrow	Cleavage furrow	3/94	56/19436	0.00252275	0.0234087	0.019268	CEP55/KIF20A/CIT	3
Intestinal atresia	Intestinal atresia	3/94	56/19436	0.00252275	0.0234087	0.019268	CENPF/BUB1B/BUB1	3
Pathogenic escherichia coli infection	Pathogenic escherichia coli infection	3/94	56/19436	0.00252275	0.0234087	0.019268	TUBA1B/TUBB/TUBA1C	3
Deoxyribonucleoside triphosphate metabolic process	Deoxyribonucleoside triphosphate metabolic process	2/94	16/19436	0.00265721	0.0242061	0.0199243	TYMS/DTYMK	2
Dna ligation	Dna ligation	2/94	16/19436	0.00265721	0.0242061	0.0199243	TOP2A/HMGB1	2
Histone kinase activity	Histone kinase activity	2/94	16/19436	0.00265721	0.0242061	0.0199243	CDK1/AURKB	2
Subvalvular aortic stenosis	Subvalvular aortic stenosis	2/94	16/19436	0.00265721	0.0242061	0.0199243	BUB1B/BUB1	2
Regulation of dna binding	Regulation of dna binding	4/94	121/19436	0.00283142	0.0256758	0.021134	HMGB2/HMGB1/HJURP/NEK2	4
Thin vermilion border	Thin vermilion border	7/94	391/19436	0.00288709	0.0260622	0.021452	ASPM/KNL1/KIF11/KIF15/CKAP2L/CIT/KIF14	7
Homologous recombination	Homologous recombination	3/94	59/19436	0.00292786	0.0261932	0.0215599	TOP2A/MND1/RAD51AP1	3
Positive regulation of nuclear division	Positive regulation of nuclear division	3/94	59/19436	0.00292786	0.0261932	0.0215599	NUSAP1/DLGAP5/RAD51AP1	3
Postnatal growth retardation	Postnatal growth retardation	5/94	202/19436	0.00299868	0.0263985	0.0217289	BUB1B/KIF15/CKAP2L/ESCO2/KIF20A	5
Midbody abscission	Midbody abscission	2/94	17/19436	0.00300205	0.0263985	0.0217289	CEP55/KIF20A	2
Positive regulation of telomere capping	Positive regulation of telomere capping	2/94	17/19436	0.00300205	0.0263985	0.0217289	AURKB/NEK2	2
Peptidyl threonine modification	Peptidyl threonine modification	4/94	123/19436	0.00300374	0.0263985	0.0217289	CDK1/PLK1/TTK/CIT	4
Multiple cafe au lait spots	Multiple cafe au lait spots	3/94	60/19436	0.00307125	0.0268734	0.0221198	BUB1B/BUB1/UBE2T	3
Abnormal cortical gyration	Abnormal cortical gyration	7/94	401/19436	0.00331864	0.0289113	0.0237972	ASPM/KNL1/TUBB/KIF11/LMNB1/CIT/KIF14	7
Nuclear periphery	Nuclear periphery	4/94	127/19436	0.00336963	0.0292279	0.0240578	CENPF/LMNB1/CENPW/KIF4A	4
Microcornea	Microcornea	4/94	129/19436	0.00356348	0.0307755	0.0253317	CENPF/TUBB/KIF11/HMGB3	4
Negative regulation of cell cycle g2 m phase transition	Negative regulation of cell cycle g2 m phase transition	3/94	64/19436	0.00368771	0.0317111	0.0261017	CDK1/AURKB/PLK1	3
Pyrimidine nucleoside triphosphate biosynthetic process	Pyrimidine nucleoside triphosphate biosynthetic process	2/94	19/19436	0.00375098	0.0320972	0.0264195	TYMS/DTYMK	2
Regulation of dna replication	Regulation of dna replication	4/94	131/19436	0.00376478	0.0320972	0.0264195	E2F8/CCNA2/CDK1/ESCO2	4
Animal organ regeneration	Animal organ regeneration	3/94	65/19436	0.00385273	0.0325686	0.0268076	TYMS/CCNA2/CDK1	3
Homologous chromosome segregation	Homologous chromosome segregation	3/94	65/19436	0.00385273	0.0325686	0.0268076	PTTG1/PLK1/SGO1	3
Abnormal uterus morphology	Abnormal uterus morphology	4/94	133/19436	0.00397367	0.0334493	0.0275324	BUB1B/BUB1/UBE2T/ESCO2	4
Abnormal left ventricular outflow tract morphology	Abnormal left ventricular outflow tract morphology	2/94	20/19436	0.00415469	0.0346803	0.0285457	BUB1B/BUB1	2
V d j recombination	V d j recombination	2/94	20/19436	0.00415469	0.0346803	0.0285457	HMGB2/HMGB1	2
Establishment or maintenance of cell polarity	Establishment or maintenance of cell polarity	5/94	221/19436	0.00439495	0.0365331	0.0300707	NDC80/PLK1/KIF2C/CENPA/MAD2L1	5
Abnormality of the ureter	Abnormality of the ureter	6/94	318/19436	0.00446679	0.0369761	0.0304354	ASPM/CEP55/KNL1/UBE2T/CIT/KIF14	6
Damaged dna binding	Damaged dna binding	3/94	69/19436	0.00455758	0.0374277	0.0308071	HMGB2/HMGB1/NEIL3	3
Regulation of nuclease activity	Regulation of nuclease activity	2/94	21/19436	0.00457762	0.0374277	0.0308071	HMGB2/HMGB1	2
Regulation of sister chromatid cohesion	Regulation of sister chromatid cohesion	2/94	21/19436	0.00457762	0.0374277	0.0308071	BUB1/CDCA5	2
Dna recombination	Dna recombination	6/94	320/19436	0.004604	0.0374897	0.0308582	TOP2A/HMGB2/HMGB1/MND1/HMGB3/RAD51AP1	6
Histone exchange	Histone exchange	2/94	22/19436	0.0050196	0.0405429	0.0333713	HJURP/CENPW	2
Rhabdomyosarcoma	Rhabdomyosarcoma	2/94	22/19436	0.0050196	0.0405429	0.0333713	BUB1B/BUB1	2
Abnormal 5th finger morphology	Abnormal 5th finger morphology	7/94	434/19436	0.0050996	0.0408837	0.0336518	CEP55/BUB1B/KIF15/BUB1/CKAP2L/UBE2T/ESCO2	7
Nuclear chromosome	Nuclear chromosome	5/94	229/19436	0.00510277	0.0408837	0.0336518	TOP2A/BIRC5/PLK1/NEK2/SMC2	5
Neural precursor cell proliferation	Neural precursor cell proliferation	4/94	144/19436	0.005264	0.0420068	0.0345762	ASPM/SHCBP1/MELK/KIF14	4
Positive regulation of dna metabolic process	Positive regulation of dna metabolic process	5/94	231/19436	0.00529166	0.0420592	0.0346194	HMGB1/AURKB/NEK2/FOXM1/RAD51AP1	5
Establishment of cell polarity	Establishment of cell polarity	4/94	145/19436	0.00539363	0.0425427	0.0350173	NDC80/PLK1/CENPA/MAD2L1	4
Abnormal auditory evoked potentials	Abnormal auditory evoked potentials	2/94	23/19436	0.00548043	0.0425427	0.0350173	DIAPH3/LMNB1	2
Microtubule plus end	Microtubule plus end	2/94	23/19436	0.00548043	0.0425427	0.0350173	KIF2C/KIF18B	2
Mitotic cytokinetic process	Mitotic cytokinetic process	2/94	23/19436	0.00548043	0.0425427	0.0350173	CEP55/KIF20A	2
Pericentric heterochromatin	Pericentric heterochromatin	2/94	23/19436	0.00548043	0.0425427	0.0350173	CENPA/ESCO2	2
Regulation of mitotic spindle assembly	Regulation of mitotic spindle assembly	2/94	23/19436	0.00548043	0.0425427	0.0350173	PLK1/KIF15	2
Oligohydramnios	Oligohydramnios	4/94	149/19436	0.00593347	0.0455558	0.0374974	CEP55/BUB1B/UBE2T/KIF14	4
Deoxyribonucleoside monophosphate metabolic process	Deoxyribonucleoside monophosphate metabolic process	2/94	24/19436	0.00595993	0.0455558	0.0374974	TYMS/TK1	2
Pyrimidine nucleoside metabolic process	Pyrimidine nucleoside metabolic process	2/94	24/19436	0.00595993	0.0455558	0.0374974	TK1/DTYMK	2
Retinal dysplasia	Retinal dysplasia	2/94	24/19436	0.00595993	0.0455558	0.0374974	TUBB/KIF11	2
Hypoplasia of the brainstem	Hypoplasia of the brainstem	3/94	77/19436	0.00618892	0.0471255	0.0387895	CEP55/TUBB/CIT	3
Pyrimidine deoxyribonucleotide metabolic process	Pyrimidine deoxyribonucleotide metabolic process	2/94	25/19436	0.0064579	0.0488012	0.0401688	TYMS/DTYMK	2
Pyrimidine nucleoside triphosphate metabolic process	Pyrimidine nucleoside triphosphate metabolic process	2/94	25/19436	0.0064579	0.0488012	0.0401688	TYMS/DTYMK	2
Nucleoside monophosphate metabolic process	Nucleoside monophosphate metabolic process	3/94	79/19436	0.00664434	0.0500206	0.0411725	TYMS/TK1/DTYMK	3
Regulation of protein modification by small protein conjugation or removal	Regulation of protein modification by small protein conjugation or removal	5/94	245/19436	0.00675497	0.0506623	0.0417006	UBE2C/BUB1B/CDC20/PLK1/MAD2L1	5
Gastrointestinal atresia	Gastrointestinal atresia	3/94	80/19436	0.00687934	0.0514018	0.0423094	CENPF/BUB1B/BUB1	3
Regulation of telomere capping	Regulation of telomere capping	2/94	26/19436	0.00697416	0.0519159	0.0427325	AURKB/NEK2	2
Cafe au lait spot	Cafe au lait spot	4/94	159/19436	0.00743784	0.0551617	0.0454042	BUB1B/BUB1/UBE2T/ESCO2	4
Finger clinodactyly	Finger clinodactyly	6/94	357/19436	0.00774303	0.0572124	0.0470921	CEP55/BUB1B/BUB1/CKAP2L/UBE2T/ESCO2	6
Cell cycle g1 s phase transition	Cell cycle g1 s phase transition	5/94	255/19436	0.00795996	0.0585982	0.0482328	CDKN3/GTSE1/CCNA2/RRM2/KIF14	5
Neoplasm of striated muscle	Neoplasm of striated muscle	2/94	28/19436	0.00806082	0.0591226	0.0486644	BUB1B/BUB1	2
Mitotic dna integrity checkpoint signaling	Mitotic dna integrity checkpoint signaling	3/94	85/19436	0.0081282	0.0593984	0.0488914	GTSE1/CDK1/PLK1	3
Irregular hyperpigmentation	Irregular hyperpigmentation	5/94	258/19436	0.00834884	0.0607881	0.0500353	BUB1B/TUBB/BUB1/UBE2T/ESCO2	5
Transferase complex transferring phosphorus containing groups	Transferase complex transferring phosphorus containing groups	5/94	259/19436	0.00848135	0.0615283	0.0506446	CCNA2/CKS1B/CDK1/CCNB1/CCNB2	5
Abnormality of the periorbital region	Abnormality of the periorbital region	5/94	260/19436	0.00861531	0.0621608	0.0511652	ANLN/TUBB/KIF11/KIF15/ESCO2	5
Leiomyosarcoma	Leiomyosarcoma	2/94	29/19436	0.00863085	0.0621608	0.0511652	BUB1B/BUB1	2
Pyrimidine containing compound metabolic process	Pyrimidine containing compound metabolic process	3/94	87/19436	0.00866263	0.0621653	0.0511689	TYMS/TK1/DTYMK	3
Abnormality of neuronal migration	Abnormality of neuronal migration	7/94	482/19436	0.00886834	0.0634134	0.0521962	ASPM/KNL1/TUBB/KIF11/LMNB1/CIT/KIF14	7
Protein k11 linked ubiquitination	Protein k11 linked ubiquitination	2/94	30/19436	0.00921844	0.0652156	0.0536796	UBE2C/UBE2T	2
Regulation of spindle assembly	Regulation of spindle assembly	2/94	30/19436	0.00921844	0.0652156	0.0536796	PLK1/KIF15	2
Stomach cancer	Stomach cancer	2/94	30/19436	0.00921844	0.0652156	0.0536796	BUB1B/BUB1	2
Corneal opacity	Corneal opacity	5/94	268/19436	0.00974027	0.0682847	0.0562058	CENPF/BUB1B/KIF11/BUB1/ESCO2	5
External ear malformation	External ear malformation	3/94	91/19436	0.00979224	0.0682847	0.0562058	TUBB/UBE2T/ESCO2	3
Accessory spleen	Accessory spleen	2/94	31/19436	0.00982341	0.0682847	0.0562058	CENPF/ESCO2	2
Positive regulation of cell cycle g2 m phase transition	Positive regulation of cell cycle g2 m phase transition	2/94	31/19436	0.00982341	0.0682847	0.0562058	CDK1/CCNB1	2
Regulation of microtubule depolymerization	Regulation of microtubule depolymerization	2/94	31/19436	0.00982341	0.0682847	0.0562058	TPX2/CKAP2	2
Cullin ring ubiquitin ligase complex	Cullin ring ubiquitin ligase complex	4/94	174/19436	0.0101344	0.0699587	0.0575838	UBE2C/BUB1B/CKS1B/CDC20	4
Signal transduction in response to dna damage	Signal transduction in response to dna damage	4/94	174/19436	0.0101344	0.0699587	0.0575838	GTSE1/CDK1/PLK1/FOXM1	4
Renal agenesis	Renal agenesis	4/94	175/19436	0.0103338	0.0708807	0.0583427	ASPM/KNL1/CIT/KIF14	4
Hereditary nonpolyposis colorectal carcinoma	Hereditary nonpolyposis colorectal carcinoma	2/94	32/19436	0.0104456	0.0708807	0.0583427	BUB1B/BUB1	2
Interstrand cross link repair	Interstrand cross link repair	2/94	32/19436	0.0104456	0.0708807	0.0583427	NEIL3/RAD51AP1	2
Mesomelia	Mesomelia	2/94	32/19436	0.0104456	0.0708807	0.0583427	KIF15/ESCO2	2
Regulation of meiotic nuclear division	Regulation of meiotic nuclear division	2/94	32/19436	0.0104456	0.0708807	0.0583427	CDC20/RAD51AP1	2
Positive regulation of dna repair	Positive regulation of dna repair	3/94	94/19436	0.0106932	0.0723148	0.059523	HMGB1/FOXM1/RAD51AP1	3
Abnormality of corneal size	Abnormality of corneal size	4/94	177/19436	0.0107403	0.0723884	0.0595837	CENPF/TUBB/KIF11/HMGB3	4
Regulation of reproductive process	Regulation of reproductive process	4/94	178/19436	0.0109474	0.0735054	0.0605031	ASPM/CDC20/TTK/RAD51AP1	4
Abnormality of the amniotic fluid	Abnormality of the amniotic fluid	6/94	385/19436	0.0109798	0.0735054	0.0605031	CEP55/BUB1B/BUB1/UBE2T/ESCO2/KIF14	6
Acute lymphoblastic leukemia	Acute lymphoblastic leukemia	2/94	33/19436	0.0110848	0.0737138	0.0606746	BUB1B/BUB1	2
Hypoplastic nipples	Hypoplastic nipples	2/94	33/19436	0.0110848	0.0737138	0.0606746	TUBB/KIF15	2
Abnormality of upper lip vermillion	Abnormality of upper lip vermillion	6/94	387/19436	0.0112427	0.0745156	0.0613346	ASPM/KNL1/KIF11/KIF15/CIT/KIF14	6
Negative regulation of protein modification by small protein conjugation or removal	Negative regulation of protein modification by small protein conjugation or removal	3/94	96/19436	0.0113196	0.0747769	0.0615496	BUB1B/CDC20/MAD2L1	3
Antenatal onset	Antenatal onset	2/94	34/19436	0.0117408	0.0765456	0.0630055	LMNB1/KIF20A	2
Cyclin binding	Cyclin binding	2/94	34/19436	0.0117408	0.0765456	0.0630055	CDK1/NDC80	2
Dna replication independent chromatin organization	Dna replication independent chromatin organization	2/94	34/19436	0.0117408	0.0765456	0.0630055	HJURP/CENPW	2
Positive regulation of telomerase activity	Positive regulation of telomerase activity	2/94	34/19436	0.0117408	0.0765456	0.0630055	AURKB/NEK2	2
Short palpebral fissure	Short palpebral fissure	3/94	98/19436	0.0119669	0.0777652	0.0640093	TUBB/KIF15/UBE2T	3
Bladder neoplasm	Bladder neoplasm	2/94	35/19436	0.0124135	0.0798872	0.065756	BUB1B/BUB1	2
Mitotic g2 dna damage checkpoint signaling	Mitotic g2 dna damage checkpoint signaling	2/94	35/19436	0.0124135	0.0798872	0.065756	CDK1/PLK1	2
Positive regulation of cyclin dependent protein kinase activity	Positive regulation of cyclin dependent protein kinase activity	2/94	35/19436	0.0124135	0.0798872	0.065756	CKS1B/CCNB1	2
Ascites	Ascites	3/94	100/19436	0.012635	0.0810512	0.066714	BUB1B/BUB1/KIF20A	3
Abnormal vagina morphology	Abnormal vagina morphology	3/94	101/19436	0.012977	0.082978	0.0683	BUB1B/BUB1/KIF14	3
Chemoattractant activity	Chemoattractant activity	2/94	36/19436	0.0131028	0.0835145	0.0687416	HMGB2/HMGB1	2
Myelodysplasia	Myelodysplasia	3/94	102/19436	0.0133242	0.0846556	0.0696809	BUB1B/BUB1/UBE2T	3
Structural constituent of cytoskeleton	Structural constituent of cytoskeleton	3/94	103/19436	0.0136767	0.0866194	0.0712973	TUBA1B/TUBB/TUBA1C	3
Positive regulation of telomere maintenance via telomere lengthening	Positive regulation of telomere maintenance via telomere lengthening	2/94	37/19436	0.0138083	0.086901	0.0715291	AURKB/NEK2	2
Pyrimidine containing compound biosynthetic process	Pyrimidine containing compound biosynthetic process	2/94	37/19436	0.0138083	0.086901	0.0715291	TYMS/DTYMK	2
Abnormal ureter physiology	Abnormal ureter physiology	4/94	195/19436	0.0148692	0.0932834	0.0767826	ASPM/KNL1/CIT/KIF14	4
Cytoskeleton dependent intracellular transport	Cytoskeleton dependent intracellular transport	4/94	196/19436	0.0151241	0.0943869	0.0776908	TUBA1B/TUBB/KIF4A/TUBA1C	4
Centriolar satellite	Centriolar satellite	3/94	107/19436	0.0151397	0.0943869	0.0776908	DLGAP5/CEP55/PLK1	3
Abnormal lung lobation	Abnormal lung lobation	2/94	39/19436	0.0152677	0.0945936	0.077861	BUB1B/BUB1	2
Ubiquitin like protein conjugating enzyme activity	Ubiquitin like protein conjugating enzyme activity	2/94	39/19436	0.0152677	0.0945936	0.077861	UBE2C/UBE2T	2
Positive regulation of dna replication	Positive regulation of dna replication	2/94	40/19436	0.0160213	0.0986495	0.0811994	E2F8/CDK1	2
Telomere capping	Telomere capping	2/94	40/19436	0.0160213	0.0986495	0.0811994	AURKB/NEK2	2
Kinase activator activity	Kinase activator activity	3/94	110/19436	0.0162929	0.100013	0.0823219	TPX2/CKS1B/CCNB1	3
Colon cancer	Colon cancer	2/94	42/19436	0.0175751	0.106573	0.0877209	BUB1B/BUB1	2
Cystic hygroma	Cystic hygroma	2/94	42/19436	0.0175751	0.106573	0.0877209	CEP55/ESCO2	2
Kinesin binding	Kinesin binding	2/94	42/19436	0.0175751	0.106573	0.0877209	PRC1/KIF18B	2
Nucleobase containing compound kinase activity	Nucleobase containing compound kinase activity	2/94	42/19436	0.0175751	0.106573	0.0877209	TK1/DTYMK	2
Ambiguous genitalia	Ambiguous genitalia	3/94	116/19436	0.0187437	0.113314	0.0932701	BUB1B/BUB1/CKAP2L	3
Ubiquitin like protein ligase binding	Ubiquitin like protein ligase binding	5/94	317/19436	0.0188911	0.11386	0.0937194	UBE2C/TUBA1B/TUBB/CCNB1/UBE2T	5
Nucleoside monophosphate biosynthetic process	Nucleoside monophosphate biosynthetic process	2/94	44/19436	0.0191903	0.114969	0.094632	TYMS/TK1	2
Positive regulation of mitotic nuclear division	Positive regulation of mitotic nuclear division	2/94	44/19436	0.0191903	0.114969	0.094632	NUSAP1/DLGAP5	2
Microtubule bundle formation	Microtubule bundle formation	3/94	119/19436	0.0200417	0.11971	0.0985346	PLK1/PRC1/KIF20A	3
Abnormal size of the palpebral fissures	Abnormal size of the palpebral fissures	5/94	324/19436	0.020543	0.122338	0.100698	CEP55/TUBB/KIF15/LMNB1/UBE2T	5
Embryonal renal neoplasm	Embryonal renal neoplasm	2/94	47/19436	0.0217251	0.128573	0.10583	BUB1B/BUB1	2
Abnormality of the uterus	Abnormality of the uterus	4/94	219/19436	0.0217633	0.128573	0.10583	BUB1B/BUB1/UBE2T/ESCO2	4
Dna integrity checkpoint signaling	Dna integrity checkpoint signaling	3/94	123/19436	0.0218478	0.128573	0.10583	GTSE1/CDK1/PLK1	3
Hematopoietic progenitor cell differentiation	Hematopoietic progenitor cell differentiation	3/94	123/19436	0.0218478	0.128573	0.10583	TOP2A/ANLN/ESCO2	3
Deviation of the hand or of fingers of the hand	Deviation of the hand or of fingers of the hand	6/94	451/19436	0.0222001	0.130262	0.10722	CEP55/BUB1B/BUB1/CKAP2L/UBE2T/ESCO2	6
Renal hypoplasia	Renal hypoplasia	3/94	124/19436	0.0223128	0.130539	0.107448	CENPF/CEP55/KIF14	3
Mitotic g2 m transition checkpoint	Mitotic g2 m transition checkpoint	2/94	48/19436	0.0225993	0.131445	0.108194	CDK1/PLK1	2
Positive regulation of fibroblast proliferation	Positive regulation of fibroblast proliferation	2/94	48/19436	0.0225993	0.131445	0.108194	CCNA2/CCNB1	2
Nucleosome assembly	Nucleosome assembly	3/94	125/19436	0.0227832	0.132129	0.108757	HMGB2/HJURP/CENPW	3
Protein autophosphorylation	Protein autophosphorylation	4/94	224/19436	0.0234085	0.135038	0.111151	AURKB/NEK2/TTK/MELK	4
Bicornuate uterus	Bicornuate uterus	2/94	49/19436	0.0234879	0.135038	0.111151	UBE2T/ESCO2	2
Increased nuchal translucency	Increased nuchal translucency	2/94	49/19436	0.0234879	0.135038	0.111151	BUB1B/BUB1	2
Aplasia hypoplasia of the nipples	Aplasia hypoplasia of the nipples	2/94	50/19436	0.0243906	0.139027	0.114434	TUBB/KIF15	2
Negative regulation of stress activated protein kinase signaling cascade	Negative regulation of stress activated protein kinase signaling cascade	2/94	50/19436	0.0243906	0.139027	0.114434	PBK/FOXM1	2
Regulation of telomerase activity	Regulation of telomerase activity	2/94	50/19436	0.0243906	0.139027	0.114434	AURKB/NEK2	2
Hyperpigmentation of the skin	Hyperpigmentation of the skin	5/94	340/19436	0.0246677	0.140096	0.115315	BUB1B/TUBB/BUB1/UBE2T/ESCO2	5
Positive regulation of response to dna damage stimulus	Positive regulation of response to dna damage stimulus	3/94	129/19436	0.0247187	0.140096	0.115315	HMGB1/FOXM1/RAD51AP1	3
Abnormal shape of the palpebral fissure	Abnormal shape of the palpebral fissure	2/94	52/19436	0.0262382	0.147451	0.121369	KIF15/UBE2T	2
Positive regulation of telomere maintenance	Positive regulation of telomere maintenance	2/94	52/19436	0.0262382	0.147451	0.121369	AURKB/NEK2	2
Pyrimidine nucleotide metabolic process	Pyrimidine nucleotide metabolic process	2/94	52/19436	0.0262382	0.147451	0.121369	TYMS/DTYMK	2
Protein serine threonine kinase activator activity	Protein serine threonine kinase activator activity	2/94	53/19436	0.0271826	0.15233	0.125384	CKS1B/CCNB1	2
Glaucoma	Glaucoma	5/94	351/19436	0.0277929	0.155313	0.12784	BUB1B/KIF11/BUB1/NEK2/ESCO2	5
Duplication of thumb phalanx	Duplication of thumb phalanx	2/94	54/19436	0.0281407	0.156765	0.129035	UBE2T/ESCO2	2
Downslanted palpebral fissures	Downslanted palpebral fissures	6/94	477/19436	0.0282098	0.156765	0.129035	BUB1B/KIF11/KIF15/BUB1/CKAP2L/ESCO2	6
Abnormality of the small intestine	Abnormality of the small intestine	4/94	239/19436	0.0287903	0.158986	0.130863	CENPF/BUB1B/BUB1/UBE2T	4
Abnormal ureter morphology	Abnormal ureter morphology	3/94	137/19436	0.0288485	0.158986	0.130863	CEP55/UBE2T/KIF14	3
Hepaticobiliary system development	Hepaticobiliary system development	3/94	137/19436	0.0288485	0.158986	0.130863	TYMS/E2F8/CIT	3
Negative regulation of lymphocyte differentiation	Negative regulation of lymphocyte differentiation	2/94	55/19436	0.0291122	0.159997	0.131695	HMGB1/HMGB3	2
Regulation of proteasomal ubiquitin dependent protein catabolic process	Regulation of proteasomal ubiquitin dependent protein catabolic process	3/94	138/19436	0.0293889	0.161074	0.132582	CDC20/PLK1/PBK	3
Positive regulation of protein modification by small protein conjugation or removal	Positive regulation of protein modification by small protein conjugation or removal	3/94	139/19436	0.0299347	0.163616	0.134674	UBE2C/CDC20/PLK1	3
Cysteine type endopeptidase inhibitor activity	Cysteine type endopeptidase inhibitor activity	2/94	56/19436	0.030097	0.164053	0.135034	BIRC5/PTTG1	2
Proptosis	Proptosis	4/94	243/19436	0.0303398	0.164926	0.135752	ASPM/CKAP2L/UBE2T/ESCO2	4
Protein tyrosine kinase activity	Protein tyrosine kinase activity	3/94	141/19436	0.0310423	0.16766	0.138003	TTK/MELK/PBK	3
Nuclear envelope organization	Nuclear envelope organization	2/94	57/19436	0.0310949	0.16766	0.138003	PLK1/LMNB1	2
Positive regulation of dna binding	Positive regulation of dna binding	2/94	57/19436	0.0310949	0.16766	0.138003	HMGB2/HMGB1	2
Abnormal brainstem morphology	Abnormal brainstem morphology	4/94	247/19436	0.0319379	0.171719	0.141344	CEP55/TUBB/LMNB1/CIT	4
Bilateral single transverse palmar creases	Bilateral single transverse palmar creases	2/94	58/19436	0.0321059	0.171719	0.141344	CKAP2L/ESCO2	2
Underdeveloped supraorbital ridges	Underdeveloped supraorbital ridges	2/94	58/19436	0.0321059	0.171719	0.141344	KIF11/ESCO2	2
Dilated fourth ventricle	Dilated fourth ventricle	3/94	144/19436	0.0327438	0.174663	0.143767	BUB1B/TUBB/BUB1	3
Negative regulation of protein containing complex assembly	Negative regulation of protein containing complex assembly	3/94	145/19436	0.0333216	0.177271	0.145914	STMN1/HMGB1/KIF14	3
Macule	Macule	4/94	252/19436	0.0340042	0.180321	0.148424	BUB1B/BUB1/UBE2T/ESCO2	4
Abnormality of the columella	Abnormality of the columella	2/94	60/19436	0.0341661	0.180321	0.148424	CENPF/CKAP2L	2
Cutaneous syndactyly	Cutaneous syndactyly	2/94	60/19436	0.0341661	0.180321	0.148424	CEP55/CKAP2L	2
Centriole	Centriole	3/94	147/19436	0.0344932	0.181089	0.149056	TOP2A/CEP55/PLK1	3
Response to uv	Response to uv	3/94	147/19436	0.0344932	0.181089	0.149056	PCLAF/AURKB/PBK	3
Regulation of telomere maintenance via telomere lengthening	Regulation of telomere maintenance via telomere lengthening	2/94	61/19436	0.0352152	0.184254	0.151661	AURKB/NEK2	2
Hematological neoplasm	Hematological neoplasm	4/94	255/19436	0.0352807	0.184254	0.151661	BUB1B/KIF11/BUB1/UBE2T	4
Cerebellar cyst	Cerebellar cyst	3/94	149/19436	0.035686	0.185537	0.152717	BUB1B/TUBB/BUB1	3
Nucleoside phosphate biosynthetic process	Nucleoside phosphate biosynthetic process	4/94	256/19436	0.0357123	0.185537	0.152717	TYMS/RRM2/TK1/DTYMK	4
Aplasia hypoplasia of the cerebellar vermis	Aplasia hypoplasia of the cerebellar vermis	4/94	257/19436	0.036147	0.187307	0.154175	CENPF/BUB1B/TUBB/BUB1	4
Leukemia	Leukemia	3/94	150/19436	0.0362903	0.187563	0.154385	BUB1B/KIF11/BUB1	3
Nucleoside metabolic process	Nucleoside metabolic process	2/94	63/19436	0.0373504	0.192543	0.158484	TK1/DTYMK	2
Regulation of dna repair	Regulation of dna repair	3/94	152/19436	0.0375148	0.192892	0.158771	HMGB1/FOXM1/RAD51AP1	3
Positive chemotaxis	Positive chemotaxis	2/94	64/19436	0.0384363	0.196617	0.161837	HMGB2/HMGB1	2
Positive regulation of double strand break repair	Positive regulation of double strand break repair	2/94	64/19436	0.0384363	0.196617	0.161837	FOXM1/RAD51AP1	2
Bulbous nose	Bulbous nose	3/94	156/19436	0.0400268	0.204229	0.168103	CEP55/KIF15/CIT	3
In utero embryonic development	In utero embryonic development	5/94	389/19436	0.0404807	0.206018	0.169576	E2F8/CCNB1/RRM2/CCNB2/NEK2	5
Female reproductive system neoplasm	Female reproductive system neoplasm	2/94	66/19436	0.040644	0.206322	0.169826	BUB1B/BUB1	2
Renal cyst	Renal cyst	4/94	269/19436	0.0416032	0.210409	0.17319	CEP55/BUB1B/BUB1/ESCO2	4
Intestinal polyp	Intestinal polyp	2/94	67/19436	0.0417654	0.210409	0.17319	BUB1B/BUB1	2
Protein k48 linked ubiquitination	Protein k48 linked ubiquitination	2/94	67/19436	0.0417654	0.210409	0.17319	UBE2C/UBE2T	2
Single transverse palmar crease	Single transverse palmar crease	3/94	159/19436	0.0419656	0.210885	0.173582	CEP55/CKAP2L/ESCO2	3
Negative regulation of transferase activity	Negative regulation of transferase activity	4/94	272/19436	0.0430365	0.215723	0.177564	BUB1B/CDC20/PLK1/MAD2L1	4
Enlarged posterior fossa	Enlarged posterior fossa	3/94	162/19436	0.043951	0.219117	0.180357	BUB1B/TUBB/BUB1	3
Protein polymerization	Protein polymerization	4/94	274/19436	0.0440074	0.219117	0.180357	UBE2C/STMN1/TPX2/DIAPH3	4
Heterochromatin	Heterochromatin	2/94	69/19436	0.044043	0.219117	0.180357	CENPA/ESCO2	2
Double strand break repair via nonhomologous end joining	Double strand break repair via nonhomologous end joining	2/94	70/19436	0.0451988	0.220581	0.181563	HMGB2/HMGB1	2
Rna dependent dna biosynthetic process	Rna dependent dna biosynthetic process	2/94	70/19436	0.0451988	0.220581	0.181563	AURKB/NEK2	2
Negative regulation of cytoskeleton organization	Negative regulation of cytoskeleton organization	3/94	164/19436	0.0453004	0.220581	0.181563	STMN1/TPX2/CKAP2	3
Renal cell carcinoma	Renal cell carcinoma	2/94	71/19436	0.0463658	0.220581	0.181563	BUB1B/BUB1	2
Regulation of dna metabolic process	Regulation of dna metabolic process	5/94	406/19436	0.0471353	0.220581	0.181563	HMGB1/AURKB/NEK2/FOXM1/RAD51AP1	5
Anteverted ears	Anteverted ears	1/94	10/19436	0.0473355	0.220581	0.181563	HMGB3	1
Aplasia hypoplasia of the phalanges of the 2nd finger	Aplasia hypoplasia of the phalanges of the 2nd finger	1/94	10/19436	0.0473355	0.220581	0.181563	KIF15	1
Bleb assembly	Bleb assembly	1/94	10/19436	0.0473355	0.220581	0.181563	ANLN	1
Erysipelas	Erysipelas	1/94	10/19436	0.0473355	0.220581	0.181563	KIF11	1
Establishment of centrosome localization	Establishment of centrosome localization	1/94	10/19436	0.0473355	0.220581	0.181563	MAD2L1	1
Establishment of sister chromatid cohesion	Establishment of sister chromatid cohesion	1/94	10/19436	0.0473355	0.220581	0.181563	CDCA5	1
Extraembryonic membrane development	Extraembryonic membrane development	1/94	10/19436	0.0473355	0.220581	0.181563	E2F8	1
Facial capillary hemangioma	Facial capillary hemangioma	1/94	10/19436	0.0473355	0.220581	0.181563	ESCO2	1
Increased serum iron	Increased serum iron	1/94	10/19436	0.0473355	0.220581	0.181563	KIF23	1
Nuclear envelope lumen	Nuclear envelope lumen	1/94	10/19436	0.0473355	0.220581	0.181563	TUBB	1
Nuclear lamina	Nuclear lamina	1/94	10/19436	0.0473355	0.220581	0.181563	LMNB1	1
Peripheral edema	Peripheral edema	1/94	10/19436	0.0473355	0.220581	0.181563	KIF20A	1
Post partum hemorrhage	Post partum hemorrhage	1/94	10/19436	0.0473355	0.220581	0.181563	KIF23	1
Potter facies	Potter facies	1/94	10/19436	0.0473355	0.220581	0.181563	CEP55	1
Regulation of apoptotic cell clearance	Regulation of apoptotic cell clearance	1/94	10/19436	0.0473355	0.220581	0.181563	HMGB1	1
Regulation of deoxyribonuclease activity	Regulation of deoxyribonuclease activity	1/94	10/19436	0.0473355	0.220581	0.181563	HMGB1	1
Regulation of meiotic cell cycle phase transition	Regulation of meiotic cell cycle phase transition	1/94	10/19436	0.0473355	0.220581	0.181563	TTK	1
Retinal fold	Retinal fold	1/94	10/19436	0.0473355	0.220581	0.181563	KIF11	1
Severe intrauterine growth retardation	Severe intrauterine growth retardation	1/94	10/19436	0.0473355	0.220581	0.181563	ESCO2	1
T cell mediated immune response to tumor cell	T cell mediated immune response to tumor cell	1/94	10/19436	0.0473355	0.220581	0.181563	HMGB1	1
Tetrahydrofolate interconversion	Tetrahydrofolate interconversion	1/94	10/19436	0.0473355	0.220581	0.181563	TYMS	1
Ventricular cardiac muscle cell development	Ventricular cardiac muscle cell development	1/94	10/19436	0.0473355	0.220581	0.181563	CDK1	1
Dna damage response signal transduction by p53 class mediator	Dna damage response signal transduction by p53 class mediator	2/94	72/19436	0.0475439	0.220581	0.181563	GTSE1/FOXM1	2
Gastrointestinal carcinoma	Gastrointestinal carcinoma	2/94	72/19436	0.0475439	0.220581	0.181563	BUB1B/BUB1	2
Negative regulation of supramolecular fiber organization	Negative regulation of supramolecular fiber organization	3/94	168/19436	0.0480606	0.221947	0.182687	STMN1/TPX2/CKAP2	3
Regulation of ubiquitin dependent protein catabolic process	Regulation of ubiquitin dependent protein catabolic process	3/94	168/19436	0.0480606	0.221947	0.182687	CDC20/PLK1/PBK	3
Optic nerve hypoplasia	Optic nerve hypoplasia	2/94	73/19436	0.0487328	0.224014	0.184388	CENPF/KIF14	2
Positive regulation of dna biosynthetic process	Positive regulation of dna biosynthetic process	2/94	73/19436	0.0487328	0.224014	0.184388	AURKB/NEK2	2
Condensed nuclear chromosome	Condensed nuclear chromosome	2/94	74/19436	0.0499326	0.22776	0.187472	PLK1/NEK2	2

## Sheet: Metaprogram3
ID	Description	GeneRatio	BgRatio	pvalue	p.adjust	qvalue	geneID	Count
Collagen containing extracellular matrix	Collagen containing extracellular matrix	18/96	427/19436	2.83093e-12	1.02253e-08	7.4975e-09	CSTB/S100A6/ANXA2/S100A4/CTSB/CTSZ/CTSD/S100A10/LGALS3/LGALS1/C1QC/APOE/PKM/ANXA1/C1QB/C1QA/ANXA4/CTSS	18
Ficolin 1 rich granule	Ficolin 1 rich granule	12/96	185/19436	1.20373e-10	2.17394e-07	1.59399e-07	CSTB/CTSB/CTSZ/CTSD/FTH1/FCER1G/LGALS3/RHOA/PPIA/PKM/ATP6AP2/CTSS	12
Cell substrate junction	Cell substrate junction	16/96	431/19436	3.38916e-10	3.78204e-07	2.7731e-07	CD9/VIM/ACTB/PFN1/CFL1/ARPC3/CYBA/B2M/ACTG1/RHOA/PPIA/ARPC1B/ARPC2/ANXA1/CAP1/RHOG	16
Lysosome	Lysosome	10/96	121/19436	4.31164e-10	3.78204e-07	2.7731e-07	CTSB/CTSZ/CTSD/ATP6V0B/CD63/CD68/ACP5/NPC2/LIPA/CTSS	10
Tertiary granule	Tertiary granule	11/96	164/19436	5.23539e-10	3.78204e-07	2.7731e-07	CSTB/CTSD/FTH1/FCER1G/LGALS3/CYBA/B2M/VAMP8/RHOA/ATP6AP2/CTSS	11
Vesicle lumen	Vesicle lumen	14/96	327/19436	7.62743e-10	4.59171e-07	3.36677e-07	CSTB/S100A11/ANXA2/CTSZ/CTSD/FTL/FABP5/GRN/TMSB4X/B2M/PPIA/NPC2/PKM/CAP1	14
Secretory granule membrane	Secretory granule membrane	13/96	312/19436	4.48188e-09	2.31265e-06	1.6957e-06	CD9/TYROBP/FABP5/FCER1G/LGALS3/CYBA/CD63/VAMP8/CD68/RHOA/BRI3/ATP6AP2/RHOG	13
Azurophil granule	Azurophil granule	10/96	157/19436	5.51423e-09	2.48967e-06	1.8255e-06	ANXA2/FTL/FABP5/GRN/CD63/VAMP8/CD68/BRI3/NPC2/CAP1	10
Negative regulation of cell activation	Negative regulation of cell activation	11/96	216/19436	9.55085e-09	3.83307e-06	2.81052e-06	CD9/TYROBP/GRN/LGALS3/APOE/ANXA1/SPI1/TREM2/GPNMB/LILRB4/VSIG4	11
Vacuolar lumen	Vacuolar lumen	10/96	174/19436	1.48185e-08	5.35243e-06	3.92455e-06	ANXA2/CTSB/CTSD/FTL/FABP5/GRN/NPC2/LIPA/CAP1/CTSS	10
Cellular response to lipoprotein particle stimulus	Cellular response to lipoprotein particle stimulus	6/96	36/19436	2.14225e-08	7.03435e-06	5.15779e-06	CD9/FCER1G/LPL/CD68/APOE/TREM2	6
Receptor mediated endocytosis	Receptor mediated endocytosis	11/96	251/19436	4.48782e-08	1.35083e-05	9.90469e-06	ANXA2/CD9/FCER1G/B2M/MARCO/CD63/APOE/CAP1/APOC1/LILRB4/AP2S1	11
Regulation of actin cytoskeleton	Regulation of actin cytoskeleton	10/96	213/19436	1.00446e-07	2.79086e-05	2.04634e-05	ACTB/PFN1/CFL1/TMSB4X/ARPC3/ACTG1/RHOA/ARPC1B/ARPC2/MYL12A	10
Endocytic vesicle	Endocytic vesicle	12/96	342/19436	1.20789e-07	3.09869e-05	2.27205e-05	CD9/VIM/CYBA/ATP6V0B/B2M/MARCO/VAMP8/ACTG1/APOE/ATP6V0E1/AP2S1/CTSS	12
Granulocyte activation	Granulocyte activation	6/96	48/19436	1.28683e-07	3.09869e-05	2.27205e-05	TYROBP/GRN/FCER1G/VAMP8/ANXA1/SPI1	6
Proton transporting two sector atpase complex	Proton transporting two sector atpase complex	6/96	50/19436	1.65317e-07	3.62848e-05	2.6605e-05	ATP6V1F/ATP6V0B/ATP6AP2/ATP6V0E1/ATP5MC3/ATP5F1E	6
Synapse pruning	Synapse pruning	4/96	11/19436	1.79595e-07	3.62848e-05	2.6605e-05	C1QC/TREM2/C1QB/C1QA	4
Ficolin 1 rich granule lumen	Ficolin 1 rich granule lumen	8/96	124/19436	1.81305e-07	3.62848e-05	2.6605e-05	CSTB/CTSB/CTSZ/CTSD/FTH1/PPIA/PKM/CTSS	8
Calcium dependent protein binding	Calcium dependent protein binding	7/96	84/19436	1.90867e-07	3.62848e-05	2.6605e-05	S100A11/S100A6/ANXA2/S100A4/S100A10/ANXA1/ANXA4	7
Regulation of plasma lipoprotein particle levels	Regulation of plasma lipoprotein particle levels	7/96	85/19436	2.07163e-07	3.74137e-05	2.74328e-05	ANXA2/LPL/LIPA/APOE/TREM2/APOC1/PLA2G7	7
Myeloid leukocyte activation	Myeloid leukocyte activation	10/96	234/19436	2.40939e-07	4.14415e-05	3.03861e-05	TYROBP/GRN/FCER1G/VAMP8/ANXA1/SPI1/TREM2/C1QA/LILRB4/VSIG4	10
Platelet activation	Platelet activation	8/96	131/19436	2.76953e-07	4.54706e-05	3.33404e-05	CD9/ACTB/CLIC1/FCER1G/ACTG1/PPIA/APOE/MYL12A	8
Regulation of lipid localization	Regulation of lipid localization	9/96	183/19436	3.06271e-07	4.7538e-05	3.48562e-05	ANXA2/TSPO/LPL/DBI/APOE/TREM2/SPP1/APOC1/FABP3	9
Regulation of supramolecular fiber organization	Regulation of supramolecular fiber organization	12/96	374/19436	3.15867e-07	4.7538e-05	3.48562e-05	CAPG/S100A10/PFN1/TMSB4X/ARPC3/ACTG1/RHOA/APOE/ARPC1B/RGCC/ARPC2/TREM2	12
Pathogenic escherichia coli infection	Pathogenic escherichia coli infection	6/96	56/19436	3.29828e-07	4.76536e-05	3.4941e-05	ACTB/ARPC3/ACTG1/RHOA/ARPC1B/ARPC2	6
Agnosia	Agnosia	5/96	31/19436	4.06151e-07	5.52446e-05	4.05069e-05	TYROBP/GRN/APOE/ATP6AP2/TREM2	5
Phagocytic vesicle	Phagocytic vesicle	8/96	138/19436	4.12958e-07	5.52446e-05	4.05069e-05	VIM/CYBA/ATP6V0B/B2M/VAMP8/ACTG1/ATP6V0E1/CTSS	8
Endocytic vesicle membrane	Endocytic vesicle membrane	9/96	194/19436	5.01132e-07	6.46461e-05	4.74003e-05	CD9/CYBA/ATP6V0B/B2M/MARCO/VAMP8/APOE/ATP6V0E1/AP2S1	9
Regulation of actin filament based process	Regulation of actin filament based process	12/96	392/19436	5.20662e-07	6.48486e-05	4.75489e-05	CAPG/S100A10/PFN1/TMSB4X/ARPC3/ACTG1/RHOA/ARPC1B/RGCC/ARPC2/ARHGDIB/RHOG	12
Phospholipase inhibitor activity	Phospholipase inhibitor activity	4/96	14/19436	5.3861e-07	6.48486e-05	4.75489e-05	ANXA2/ANXA1/APOC1/ANXA4	4
Systemic lupus erythematosus	Systemic lupus erythematosus	5/96	34/19436	6.57394e-07	7.6597e-05	5.61631e-05	C1QC/ACP5/SPP1/C1QB/C1QA	5
Mental deterioration	Mental deterioration	11/96	333/19436	7.63367e-07	8.6165e-05	6.31786e-05	CSTB/CTSD/PRDX1/FTL/ACTB/TYROBP/GRN/NPC2/APOE/COMT/TREM2	11
Regulation of actin filament organization	Regulation of actin filament organization	10/96	268/19436	8.36124e-07	9.08955e-05	6.66471e-05	CAPG/S100A10/PFN1/TMSB4X/ARPC3/ACTG1/RHOA/ARPC1B/RGCC/ARPC2	10
Antigen processing and presentation of peptide or polysaccharide antigen via mhc class ii	Antigen processing and presentation of peptide or polysaccharide antigen via mhc class ii	5/96	36/19436	8.83739e-07	9.08955e-05	6.66471e-05	CTSD/FCER1G/B2M/TREM2/CTSS	5
Proteoglycan binding	Proteoglycan binding	5/96	36/19436	8.83739e-07	9.08955e-05	6.66471e-05	CTSB/LPL/APOE/GPNMB/CTSS	5
Regulation of lipid transport	Regulation of lipid transport	8/96	153/19436	9.05935e-07	9.08955e-05	6.66471e-05	ANXA2/TSPO/DBI/APOE/TREM2/SPP1/APOC1/FABP3	8
Pigment granule	Pigment granule	7/96	109/19436	1.13589e-06	0.000110888	8.13059e-05	ANXA2/CTSB/CTSD/CAPG/PRDX1/CD63/GPNMB	7
Echolalia	Echolalia	5/96	38/19436	1.1675e-06	0.000110974	8.13691e-05	ACTB/GRN/ACTG1/ATP6AP2/TREM2	5
Platelet aggregation	Platelet aggregation	6/96	70/19436	1.25994e-06	0.00011669	8.55602e-05	CD9/ACTB/CLIC1/ACTG1/PPIA/MYL12A	6
Protein lipid complex	Protein lipid complex	5/96	39/19436	1.33397e-06	0.000120213	8.81439e-05	LPL/DBI/APOE/APOC1/PLA2G7	5
Positive regulation of lipid localization	Positive regulation of lipid localization	7/96	112/19436	1.36455e-06	0.000120213	8.81439e-05	ANXA2/LPL/DBI/APOE/TREM2/SPP1/FABP3	7
Lipase inhibitor activity	Lipase inhibitor activity	4/96	18/19436	1.62173e-06	0.000139469	0.000102262	ANXA2/ANXA1/APOC1/ANXA4	4
Negative regulation of cytokine production	Negative regulation of cytokine production	11/96	365/19436	1.86779e-06	0.000156894	0.000115039	TSPO/TYROBP/TMSB4X/ACP5/RGCC/ANXA1/TREM2/GPNMB/LILRB4/VSIG4/ANXA4	11
Myeloid leukocyte migration	Myeloid leukocyte migration	9/96	230/19436	2.06574e-06	0.000169579	0.00012434	CD9/FCER1G/LGALS3/PPIA/ANXA1/SPI1/TREM2/PLA2G7/RHOG	9
Actin filament organization	Actin filament organization	12/96	449/19436	2.15615e-06	0.000173067	0.000126898	CAPG/S100A10/PFN1/CFL1/TMSB4X/ARPC3/ACTG1/RHOA/ARPC1B/RGCC/ARPC2/RHOG	12
Leukocyte mediated immunity	Leukocyte mediated immunity	12/96	451/19436	2.25748e-06	0.000177261	0.000129973	PRDX1/TYROBP/FCER1G/C1QC/B2M/VAMP8/SPI1/TREM2/C1QB/C1QA/LILRB4/FCGR3A	12
Vacuolar membrane	Vacuolar membrane	12/96	452/19436	2.30971e-06	0.000177504	0.000130151	ANXA2/CTSD/ATP6V1F/GRN/ATP6V0B/CD63/VAMP8/CD68/BRI3/ATP6AP2/ATP6V0E1/AP2S1	12
Negative regulation of cell adhesion	Negative regulation of cell adhesion	10/96	305/19436	2.6791e-06	0.000201602	0.00014782	CD9/LGALS3/RHOA/RGCC/ANXA1/SPI1/GPNMB/LILRB4/VSIG4/ARHGDIB	10
Cell junction disassembly	Cell junction disassembly	4/96	21/19436	3.13607e-06	0.000222108	0.000162856	C1QC/TREM2/C1QB/C1QA	4
Neurofibrillary tangles	Neurofibrillary tangles	4/96	21/19436	3.13607e-06	0.000222108	0.000162856	GRN/NPC2/APOE/TREM2	4
Neutrophil activation involved in immune response	Neutrophil activation involved in immune response	4/96	21/19436	3.13607e-06	0.000222108	0.000162856	TYROBP/FCER1G/VAMP8/SPI1	4
Lipid localization	Lipid localization	12/96	469/19436	3.37681e-06	0.000234558	0.000171985	ANXA2/TSPO/FABP5/LPL/DBI/NPC2/APOE/ANXA1/TREM2/SPP1/APOC1/FABP3	12
Dementia	Dementia	8/96	184/19436	3.61131e-06	0.000246114	0.000180458	CSTB/PRDX1/FTL/TYROBP/GRN/NPC2/APOE/TREM2	8
Tumor necrosis factor superfamily cytokine production	Tumor necrosis factor superfamily cytokine production	8/96	188/19436	4.23479e-06	0.00028326	0.000207694	TSPO/TYROBP/LPL/CYBA/ACP5/TREM2/GPNMB/LILRB4	8
Positive regulation of lipid transport	Positive regulation of lipid transport	6/96	87/19436	4.53612e-06	0.000297899	0.000218428	ANXA2/DBI/APOE/TREM2/SPP1/FABP3	6
Maintenance of location	Maintenance of location	10/96	330/19436	5.3848e-06	0.00034668	0.000254196	FTH1/FTL/TSPO/GSTO1/TMSB4X/LPL/CYBA/TXN/APOE/TREM2	10
Regulation of systemic arterial blood pressure by renin angiotensin	Regulation of systemic arterial blood pressure by renin angiotensin	4/96	24/19436	5.505e-06	0.00034668	0.000254196	CTSZ/CYBA/RHOA/ATP6AP2	4
Apoptotic cell clearance	Apoptotic cell clearance	5/96	52/19436	5.72391e-06	0.00034668	0.000254196	TYROBP/MARCO/ANXA1/TREM2/RHOG	5
Actin cytoskeleton	Actin cytoskeleton	12/96	494/19436	5.73401e-06	0.00034668	0.000254196	CAPG/ACTB/CFL1/MYL6/ARPC3/CYBA/ACTG1/ARPC1B/ARPC2/ANXA1/CAP1/MYL12A	12
Actin polymerization or depolymerization	Actin polymerization or depolymerization	8/96	196/19436	5.75881e-06	0.00034668	0.000254196	CAPG/PFN1/CFL1/TMSB4X/ARPC3/RHOA/ARPC1B/ARPC2	8
Azurophil granule lumen	Azurophil granule lumen	6/96	91/19436	5.89337e-06	0.000348965	0.000255871	ANXA2/FTL/FABP5/GRN/NPC2/CAP1	6
Homotypic cell cell adhesion	Homotypic cell cell adhesion	6/96	92/19436	6.27959e-06	0.000360946	0.000264656	CD9/ACTB/CLIC1/ACTG1/PPIA/MYL12A	6
Plasma lipoprotein particle clearance	Plasma lipoprotein particle clearance	5/96	53/19436	6.29557e-06	0.000360946	0.000264656	ANXA2/LIPA/APOE/TREM2/APOC1	5
Negative regulation of cell cell adhesion	Negative regulation of cell cell adhesion	8/96	199/19436	6.43903e-06	0.000363403	0.000266457	CD9/LGALS3/RGCC/ANXA1/SPI1/GPNMB/LILRB4/VSIG4	8
Vibrio cholerae infection	Vibrio cholerae infection	5/96	54/19436	6.91099e-06	0.000384038	0.000281588	ACTB/ATP6V1F/ATP6V0B/ACTG1/ATP6V0E1	5
Myeloid cell activation involved in immune response	Myeloid cell activation involved in immune response	6/96	95/19436	7.56327e-06	0.000402234	0.00029493	TYROBP/GRN/FCER1G/VAMP8/SPI1/TREM2	6
Mutism	Mutism	5/96	55/19436	7.57252e-06	0.000402234	0.00029493	FTL/ACTB/GRN/ACTG1/TREM2	5
Tertiary granule lumen	Tertiary granule lumen	5/96	55/19436	7.57252e-06	0.000402234	0.00029493	CSTB/CTSD/FTH1/B2M/CTSS	5
Proton transporting two sector atpase complex proton transporting domain	Proton transporting two sector atpase complex proton transporting domain	4/96	26/19436	7.68672e-06	0.000402383	0.000295039	ATP6V0B/ATP6AP2/ATP6V0E1/ATP5MC3	4
Negative regulation of immune system process	Negative regulation of immune system process	11/96	425/19436	7.98797e-06	0.000412179	0.000302222	TYROBP/GRN/LGALS3/C1QC/CD68/ANXA1/SPI1/TREM2/GPNMB/LILRB4/VSIG4	11
Dysphasia	Dysphasia	5/96	56/19436	8.28259e-06	0.000418108	0.000306569	ACTB/GRN/ACTG1/COMT/TREM2	5
Blood microparticle	Blood microparticle	7/96	147/19436	8.33439e-06	0.000418108	0.000306569	ACTB/PFN1/CLIC1/C1QC/ACTG1/APOE/C1QB	7
Proton transporting v type atpase complex	Proton transporting v type atpase complex	4/96	27/19436	8.98945e-06	0.000444793	0.000326135	ATP6V1F/ATP6V0B/ATP6AP2/ATP6V0E1	4
Regulation of endocytosis	Regulation of endocytosis	8/96	211/19436	9.88161e-06	0.000482329	0.000353657	ANXA2/LGALS3/B2M/CD63/APOE/TREM2/APOC1/AP2S1	8
Regulation of immune effector process	Regulation of immune effector process	10/96	355/19436	1.0201e-05	0.000491282	0.000360222	TYROBP/GRN/LGALS3/B2M/VAMP8/ANXA1/SPI1/TREM2/LILRB4/VSIG4	10
Structural constituent of cytoskeleton	Structural constituent of cytoskeleton	6/96	103/19436	1.20547e-05	0.000572914	0.000420077	VIM/ACTB/ARPC3/ACTG1/ARPC1B/ARPC2	6
Maintenance of location in cell	Maintenance of location in cell	8/96	218/19436	1.25277e-05	0.000587664	0.000430892	FTH1/FTL/TSPO/GSTO1/TMSB4X/CYBA/TXN/APOE	8
Positive regulation of defense response	Positive regulation of defense response	9/96	288/19436	1.27728e-05	0.000591479	0.000433689	TYROBP/GRN/LGALS1/LPL/CYBA/VAMP8/SPI1/TREM2/PLA2G7	9
Regulation of leukocyte migration	Regulation of leukocyte migration	8/96	219/19436	1.29504e-05	0.000592114	0.000434155	CD9/LGALS3/RHOA/ANXA1/SPI1/TREM2/PLA2G7/RHOG	8
Regulation of actin filament length	Regulation of actin filament length	7/96	158/19436	1.33528e-05	0.000602881	0.00044205	CAPG/PFN1/TMSB4X/ARPC3/RHOA/ARPC1B/ARPC2	7
Cell activation involved in immune response	Cell activation involved in immune response	9/96	291/19436	1.38707e-05	0.000605423	0.000443913	TYROBP/GRN/FCER1G/LGALS3/LGALS1/VAMP8/ANXA1/SPI1/TREM2	9
Antigen processing and presentation of exogenous peptide antigen via mhc class ii	Antigen processing and presentation of exogenous peptide antigen via mhc class ii	4/96	30/19436	1.38789e-05	0.000605423	0.000443913	CTSD/FCER1G/B2M/CTSS	4
Positive regulation of hemopoiesis	Positive regulation of hemopoiesis	7/96	159/19436	1.3912e-05	0.000605423	0.000443913	TYROBP/LGALS3/LGALS1/RHOA/ANXA1/TREM2/LILRB4	7
Antigen processing and presentation of peptide antigen	Antigen processing and presentation of peptide antigen	5/96	63/19436	1.48308e-05	0.000637282	0.000467273	CTSD/FCER1G/B2M/TREM2/CTSS	5
Antigen processing and presentation	Antigen processing and presentation	6/96	107/19436	1.49969e-05	0.000637282	0.000467273	CTSD/FCER1G/B2M/CD68/TREM2/CTSS	6
Regulation of hemopoiesis	Regulation of hemopoiesis	10/96	374/19436	1.60156e-05	0.000666882	0.000488977	TYROBP/LGALS3/LGALS1/C1QC/B2M/RHOA/ANXA1/SPI1/TREM2/LILRB4	10
Regulation of cell cell adhesion	Regulation of cell cell adhesion	11/96	458/19436	1.60628e-05	0.000666882	0.000488977	CD9/LGALS3/LGALS1/B2M/RHOA/RGCC/ANXA1/SPI1/GPNMB/LILRB4/VSIG4	11
Hemostasis	Hemostasis	8/96	228/19436	1.73266e-05	0.000711179	0.000521457	CD9/ACTB/CLIC1/FCER1G/ACTG1/PPIA/APOE/MYL12A	8
Activation of immune response	Activation of immune response	10/96	379/19436	1.79529e-05	0.000724465	0.000531198	TYROBP/FCER1G/LGALS3/C1QC/RGCC/TREM2/C1QB/C1QA/LILRB4/VSIG4	10
Abnormality of complement system	Abnormality of complement system	4/96	32/19436	1.80742e-05	0.000724465	0.000531198	C1QC/SPP1/C1QB/C1QA	4
Actin filament polymerization	Actin filament polymerization	7/96	166/19436	1.83944e-05	0.000724465	0.000531198	CAPG/PFN1/TMSB4X/ARPC3/RHOA/ARPC1B/ARPC2	7
Ferric iron binding	Ferric iron binding	3/96	11/19436	1.87227e-05	0.000724465	0.000531198	FTH1/FTL/ACP5	3
Lack of insight	Lack of insight	3/96	11/19436	1.87227e-05	0.000724465	0.000531198	TYROBP/GRN/TREM2	3
Negative regulation of transport	Negative regulation of transport	11/96	466/19436	1.88537e-05	0.000724465	0.000531198	ANXA2/GSTO1/FABP5/OAZ1/LGALS3/VAMP8/TXN/APOE/ANXA1/SPI1/APOC1	11
Negative regulation of immune effector process	Negative regulation of immune effector process	6/96	112/19436	1.94634e-05	0.00074002	0.000542604	GRN/LGALS3/ANXA1/SPI1/LILRB4/VSIG4	6
Abnormal macrophage morphology	Abnormal macrophage morphology	4/96	33/19436	2.04896e-05	0.000749442	0.000549512	CYBA/NPC2/LIPA/APOE	4
Protein containing complex remodeling	Protein containing complex remodeling	4/96	33/19436	2.04896e-05	0.000749442	0.000549512	LPL/APOE/APOC1/PLA2G7	4
Leukocyte migration	Leukocyte migration	10/96	385/19436	2.05412e-05	0.000749442	0.000549512	CD9/FCER1G/LGALS3/RHOA/PPIA/ANXA1/SPI1/TREM2/PLA2G7/RHOG	10
Regulation of body fluid levels	Regulation of body fluid levels	10/96	385/19436	2.05412e-05	0.000749442	0.000549512	CD9/ACTB/CLIC1/FCER1G/CYBA/VAMP8/ACTG1/PPIA/APOE/MYL12A	10
Caudate atrophy	Caudate atrophy	3/96	12/19436	2.48742e-05	0.000874795	0.000641425	FTL/TYROBP/TREM2	3
Proton transporting v type atpase v0 domain	Proton transporting v type atpase v0 domain	3/96	12/19436	2.48742e-05	0.000874795	0.000641425	ATP6V0B/ATP6AP2/ATP6V0E1	3
Senile plaques	Senile plaques	3/96	12/19436	2.48742e-05	0.000874795	0.000641425	GRN/APOE/TREM2	3
Parkinsonism	Parkinsonism	6/96	117/19436	2.49457e-05	0.000874795	0.000641425	FTL/GRN/APOE/ATP6AP2/TREM2/PCDH19	6
Regulation of inflammatory response	Regulation of inflammatory response	10/96	397/19436	2.6693e-05	0.00092707	0.000679754	GRN/TMSB4X/LGALS1/LPL/VAMP8/ACP5/APOE/ANXA1/TREM2/PLA2G7	10
Regulation of protein containing complex assembly	Regulation of protein containing complex assembly	10/96	401/19436	2.90675e-05	0.000999921	0.000733171	CAPG/PFN1/LGALS3/TMSB4X/ARPC3/RHOA/APOE/ARPC1B/ARPC2/TREM2	10
Negative regulation of immune response	Negative regulation of immune response	7/96	179/19436	2.98816e-05	0.00101823	0.000746595	GRN/LGALS3/ANXA1/SPI1/TREM2/LILRB4/VSIG4	7
Psychosis	Psychosis	6/96	121/19436	3.01727e-05	0.00101854	0.000746823	FTL/GRN/NPC2/TREM2/SPP1/PCDH19	6
Chylomicron	Chylomicron	3/96	13/19436	3.22206e-05	0.00106961	0.000784266	LPL/APOE/APOC1	3
Phosphatidylcholine metabolic process	Phosphatidylcholine metabolic process	5/96	74/19436	3.25647e-05	0.00106961	0.000784266	FABP5/DBI/APOC1/FABP3/PLA2G7	5
Endosome lumen	Endosome lumen	4/96	37/19436	3.25738e-05	0.00106961	0.000784266	CTSB/B2M/CD63/CTSS	4
Complement activation	Complement activation	6/96	125/19436	3.62462e-05	0.00115931	0.000850042	C1QC/RGCC/TREM2/C1QB/C1QA/VSIG4	6
Antigen processing and presentation of exogenous peptide antigen	Antigen processing and presentation of exogenous peptide antigen	4/96	38/19436	3.62687e-05	0.00115931	0.000850042	CTSD/FCER1G/B2M/CTSS	4
Regulation of systemic arterial blood pressure by hormone	Regulation of systemic arterial blood pressure by hormone	4/96	38/19436	3.62687e-05	0.00115931	0.000850042	CTSZ/CYBA/RHOA/ATP6AP2	4
Phagocytic vesicle membrane	Phagocytic vesicle membrane	5/96	77/19436	3.9478e-05	0.00124559	0.000913301	CYBA/ATP6V0B/B2M/VAMP8/ATP6V0E1	5
Cell leading edge	Cell leading edge	10/96	416/19436	3.96575e-05	0.00124559	0.000913301	S100A11/S100A6/CAPG/VIM/ACTB/CFL1/ARPC3/RHOA/ARPC2/ATP6AP2	10
S100 protein binding	S100 protein binding	3/96	14/19436	4.08611e-05	0.00126396	0.000926773	S100A11/S100A6/ANXA2	3
Cadherin binding	Cadherin binding	9/96	334/19436	4.09626e-05	0.00126396	0.000926773	S100A11/ANXA2/CAPG/PRDX1/PFN1/CLIC1/TAGLN2/PKM/ANXA1	9
Synapse organization	Synapse organization	10/96	418/19436	4.12922e-05	0.00126396	0.000926773	ACTB/PFN1/CFL1/C1QC/ACTG1/RHOA/APOE/TREM2/C1QB/C1QA	10
Negative regulation of tumor necrosis factor superfamily cytokine production	Negative regulation of tumor necrosis factor superfamily cytokine production	5/96	79/19436	4.46831e-05	0.00135626	0.000994451	TSPO/ACP5/TREM2/GPNMB/LILRB4	5
Interleukin 1 production	Interleukin 1 production	6/96	130/19436	4.51786e-05	0.00135987	0.000997099	TYROBP/LPL/ACP5/ANXA1/TREM2/LILRB4	6
Regulation of sterol transport	Regulation of sterol transport	5/96	80/19436	4.74769e-05	0.00141725	0.00103916	ANXA2/TSPO/APOE/TREM2/APOC1	5
Sterol transport	Sterol transport	6/96	132/19436	4.92108e-05	0.00145696	0.00106829	ANXA2/TSPO/NPC2/APOE/TREM2/APOC1	6
Atrophy degeneration involving the caudate nucleus	Atrophy degeneration involving the caudate nucleus	3/96	15/19436	5.08935e-05	0.00148248	0.00108699	FTL/TYROBP/TREM2	3
Regulation of plasminogen activation	Regulation of plasminogen activation	3/96	15/19436	5.08935e-05	0.00148248	0.00108699	ANXA2/CTSZ/S100A10	3
Wound healing	Wound healing	10/96	431/19436	5.33908e-05	0.00154278	0.00113121	CD9/ACTB/CLIC1/FCER1G/ACTG1/RHOA/PPIA/APOE/ANXA1/MYL12A	10
Response to axon injury	Response to axon injury	5/96	83/19436	5.66753e-05	0.00162469	0.00119127	TSPO/TYROBP/GRN/TREM2/SPP1	5
Regulation of cellular component size	Regulation of cellular component size	9/96	350/19436	5.8802e-05	0.00167239	0.00122624	CAPG/PFN1/TMSB4X/ARPC3/RHOA/APOE/ARPC1B/ARPC2/SPP1	9
Astrocyte development	Astrocyte development	4/96	43/19436	5.95022e-05	0.00167908	0.00123115	VIM/GRN/TREM2/C1QA	4
Regulation of protein polymerization	Regulation of protein polymerization	7/96	200/19436	6.04848e-05	0.00169358	0.00124178	CAPG/PFN1/TMSB4X/ARPC3/RHOA/ARPC1B/ARPC2	7
Atp metabolic process	Atp metabolic process	8/96	273/19436	6.23516e-05	0.00173241	0.00127026	TSPO/TMSB4X/RHOA/FBP1/PKM/TREM2/ATP5MC3/ATP5F1E	8
Positive regulation of response to external stimulus	Positive regulation of response to external stimulus	10/96	441/19436	6.46474e-05	0.00178249	0.00130697	TYROBP/GRN/TMSB4X/LGALS1/LPL/CYBA/VAMP8/SPI1/TREM2/PLA2G7	10
Antioxidant activity	Antioxidant activity	5/96	86/19436	6.71928e-05	0.00182796	0.00134031	PRDX1/GSTO1/TXN/MGST3/APOE	5
Abnormality of humoral immunity	Abnormality of humoral immunity	8/96	276/19436	6.73085e-05	0.00182796	0.00134031	C1QC/B2M/ATP6AP2/SPP1/POMP/C1QB/C1QA/PLA2G7	8
Lymphocyte mediated immunity	Lymphocyte mediated immunity	9/96	357/19436	6.84552e-05	0.00184523	0.00135297	PRDX1/FCER1G/C1QC/B2M/TREM2/C1QB/C1QA/LILRB4/FCGR3A	9
Adaptive immune response based on somatic recombination of immune receptors built from immunoglobulin superfamily domains	Adaptive immune response based on somatic recombination of immune receptors built from immunoglobulin superfamily domains	9/96	363/19436	7.77615e-05	0.0020661	0.00151492	FCER1G/C1QC/B2M/ANXA1/TREM2/C1QB/C1QA/LILRB4/FCGR3A	9
Cerebral inclusion bodies	Cerebral inclusion bodies	4/96	46/19436	7.77933e-05	0.0020661	0.00151492	GRN/NPC2/APOE/TREM2	4
Regulation of atp metabolic process	Regulation of atp metabolic process	5/96	89/19436	7.91552e-05	0.0020718	0.0015191	TSPO/TMSB4X/RHOA/FBP1/TREM2	5
Ribonucleoside triphosphate metabolic process	Ribonucleoside triphosphate metabolic process	5/96	89/19436	7.91552e-05	0.0020718	0.0015191	TMSB4X/RHOA/TREM2/ATP5MC3/ATP5F1E	5
Positive regulation of inflammatory response	Positive regulation of inflammatory response	6/96	145/19436	8.29924e-05	0.00215449	0.00157974	GRN/LGALS1/LPL/VAMP8/TREM2/PLA2G7	6
Regulation of leukocyte differentiation	Regulation of leukocyte differentiation	8/96	285/19436	8.41876e-05	0.00215449	0.00157974	TYROBP/LGALS3/LGALS1/C1QC/RHOA/ANXA1/TREM2/LILRB4	8
Antigen processing and presentation of exogenous antigen	Antigen processing and presentation of exogenous antigen	4/96	47/19436	8.47094e-05	0.00215449	0.00157974	CTSD/FCER1G/B2M/CTSS	4
Microglial cell activation	Microglial cell activation	4/96	47/19436	8.47094e-05	0.00215449	0.00157974	TYROBP/GRN/TREM2/C1QA	4
Abnormality of skin physiology	Abnormality of skin physiology	10/96	456/19436	8.5297e-05	0.00215449	0.00157974	CTSB/CYBA/B2M/ACP5/LIPA/COMT/GPNMB/SPP1/POMP/PLA2G7	10
Organic hydroxy compound transport	Organic hydroxy compound transport	8/96	286/19436	8.62625e-05	0.00216375	0.00158652	ANXA2/TSPO/ACTB/NPC2/APOE/TREM2/SPP1/APOC1	8
B cell mediated immunity	B cell mediated immunity	7/96	212/19436	8.72155e-05	0.00217257	0.00159299	FCER1G/C1QC/B2M/TREM2/C1QB/C1QA/FCGR3A	7
Apolipoprotein binding	Apolipoprotein binding	3/96	18/19436	9.02959e-05	0.00218892	0.00160498	LPL/TREM2/LILRB4	3
Cadherin binding involved in cell cell adhesion	Cadherin binding involved in cell cell adhesion	3/96	18/19436	9.02959e-05	0.00218892	0.00160498	S100A11/ANXA2/ANXA1	3
Macrophage activation involved in immune response	Macrophage activation involved in immune response	3/96	18/19436	9.02959e-05	0.00218892	0.00160498	TYROBP/GRN/TREM2	3
Perseveration	Perseveration	3/96	18/19436	9.02959e-05	0.00218892	0.00160498	GRN/NPC2/TREM2	3
Regulation of systemic arterial blood pressure mediated by a chemical signal	Regulation of systemic arterial blood pressure mediated by a chemical signal	4/96	48/19436	9.2062e-05	0.00221685	0.00162546	CTSZ/CYBA/RHOA/ATP6AP2	4
Gliogenesis	Gliogenesis	8/96	291/19436	9.72852e-05	0.00232711	0.00170631	CD9/TSPO/VIM/GRN/RHOA/ANXA1/TREM2/C1QA	8
Dendritic cell differentiation	Dendritic cell differentiation	4/96	49/19436	9.98676e-05	0.00235766	0.0017287	LGALS3/LGALS1/SPI1/TREM2	4
Protein lipid complex subunit organization	Protein lipid complex subunit organization	4/96	49/19436	9.98676e-05	0.00235766	0.0017287	LPL/APOE/APOC1/PLA2G7	4
Frontal lobe dementia	Frontal lobe dementia	3/96	19/19436	0.000106843	0.00250595	0.00183743	FTL/TYROBP/TREM2	3
Fc gamma r mediated phagocytosis	Fc gamma r mediated phagocytosis	5/96	96/19436	0.000113436	0.00264343	0.00193824	CFL1/ARPC3/ARPC1B/ARPC2/FCGR3A	5
Lysosomal lumen	Lysosomal lumen	5/96	97/19436	0.000119137	0.00275849	0.0020226	CTSB/CTSD/NPC2/LIPA/CTSS	5
Positive regulation of endocytosis	Positive regulation of endocytosis	5/96	98/19436	0.000125056	0.00286325	0.00209942	ANXA2/B2M/CD63/APOE/TREM2	5
Triglyceride rich plasma lipoprotein particle	Triglyceride rich plasma lipoprotein particle	3/96	20/19436	0.000125248	0.00286325	0.00209942	LPL/APOE/APOC1	3
Enzyme inhibitor activity	Enzyme inhibitor activity	9/96	389/19436	0.000131365	0.00298421	0.00218811	CSTB/ANXA2/OAZ1/LGALS3/RNH1/ANXA1/APOC1/LILRB4/ANXA4	9
Personality changes	Personality changes	4/96	53/19436	0.000135955	0.00306919	0.00225041	TYROBP/GRN/APOE/TREM2	4
Cellular oxidant detoxification	Cellular oxidant detoxification	5/96	100/19436	0.000137567	0.00308629	0.00226296	PRDX1/GSTO1/TXN/MGST3/APOE	5
Regulation of actomyosin structure organization	Regulation of actomyosin structure organization	5/96	101/19436	0.000144171	0.00321449	0.00235695	S100A10/PFN1/ACTG1/RHOA/RGCC	5
Cellular response to low density lipoprotein particle stimulus	Cellular response to low density lipoprotein particle stimulus	3/96	21/19436	0.000145599	0.00321936	0.00236053	CD9/FCER1G/LPL	3
Positive regulation of organelle organization	Positive regulation of organelle organization	10/96	487/19436	0.000146172	0.00321936	0.00236053	ANXA2/CAPG/S100A10/PFN1/GRN/RHOA/RGCC/ARPC2/ANXA1/TREM2	10
Negative regulation of lymphocyte activation	Negative regulation of lymphocyte activation	6/96	161/19436	0.000147535	0.00322968	0.00236809	TYROBP/LGALS3/ANXA1/GPNMB/LILRB4/VSIG4	6
Extracellular matrix binding	Extracellular matrix binding	4/96	55/19436	0.000157158	0.0034196	0.00250735	LGALS3/LGALS1/SPP1/CTSS	4
Regulation of protein localization to plasma membrane	Regulation of protein localization to plasma membrane	5/96	103/19436	0.000158105	0.00341961	0.00250736	ACTB/LGALS3/VAMP8/TREM2/RHOG	5
Cell chemotaxis	Cell chemotaxis	8/96	315/19436	0.000167768	0.00359033	0.00263253	FCER1G/LGALS3/TMSB4X/PPIA/ANXA1/SPI1/PLA2G7/RHOG	8
Regulation of superoxide anion generation	Regulation of superoxide anion generation	3/96	22/19436	0.000167986	0.00359033	0.00263253	TYROBP/CYBA/ACP5	3
Regulation of response to wounding	Regulation of response to wounding	6/96	166/19436	0.000174284	0.00370302	0.00271516	CD9/GRN/ACTG1/APOE/ANXA1/SPP1	6
Receptor metabolic process	Receptor metabolic process	6/96	167/19436	0.000180066	0.00373488	0.00273852	ANXA2/CD9/FCER1G/CD63/APOE/LILRB4	6
Atp biosynthetic process	Atp biosynthetic process	4/96	57/19436	0.000180652	0.00373488	0.00273852	TMSB4X/TREM2/ATP5MC3/ATP5F1E	4
Macrophage activation	Macrophage activation	5/96	106/19436	0.000180909	0.00373488	0.00273852	TYROBP/GRN/TREM2/C1QA/VSIG4	5
Regulation of actin filament bundle assembly	Regulation of actin filament bundle assembly	5/96	106/19436	0.000180909	0.00373488	0.00273852	S100A10/PFN1/ACTG1/RHOA/RGCC	5
Abnormal thrombocyte morphology	Abnormal thrombocyte morphology	9/96	406/19436	0.000180953	0.00373488	0.00273852	PRDX1/TALDO1/ACP5/LIPA/APOE/ARPC1B/COMT/SPP1/POMP	9
Abnormal brain positron emission tomography	Abnormal brain positron emission tomography	3/96	23/19436	0.000192493	0.00392816	0.00288024	GRN/APOE/TREM2	3
Sterol transfer activity	Sterol transfer activity	3/96	23/19436	0.000192493	0.00392816	0.00288024	TSPO/NPC2/APOE	3
Stress fiber assembly	Stress fiber assembly	5/96	109/19436	0.000206142	0.00416856	0.00305651	S100A10/PFN1/ACTG1/RHOA/RGCC	5
Azurophil granule membrane	Azurophil granule membrane	4/96	59/19436	0.000206582	0.00416856	0.00305651	CD63/VAMP8/CD68/BRI3	4
Astrocyte activation	Astrocyte activation	3/96	24/19436	0.000219206	0.00435039	0.00318983	GRN/TREM2/C1QA	3
Immunoglobulin binding	Immunoglobulin binding	3/96	24/19436	0.000219206	0.00435039	0.00318983	FCER1G/LGALS3/FCGR3A	3
Vacuolar acidification	Vacuolar acidification	3/96	24/19436	0.000219206	0.00435039	0.00318983	GRN/ATP6AP2/ATP6V0E1	3
Nucleoside triphosphate metabolic process	Nucleoside triphosphate metabolic process	5/96	111/19436	0.000224397	0.00442908	0.00324753	TMSB4X/RHOA/TREM2/ATP5MC3/ATP5F1E	5
Regulation of lipid biosynthetic process	Regulation of lipid biosynthetic process	6/96	175/19436	0.000231988	0.0045409	0.00332952	TSPO/FABP5/APOE/ANXA1/APOC1/FABP3	6
Leukocyte proliferation	Leukocyte proliferation	8/96	331/19436	0.000234861	0.0045409	0.00332952	TYROBP/LGALS3/ANXA1/TREM2/GPNMB/LILRB4/VSIG4/FCGR3A	8
Ficolin 1 rich granule membrane	Ficolin 1 rich granule membrane	4/96	61/19436	0.000235091	0.0045409	0.00332952	FCER1G/LGALS3/RHOA/ATP6AP2	4
Positive regulation of actin filament bundle assembly	Positive regulation of actin filament bundle assembly	4/96	61/19436	0.000235091	0.0045409	0.00332952	S100A10/PFN1/RHOA/RGCC	4
Positive regulation of supramolecular fiber organization	Positive regulation of supramolecular fiber organization	6/96	176/19436	0.000239229	0.00459625	0.0033701	S100A10/PFN1/RHOA/APOE/RGCC/ARPC2	6
Regulation of nik nf kappab signaling	Regulation of nik nf kappab signaling	5/96	113/19436	0.000243858	0.00466039	0.00341713	PRDX1/TMSB4X/RHOA/SPI1/TREM2	5
Abnormal caudate nucleus morphology	Abnormal caudate nucleus morphology	3/96	25/19436	0.000248207	0.00469384	0.00344166	FTL/TYROBP/TREM2	3
Plasminogen activation	Plasminogen activation	3/96	25/19436	0.000248207	0.00469384	0.00344166	ANXA2/CTSZ/S100A10	3
Receptor internalization	Receptor internalization	5/96	114/19436	0.000254056	0.00477944	0.00350442	ANXA2/CD9/FCER1G/CD63/LILRB4	5
Regulation of leukocyte proliferation	Regulation of leukocyte proliferation	7/96	254/19436	0.000265756	0.00497363	0.0036468	TYROBP/LGALS3/ANXA1/GPNMB/LILRB4/VSIG4/FCGR3A	7
Positive regulation of cell activation	Positive regulation of cell activation	9/96	429/19436	0.000272096	0.00506603	0.00371455	TYROBP/LGALS1/B2M/VAMP8/RHOA/ANXA1/TREM2/LILRB4/FCGR3A	9
Leukocyte transendothelial migration	Leukocyte transendothelial migration	5/96	116/19436	0.000275424	0.00508384	0.00372762	ACTB/CYBA/ACTG1/RHOA/MYL12A	5
Regulation of lipid metabolic process	Regulation of lipid metabolic process	8/96	339/19436	0.000275868	0.00508384	0.00372762	TSPO/FABP5/NPC2/APOE/ANXA1/TREM2/APOC1/FABP3	8
Ferrous iron binding	Ferrous iron binding	3/96	26/19436	0.000279579	0.00512609	0.0037586	FTH1/FTL/ACP5	3
Regulation of small molecule metabolic process	Regulation of small molecule metabolic process	8/96	342/19436	0.000292682	0.00531239	0.0038952	FABP5/TMSB4X/FBP1/APOE/ANXA1/TREM2/APOC1/FABP3	8
Regulation of t cell activation	Regulation of t cell activation	8/96	342/19436	0.000292682	0.00531239	0.0038952	LGALS3/LGALS1/B2M/RHOA/ANXA1/GPNMB/LILRB4/VSIG4	8
Mononuclear cell differentiation	Mononuclear cell differentiation	9/96	434/19436	0.000296261	0.00535048	0.00392312	FCER1G/LGALS3/LGALS1/B2M/RHOA/ANXA1/SPI1/TREM2/LILRB4	9
Cerebral cortical atrophy	Cerebral cortical atrophy	8/96	344/19436	0.00030435	0.00546922	0.00401019	PRDX1/ACTB/TYROBP/GRN/ACTG1/APOE/BCAP31/TREM2	8
High density lipoprotein particle	High density lipoprotein particle	3/96	27/19436	0.000313403	0.00557641	0.00408878	APOE/APOC1/PLA2G7	3
Laminin binding	Laminin binding	3/96	27/19436	0.000313403	0.00557641	0.00408878	LGALS3/LGALS1/CTSS	3
Long chain fatty acid transport	Long chain fatty acid transport	4/96	66/19436	0.000318619	0.0056139	0.00411627	FABP5/APOE/ANXA1/FABP3	4
Positive regulation of mononuclear cell migration	Positive regulation of mononuclear cell migration	4/96	66/19436	0.000318619	0.0056139	0.00411627	LGALS3/RHOA/SPI1/PLA2G7	4
Abnormality of extrapyramidal motor function	Abnormality of extrapyramidal motor function	7/96	262/19436	0.000320632	0.00561673	0.00411834	PRDX1/FTL/GRN/APOE/ATP6AP2/TREM2/PCDH19	7
Autoimmunity	Autoimmunity	6/96	186/19436	0.000321889	0.00561673	0.00411834	C1QC/ACP5/COMT/SPP1/C1QB/C1QA	6
Actin binding	Actin binding	9/96	440/19436	0.000327584	0.00568862	0.00417106	S100A4/CAPG/PFN1/CFL1/TMSB4X/ARPC3/ARPC1B/ARPC2/CAP1	9
Endolysosome	Endolysosome	3/96	28/19436	0.000349758	0.00604462	0.00443208	CTSB/AP2S1/CTSS	3
Neuron death	Neuron death	8/96	352/19436	0.000354898	0.00610424	0.0044758	CTSZ/TYROBP/GRN/RHOA/APOE/TREM2/GPNMB/C1QA	8
Cellular response to toxic substance	Cellular response to toxic substance	5/96	123/19436	0.000361107	0.00618161	0.00453253	PRDX1/GSTO1/TXN/MGST3/APOE	5
Response to molecule of bacterial origin	Response to molecule of bacterial origin	8/96	354/19436	0.00036855	0.00627925	0.00460413	TSPO/VIM/B2M/CD68/RHOA/ACP5/SPI1/TREM2	8
Regulation of protein localization to cell periphery	Regulation of protein localization to cell periphery	5/96	124/19436	0.000374824	0.00634852	0.00465492	ACTB/LGALS3/VAMP8/TREM2/RHOG	5
Cholesterol efflux	Cholesterol efflux	4/96	69/19436	0.000377888	0.00634852	0.00465492	NPC2/APOE/TREM2/APOC1	4
Ppar signaling pathway	Ppar signaling pathway	4/96	69/19436	0.000377888	0.00634852	0.00465492	FABP5/LPL/DBI/FABP3	4
Bone cyst	Bone cyst	3/96	29/19436	0.000388721	0.00647383	0.00474679	TYROBP/B2M/TREM2	3
Skin rash	Skin rash	5/96	125/19436	0.000388932	0.00647383	0.00474679	CYBA/B2M/ACP5/SPP1/POMP	5
Splenomegaly	Splenomegaly	8/96	358/19436	0.000397141	0.00658016	0.00482476	TALDO1/LPL/CYBA/B2M/NPC2/LIPA/APOE/COMT	8
Positive regulation of ion transport	Positive regulation of ion transport	7/96	273/19436	0.000410588	0.00677188	0.00496534	TSPO/GSTO1/LGALS3/TMSB4X/VAMP8/TREM2/CTSS	7
Protein polymerization	Protein polymerization	7/96	274/19436	0.000419675	0.00688948	0.00505157	CAPG/PFN1/TMSB4X/ARPC3/RHOA/ARPC1B/ARPC2	7
Positive regulation of cation channel activity	Positive regulation of cation channel activity	4/96	71/19436	0.000421533	0.00688948	0.00505157	GSTO1/TMSB4X/TREM2/CTSS	4
Increased ldl cholesterol concentration	Increased ldl cholesterol concentration	3/96	30/19436	0.00043037	0.00697084	0.00511122	LPL/LIPA/APOE	3
Negative regulation of atp metabolic process	Negative regulation of atp metabolic process	3/96	30/19436	0.00043037	0.00697084	0.00511122	TSPO/RHOA/FBP1	3
Clathrin coated endocytic vesicle membrane	Clathrin coated endocytic vesicle membrane	4/96	72/19436	0.000444652	0.00713814	0.00523389	CD9/VAMP8/APOE/AP2S1	4
Superoxide metabolic process	Superoxide metabolic process	4/96	72/19436	0.000444652	0.00713814	0.00523389	PRDX1/TYROBP/CYBA/ACP5	4
Proton transmembrane transporter activity	Proton transmembrane transporter activity	5/96	129/19436	0.000449411	0.00718263	0.0052665	ATP6V1F/ATP6V0B/ATP6V0E1/ATP5MC3/ATP5F1E	5
Leukocyte mediated cytotoxicity	Leukocyte mediated cytotoxicity	5/96	130/19436	0.000465581	0.00739217	0.00542015	PRDX1/TYROBP/B2M/SPI1/FCGR3A	5
Regulation of binding	Regulation of binding	8/96	367/19436	0.000468117	0.00739217	0.00542015	ANXA2/CTSZ/S100A10/ACTB/TMSB4X/B2M/TXN/APOE	8
Tertiary granule membrane	Tertiary granule membrane	4/96	73/19436	0.000468662	0.00739217	0.00542015	FCER1G/CYBA/VAMP8/ATP6AP2	4
Protein lipid complex binding	Protein lipid complex binding	3/96	31/19436	0.000474781	0.00745612	0.00546704	LPL/APOE/TREM2	3
Lamellipodium	Lamellipodium	6/96	201/19436	0.000486155	0.0076017	0.00557378	CAPG/ACTB/CFL1/ARPC3/RHOA/ARPC2	6
Ribonucleoside triphosphate biosynthetic process	Ribonucleoside triphosphate biosynthetic process	4/96	74/19436	0.000493581	0.00768455	0.00563453	TMSB4X/TREM2/ATP5MC3/ATP5F1E	4
Cellular component disassembly	Cellular component disassembly	9/96	466/19436	0.000496784	0.00770121	0.00564675	CAPG/TSPO/CFL1/C1QC/VAMP8/TREM2/C1QB/C1QA/CTSS	9
Phospholipid binding	Phospholipid binding	9/96	469/19436	0.000520248	0.00800666	0.00587071	ANXA2/CAPG/PFN1/APOE/ANXA1/TREM2/APOC1/ANXA4/PLA2G7	9
Positive regulation of proteolysis	Positive regulation of proteolysis	8/96	373/19436	0.000520921	0.00800666	0.00587071	ANXA2/CTSD/S100A10/GRN/RHOA/APOE/BCAP31/TREM2	8
Negative regulation of neuron projection development	Negative regulation of neuron projection development	5/96	136/19436	0.000571991	0.00875436	0.00641895	VIM/B2M/RHOA/APOE/SPP1	5
Positive regulation of cytokine production	Positive regulation of cytokine production	9/96	476/19436	0.000578562	0.00881757	0.0064653	TYROBP/FCER1G/LPL/CYBA/B2M/RGCC/ANXA1/ATP6AP2/TREM2	9
Regulation of myeloid cell differentiation	Regulation of myeloid cell differentiation	6/96	209/19436	0.000597097	0.0090362	0.0066256	TYROBP/C1QC/B2M/SPI1/TREM2/LILRB4	6
Leukocyte cell cell adhesion	Leukocyte cell cell adhesion	8/96	381/19436	0.000598747	0.0090362	0.0066256	LGALS3/LGALS1/B2M/RHOA/ANXA1/GPNMB/LILRB4/VSIG4	8
Regulation of epithelial cell migration	Regulation of epithelial cell migration	7/96	291/19436	0.000600412	0.0090362	0.0066256	PFN1/GRN/TMSB4X/RHOA/APOE/RGCC/ANXA1	7
Coated vesicle	Coated vesicle	7/96	292/19436	0.000612712	0.00914157	0.00670286	CTSZ/CD9/B2M/VAMP8/APOE/BCAP31/AP2S1	7
Amyloid fibril formation	Amyloid fibril formation	3/96	34/19436	0.000625313	0.00914157	0.00670286	B2M/APOE/TREM2	3
Low density lipoprotein particle clearance	Low density lipoprotein particle clearance	3/96	34/19436	0.000625313	0.00914157	0.00670286	ANXA2/LIPA/TREM2	3
Regulation of lipoprotein particle clearance	Regulation of lipoprotein particle clearance	3/96	34/19436	0.000625313	0.00914157	0.00670286	ANXA2/TREM2/APOC1	3
Regulation of superoxide metabolic process	Regulation of superoxide metabolic process	3/96	34/19436	0.000625313	0.00914157	0.00670286	TYROBP/CYBA/ACP5	3
Myeloid leukocyte differentiation	Myeloid leukocyte differentiation	6/96	211/19436	0.000627682	0.00914157	0.00670286	ANXA2/TYROBP/C1QC/SPI1/TREM2/LILRB4	6
Rho protein signal transduction	Rho protein signal transduction	5/96	139/19436	0.000631581	0.00914157	0.00670286	CFL1/RHOA/APOE/ARHGDIB/RHOG	5
Abnormal neuron morphology	Abnormal neuron morphology	4/96	79/19436	0.000632516	0.00914157	0.00670286	PFN1/TYROBP/GRN/TREM2	4
Astrocyte differentiation	Astrocyte differentiation	4/96	79/19436	0.000632516	0.00914157	0.00670286	VIM/GRN/TREM2/C1QA	4
Ameboidal type cell migration	Ameboidal type cell migration	9/96	482/19436	0.000632722	0.00914157	0.00670286	PFN1/GRN/TMSB4X/RHOA/APOE/RGCC/ANXA1/CAP1/ARHGDIB	9
Abnormality of the lymph nodes	Abnormality of the lymph nodes	6/96	213/19436	0.000659471	0.00949007	0.00695839	CYBA/ACP5/APOE/ARPC1B/SPP1/POMP	6
Retina homeostasis	Retina homeostasis	4/96	80/19436	0.000663307	0.0095074	0.0069711	PRDX1/ACTB/B2M/ACTG1	4
Positive regulation of leukocyte migration	Positive regulation of leukocyte migration	5/96	141/19436	0.000673816	0.00961986	0.00705355	LGALS3/RHOA/SPI1/TREM2/PLA2G7	5
Regulation of anatomical structure size	Regulation of anatomical structure size	9/96	487/19436	0.000680971	0.0096532	0.007078	CAPG/PFN1/TMSB4X/ARPC3/RHOA/APOE/ARPC1B/ARPC2/SPP1	9
Prion diseases	Prion diseases	3/96	35/19436	0.000681497	0.0096532	0.007078	C1QC/C1QB/C1QA	3
Signaling receptor ligand precursor processing	Signaling receptor ligand precursor processing	3/96	36/19436	0.0007408	0.0102955	0.00754894	CTSZ/ATP6AP2/PLA2G7	3
Sterol transporter activity	Sterol transporter activity	3/96	36/19436	0.0007408	0.0102955	0.00754894	TSPO/NPC2/APOE	3
Aphasia	Aphasia	5/96	144/19436	0.000741092	0.0102955	0.00754894	ACTB/GRN/ACTG1/COMT/TREM2	5
Negative regulation of leukocyte cell cell adhesion	Negative regulation of leukocyte cell cell adhesion	5/96	144/19436	0.000741092	0.0102955	0.00754894	LGALS3/ANXA1/GPNMB/LILRB4/VSIG4	5
Nik nf kappab signaling	Nik nf kappab signaling	5/96	144/19436	0.000741092	0.0102955	0.00754894	PRDX1/TMSB4X/RHOA/SPI1/TREM2	5
Ectopic calcification	Ectopic calcification	6/96	220/19436	0.000780672	0.0108038	0.00792164	TYROBP/B2M/ACP5/LIPA/TREM2/AP2S1	6
Phagocytosis	Phagocytosis	7/96	305/19436	0.000791644	0.0109138	0.00800232	TYROBP/FCER1G/CYBA/MARCO/ANXA1/TREM2/RHOG	7
Hyperlipoproteinemia	Hyperlipoproteinemia	3/96	37/19436	0.000803291	0.0109905	0.00805853	LPL/LIPA/APOE	3
Respiratory burst	Respiratory burst	3/96	37/19436	0.000803291	0.0109905	0.00805853	GRN/CYBA/TREM2	3
Regulation of reactive oxygen species metabolic process	Regulation of reactive oxygen species metabolic process	5/96	147/19436	0.000813269	0.011085	0.00812785	TSPO/TYROBP/CYBA/RHOA/ACP5	5
Amyloid beta binding	Amyloid beta binding	4/96	85/19436	0.000833376	0.0112319	0.00823556	MARCO/APOE/TREM2/C1QA	4
Endocrine process	Endocrine process	4/96	85/19436	0.000833376	0.0112319	0.00823556	CTSZ/CYBA/RHOA/ATP6AP2	4
Nucleoside triphosphate biosynthetic process	Nucleoside triphosphate biosynthetic process	4/96	85/19436	0.000833376	0.0112319	0.00823556	TMSB4X/TREM2/ATP5MC3/ATP5F1E	4
Regulation of metal ion transport	Regulation of metal ion transport	8/96	403/19436	0.000862377	0.0115796	0.00849048	TSPO/GSTO1/LGALS3/CYBA/B2M/CD63/RHOA/TREM2	8
Negative regulation of interleukin 8 production	Negative regulation of interleukin 8 production	3/96	38/19436	0.000869035	0.0116057	0.00850964	TMSB4X/ANXA1/ANXA4	3
Collagen trimer	Collagen trimer	4/96	86/19436	0.00087075	0.0116057	0.00850964	C1QC/MARCO/C1QB/C1QA	4
Detoxification	Detoxification	5/96	150/19436	0.000890569	0.0118262	0.00867133	PRDX1/GSTO1/TXN/MGST3/APOE	5
Positive regulation of neuron death	Positive regulation of neuron death	4/96	87/19436	0.000909292	0.0120306	0.0088212	TYROBP/GRN/RHOA/C1QA	4
Amyloid beta clearance	Amyloid beta clearance	3/96	39/19436	0.0009381	0.0122769	0.00900175	MARCO/APOE/TREM2	3
Arp2 3 complex mediated actin nucleation	Arp2 3 complex mediated actin nucleation	3/96	39/19436	0.0009381	0.0122769	0.00900175	ARPC3/ARPC1B/ARPC2	3
Positive regulation of sterol transport	Positive regulation of sterol transport	3/96	39/19436	0.0009381	0.0122769	0.00900175	ANXA2/APOE/TREM2	3
Cellular response to molecule of bacterial origin	Cellular response to molecule of bacterial origin	6/96	229/19436	0.000961034	0.0125316	0.00918853	TSPO/VIM/CD68/RHOA/SPI1/TREM2	6
Proton transmembrane transport	Proton transmembrane transport	5/96	153/19436	0.000973217	0.0126448	0.00927154	ATP6V1F/TMSB4X/ATP6V0E1/ATP5MC3/ATP5F1E	5
Hormone metabolic process	Hormone metabolic process	6/96	230/19436	0.0009829	0.0126794	0.0092969	CTSB/CTSZ/TSPO/ATP6AP2/SPP1/PLA2G7	6
Regulation of innate immune response	Regulation of innate immune response	6/96	230/19436	0.0009829	0.0126794	0.0092969	TYROBP/GRN/APOE/SPI1/TREM2/VSIG4	6
Granulocyte migration	Granulocyte migration	5/96	154/19436	0.00100199	0.0128289	0.00940654	FCER1G/LGALS3/PPIA/ANXA1/RHOG	5
Reactive oxygen species metabolic process	Reactive oxygen species metabolic process	6/96	231/19436	0.00100515	0.0128289	0.00940654	PRDX1/TSPO/TYROBP/CYBA/RHOA/ACP5	6
Regulation of endothelial cell migration	Regulation of endothelial cell migration	6/96	231/19436	0.00100515	0.0128289	0.00940654	GRN/TMSB4X/RHOA/APOE/RGCC/ANXA1	6
Abnormal corpus striatum morphology	Abnormal corpus striatum morphology	3/96	40/19436	0.00101055	0.0128525	0.0094238	FTL/TYROBP/TREM2	3
Anatomical structure homeostasis	Anatomical structure homeostasis	7/96	319/19436	0.00102821	0.0130312	0.00955487	PRDX1/ACTB/B2M/ACTG1/ACP5/LIPA/SPP1	7
Grammar specific speech disorder	Grammar specific speech disorder	2/96	10/19436	0.00105879	0.0131874	0.00966936	GRN/TREM2	2
Postsynaptic actin cytoskeleton organization	Postsynaptic actin cytoskeleton organization	2/96	10/19436	0.00105879	0.0131874	0.00966936	ACTB/ACTG1	2
Regulation of phosphatidylcholine metabolic process	Regulation of phosphatidylcholine metabolic process	2/96	10/19436	0.00105879	0.0131874	0.00966936	APOC1/FABP3	2
Spoken word recognition deficit	Spoken word recognition deficit	2/96	10/19436	0.00105879	0.0131874	0.00966936	GRN/TREM2	2
Vacuolar proton transporting v type atpase v0 domain	Vacuolar proton transporting v type atpase v0 domain	2/96	10/19436	0.00105879	0.0131874	0.00966936	ATP6V0B/ATP6AP2	2
Clathrin coated endocytic vesicle	Clathrin coated endocytic vesicle	4/96	91/19436	0.00107552	0.0133041	0.00975493	CD9/VAMP8/APOE/AP2S1	4
Negative regulation of leukocyte proliferation	Negative regulation of leukocyte proliferation	4/96	91/19436	0.00107552	0.0133041	0.00975493	TYROBP/GPNMB/LILRB4/VSIG4	4
Abnormal ldl cholesterol concentration	Abnormal ldl cholesterol concentration	3/96	41/19436	0.00108644	0.0133933	0.00982035	LPL/LIPA/APOE	3
Regulation of fatty acid metabolic process	Regulation of fatty acid metabolic process	4/96	92/19436	0.0011202	0.0137409	0.0100753	FABP5/ANXA1/APOC1/FABP3	4
Leukocyte chemotaxis	Leukocyte chemotaxis	6/96	236/19436	0.00112225	0.0137409	0.0100753	FCER1G/LGALS3/PPIA/ANXA1/SPI1/PLA2G7	6
Regulation of leukocyte mediated immunity	Regulation of leukocyte mediated immunity	6/96	237/19436	0.00114688	0.0139951	0.0102616	TYROBP/B2M/VAMP8/SPI1/TREM2/LILRB4	6
Specific granule	Specific granule	5/96	160/19436	0.00118814	0.0144497	0.010595	CTSZ/CTSD/CYBA/B2M/VAMP8	5
Superoxide anion generation	Superoxide anion generation	3/96	43/19436	0.00124883	0.0150782	0.0110558	TYROBP/CYBA/ACP5	3
Postsynapse organization	Postsynapse organization	5/96	162/19436	0.00125554	0.0150782	0.0110558	ACTB/CFL1/ACTG1/APOE/TREM2	5
Regulation of systemic arterial blood pressure	Regulation of systemic arterial blood pressure	4/96	95/19436	0.00126202	0.0150782	0.0110558	CTSZ/CYBA/RHOA/ATP6AP2	4
Protein processing	Protein processing	6/96	242/19436	0.00127631	0.0150782	0.0110558	ANXA2/CTSZ/S100A10/ATP6AP2/PLA2G7/CTSS	6
Autolysosome	Autolysosome	2/96	11/19436	0.00128991	0.0150782	0.0110558	FTH1/FTL	2
Collectionism	Collectionism	2/96	11/19436	0.00128991	0.0150782	0.0110558	GRN/TREM2	2
Fructose 6 phosphate metabolic process	Fructose 6 phosphate metabolic process	2/96	11/19436	0.00128991	0.0150782	0.0110558	TALDO1/FBP1	2
Igg binding	Igg binding	2/96	11/19436	0.00128991	0.0150782	0.0110558	FCER1G/FCGR3A	2
Lysosomal lumen acidification	Lysosomal lumen acidification	2/96	11/19436	0.00128991	0.0150782	0.0110558	GRN/ATP6AP2	2
Membrane raft assembly	Membrane raft assembly	2/96	11/19436	0.00128991	0.0150782	0.0110558	ANXA2/S100A10	2
Positive regulation of lipoprotein particle clearance	Positive regulation of lipoprotein particle clearance	2/96	11/19436	0.00128991	0.0150782	0.0110558	ANXA2/TREM2	2
Regulation of receptor catabolic process	Regulation of receptor catabolic process	2/96	11/19436	0.00128991	0.0150782	0.0110558	ANXA2/APOE	2
Osteoclast differentiation	Osteoclast differentiation	4/96	96/19436	0.00131196	0.0152864	0.0112084	ANXA2/TYROBP/TREM2/LILRB4	4
Actin filament bundle organization	Actin filament bundle organization	5/96	164/19436	0.00132572	0.0153971	0.0112896	S100A10/PFN1/ACTG1/RHOA/RGCC	5
Nephritis	Nephritis	4/96	97/19436	0.00136326	0.0157824	0.0115721	C1QC/SPP1/C1QB/C1QA	4
Negative regulation of interleukin 1 beta production	Negative regulation of interleukin 1 beta production	3/96	45/19436	0.00142573	0.0164528	0.0120637	ACP5/TREM2/LILRB4	3
Fatty acid transport	Fatty acid transport	4/96	99/19436	0.00147004	0.0168565	0.0123597	FABP5/APOE/ANXA1/FABP3	4
Sterol homeostasis	Sterol homeostasis	4/96	99/19436	0.00147004	0.0168565	0.0123597	LPL/NPC2/APOE/FABP3	4
Negative regulation of supramolecular fiber organization	Negative regulation of supramolecular fiber organization	5/96	168/19436	0.00147473	0.0168567	0.0123598	CAPG/PFN1/TMSB4X/APOE/TREM2	5
Positive regulation of immune effector process	Positive regulation of immune effector process	6/96	250/19436	0.00150631	0.0169393	0.0124204	TYROBP/B2M/VAMP8/ANXA1/SPI1/TREM2	6
Loss of speech	Loss of speech	3/96	46/19436	0.00151977	0.0169393	0.0124204	GRN/NPC2/TREM2	3
Ascites	Ascites	4/96	100/19436	0.00152556	0.0169393	0.0124204	NPC2/LIPA/ATP6AP2/SPP1	4
Production of molecular mediator involved in inflammatory response	Production of molecular mediator involved in inflammatory response	4/96	100/19436	0.00152556	0.0169393	0.0124204	GRN/VAMP8/TREM2/LILRB4	4
Cellular response to oxidised low density lipoprotein particle stimulus	Cellular response to oxidised low density lipoprotein particle stimulus	2/96	12/19436	0.00154292	0.0169393	0.0124204	CD68/TREM2	2
Foam cells	Foam cells	2/96	12/19436	0.00154292	0.0169393	0.0124204	NPC2/LIPA	2
Negative regulation of long term synaptic potentiation	Negative regulation of long term synaptic potentiation	2/96	12/19436	0.00154292	0.0169393	0.0124204	TYROBP/APOE	2
Positive regulation of podosome assembly	Positive regulation of podosome assembly	2/96	12/19436	0.00154292	0.0169393	0.0124204	CAPG/RHOA	2
Postsynaptic cytoskeleton organization	Postsynaptic cytoskeleton organization	2/96	12/19436	0.00154292	0.0169393	0.0124204	ACTB/ACTG1	2
Punctate cataract	Punctate cataract	2/96	12/19436	0.00154292	0.0169393	0.0124204	FTL/VIM	2
Regulation of toll like receptor 2 signaling pathway	Regulation of toll like receptor 2 signaling pathway	2/96	12/19436	0.00154292	0.0169393	0.0124204	CYBA/TREM2	2
Regulation of transforming growth factor beta1 production	Regulation of transforming growth factor beta1 production	2/96	12/19436	0.00154292	0.0169393	0.0124204	TYROBP/ATP6AP2	2
Triglyceride rich lipoprotein particle remodeling	Triglyceride rich lipoprotein particle remodeling	2/96	12/19436	0.00154292	0.0169393	0.0124204	LPL/APOE	2
Collagen metabolic process	Collagen metabolic process	4/96	101/19436	0.00158253	0.0173215	0.0127006	CTSB/VIM/RGCC/CTSS	4
Positive regulation of binding	Positive regulation of binding	5/96	171/19436	0.00159433	0.0173979	0.0127567	ANXA2/S100A10/B2M/TXN/APOE	5
Intracellular lipid transport	Intracellular lipid transport	3/96	47/19436	0.00161762	0.017546	0.0128652	ANXA2/NPC2/FABP3	3
Ph reduction	Ph reduction	3/96	47/19436	0.00161762	0.017546	0.0128652	GRN/ATP6AP2/ATP6V0E1	3
Interleukin 6 production	Interleukin 6 production	5/96	172/19436	0.00163574	0.0176367	0.0129317	TYROBP/LPL/CYBA/TREM2/LILRB4	5
Regulation of protein localization to membrane	Regulation of protein localization to membrane	5/96	172/19436	0.00163574	0.0176367	0.0129317	ACTB/LGALS3/VAMP8/TREM2/RHOG	5
Phospholipid transport	Phospholipid transport	4/96	102/19436	0.00164096	0.0176403	0.0129344	DBI/NPC2/APOE/APOC1	4
Lipid homeostasis	Lipid homeostasis	5/96	173/19436	0.00167793	0.0179842	0.0131865	LPL/NPC2/APOE/TREM2/FABP3	5
Cellular response to biotic stimulus	Cellular response to biotic stimulus	6/96	256/19436	0.0016986	0.0181519	0.0133095	TSPO/VIM/CD68/RHOA/SPI1/TREM2	6
Regulation of platelet activation	Regulation of platelet activation	3/96	48/19436	0.00171932	0.0182822	0.013405	CD9/FCER1G/APOE	3
Regulation of t cell proliferation	Regulation of t cell proliferation	5/96	174/19436	0.00172092	0.0182822	0.013405	LGALS3/ANXA1/GPNMB/LILRB4/VSIG4	5
Regulation of response to biotic stimulus	Regulation of response to biotic stimulus	7/96	350/19436	0.00174992	0.018464	0.0135384	TYROBP/GRN/CYBA/APOE/SPI1/TREM2/VSIG4	7
Blood vessel endothelial cell migration	Blood vessel endothelial cell migration	5/96	176/19436	0.00180932	0.018464	0.0135384	TMSB4X/RHOA/APOE/RGCC/ANXA1	5
Coated vesicle membrane	Coated vesicle membrane	5/96	176/19436	0.00180932	0.018464	0.0135384	CD9/B2M/VAMP8/APOE/AP2S1	5
Expressive aphasia	Expressive aphasia	2/96	13/19436	0.00181759	0.018464	0.0135384	GRN/TREM2	2
Low density lipoprotein particle	Low density lipoprotein particle	2/96	13/19436	0.00181759	0.018464	0.0135384	APOE/PLA2G7	2
Modification of postsynaptic structure	Modification of postsynaptic structure	2/96	13/19436	0.00181759	0.018464	0.0135384	PFN1/RHOA	2
Negative regulation of amyloid fibril formation	Negative regulation of amyloid fibril formation	2/96	13/19436	0.00181759	0.018464	0.0135384	APOE/TREM2	2
Phospholipid efflux	Phospholipid efflux	2/96	13/19436	0.00181759	0.018464	0.0135384	APOE/APOC1	2
Positive regulation of defense response to bacterium	Positive regulation of defense response to bacterium	2/96	13/19436	0.00181759	0.018464	0.0135384	GRN/CYBA	2
Positive regulation of systemic arterial blood pressure	Positive regulation of systemic arterial blood pressure	2/96	13/19436	0.00181759	0.018464	0.0135384	CYBA/RHOA	2
Structural constituent of postsynapse	Structural constituent of postsynapse	2/96	13/19436	0.00181759	0.018464	0.0135384	ACTB/ACTG1	2
Virion binding	Virion binding	2/96	13/19436	0.00181759	0.018464	0.0135384	ANXA2/PPIA	2
Xanthelasma	Xanthelasma	2/96	13/19436	0.00181759	0.018464	0.0135384	LPL/APOE	2
Intermembrane lipid transfer	Intermembrane lipid transfer	3/96	49/19436	0.00182493	0.018464	0.0135384	TSPO/NPC2/APOE	3
Lipid transfer activity	Lipid transfer activity	3/96	49/19436	0.00182493	0.018464	0.0135384	TSPO/NPC2/APOE	3
Pathologic fracture	Pathologic fracture	3/96	49/19436	0.00182493	0.018464	0.0135384	TYROBP/B2M/TREM2	3
Regulation of fatty acid biosynthetic process	Regulation of fatty acid biosynthetic process	3/96	49/19436	0.00182493	0.018464	0.0135384	FABP5/ANXA1/APOC1	3
Abnormal lymphocyte morphology	Abnormal lymphocyte morphology	5/96	177/19436	0.00185474	0.0187132	0.0137211	ACP5/ARPC1B/ATP6AP2/SPP1/FCGR3A	5
Ruffle	Ruffle	5/96	178/19436	0.001901	0.0191265	0.0140241	S100A11/S100A6/CAPG/CFL1/RHOA	5
Fatty acid binding	Fatty acid binding	3/96	50/19436	0.00193452	0.0193559	0.0141923	FABP5/APOC1/FABP3	3
Positive regulation of alpha beta t cell differentiation	Positive regulation of alpha beta t cell differentiation	3/96	50/19436	0.00193452	0.0193559	0.0141923	RHOA/ANXA1/LILRB4	3
T cell differentiation	T cell differentiation	6/96	263/19436	0.00194593	0.0194163	0.0142366	FCER1G/B2M/RHOA/ANXA1/SPI1/LILRB4	6
Myeloid leukocyte mediated immunity	Myeloid leukocyte mediated immunity	4/96	107/19436	0.00195576	0.0194606	0.0142691	TYROBP/VAMP8/SPI1/FCGR3A	4
Skeletal dysplasia	Skeletal dysplasia	5/96	180/19436	0.00199604	0.0198069	0.014523	ACTB/TYROBP/ACTG1/ACP5/TREM2	5
Abnormal erythrocyte sedimentation rate	Abnormal erythrocyte sedimentation rate	3/96	51/19436	0.00204812	0.0201027	0.0147399	ARPC1B/SPP1/POMP	3
Glial cell migration	Glial cell migration	3/96	51/19436	0.00204812	0.0201027	0.0147399	CD9/TSPO/TREM2	3
Negative regulation of i kappab kinase nf kappab signaling	Negative regulation of i kappab kinase nf kappab signaling	3/96	51/19436	0.00204812	0.0201027	0.0147399	RHOA/TREM2/LILRB4	3
Positive regulation of stress fiber assembly	Positive regulation of stress fiber assembly	3/96	51/19436	0.00204812	0.0201027	0.0147399	S100A10/RHOA/RGCC	3
Hyperorality	Hyperorality	2/96	14/19436	0.00211372	0.0204137	0.0149679	GRN/TREM2	2
Mucus secretion	Mucus secretion	2/96	14/19436	0.00211372	0.0204137	0.0149679	CYBA/VAMP8	2
Neutrophil degranulation	Neutrophil degranulation	2/96	14/19436	0.00211372	0.0204137	0.0149679	VAMP8/SPI1	2
Positive regulation by host of viral process	Positive regulation by host of viral process	2/96	14/19436	0.00211372	0.0204137	0.0149679	CFL1/APOE	2
Positive regulation of atp biosynthetic process	Positive regulation of atp biosynthetic process	2/96	14/19436	0.00211372	0.0204137	0.0149679	TMSB4X/TREM2	2
Regulation of cholesterol esterification	Regulation of cholesterol esterification	2/96	14/19436	0.00211372	0.0204137	0.0149679	APOE/APOC1	2
Abnormal circulating cholesterol concentration	Abnormal circulating cholesterol concentration	4/96	110/19436	0.00216346	0.0206953	0.0151744	LPL/NPC2/LIPA/APOE	4
Actin nucleation	Actin nucleation	3/96	52/19436	0.00216579	0.0206953	0.0151744	ARPC3/ARPC1B/ARPC2	3
Inappropriate behavior	Inappropriate behavior	3/96	52/19436	0.00216579	0.0206953	0.0151744	TYROBP/GRN/TREM2	3
Positive regulation of neuron apoptotic process	Positive regulation of neuron apoptotic process	3/96	52/19436	0.00216579	0.0206953	0.0151744	TYROBP/GRN/RHOA	3
Clathrin coated vesicle membrane	Clathrin coated vesicle membrane	4/96	111/19436	0.00223595	0.0213094	0.0156246	CD9/VAMP8/APOE/AP2S1	4
Abnormality of lipoprotein cholesterol concentration	Abnormality of lipoprotein cholesterol concentration	3/96	53/19436	0.00228758	0.0216302	0.0158599	LPL/LIPA/APOE	3
Negative regulation of interleukin 1 production	Negative regulation of interleukin 1 production	3/96	53/19436	0.00228758	0.0216302	0.0158599	ACP5/TREM2/LILRB4	3
Positive regulation of actin filament polymerization	Positive regulation of actin filament polymerization	3/96	53/19436	0.00228758	0.0216302	0.0158599	PFN1/RHOA/ARPC2	3
Tissue migration	Tissue migration	7/96	368/19436	0.0023211	0.0218898	0.0160502	PFN1/GRN/TMSB4X/RHOA/APOE/RGCC/ANXA1	7
Arthralgia	Arthralgia	5/96	187/19436	0.00235619	0.0218978	0.0160561	FTL/TYROBP/TREM2/SPP1/POMP	5
Cell killing	Cell killing	5/96	187/19436	0.00235619	0.0218978	0.0160561	PRDX1/TYROBP/B2M/SPI1/FCGR3A	5
Negative regulation of cell projection organization	Negative regulation of cell projection organization	5/96	187/19436	0.00235619	0.0218978	0.0160561	VIM/B2M/RHOA/APOE/SPP1	5
Abnormal leukocyte physiology	Abnormal leukocyte physiology	6/96	274/19436	0.00238861	0.0218978	0.0160561	B2M/COMT/ATP6AP2/POMP/PLA2G7/FCGR3A	6
Regeneration	Regeneration	5/96	188/19436	0.00241126	0.0218978	0.0160561	CD9/TSPO/GRN/ANXA1/SPP1	5
Cell cell adhesion mediator activity	Cell cell adhesion mediator activity	3/96	54/19436	0.00241354	0.0218978	0.0160561	S100A11/ANXA2/ANXA1	3
Positive regulation of receptor mediated endocytosis	Positive regulation of receptor mediated endocytosis	3/96	54/19436	0.00241354	0.0218978	0.0160561	ANXA2/B2M/CD63	3
Frontotemporal cerebral atrophy	Frontotemporal cerebral atrophy	2/96	15/19436	0.00243107	0.0218978	0.0160561	GRN/TREM2	2
High density lipoprotein particle clearance	High density lipoprotein particle clearance	2/96	15/19436	0.00243107	0.0218978	0.0160561	APOE/TREM2	2
Positive regulation of cytoplasmic translation	Positive regulation of cytoplasmic translation	2/96	15/19436	0.00243107	0.0218978	0.0160561	PKM/YBX1	2
Regulation of dendritic cell differentiation	Regulation of dendritic cell differentiation	2/96	15/19436	0.00243107	0.0218978	0.0160561	LGALS3/LGALS1	2
Regulation of neutrophil activation	Regulation of neutrophil activation	2/96	15/19436	0.00243107	0.0218978	0.0160561	GRN/SPI1	2
Regulation of phospholipid transport	Regulation of phospholipid transport	2/96	15/19436	0.00243107	0.0218978	0.0160561	DBI/APOE	2
Regulation of podosome assembly	Regulation of podosome assembly	2/96	15/19436	0.00243107	0.0218978	0.0160561	CAPG/RHOA	2
Regulation of sequestering of triglyceride	Regulation of sequestering of triglyceride	2/96	15/19436	0.00243107	0.0218978	0.0160561	LPL/TREM2	2
Regulation of unsaturated fatty acid biosynthetic process	Regulation of unsaturated fatty acid biosynthetic process	2/96	15/19436	0.00243107	0.0218978	0.0160561	FABP5/ANXA1	2
Respiratory burst involved in defense response	Respiratory burst involved in defense response	2/96	15/19436	0.00243107	0.0218978	0.0160561	GRN/TREM2	2
Transforming growth factor beta1 production	Transforming growth factor beta1 production	2/96	15/19436	0.00243107	0.0218978	0.0160561	TYROBP/ATP6AP2	2
Humoral immune response mediated by circulating immunoglobulin	Humoral immune response mediated by circulating immunoglobulin	4/96	114/19436	0.00246344	0.0220793	0.0161892	C1QC/TREM2/C1QB/C1QA	4
Regulation of receptor mediated endocytosis	Regulation of receptor mediated endocytosis	4/96	114/19436	0.00246344	0.0220793	0.0161892	ANXA2/B2M/CD63/APOC1	4
Glial cell development	Glial cell development	4/96	115/19436	0.00254268	0.0226862	0.0166341	VIM/GRN/TREM2/C1QA	4
Macrophage migration	Macrophage migration	3/96	55/19436	0.00254371	0.0226862	0.0166341	CD9/LGALS3/TREM2	3
Immune response regulating signaling pathway	Immune response regulating signaling pathway	8/96	479/19436	0.00256129	0.0227867	0.0167078	TYROBP/FCER1G/LGALS3/CYBA/TREM2/LILRB4/FCGR3A/CTSS	8
Regulation of mononuclear cell migration	Regulation of mononuclear cell migration	4/96	116/19436	0.00262366	0.0232841	0.0170726	LGALS3/RHOA/SPI1/PLA2G7	4
Positive regulation of transporter activity	Positive regulation of transporter activity	4/96	117/19436	0.00270638	0.0237607	0.017422	GSTO1/TMSB4X/TREM2/CTSS	4
Regulation of myeloid leukocyte differentiation	Regulation of myeloid leukocyte differentiation	4/96	117/19436	0.00270638	0.0237607	0.017422	TYROBP/C1QC/TREM2/LILRB4	4
Endothelial cell migration	Endothelial cell migration	6/96	281/19436	0.00270737	0.0237607	0.017422	GRN/TMSB4X/RHOA/APOE/RGCC/ANXA1	6
Clathrin coated vesicle	Clathrin coated vesicle	5/96	194/19436	0.00276152	0.0237607	0.017422	CD9/VAMP8/APOE/BCAP31/AP2S1	5
Actin filament severing	Actin filament severing	2/96	16/19436	0.00276945	0.0237607	0.017422	CAPG/CFL1	2
Atpase coupled ion transmembrane transporter activity	Atpase coupled ion transmembrane transporter activity	2/96	16/19436	0.00276945	0.0237607	0.017422	ATP6V1F/ATP6V0E1	2
High density lipoprotein particle remodeling	High density lipoprotein particle remodeling	2/96	16/19436	0.00276945	0.0237607	0.017422	APOE/APOC1	2
Lipoprotein catabolic process	Lipoprotein catabolic process	2/96	16/19436	0.00276945	0.0237607	0.017422	CTSD/APOE	2
Low density lipoprotein particle remodeling	Low density lipoprotein particle remodeling	2/96	16/19436	0.00276945	0.0237607	0.017422	APOE/PLA2G7	2
Phosphatidylcholine catabolic process	Phosphatidylcholine catabolic process	2/96	16/19436	0.00276945	0.0237607	0.017422	APOC1/PLA2G7	2
Regulation of amyloid fibril formation	Regulation of amyloid fibril formation	2/96	16/19436	0.00276945	0.0237607	0.017422	APOE/TREM2	2
Regulation of lysosomal lumen ph	Regulation of lysosomal lumen ph	2/96	16/19436	0.00276945	0.0237607	0.017422	GRN/ATP6AP2	2
Regulation of systemic arterial blood pressure by circulatory renin angiotensin	Regulation of systemic arterial blood pressure by circulatory renin angiotensin	2/96	16/19436	0.00276945	0.0237607	0.017422	CTSZ/ATP6AP2	2
Sequestering of metal ion	Sequestering of metal ion	2/96	16/19436	0.00276945	0.0237607	0.017422	FTH1/FTL	2
Late endosome	Late endosome	6/96	283/19436	0.00280405	0.0239384	0.0175523	ANXA2/GRN/CD63/VAMP8/CD68/CTSS	6
Calcium dependent phospholipid binding	Calcium dependent phospholipid binding	3/96	57/19436	0.0028169	0.0239384	0.0175523	ANXA2/ANXA1/ANXA4	3
Icosanoid biosynthetic process	Icosanoid biosynthetic process	3/96	57/19436	0.0028169	0.0239384	0.0175523	FABP5/MGST3/ANXA1	3
Positive regulation of cytoskeleton organization	Positive regulation of cytoskeleton organization	5/96	195/19436	0.0028233	0.0239384	0.0175523	S100A10/PFN1/RHOA/RGCC/ARPC2	5
Positive regulation of protein containing complex assembly	Positive regulation of protein containing complex assembly	5/96	195/19436	0.0028233	0.0239384	0.0175523	CAPG/PFN1/LGALS3/RHOA/ARPC2	5
Protein localization to plasma membrane	Protein localization to plasma membrane	6/96	285/19436	0.00290331	0.0245591	0.0180074	S100A10/ACTB/LGALS3/VAMP8/TREM2/RHOG	6
Regulation of protein binding	Regulation of protein binding	5/96	197/19436	0.00294984	0.0248945	0.0182533	ANXA2/CTSZ/ACTB/B2M/APOE	5
Negative regulation of endocytosis	Negative regulation of endocytosis	3/96	58/19436	0.00296001	0.0249083	0.0182635	ANXA2/LGALS3/APOC1	3
Brain imaging abnormality	Brain imaging abnormality	4/96	120/19436	0.00296528	0.0249083	0.0182635	GRN/ACP5/APOE/TREM2	4
Biological process involved in symbiotic interaction	Biological process involved in symbiotic interaction	6/96	287/19436	0.00300517	0.0251849	0.0184663	CTSB/CFL1/LGALS1/VAMP8/PPIA/APOE	6
Disinhibition	Disinhibition	5/96	198/19436	0.00301463	0.0252057	0.0184815	FTL/TYROBP/GRN/TREM2/PCDH19	5
Cysteine type endopeptidase activity	Cysteine type endopeptidase activity	4/96	121/19436	0.00305521	0.0254859	0.018687	CTSB/CTSZ/CTSD/CTSS	4
Actomyosin structure organization	Actomyosin structure organization	5/96	199/19436	0.00308045	0.0255094	0.0187042	S100A10/PFN1/ACTG1/RHOA/RGCC	5
Focal adhesion	Focal adhesion	5/96	199/19436	0.00308045	0.0255094	0.0187042	ACTB/ACTG1/RHOA/SPP1/MYL12A	5
Mononuclear cell migration	Mononuclear cell migration	5/96	199/19436	0.00308045	0.0255094	0.0187042	LGALS3/RHOA/ANXA1/SPI1/PLA2G7	5
Iron ion transport	Iron ion transport	3/96	59/19436	0.00310751	0.0255094	0.0187042	FTH1/FTL/B2M	3
Neuron projection regeneration	Neuron projection regeneration	3/96	59/19436	0.00310751	0.0255094	0.0187042	TSPO/GRN/SPP1	3
Cellular response to thyroid hormone stimulus	Cellular response to thyroid hormone stimulus	2/96	17/19436	0.00312864	0.0255094	0.0187042	CTSB/CTSS	2
Negative regulation of lipase activity	Negative regulation of lipase activity	2/96	17/19436	0.00312864	0.0255094	0.0187042	ANXA1/APOC1	2
Negative regulation of nitric oxide metabolic process	Negative regulation of nitric oxide metabolic process	2/96	17/19436	0.00312864	0.0255094	0.0187042	TSPO/ACP5	2
Nuclear cataract	Nuclear cataract	2/96	17/19436	0.00312864	0.0255094	0.0187042	FTL/VIM	2
Secondary lysosome	Secondary lysosome	2/96	17/19436	0.00312864	0.0255094	0.0187042	FTH1/FTL	2
Abnormal enzyme coenzyme activity	Abnormal enzyme coenzyme activity	8/96	497/19436	0.00320816	0.0260988	0.0191364	PRDX1/CYBA/FBP1/NPC2/LIPA/ATP6AP2/SPP1/PLA2G7	8
Regulation of myeloid leukocyte mediated immunity	Regulation of myeloid leukocyte mediated immunity	3/96	60/19436	0.00325946	0.0264566	0.0193987	TYROBP/VAMP8/SPI1	3
Lymphocyte activation involved in immune response	Lymphocyte activation involved in immune response	5/96	202/19436	0.00328411	0.0265627	0.0194765	FCER1G/LGALS3/LGALS1/ANXA1/SPI1	5
Regulation of hormone levels	Regulation of hormone levels	8/96	499/19436	0.00328724	0.0265627	0.0194765	CTSB/CTSZ/TSPO/VAMP8/ANXA1/ATP6AP2/SPP1/PLA2G7	8
Regulation of cell development	Regulation of cell development	8/96	500/19436	0.00332735	0.0268268	0.0196701	S100A10/TSPO/TYROBP/GRN/B2M/ARPC2/TREM2/SPP1	8
Myeloid cell differentiation	Myeloid cell differentiation	7/96	393/19436	0.00334181	0.0268834	0.0197116	ANXA2/TYROBP/C1QC/B2M/SPI1/TREM2/LILRB4	7
Ribose phosphate metabolic process	Ribose phosphate metabolic process	7/96	395/19436	0.00343625	0.0275817	0.0202237	TMSB4X/RHOA/FBP1/PKM/TREM2/ATP5MC3/ATP5F1E	7
Glycerolipid metabolic process	Glycerolipid metabolic process	7/96	396/19436	0.00348423	0.0276089	0.0202436	FABP5/LPL/DBI/APOE/APOC1/FABP3/PLA2G7	7
T cell proliferation	T cell proliferation	5/96	205/19436	0.00349732	0.0276089	0.0202436	LGALS3/ANXA1/GPNMB/LILRB4/VSIG4	5
Calyx of held	Calyx of held	2/96	18/19436	0.00350844	0.0276089	0.0202436	ACTB/ACTG1	2
Heparan sulfate proteoglycan binding	Heparan sulfate proteoglycan binding	2/96	18/19436	0.00350844	0.0276089	0.0202436	LPL/APOE	2
Negative regulation of neuroinflammatory response	Negative regulation of neuroinflammatory response	2/96	18/19436	0.00350844	0.0276089	0.0202436	GRN/TREM2	2
Osteoclast development	Osteoclast development	2/96	18/19436	0.00350844	0.0276089	0.0202436	ANXA2/TYROBP	2
Sequestering of triglyceride	Sequestering of triglyceride	2/96	18/19436	0.00350844	0.0276089	0.0202436	LPL/TREM2	2
Steroid esterification	Steroid esterification	2/96	18/19436	0.00350844	0.0276089	0.0202436	APOE/APOC1	2
Toll like receptor 2 signaling pathway	Toll like receptor 2 signaling pathway	2/96	18/19436	0.00350844	0.0276089	0.0202436	CYBA/TREM2	2
Regulation of macrophage activation	Regulation of macrophage activation	3/96	62/19436	0.00357685	0.0280252	0.0205488	GRN/TREM2/VSIG4	3
Specific granule lumen	Specific granule lumen	3/96	62/19436	0.00357685	0.0280252	0.0205488	CTSZ/CTSD/B2M	3
Granulocyte chemotaxis	Granulocyte chemotaxis	4/96	127/19436	0.00363422	0.028413	0.0208332	FCER1G/LGALS3/PPIA/ANXA1	4
Positive regulation of secretion	Positive regulation of secretion	6/96	300/19436	0.00373392	0.0288219	0.021133	CYBA/VAMP8/PPIA/RGCC/TREM2/SPP1	6
Neutrophil migration	Neutrophil migration	4/96	128/19436	0.00373746	0.0288219	0.021133	FCER1G/LGALS3/PPIA/RHOG	4
Hypercholesterolemia	Hypercholesterolemia	3/96	63/19436	0.00374238	0.0288219	0.021133	LPL/LIPA/APOE	3
Interleukin 10 production	Interleukin 10 production	3/96	63/19436	0.00374238	0.0288219	0.021133	TYROBP/TREM2/LILRB4	3
Interleukin 2 production	Interleukin 2 production	3/96	63/19436	0.00374238	0.0288219	0.021133	ANXA1/LILRB4/VSIG4	3
Maintenance of protein location in cell	Maintenance of protein location in cell	3/96	63/19436	0.00374238	0.0288219	0.021133	TSPO/TMSB4X/TXN	3
Syncytium formation	Syncytium formation	3/96	63/19436	0.00374238	0.0288219	0.021133	CD9/TYROBP/TREM2	3
Engulfment of apoptotic cell	Engulfment of apoptotic cell	2/96	19/19436	0.00390863	0.0295648	0.0216778	TREM2/RHOG	2
Negative regulation of macrophage activation	Negative regulation of macrophage activation	2/96	19/19436	0.00390863	0.0295648	0.0216778	GRN/VSIG4	2
Negative regulation of platelet activation	Negative regulation of platelet activation	2/96	19/19436	0.00390863	0.0295648	0.0216778	CD9/APOE	2
Pyrophosphate hydrolysis driven proton transmembrane transporter activity	Pyrophosphate hydrolysis driven proton transmembrane transporter activity	2/96	19/19436	0.00390863	0.0295648	0.0216778	ATP6V1F/ATP6V0E1	2
Restrictive behavior	Restrictive behavior	2/96	19/19436	0.00390863	0.0295648	0.0216778	GRN/TREM2	2
Short columella	Short columella	2/96	19/19436	0.00390863	0.0295648	0.0216778	ACTB/ACTG1	2
Structural constituent of synapse	Structural constituent of synapse	2/96	19/19436	0.00390863	0.0295648	0.0216778	ACTB/ACTG1	2
Cell adhesion mediator activity	Cell adhesion mediator activity	3/96	64/19436	0.00391251	0.0295648	0.0216778	S100A11/ANXA2/ANXA1	3
Regulation of osteoclast differentiation	Regulation of osteoclast differentiation	3/96	64/19436	0.00391251	0.0295648	0.0216778	TYROBP/TREM2/LILRB4	3
Regulation of cell morphogenesis	Regulation of cell morphogenesis	6/96	305/19436	0.00404658	0.0305141	0.0223738	S100A10/CFL1/RHOA/ARPC2/ANXA1/RHOG	6
Negative regulation of actin filament polymerization	Negative regulation of actin filament polymerization	3/96	65/19436	0.00408729	0.0306292	0.0224582	CAPG/PFN1/TMSB4X	3
Positive regulation of cell killing	Positive regulation of cell killing	3/96	65/19436	0.00408729	0.0306292	0.0224582	TYROBP/B2M/SPI1	3
Zymogen activation	Zymogen activation	3/96	65/19436	0.00408729	0.0306292	0.0224582	ANXA2/CTSZ/S100A10	3
Amide binding	Amide binding	7/96	409/19436	0.0041557	0.0310774	0.0227868	CRIP1/MARCO/DBI/PPIA/APOE/TREM2/C1QA	7
Regulation of cellular ketone metabolic process	Regulation of cellular ketone metabolic process	4/96	132/19436	0.00417036	0.0311226	0.02282	FABP5/ANXA1/APOC1/FABP3	4
Lipid accumulation in hepatocytes	Lipid accumulation in hepatocytes	4/96	133/19436	0.00428365	0.0315249	0.023115	FBP1/LIPA/APOE/ATP6AP2	4
Regulation of wound healing	Regulation of wound healing	4/96	133/19436	0.00428365	0.0315249	0.023115	CD9/ACTG1/APOE/ANXA1	4
Abnormal hdl cholesterol concentration	Abnormal hdl cholesterol concentration	2/96	20/19436	0.004329	0.0315249	0.023115	LIPA/APOE	2
Dendritic spine maintenance	Dendritic spine maintenance	2/96	20/19436	0.004329	0.0315249	0.023115	APOE/TREM2	2
Modification of synaptic structure	Modification of synaptic structure	2/96	20/19436	0.004329	0.0315249	0.023115	PFN1/RHOA	2
Podosome assembly	Podosome assembly	2/96	20/19436	0.004329	0.0315249	0.023115	CAPG/RHOA	2
Positive regulation of myeloid leukocyte mediated immunity	Positive regulation of myeloid leukocyte mediated immunity	2/96	20/19436	0.004329	0.0315249	0.023115	TYROBP/SPI1	2
Proton transporting two sector atpase complex catalytic domain	Proton transporting two sector atpase complex catalytic domain	2/96	20/19436	0.004329	0.0315249	0.023115	ATP6V1F/ATP5F1E	2
Regulation of amyloid beta clearance	Regulation of amyloid beta clearance	2/96	20/19436	0.004329	0.0315249	0.023115	APOE/TREM2	2
Regulation of antigen processing and presentation	Regulation of antigen processing and presentation	2/96	20/19436	0.004329	0.0315249	0.023115	CD68/TREM2	2
Regulation of defense response to bacterium	Regulation of defense response to bacterium	2/96	20/19436	0.004329	0.0315249	0.023115	GRN/CYBA	2
Regulation of microglial cell activation	Regulation of microglial cell activation	2/96	20/19436	0.004329	0.0315249	0.023115	GRN/TREM2	2
Cell cortex	Cell cortex	6/96	310/19436	0.00437826	0.0317556	0.0232841	CTSZ/ACTB/PFN1/RHOA/CAP1/RHOG	6
Endoplasmic reticulum lumen	Endoplasmic reticulum lumen	6/96	310/19436	0.00437826	0.0317556	0.0232841	CTSZ/LGALS1/B2M/DBI/APOE/SPP1	6
Purine containing compound metabolic process	Purine containing compound metabolic process	7/96	414/19436	0.00443858	0.0320254	0.023482	TMSB4X/RHOA/FBP1/PKM/TREM2/ATP5MC3/ATP5F1E	7
Actin filament binding	Actin filament binding	5/96	217/19436	0.0044505	0.0320254	0.023482	CAPG/CFL1/ARPC3/ARPC1B/ARPC2	5
Positive regulation of protein localization to cell periphery	Positive regulation of protein localization to cell periphery	3/96	67/19436	0.00445093	0.0320254	0.023482	LGALS3/TREM2/RHOG	3
Regulation of alpha beta t cell differentiation	Regulation of alpha beta t cell differentiation	3/96	67/19436	0.00445093	0.0320254	0.023482	RHOA/ANXA1/LILRB4	3
Humoral immune response	Humoral immune response	6/96	312/19436	0.00451641	0.0324319	0.02378	C1QC/RGCC/TREM2/C1QB/C1QA/VSIG4	6
Glial cell differentiation	Glial cell differentiation	5/96	218/19436	0.0045375	0.0325187	0.0238437	VIM/GRN/RHOA/TREM2/C1QA	5
Aging	Aging	6/96	313/19436	0.00458668	0.0327328	0.0240006	TSPO/B2M/CD68/SPI1/C1QA/YBX1	6
Protein maturation	Protein maturation	6/96	313/19436	0.00458668	0.0327328	0.0240006	ANXA2/CTSZ/S100A10/ATP6AP2/PLA2G7/CTSS	6
Memory impairment	Memory impairment	4/96	136/19436	0.00463596	0.0327328	0.0240006	TYROBP/GRN/APOE/TREM2	4
Epithelial cell signaling in helicobacter pylori infection	Epithelial cell signaling in helicobacter pylori infection	3/96	68/19436	0.00463987	0.0327328	0.0240006	ATP6V1F/ATP6V0B/ATP6V0E1	3
Glycerolipid catabolic process	Glycerolipid catabolic process	3/96	68/19436	0.00463987	0.0327328	0.0240006	LPL/APOC1/PLA2G7	3
Negative regulation of t cell proliferation	Negative regulation of t cell proliferation	3/96	68/19436	0.00463987	0.0327328	0.0240006	GPNMB/LILRB4/VSIG4	3
Regulation of cell substrate junction organization	Regulation of cell substrate junction organization	3/96	68/19436	0.00463987	0.0327328	0.0240006	S100A10/ACTG1/RHOA	3
Regulation of protein maturation	Regulation of protein maturation	3/96	68/19436	0.00463987	0.0327328	0.0240006	ANXA2/CTSZ/S100A10	3
Membrane invagination	Membrane invagination	4/96	137/19436	0.0047576	0.0330651	0.0242443	MARCO/RHOA/TREM2/RHOG	4
Cholesterol storage	Cholesterol storage	2/96	21/19436	0.00476936	0.0330651	0.0242443	LPL/TREM2	2
Micronodular cirrhosis	Micronodular cirrhosis	2/96	21/19436	0.00476936	0.0330651	0.0242443	TALDO1/ATP6AP2	2
Optic disc coloboma	Optic disc coloboma	2/96	21/19436	0.00476936	0.0330651	0.0242443	ACTB/ACTG1	2
Perinuclear endoplasmic reticulum	Perinuclear endoplasmic reticulum	2/96	21/19436	0.00476936	0.0330651	0.0242443	CYBA/BCAP31	2
Positive regulation of vacuole organization	Positive regulation of vacuole organization	2/96	21/19436	0.00476936	0.0330651	0.0242443	ANXA2/GRN	2
Primitive reflex	Primitive reflex	2/96	21/19436	0.00476936	0.0330651	0.0242443	TYROBP/TREM2	2
Protein localization to cell cell junction	Protein localization to cell cell junction	2/96	21/19436	0.00476936	0.0330651	0.0242443	ACTB/ACTG1	2
Temporal cortical atrophy	Temporal cortical atrophy	2/96	21/19436	0.00476936	0.0330651	0.0242443	GRN/TREM2	2
Complement and coagulation cascades	Complement and coagulation cascades	3/96	69/19436	0.00483359	0.0333823	0.0244768	C1QC/C1QB/C1QA	3
Positive regulation of alpha beta t cell activation	Positive regulation of alpha beta t cell activation	3/96	69/19436	0.00483359	0.0333823	0.0244768	RHOA/ANXA1/LILRB4	3
Positive regulation of leukocyte mediated immunity	Positive regulation of leukocyte mediated immunity	4/96	139/19436	0.00500729	0.0345159	0.0253081	TYROBP/B2M/SPI1/TREM2	4
Monocyte chemotaxis	Monocyte chemotaxis	3/96	70/19436	0.00503214	0.0346212	0.0253852	LGALS3/ANXA1/PLA2G7	3
Immunodeficiency	Immunodeficiency	5/96	224/19436	0.00508514	0.0349192	0.0256038	ACTB/CYBA/ACP5/COMT/FCGR3A	5
Cirrhosis	Cirrhosis	4/96	140/19436	0.00513538	0.0349553	0.0256302	TALDO1/LIPA/APOE/ATP6AP2	4
Lipoprotein metabolic process	Lipoprotein metabolic process	4/96	140/19436	0.00513538	0.0349553	0.0256302	CTSD/DBI/APOE/APOC1	4
Positive regulation of chemotaxis	Positive regulation of chemotaxis	4/96	140/19436	0.00513538	0.0349553	0.0256302	TMSB4X/SPI1/TREM2/PLA2G7	4
Abnormal thalamic mri signal intensity	Abnormal thalamic mri signal intensity	2/96	22/19436	0.0052295	0.0349553	0.0256302	FTL/TREM2	2
Astrocytosis	Astrocytosis	2/96	22/19436	0.0052295	0.0349553	0.0256302	GRN/TREM2	2
Glycerol ether metabolic process	Glycerol ether metabolic process	2/96	22/19436	0.0052295	0.0349553	0.0256302	TXN/PLA2G7	2
Heterochromia iridis	Heterochromia iridis	2/96	22/19436	0.0052295	0.0349553	0.0256302	ACTB/ACTG1	2
Myosin ii complex	Myosin ii complex	2/96	22/19436	0.0052295	0.0349553	0.0256302	MYL6/MYL12A	2
Proton transporting atp synthase complex	Proton transporting atp synthase complex	2/96	22/19436	0.0052295	0.0349553	0.0256302	ATP5MC3/ATP5F1E	2
Regulation of complement activation	Regulation of complement activation	2/96	22/19436	0.0052295	0.0349553	0.0256302	TREM2/VSIG4	2
Regulation of low density lipoprotein particle clearance	Regulation of low density lipoprotein particle clearance	2/96	22/19436	0.0052295	0.0349553	0.0256302	ANXA2/TREM2	2
Regulation of vesicle fusion	Regulation of vesicle fusion	2/96	22/19436	0.0052295	0.0349553	0.0256302	ANXA2/ANXA1	2
Glomerulonephritis	Glomerulonephritis	3/96	71/19436	0.00523555	0.0349553	0.0256302	C1QC/C1QB/C1QA	3
Positive regulation of phagocytosis	Positive regulation of phagocytosis	3/96	71/19436	0.00523555	0.0349553	0.0256302	FCER1G/CYBA/TREM2	3
Positive regulation of reactive oxygen species metabolic process	Positive regulation of reactive oxygen species metabolic process	3/96	71/19436	0.00523555	0.0349553	0.0256302	TSPO/TYROBP/CYBA	3
Positive regulation of translation	Positive regulation of translation	4/96	141/19436	0.00526564	0.0350913	0.02573	VIM/RHOA/PKM/YBX1	4
Steroid metabolic process	Steroid metabolic process	6/96	323/19436	0.00533456	0.0354852	0.0260187	TSPO/NPC2/LIPA/APOE/SPP1/APOC1	6
Negative regulation of response to external stimulus	Negative regulation of response to external stimulus	7/96	429/19436	0.00537523	0.03569	0.0261689	CD9/GRN/ACP5/APOE/TREM2/SPP1/VSIG4	7
Positive regulation of response to wounding	Positive regulation of response to wounding	3/96	72/19436	0.00544385	0.0360793	0.0264543	GRN/ACTG1/ANXA1	3
Regulation of neuron projection development	Regulation of neuron projection development	7/96	431/19436	0.00551055	0.0364544	0.0267294	VIM/GRN/CFL1/B2M/RHOA/APOE/SPP1	7
Negative regulation of catabolic process	Negative regulation of catabolic process	6/96	326/19436	0.00557544	0.0368162	0.0269947	ANXA2/TSPO/FBP1/TREM2/APOC1/YBX1	6
Peptide binding	Peptide binding	6/96	327/19436	0.00565747	0.0369564	0.0270975	CRIP1/MARCO/PPIA/APOE/TREM2/C1QA	6
Apraxia	Apraxia	5/96	230/19436	0.00567816	0.0369564	0.0270975	TYROBP/GRN/APOE/ATP6AP2/TREM2	5
Decidualization	Decidualization	2/96	23/19436	0.00570921	0.0369564	0.0270975	CTSB/SPP1	2
Dyscalculia	Dyscalculia	2/96	23/19436	0.00570921	0.0369564	0.0270975	GRN/TREM2	2
Macrogyria	Macrogyria	2/96	23/19436	0.00570921	0.0369564	0.0270975	ACTB/ACTG1	2
Negative regulation of interleukin 10 production	Negative regulation of interleukin 10 production	2/96	23/19436	0.00570921	0.0369564	0.0270975	TYROBP/LILRB4	2
Raynaud phenomenon	Raynaud phenomenon	2/96	23/19436	0.00570921	0.0369564	0.0270975	ACP5/SPP1	2
Regulation of atp biosynthetic process	Regulation of atp biosynthetic process	2/96	23/19436	0.00570921	0.0369564	0.0270975	TMSB4X/TREM2	2
Regulation of receptor binding	Regulation of receptor binding	2/96	23/19436	0.00570921	0.0369564	0.0270975	ANXA2/B2M	2
Vertical supranuclear gaze palsy	Vertical supranuclear gaze palsy	2/96	23/19436	0.00570921	0.0369564	0.0270975	FTL/NPC2	2
Weak voice	Weak voice	2/96	23/19436	0.00570921	0.0369564	0.0270975	FTL/ATP6AP2	2
Abnormal myeloid leukocyte morphology	Abnormal myeloid leukocyte morphology	6/96	328/19436	0.00574039	0.0370255	0.0271482	PRDX1/CYBA/ACP5/NPC2/LIPA/APOE	6
Lipid catabolic process	Lipid catabolic process	6/96	328/19436	0.00574039	0.0370255	0.0271482	LPL/LIPA/APOE/SPP1/APOC1/PLA2G7	6
Negative regulation of nervous system development	Negative regulation of nervous system development	4/96	145/19436	0.00580884	0.0373337	0.0273741	TSPO/B2M/TREM2/SPP1	4
Negative regulation of protein containing complex assembly	Negative regulation of protein containing complex assembly	4/96	145/19436	0.00580884	0.0373337	0.0273741	CAPG/PFN1/TMSB4X/TREM2	4
Organophosphate ester transport	Organophosphate ester transport	4/96	147/19436	0.00609394	0.0390558	0.0286368	DBI/NPC2/APOE/APOC1	4
Inflammatory response to antigenic stimulus	Inflammatory response to antigenic stimulus	3/96	75/19436	0.00609841	0.0390558	0.0286368	CD68/TREM2/FCGR3A	3
Positive regulation of nucleotide biosynthetic process	Positive regulation of nucleotide biosynthetic process	2/96	24/19436	0.0062083	0.0395492	0.0289986	TMSB4X/TREM2	2
Positive regulation of osteoclast differentiation	Positive regulation of osteoclast differentiation	2/96	24/19436	0.0062083	0.0395492	0.0289986	TYROBP/TREM2	2
Positive regulation of syncytium formation by plasma membrane fusion	Positive regulation of syncytium formation by plasma membrane fusion	2/96	24/19436	0.0062083	0.0395492	0.0289986	TYROBP/TREM2	2
Cellular response to chemical stress	Cellular response to chemical stress	6/96	334/19436	0.00625672	0.0397874	0.0291733	PRDX1/TSPO/TXN/PPIA/ANXA1/TREM2	6
Glycosaminoglycan binding	Glycosaminoglycan binding	5/96	236/19436	0.00631849	0.0401097	0.0294095	LPL/PPIA/APOE/TREM2/GPNMB	5
Positive regulation of protein localization	Positive regulation of protein localization	7/96	445/19436	0.00653076	0.0413631	0.0303286	TYROBP/OAZ1/LGALS3/PPIA/BCAP31/TREM2/RHOG	7
Cell cell junction assembly	Cell cell junction assembly	4/96	150/19436	0.00653884	0.0413631	0.0303286	CD9/ACTB/ACTG1/RHOA	4
Regulation of oxidative stress induced cell death	Regulation of oxidative stress induced cell death	3/96	77/19436	0.0065598	0.0414231	0.0303726	TXN/PPIA/TREM2	3
Positive regulation of cell adhesion	Positive regulation of cell adhesion	7/96	446/19436	0.00660867	0.0416589	0.0305455	S100A10/LGALS1/B2M/RHOA/ARPC2/ANXA1/LILRB4	7
Abnormal urine protein level	Abnormal urine protein level	5/96	239/19436	0.006657	0.0418904	0.0307152	PRDX1/B2M/ACP5/APOE/SPP1	5
Protein localization to cell periphery	Protein localization to cell periphery	6/96	339/19436	0.00671224	0.0419627	0.0307682	S100A10/ACTB/LGALS3/VAMP8/TREM2/RHOG	6
Membrane raft organization	Membrane raft organization	2/96	25/19436	0.00672657	0.0419627	0.0307682	ANXA2/S100A10	2
Negative regulation of t cell receptor signaling pathway	Negative regulation of t cell receptor signaling pathway	2/96	25/19436	0.00672657	0.0419627	0.0307682	LGALS3/LILRB4	2
Positive regulation of natural killer cell activation	Positive regulation of natural killer cell activation	2/96	25/19436	0.00672657	0.0419627	0.0307682	TYROBP/FCGR3A	2
Renal system process involved in regulation of systemic arterial blood pressure	Renal system process involved in regulation of systemic arterial blood pressure	2/96	25/19436	0.00672657	0.0419627	0.0307682	CYBA/RHOA	2
External side of plasma membrane	External side of plasma membrane	7/96	448/19436	0.00676659	0.0421044	0.0308722	CTSB/CD9/FCER1G/B2M/ANXA1/ATP6AP2/FCGR3A	7
Neuron apoptotic process	Neuron apoptotic process	5/96	240/19436	0.00677261	0.0421044	0.0308722	TYROBP/GRN/RHOA/APOE/TREM2	5
Negative regulation of blood vessel endothelial cell migration	Negative regulation of blood vessel endothelial cell migration	3/96	78/19436	0.00679808	0.0421901	0.030935	RHOA/APOE/RGCC	3
Late endosome membrane	Late endosome membrane	4/96	152/19436	0.00684712	0.0424216	0.0311047	ANXA2/CD63/VAMP8/CD68	4
Abnormal arterial physiology	Abnormal arterial physiology	4/96	153/19436	0.00700481	0.0432502	0.0317123	ACTB/ACTG1/ACP5/SPP1	4
Positive regulation of lipid metabolic process	Positive regulation of lipid metabolic process	4/96	153/19436	0.00700481	0.0432502	0.0317123	APOE/ANXA1/APOC1/FABP3	4
Abnormal lower motor neuron morphology	Abnormal lower motor neuron morphology	2/96	26/19436	0.00726382	0.0445449	0.0326616	GRN/TREM2	2
Atp synthesis coupled proton transport	Atp synthesis coupled proton transport	2/96	26/19436	0.00726382	0.0445449	0.0326616	ATP5MC3/ATP5F1E	2
Mediastinal lymphadenopathy	Mediastinal lymphadenopathy	2/96	26/19436	0.00726382	0.0445449	0.0326616	CYBA/APOE	2
Positive regulation of collagen metabolic process	Positive regulation of collagen metabolic process	2/96	26/19436	0.00726382	0.0445449	0.0326616	VIM/RGCC	2
Negative regulation of protein polymerization	Negative regulation of protein polymerization	3/96	80/19436	0.00728996	0.0446294	0.0327235	CAPG/PFN1/TMSB4X	3
Abnormal urine cytology	Abnormal urine cytology	4/96	155/19436	0.00732736	0.0447825	0.0328358	PRDX1/B2M/ACP5/SPP1	4
Positive regulation of leukocyte cell cell adhesion	Positive regulation of leukocyte cell cell adhesion	5/96	245/19436	0.00737188	0.0449784	0.0329794	LGALS1/B2M/RHOA/ANXA1/LILRB4	5
Integrin binding	Integrin binding	4/96	156/19436	0.00749226	0.0456358	0.0334615	CD9/PPIA/GPNMB/SPP1	4
Regulation of peptidase activity	Regulation of peptidase activity	7/96	457/19436	0.00751227	0.0456806	0.0334943	CSTB/ANXA2/CTSB/CTSD/GRN/RHOA/BCAP31	7
Hypertriglyceridemia	Hypertriglyceridemia	3/96	81/19436	0.0075436	0.0457941	0.0335775	LPL/LIPA/APOE	3
Ras protein signal transduction	Ras protein signal transduction	6/96	348/19436	0.00759229	0.0460123	0.0337376	CFL1/RHOA/FBP1/APOE/ARHGDIB/RHOG	6
Response to toxic substance	Response to toxic substance	5/96	247/19436	0.00762164	0.0461128	0.0338112	PRDX1/GSTO1/TXN/MGST3/APOE	5
Abnormal nephron morphology	Abnormal nephron morphology	5/96	248/19436	0.00774871	0.0461525	0.0338403	C1QC/ACP5/APOE/C1QB/C1QA	5
Arteriosclerosis	Arteriosclerosis	3/96	82/19436	0.00780242	0.0461525	0.0338403	NPC2/LIPA/APOE	3
Bone pain	Bone pain	3/96	82/19436	0.00780242	0.0461525	0.0338403	TYROBP/TREM2/AP2S1	3
Neurodegeneration	Neurodegeneration	3/96	82/19436	0.00780242	0.0461525	0.0338403	FTL/PFN1/TREM2	3
Cogwheel rigidity	Cogwheel rigidity	2/96	27/19436	0.00781985	0.0461525	0.0338403	ATP6AP2/PCDH19	2
Dyslexia	Dyslexia	2/96	27/19436	0.00781985	0.0461525	0.0338403	GRN/TREM2	2
Eeg with generalized slow activity	Eeg with generalized slow activity	2/96	27/19436	0.00781985	0.0461525	0.0338403	GRN/TREM2	2
Ether metabolic process	Ether metabolic process	2/96	27/19436	0.00781985	0.0461525	0.0338403	TXN/PLA2G7	2
Hypolipoproteinemia	Hypolipoproteinemia	2/96	27/19436	0.00781985	0.0461525	0.0338403	LIPA/APOE	2
Mhc class ii protein complex binding	Mhc class ii protein complex binding	2/96	27/19436	0.00781985	0.0461525	0.0338403	B2M/PKM	2
Pentose phosphate pathway	Pentose phosphate pathway	2/96	27/19436	0.00781985	0.0461525	0.0338403	TALDO1/FBP1	2
Positive regulation of cholesterol efflux	Positive regulation of cholesterol efflux	2/96	27/19436	0.00781985	0.0461525	0.0338403	APOE/TREM2	2
Steroid catabolic process	Steroid catabolic process	2/96	27/19436	0.00781985	0.0461525	0.0338403	APOE/SPP1	2
Subcortical cerebral atrophy	Subcortical cerebral atrophy	2/96	27/19436	0.00781985	0.0461525	0.0338403	ACTB/ACTG1	2
Xanthomatosis	Xanthomatosis	2/96	27/19436	0.00781985	0.0461525	0.0338403	LPL/APOE	2
Cholestasis	Cholestasis	5/96	249/19436	0.00787725	0.0464154	0.0340331	LPL/B2M/NPC2/LIPA/ATP6AP2	5
Juvenile onset	Juvenile onset	4/96	159/19436	0.00800158	0.0469946	0.0344578	CSTB/CYBA/ACP5/LIPA	4
Lipid transporter activity	Lipid transporter activity	4/96	159/19436	0.00800158	0.0469946	0.0344578	TSPO/FABP5/NPC2/APOE	4
Focal adhesion assembly	Focal adhesion assembly	3/96	83/19436	0.00806643	0.0470694	0.0345126	S100A10/ACTG1/RHOA	3
Phosphatidylinositol 4 5 bisphosphate binding	Phosphatidylinositol 4 5 bisphosphate binding	3/96	83/19436	0.00806643	0.0470694	0.0345126	ANXA2/CAPG/PFN1	3
Positive regulation of protein binding	Positive regulation of protein binding	3/96	83/19436	0.00806643	0.0470694	0.0345126	ANXA2/B2M/APOE	3
Regulation of cellular ph	Regulation of cellular ph	3/96	83/19436	0.00806643	0.0470694	0.0345126	GRN/ATP6AP2/ATP6V0E1	3
Regulation of cation transmembrane transport	Regulation of cation transmembrane transport	6/96	353/19436	0.00811582	0.0472812	0.0346679	GSTO1/TMSB4X/CYBA/CD63/TREM2/CTSS	6
Regulation of calcium ion transport	Regulation of calcium ion transport	5/96	251/19436	0.00813877	0.0473386	0.03471	TSPO/GSTO1/LGALS3/CYBA/RHOA	5
Myoclonus	Myoclonus	6/96	354/19436	0.00822357	0.0477549	0.0350152	CSTB/FTL/TYROBP/APOE/TREM2/PCDH19	6
Myeloid cell homeostasis	Myeloid cell homeostasis	4/96	161/19436	0.00835347	0.0481196	0.0352827	PRDX1/B2M/ANXA1/SPI1	4
Actin monomer binding	Actin monomer binding	2/96	28/19436	0.00839448	0.0481196	0.0352827	PFN1/TMSB4X	2
Glutathione transferase activity	Glutathione transferase activity	2/96	28/19436	0.00839448	0.0481196	0.0352827	GSTO1/MGST3	2
Negative regulation of interleukin 2 production	Negative regulation of interleukin 2 production	2/96	28/19436	0.00839448	0.0481196	0.0352827	LILRB4/VSIG4	2
Positive regulation of protein maturation	Positive regulation of protein maturation	2/96	28/19436	0.00839448	0.0481196	0.0352827	ANXA2/S100A10	2
Receptor catabolic process	Receptor catabolic process	2/96	28/19436	0.00839448	0.0481196	0.0352827	ANXA2/APOE	2
Regulation of cytoplasmic translation	Regulation of cytoplasmic translation	2/96	28/19436	0.00839448	0.0481196	0.0352827	PKM/YBX1	2
Babinski sign	Babinski sign	5/96	253/19436	0.00840628	0.0481196	0.0352827	FTL/TYROBP/APOE/ATP6AP2/TREM2	5
Stress activated protein kinase signaling cascade	Stress activated protein kinase signaling cascade	5/96	253/19436	0.00840628	0.0481196	0.0352827	PRDX1/RHOA/PPIA/SPI1/TREM2	5
Fever	Fever	6/96	356/19436	0.00844216	0.0482486	0.0353772	CYBA/FBP1/LIPA/BCAP31/SPP1/POMP	6
Fatty acid biosynthetic process	Fatty acid biosynthetic process	4/96	162/19436	0.00853317	0.0486916	0.0357021	FABP5/LPL/ANXA1/APOC1	4
Iron ion homeostasis	Iron ion homeostasis	3/96	85/19436	0.00861014	0.0488991	0.0358542	FTH1/FTL/B2M	3
Positive regulation of lipid biosynthetic process	Positive regulation of lipid biosynthetic process	3/96	85/19436	0.00861014	0.0488991	0.0358542	APOE/ANXA1/FABP3	3
Regulation of leukocyte mediated cytotoxicity	Regulation of leukocyte mediated cytotoxicity	3/96	85/19436	0.00861014	0.0488991	0.0358542	TYROBP/B2M/SPI1	3
Membrane fusion	Membrane fusion	4/96	163/19436	0.00871538	0.0493416	0.0361787	ANXA2/CD9/VAMP8/ANXA1	4
Positive regulation of ion transmembrane transport	Positive regulation of ion transmembrane transport	4/96	163/19436	0.00871538	0.0493416	0.0361787	GSTO1/TMSB4X/TREM2/CTSS	4
Fasciculations	Fasciculations	3/96	86/19436	0.00888988	0.0501722	0.0367877	PFN1/GRN/TREM2	3
Lipid storage	Lipid storage	3/96	86/19436	0.00888988	0.0501722	0.0367877	LPL/APOE/TREM2	3
Antigen processing and presentation of peptide antigen via mhc class i	Antigen processing and presentation of peptide antigen via mhc class i	2/96	29/19436	0.0089875	0.0502521	0.0368462	FCER1G/B2M	2
Frontotemporal dementia	Frontotemporal dementia	2/96	29/19436	0.0089875	0.0502521	0.0368462	GRN/TREM2	2
Phosphatidylcholine biosynthetic process	Phosphatidylcholine biosynthetic process	2/96	29/19436	0.0089875	0.0502521	0.0368462	FABP5/FABP3	2
Protein lipid complex assembly	Protein lipid complex assembly	2/96	29/19436	0.0089875	0.0502521	0.0368462	APOE/APOC1	2
Regulation of oxidative stress induced intrinsic apoptotic signaling pathway	Regulation of oxidative stress induced intrinsic apoptotic signaling pathway	2/96	29/19436	0.0089875	0.0502521	0.0368462	PPIA/TREM2	2
Response to thyroid hormone	Response to thyroid hormone	2/96	29/19436	0.0089875	0.0502521	0.0368462	CTSB/CTSS	2
Regulation of nucleotide metabolic process	Regulation of nucleotide metabolic process	3/96	87/19436	0.0091749	0.0512206	0.0375564	TMSB4X/FBP1/TREM2	3
Alzheimers disease	Alzheimers disease	4/96	166/19436	0.00927725	0.0516324	0.0378583	LPL/APOE/ATP5MC3/ATP5F1E	4
Negative regulation of binding	Negative regulation of binding	4/96	166/19436	0.00927725	0.0516324	0.0378583	CTSZ/ACTB/TMSB4X/B2M	4
Cellular response to peptide	Cellular response to peptide	6/96	364/19436	0.00935852	0.0520046	0.0381313	VIM/LPL/CYBA/FBP1/PKM/TREM2	6
Negative regulation of secretion	Negative regulation of secretion	4/96	167/19436	0.00946966	0.0524608	0.0384657	VAMP8/APOE/ANXA1/SPI1	4
Positive regulation of cellular amide metabolic process	Positive regulation of cellular amide metabolic process	4/96	167/19436	0.00946966	0.0524608	0.0384657	VIM/RHOA/PKM/YBX1	4
Axon development	Axon development	7/96	479/19436	0.00959054	0.052771	0.0386932	S100A6/TSPO/ACTB/GRN/APOE/SPP1/RHOG	7
Response to extracellular stimulus	Response to extracellular stimulus	7/96	479/19436	0.00959054	0.052771	0.0386932	TSPO/LPL/CYBA/CD68/APOE/COMT/SPP1	7
Amyloidosis	Amyloidosis	2/96	30/19436	0.00959872	0.052771	0.0386932	B2M/APOE	2
Fc gamma receptor signaling pathway	Fc gamma receptor signaling pathway	2/96	30/19436	0.00959872	0.052771	0.0386932	FCER1G/FCGR3A	2
Regulation of syncytium formation by plasma membrane fusion	Regulation of syncytium formation by plasma membrane fusion	2/96	30/19436	0.00959872	0.052771	0.0386932	TYROBP/TREM2	2
Monocarboxylic acid binding	Monocarboxylic acid binding	3/96	89/19436	0.00976087	0.0534997	0.0392275	FABP5/APOC1/FABP3	3
Neuron projection organization	Neuron projection organization	3/96	89/19436	0.00976087	0.0534997	0.0392275	CFL1/APOE/TREM2	3
Negative regulation of hydrolase activity	Negative regulation of hydrolase activity	6/96	369/19436	0.00996622	0.0545424	0.039992	CSTB/ANXA2/CTSB/LGALS3/ANXA1/APOC1	6
Abnormal circulating lipid concentration	Abnormal circulating lipid concentration	5/96	264/19436	0.00998748	0.054576	0.0400167	LPL/NPC2/LIPA/APOE/PLA2G7	5
Regulation of ion transmembrane transport	Regulation of ion transmembrane transport	7/96	483/19436	0.0100096	0.0546144	0.0400449	GSTO1/CLIC1/TMSB4X/CYBA/CD63/TREM2/CTSS	7
Pancreatitis	Pancreatitis	3/96	90/19436	0.0100619	0.0547374	0.040135	LPL/APOE/AP2S1	3
Extrinsic component of plasma membrane	Extrinsic component of plasma membrane	4/96	170/19436	0.0100625	0.0547374	0.040135	S100A6/S100A10/RHOA/ANXA1	4
Activation of protein kinase b activity	Activation of protein kinase b activity	2/96	31/19436	0.010228	0.0554705	0.0406726	TXN/PPIA	2
Fibronectin binding	Fibronectin binding	2/96	31/19436	0.010228	0.0554705	0.0406726	LILRB4/CTSS	2
Cellular senescence	Cellular senescence	3/96	91/19436	0.0103682	0.0561469	0.0411685	B2M/SPI1/YBX1	3
Negative regulation of cellular catabolic process	Negative regulation of cellular catabolic process	5/96	267/19436	0.0104519	0.0564566	0.0413956	ANXA2/TSPO/TREM2/APOC1/YBX1	5
Adherens junction	Adherens junction	4/96	172/19436	0.0104708	0.0564566	0.0413956	S100A11/ANXA2/ACTB/ANXA1	4
Abnormality of the biliary system	Abnormality of the biliary system	6/96	373/19436	0.0104723	0.0564566	0.0413956	LPL/B2M/NPC2/LIPA/COMT/ATP6AP2	6
Negative regulation of defense response	Negative regulation of defense response	5/96	268/19436	0.0106099	0.0571134	0.0418772	GRN/ACP5/APOE/TREM2/VSIG4	5
Early endosome membrane	Early endosome membrane	4/96	173/19436	0.0106789	0.0571496	0.0419037	B2M/VAMP8/ANXA1/GPNMB	4
Maintenance of protein location	Maintenance of protein location	3/96	92/19436	0.0106799	0.0571496	0.0419037	TSPO/TMSB4X/TXN	3
Negative regulation of response to wounding	Negative regulation of response to wounding	3/96	92/19436	0.0106799	0.0571496	0.0419037	CD9/APOE/SPP1	3
Regulation of lipase activity	Regulation of lipase activity	3/96	92/19436	0.0106799	0.0571496	0.0419037	RHOA/ANXA1/APOC1	3
Sulfur compound binding	Sulfur compound binding	5/96	269/19436	0.0107696	0.0574277	0.0421076	LPL/DBI/PPIA/APOE/GPNMB	5
Depressed nasal tip	Depressed nasal tip	2/96	32/19436	0.010875	0.0574277	0.0421076	ACTB/ACTG1	2
Hypomimic face	Hypomimic face	2/96	32/19436	0.010875	0.0574277	0.0421076	FTL/ATP6AP2	2
Intracellular sterol transport	Intracellular sterol transport	2/96	32/19436	0.010875	0.0574277	0.0421076	ANXA2/NPC2	2
Lower limb pain	Lower limb pain	2/96	32/19436	0.010875	0.0574277	0.0421076	B2M/ACP5	2
Modulation by host of viral process	Modulation by host of viral process	2/96	32/19436	0.010875	0.0574277	0.0421076	CFL1/APOE	2
Prostanoid biosynthetic process	Prostanoid biosynthetic process	2/96	32/19436	0.010875	0.0574277	0.0421076	FABP5/ANXA1	2
Regulation of neuron projection regeneration	Regulation of neuron projection regeneration	2/96	32/19436	0.010875	0.0574277	0.0421076	GRN/SPP1	2
Regulation of ruffle assembly	Regulation of ruffle assembly	2/96	32/19436	0.010875	0.0574277	0.0421076	PFN1/RHOG	2
Positive regulation of protein polymerization	Positive regulation of protein polymerization	3/96	93/19436	0.0109971	0.057903	0.0424561	PFN1/RHOA/ARPC2	3
Regulation of ph	Regulation of ph	3/96	93/19436	0.0109971	0.057903	0.0424561	GRN/ATP6AP2/ATP6V0E1	3
Positive regulation of epithelial cell migration	Positive regulation of epithelial cell migration	4/96	175/19436	0.0111031	0.0582646	0.0427213	PFN1/GRN/TMSB4X/ANXA1	4
Tissue remodeling	Tissue remodeling	4/96	175/19436	0.0111031	0.0582646	0.0427213	ACP5/LIPA/GPNMB/SPP1	4
Abnormal pyramidal sign	Abnormal pyramidal sign	6/96	378/19436	0.0111303	0.0582646	0.0427213	FTL/TYROBP/APOE/BCAP31/ATP6AP2/TREM2	6
Renal insufficiency	Renal insufficiency	6/96	378/19436	0.0111303	0.0582646	0.0427213	PRDX1/B2M/ACP5/APOE/SPP1/AP2S1	6
Positive regulation of cellular component biogenesis	Positive regulation of cellular component biogenesis	7/96	494/19436	0.0112312	0.058623	0.0429841	CAPG/S100A10/PFN1/LGALS3/RHOA/RGCC/ARPC2	7
Response to peptide	Response to peptide	7/96	494/19436	0.0112312	0.058623	0.0429841	VIM/LPL/CYBA/FBP1/PKM/ANXA1/TREM2	7
Specific learning disability	Specific learning disability	5/96	272/19436	0.0112585	0.0586808	0.0430265	ACTB/GRN/ACTG1/COMT/TREM2	5
Natural killer cell activation	Natural killer cell activation	3/96	94/19436	0.0113196	0.0589142	0.0431975	PRDX1/TYROBP/FCGR3A	3
Maternal placenta development	Maternal placenta development	2/96	33/19436	0.0115397	0.0596301	0.0437225	CTSB/SPP1	2
Middle age onset	Middle age onset	2/96	33/19436	0.0115397	0.0596301	0.0437225	FTL/APOE	2
Negative regulation of antigen receptor mediated signaling pathway	Negative regulation of antigen receptor mediated signaling pathway	2/96	33/19436	0.0115397	0.0596301	0.0437225	LGALS3/LILRB4	2
Positive regulation of steroid metabolic process	Positive regulation of steroid metabolic process	2/96	33/19436	0.0115397	0.0596301	0.0437225	APOE/APOC1	2
Transepithelial transport	Transepithelial transport	2/96	33/19436	0.0115397	0.0596301	0.0437225	ACTB/ACTG1	2
Negative regulation of nf kappab transcription factor activity	Negative regulation of nf kappab transcription factor activity	3/96	95/19436	0.0116476	0.0601015	0.0440681	TMSB4X/SPI1/ANXA4	3
Abnormality of salivation	Abnormality of salivation	4/96	178/19436	0.0117596	0.060593	0.0444285	PFN1/ATP6AP2/TREM2/PCDH19	4
Morphogenesis of a polarized epithelium	Morphogenesis of a polarized epithelium	3/96	96/19436	0.011981	0.0614854	0.0450829	ACTB/ACTG1/RHOA	3
Negative regulation of mapk cascade	Negative regulation of mapk cascade	4/96	179/19436	0.0119839	0.0614854	0.0450829	PPIA/APOE/TREM2/LILRB4	4
Positive regulation of response to biotic stimulus	Positive regulation of response to biotic stimulus	4/96	179/19436	0.0119839	0.0614854	0.0450829	TYROBP/GRN/CYBA/SPI1	4
Negative regulation of cell development	Negative regulation of cell development	4/96	180/19436	0.0122109	0.0623522	0.0457184	TSPO/B2M/TREM2/SPP1	4
Regulation of cation channel activity	Regulation of cation channel activity	4/96	180/19436	0.0122109	0.0623522	0.0457184	GSTO1/TMSB4X/TREM2/CTSS	4
Glycerophospholipid catabolic process	Glycerophospholipid catabolic process	2/96	34/19436	0.0122219	0.0623522	0.0457184	APOC1/PLA2G7	2
Mature b cell differentiation	Mature b cell differentiation	2/96	34/19436	0.0122219	0.0623522	0.0457184	LGALS1/SPI1	2
Negative regulation of protein binding	Negative regulation of protein binding	3/96	97/19436	0.0123198	0.0626751	0.0459551	CTSZ/ACTB/B2M	3
Positive regulation of interleukin 6 production	Positive regulation of interleukin 6 production	3/96	97/19436	0.0123198	0.0626751	0.0459551	TYROBP/LPL/CYBA	3
Abnormality of fontanelles	Abnormality of fontanelles	4/96	181/19436	0.0124406	0.0632004	0.0463403	CTSD/ACTB/TALDO1/ACTG1	4
Cell substrate junction organization	Cell substrate junction organization	3/96	98/19436	0.0126642	0.0639684	0.0469035	S100A10/ACTG1/RHOA	3
Chemokine production	Chemokine production	3/96	98/19436	0.0126642	0.0639684	0.0469035	LPL/TREM2/LILRB4	3
Negative regulation of inflammatory response	Negative regulation of inflammatory response	4/96	182/19436	0.0126731	0.0639684	0.0469035	GRN/ACP5/APOE/TREM2	4
Abnormal leukocyte count	Abnormal leukocyte count	6/96	389/19436	0.0126803	0.0639684	0.0469035	PRDX1/ACP5/LIPA/ARPC1B/ATP6AP2/SPP1	6
Phospholipid metabolic process	Phospholipid metabolic process	6/96	389/19436	0.0126803	0.0639684	0.0469035	FABP5/LPL/DBI/APOC1/FABP3/PLA2G7	6
Regulation of blood pressure	Regulation of blood pressure	4/96	183/19436	0.0129084	0.0646422	0.0473975	CTSZ/CYBA/RHOA/ATP6AP2	4
Bone cell development	Bone cell development	2/96	35/19436	0.0129213	0.0646422	0.0473975	ANXA2/TYROBP	2
Chronic pulmonary obstruction	Chronic pulmonary obstruction	2/96	35/19436	0.0129213	0.0646422	0.0473975	CYBA/COMT	2
Long nose	Long nose	2/96	35/19436	0.0129213	0.0646422	0.0473975	ACTB/ACTG1	2
Maintenance of blood brain barrier	Maintenance of blood brain barrier	2/96	35/19436	0.0129213	0.0646422	0.0473975	ACTB/ACTG1	2
Negative regulation of exocytosis	Negative regulation of exocytosis	2/96	35/19436	0.0129213	0.0646422	0.0473975	ANXA1/SPI1	2
Cell death in response to oxidative stress	Cell death in response to oxidative stress	3/96	99/19436	0.013014	0.065016	0.0476716	TXN/PPIA/TREM2	3
Homeostasis of number of cells	Homeostasis of number of cells	5/96	283/19436	0.0131809	0.0657586	0.0482161	PRDX1/B2M/LIPA/ANXA1/SPI1	5
Regulation of phagocytosis	Regulation of phagocytosis	3/96	100/19436	0.0133693	0.0666068	0.048838	FCER1G/CYBA/TREM2	3
Fatty acid metabolic process	Fatty acid metabolic process	6/96	395/19436	0.0135871	0.0672028	0.049275	FABP5/LPL/DBI/ANXA1/APOC1/FABP3	6
Abnormal circulating ferritin concentration	Abnormal circulating ferritin concentration	2/96	36/19436	0.0136378	0.0672028	0.049275	FTH1/FTL	2
Chemoattractant activity	Chemoattractant activity	2/96	36/19436	0.0136378	0.0672028	0.049275	LGALS3/GPNMB	2
Granulocyte differentiation	Granulocyte differentiation	2/96	36/19436	0.0136378	0.0672028	0.049275	C1QC/SPI1	2
Juvenile aseptic necrosis	Juvenile aseptic necrosis	2/96	36/19436	0.0136378	0.0672028	0.049275	ACTB/ACTG1	2
Mhc protein complex binding	Mhc protein complex binding	2/96	36/19436	0.0136378	0.0672028	0.049275	B2M/PKM	2
Positive regulation of blood pressure	Positive regulation of blood pressure	2/96	36/19436	0.0136378	0.0672028	0.049275	CYBA/RHOA	2
Zonular cataract	Zonular cataract	2/96	36/19436	0.0136378	0.0672028	0.049275	FTL/VIM	2
Negative regulation of small molecule metabolic process	Negative regulation of small molecule metabolic process	3/96	102/19436	0.0140965	0.0692336	0.0507641	FBP1/APOE/APOC1	3
Regulation of response to oxidative stress	Regulation of response to oxidative stress	3/96	102/19436	0.0140965	0.0692336	0.0507641	TXN/PPIA/TREM2	3
I kappab kinase nf kappab signaling	I kappab kinase nf kappab signaling	5/96	288/19436	0.0141238	0.0692336	0.0507641	S100A4/LGALS1/RHOA/TREM2/LILRB4	5
Regulation of adaptive immune response	Regulation of adaptive immune response	4/96	188/19436	0.0141266	0.0692336	0.0507641	B2M/ANXA1/TREM2/LILRB4	4
Cell redox homeostasis	Cell redox homeostasis	2/96	37/19436	0.0143712	0.0695867	0.051023	PRDX1/TXN	2
Detection of biotic stimulus	Detection of biotic stimulus	2/96	37/19436	0.0143712	0.0695867	0.051023	TSPO/TREM2	2
Neuronal loss in central nervous system	Neuronal loss in central nervous system	2/96	37/19436	0.0143712	0.0695867	0.051023	CTSD/GRN	2
Neutrophil mediated immunity	Neutrophil mediated immunity	2/96	37/19436	0.0143712	0.0695867	0.051023	VAMP8/SPI1	2
Positive regulation of atp metabolic process	Positive regulation of atp metabolic process	2/96	37/19436	0.0143712	0.0695867	0.051023	TMSB4X/TREM2	2
Rapidly progressive	Rapidly progressive	2/96	37/19436	0.0143712	0.0695867	0.051023	GRN/APOE	2
Regulation of phospholipid metabolic process	Regulation of phospholipid metabolic process	2/96	37/19436	0.0143712	0.0695867	0.051023	APOC1/FABP3	2
Rigidity	Rigidity	4/96	189/19436	0.0143787	0.0695867	0.051023	CTSD/FTL/ATP6AP2/PCDH19	4
Agitation	Agitation	3/96	103/19436	0.0144683	0.0695867	0.051023	PFN1/GRN/TREM2	3
Bradykinesia	Bradykinesia	3/96	103/19436	0.0144683	0.0695867	0.051023	FTL/ATP6AP2/PCDH19	3
Interleukin 8 production	Interleukin 8 production	3/96	103/19436	0.0144683	0.0695867	0.051023	TMSB4X/ANXA1/ANXA4	3
Positive regulation of protein localization to membrane	Positive regulation of protein localization to membrane	3/96	103/19436	0.0144683	0.0695867	0.051023	LGALS3/TREM2/RHOG	3
Regulation of cell killing	Regulation of cell killing	3/96	103/19436	0.0144683	0.0695867	0.051023	TYROBP/B2M/SPI1	3
Triglyceride metabolic process	Triglyceride metabolic process	3/96	103/19436	0.0144683	0.0695867	0.051023	LPL/APOE/APOC1	3
Dermatological manifestations of systemic disorders	Dermatological manifestations of systemic disorders	5/96	290/19436	0.0145135	0.0697109	0.051114	LPL/NPC2/LIPA/ATP6AP2/PCDH19	5
Positive regulation of cell cell adhesion	Positive regulation of cell cell adhesion	5/96	291/19436	0.014711	0.0705657	0.0517408	LGALS1/B2M/RHOA/ANXA1/LILRB4	5
Muscle cell migration	Muscle cell migration	3/96	104/19436	0.0148457	0.0710236	0.0520765	S100A11/RHOA/ANXA1	3
Regulation of steroid metabolic process	Regulation of steroid metabolic process	3/96	104/19436	0.0148457	0.0710236	0.0520765	TSPO/APOE/APOC1	3
Ribose phosphate biosynthetic process	Ribose phosphate biosynthetic process	4/96	191/19436	0.0148914	0.0711477	0.0521675	TMSB4X/TREM2/ATP5MC3/ATP5F1E	4
Negative regulation of receptor mediated endocytosis	Negative regulation of receptor mediated endocytosis	2/96	38/19436	0.0151213	0.0716774	0.0525559	ANXA2/APOC1	2
Palpebral edema	Palpebral edema	2/96	38/19436	0.0151213	0.0716774	0.0525559	ACTB/ACTG1	2
Regulation of natural killer cell activation	Regulation of natural killer cell activation	2/96	38/19436	0.0151213	0.0716774	0.0525559	TYROBP/FCGR3A	2
Skeletal muscle tissue regeneration	Skeletal muscle tissue regeneration	2/96	38/19436	0.0151213	0.0716774	0.0525559	CD9/ANXA1	2
T cell cytokine production	T cell cytokine production	2/96	38/19436	0.0151213	0.0716774	0.0525559	B2M/LILRB4	2
Trigonocephaly	Trigonocephaly	2/96	38/19436	0.0151213	0.0716774	0.0525559	ACTB/ACTG1	2
Biological process involved in interaction with host	Biological process involved in interaction with host	4/96	192/19436	0.015152	0.0717159	0.0525841	CTSB/LGALS1/VAMP8/PPIA	4
Asthma	Asthma	3/96	105/19436	0.0152287	0.0717159	0.0525841	TALDO1/COMT/PLA2G7	3
Neutrophil chemotaxis	Neutrophil chemotaxis	3/96	105/19436	0.0152287	0.0717159	0.0525841	FCER1G/LGALS3/PPIA	3
Regulation of alpha beta t cell activation	Regulation of alpha beta t cell activation	3/96	105/19436	0.0152287	0.0717159	0.0525841	RHOA/ANXA1/LILRB4	3
Transition metal ion transport	Transition metal ion transport	3/96	105/19436	0.0152287	0.0717159	0.0525841	FTH1/FTL/B2M	3
Developmental maturation	Developmental maturation	5/96	294/19436	0.0153143	0.0720249	0.0528107	PFN1/CD63/RHOA/ATP6AP2/C1QA	5
Negative regulation of hemopoiesis	Negative regulation of hemopoiesis	3/96	106/19436	0.0156172	0.0733542	0.0537854	C1QC/ANXA1/LILRB4	3
Antinuclear antibody positivity	Antinuclear antibody positivity	2/96	39/19436	0.015888	0.0742397	0.0544347	ACP5/SPP1	2
Fatigable weakness of swallowing muscles	Fatigable weakness of swallowing muscles	2/96	39/19436	0.015888	0.0742397	0.0544347	PFN1/TREM2	2
Negative regulation of cytokine production involved in inflammatory response	Negative regulation of cytokine production involved in inflammatory response	2/96	39/19436	0.015888	0.0742397	0.0544347	TREM2/LILRB4	2
Turricephaly	Turricephaly	2/96	39/19436	0.015888	0.0742397	0.0544347	ACP5/COMT	2
Positive regulation of peptidase activity	Positive regulation of peptidase activity	4/96	195/19436	0.0159512	0.0742398	0.0544347	CTSD/GRN/RHOA/BCAP31	4
Abnormal lateral ventricle morphology	Abnormal lateral ventricle morphology	3/96	107/19436	0.0160113	0.0742398	0.0544347	GRN/ACP5/ATP6AP2	3
Cellular monovalent inorganic cation homeostasis	Cellular monovalent inorganic cation homeostasis	3/96	107/19436	0.0160113	0.0742398	0.0544347	GRN/ATP6AP2/ATP6V0E1	3
Phosphatidylinositol bisphosphate binding	Phosphatidylinositol bisphosphate binding	3/96	107/19436	0.0160113	0.0742398	0.0544347	ANXA2/CAPG/PFN1	3
Positive regulation of lymphocyte differentiation	Positive regulation of lymphocyte differentiation	3/96	107/19436	0.0160113	0.0742398	0.0544347	RHOA/ANXA1/LILRB4	3
Positive regulation of tumor necrosis factor superfamily cytokine production	Positive regulation of tumor necrosis factor superfamily cytokine production	3/96	107/19436	0.0160113	0.0742398	0.0544347	TYROBP/LPL/CYBA	3
Response to xenobiotic stimulus	Response to xenobiotic stimulus	6/96	411/19436	0.0162258	0.0751379	0.0550933	TSPO/GSTO1/LPL/CYBA/RHOA/FBP1	6
Actin cytoskeleton reorganization	Actin cytoskeleton reorganization	3/96	108/19436	0.0164109	0.075801	0.0555794	RHOA/ANXA1/ARHGDIB	3
Periorbital edema	Periorbital edema	3/96	108/19436	0.0164109	0.075801	0.0555794	ACTB/ACTG1/POMP	3
Negative regulation of nik nf kappab signaling	Negative regulation of nik nf kappab signaling	2/96	40/19436	0.016671	0.0769037	0.056388	TMSB4X/SPI1	2
Jaundice	Jaundice	4/96	198/19436	0.0167766	0.0772774	0.056662	LPL/NPC2/LIPA/ATP6AP2	4
Organelle membrane fusion	Organelle membrane fusion	3/96	109/19436	0.0168162	0.0772774	0.056662	ANXA2/VAMP8/ANXA1	3
Substrate adhesion dependent cell spreading	Substrate adhesion dependent cell spreading	3/96	109/19436	0.0168162	0.0772774	0.056662	S100A10/RHOA/ARPC2	3
Viral process	Viral process	6/96	415/19436	0.0169373	0.0777351	0.0569976	CTSB/CFL1/LGALS1/VAMP8/PPIA/APOE	6
Second messenger mediated signaling	Second messenger mediated signaling	5/96	302/19436	0.0170037	0.0779407	0.0571483	GSTO1/APOE/CAP1/BCAP31/TREM2	5
Negative regulation of protein localization	Negative regulation of protein localization	4/96	199/19436	0.0170575	0.0780883	0.0572566	TXN/APOE/SPI1/LILRB4	4
Actin filament	Actin filament	3/96	110/19436	0.017227	0.0786649	0.0576794	ACTB/ACTG1/ANXA1	3
Purpura	Purpura	3/96	110/19436	0.017227	0.0786649	0.0576794	ACP5/APOE/COMT	3
Cysteine type peptidase activity	Cysteine type peptidase activity	4/96	200/19436	0.0173414	0.0789875	0.0579159	CTSB/CTSZ/CTSD/CTSS	4
Purine containing compound biosynthetic process	Purine containing compound biosynthetic process	4/96	200/19436	0.0173414	0.0789875	0.0579159	TMSB4X/TREM2/ATP5MC3/ATP5F1E	4
Maintenance of protein localization in organelle	Maintenance of protein localization in organelle	2/96	41/19436	0.0174702	0.0790756	0.0579805	TSPO/TXN	2
Negative regulation of gliogenesis	Negative regulation of gliogenesis	2/96	41/19436	0.0174702	0.0790756	0.0579805	TSPO/TREM2	2
Regulation of macrophage migration	Regulation of macrophage migration	2/96	41/19436	0.0174702	0.0790756	0.0579805	CD9/TREM2	2
Response to testosterone	Response to testosterone	2/96	41/19436	0.0174702	0.0790756	0.0579805	TSPO/SPP1	2
Secretion by tissue	Secretion by tissue	2/96	41/19436	0.0174702	0.0790756	0.0579805	CYBA/VAMP8	2
Response to monosaccharide	Response to monosaccharide	4/96	201/19436	0.0176282	0.0795606	0.0583361	LPL/CYBA/RHOA/TREM2	4
Alpha beta t cell differentiation	Alpha beta t cell differentiation	3/96	111/19436	0.0176434	0.0795606	0.0583361	RHOA/ANXA1/LILRB4	3
Hyperlipidemia	Hyperlipidemia	3/96	111/19436	0.0176434	0.0795606	0.0583361	LPL/LIPA/APOE	3
Regulation of transporter activity	Regulation of transporter activity	5/96	305/19436	0.0176679	0.0795718	0.0583443	ACTB/GSTO1/TMSB4X/TREM2/CTSS	5
Negative regulation of epithelial cell migration	Negative regulation of epithelial cell migration	3/96	112/19436	0.0180654	0.0812608	0.0595827	RHOA/APOE/RGCC	3
Regulation of stress activated protein kinase signaling cascade	Regulation of stress activated protein kinase signaling cascade	4/96	203/19436	0.0182107	0.0817412	0.059935	PRDX1/PPIA/SPI1/TREM2	4
Acylglycerol homeostasis	Acylglycerol homeostasis	2/96	42/19436	0.0182854	0.0817412	0.059935	LPL/APOE	2
Collagen catabolic process	Collagen catabolic process	2/96	42/19436	0.0182854	0.0817412	0.059935	CTSB/CTSS	2
Positive regulation of substrate adhesion dependent cell spreading	Positive regulation of substrate adhesion dependent cell spreading	2/96	42/19436	0.0182854	0.0817412	0.059935	S100A10/ARPC2	2
Regulation of nucleotide biosynthetic process	Regulation of nucleotide biosynthetic process	2/96	42/19436	0.0182854	0.0817412	0.059935	TMSB4X/TREM2	2
Autophagosome	Autophagosome	3/96	113/19436	0.0184931	0.082525	0.0605097	FTH1/FTL/ATP6AP2	3
Response to reactive oxygen species	Response to reactive oxygen species	4/96	204/19436	0.0185064	0.082525	0.0605097	PRDX1/TXN/APOE/ANXA1	4
Glycerophospholipid metabolic process	Glycerophospholipid metabolic process	5/96	309/19436	0.0185801	0.0827513	0.0606756	FABP5/DBI/APOC1/FABP3/PLA2G7	5
Calcium ion transport	Calcium ion transport	6/96	424/19436	0.0186165	0.0828115	0.0607197	ANXA2/TSPO/GSTO1/LGALS3/CYBA/RHOA	6
Abnormality of the upper respiratory tract	Abnormality of the upper respiratory tract	6/96	426/19436	0.0190047	0.0843085	0.0618174	PFN1/CYBA/ACP5/COMT/TREM2/FCGR3A	6
Abnormal astrocyte morphology	Abnormal astrocyte morphology	2/96	43/19436	0.0191165	0.0843085	0.0618174	GRN/TREM2	2
Disulfide oxidoreductase activity	Disulfide oxidoreductase activity	2/96	43/19436	0.0191165	0.0843085	0.0618174	GSTO1/TXN	2
Positive regulation of nucleotide metabolic process	Positive regulation of nucleotide metabolic process	2/96	43/19436	0.0191165	0.0843085	0.0618174	TMSB4X/TREM2	2
Regulation of collagen metabolic process	Regulation of collagen metabolic process	2/96	43/19436	0.0191165	0.0843085	0.0618174	VIM/RGCC	2
Tau protein binding	Tau protein binding	2/96	43/19436	0.0191165	0.0843085	0.0618174	ACTB/APOE	2
Transforming growth factor beta production	Transforming growth factor beta production	2/96	43/19436	0.0191165	0.0843085	0.0618174	TYROBP/ATP6AP2	2
Arthritis	Arthritis	4/96	207/19436	0.0194115	0.085401	0.0626185	ACP5/APOE/COMT/SPP1	4
Cell cell junction organization	Cell cell junction organization	4/96	207/19436	0.0194115	0.085401	0.0626185	CD9/ACTB/ACTG1/RHOA	4
Alopecia	Alopecia	4/96	208/19436	0.0197191	0.0866491	0.0635336	CSTB/FTL/RHOA/SPP1	4
T cell activation involved in immune response	T cell activation involved in immune response	3/96	116/19436	0.0198096	0.0869409	0.0637475	FCER1G/LGALS3/ANXA1	3
Glial cell proliferation	Glial cell proliferation	2/96	44/19436	0.0199632	0.087191	0.063931	TSPO/TREM2	2
Increased circulating lactate dehydrogenase concentration	Increased circulating lactate dehydrogenase concentration	2/96	44/19436	0.0199632	0.087191	0.063931	LIPA/SPP1	2
Regulation of t cell receptor signaling pathway	Regulation of t cell receptor signaling pathway	2/96	44/19436	0.0199632	0.087191	0.063931	LGALS3/LILRB4	2
Substantia nigra development	Substantia nigra development	2/96	44/19436	0.0199632	0.087191	0.063931	ACTB/RHOA	2
Abnormal renal cortex morphology	Abnormal renal cortex morphology	4/96	209/19436	0.0200298	0.0872711	0.0639896	C1QC/APOE/C1QB/C1QA	4
Negative regulation of neuron death	Negative regulation of neuron death	4/96	209/19436	0.0200298	0.0872711	0.0639896	GRN/RHOA/APOE/GPNMB	4
Abnormality of hepatobiliary system physiology	Abnormality of hepatobiliary system physiology	4/96	210/19436	0.0203435	0.0885311	0.0649135	TALDO1/FBP1/LIPA/ATP6AP2	4
Bilateral tonic clonic seizure	Bilateral tonic clonic seizure	5/96	317/19436	0.0204968	0.0889835	0.0652453	CSTB/GRN/ATP6AP2/TREM2/PCDH19	5
Glutamatergic synapse	Glutamatergic synapse	5/96	317/19436	0.0204968	0.0889835	0.0652453	ACTB/PFN1/RHOA/APOE/ARPC2	5
Cellular ketone metabolic process	Cellular ketone metabolic process	4/96	211/19436	0.0206602	0.0892305	0.0654263	FABP5/ANXA1/APOC1/FABP3	4
Organic acid biosynthetic process	Organic acid biosynthetic process	5/96	318/19436	0.0207451	0.0892305	0.0654263	FABP5/LPL/MGST3/ANXA1/APOC1	5
Viral life cycle	Viral life cycle	5/96	318/19436	0.0207451	0.0892305	0.0654263	CTSB/LGALS1/VAMP8/PPIA/APOE	5
Atpase coupled cation transmembrane transporter activity	Atpase coupled cation transmembrane transporter activity	2/96	45/19436	0.0208254	0.0892305	0.0654263	ATP6V1F/ATP6V0E1	2
Basal ganglia calcification	Basal ganglia calcification	2/96	45/19436	0.0208254	0.0892305	0.0654263	TYROBP/TREM2	2
Intrinsic apoptotic signaling pathway in response to oxidative stress	Intrinsic apoptotic signaling pathway in response to oxidative stress	2/96	45/19436	0.0208254	0.0892305	0.0654263	PPIA/TREM2	2
Neuroinflammatory response	Neuroinflammatory response	2/96	45/19436	0.0208254	0.0892305	0.0654263	GRN/TREM2	2
Positive regulation of muscle contraction	Positive regulation of muscle contraction	2/96	45/19436	0.0208254	0.0892305	0.0654263	GSTO1/RHOA	2
Regulation of long term synaptic potentiation	Regulation of long term synaptic potentiation	2/96	45/19436	0.0208254	0.0892305	0.0654263	TYROBP/APOE	2
Ruffle assembly	Ruffle assembly	2/96	45/19436	0.0208254	0.0892305	0.0654263	PFN1/RHOG	2
Supranuclear gaze palsy	Supranuclear gaze palsy	2/96	45/19436	0.0208254	0.0892305	0.0654263	FTL/NPC2	2
Irritability	Irritability	4/96	212/19436	0.02098	0.0897864	0.0658339	TYROBP/GRN/FBP1/TREM2	4
Response to oxidative stress	Response to oxidative stress	6/96	436/19436	0.0210288	0.0898889	0.0659091	PRDX1/TXN/PPIA/APOE/ANXA1/TREM2	6
Positive regulation of calcium ion transport	Positive regulation of calcium ion transport	3/96	119/19436	0.0211767	0.0904142	0.0662942	TSPO/GSTO1/LGALS3	3
Positive regulation of transmembrane transport	Positive regulation of transmembrane transport	4/96	213/19436	0.0213028	0.0907377	0.0665315	GSTO1/TMSB4X/TREM2/CTSS	4
Regulation of synapse structure or activity	Regulation of synapse structure or activity	4/96	213/19436	0.0213028	0.0907377	0.0665315	CFL1/RHOA/APOE/TREM2	4
Immune response regulating cell surface receptor signaling pathway	Immune response regulating cell surface receptor signaling pathway	5/96	321/19436	0.021502	0.0914783	0.0670745	TYROBP/FCER1G/LGALS3/LILRB4/FCGR3A	5
Limb pain	Limb pain	2/96	46/19436	0.0217029	0.0920081	0.067463	B2M/ACP5	2
Negative regulation of t cell differentiation	Negative regulation of t cell differentiation	2/96	46/19436	0.0217029	0.0920081	0.067463	ANXA1/LILRB4	2
Regulation of humoral immune response	Regulation of humoral immune response	2/96	46/19436	0.0217029	0.0920081	0.067463	TREM2/VSIG4	2
Abnormal adipose tissue morphology	Abnormal adipose tissue morphology	4/96	215/19436	0.0219575	0.0928694	0.0680945	ACTB/TYROBP/TREM2/AP2S1	4
Monocarboxylic acid biosynthetic process	Monocarboxylic acid biosynthetic process	4/96	215/19436	0.0219575	0.0928694	0.0680945	FABP5/LPL/ANXA1/APOC1	4
Icosanoid metabolic process	Icosanoid metabolic process	3/96	121/19436	0.0221163	0.0934316	0.0685067	FABP5/MGST3/ANXA1	3
Negative regulation of phosphorus metabolic process	Negative regulation of phosphorus metabolic process	6/96	442/19436	0.0223113	0.0941453	0.06903	LGALS3/FBP1/PPIA/APOE/APOC1/LILRB4	6
Abnormality of thalamus morphology	Abnormality of thalamus morphology	2/96	47/19436	0.0225956	0.0946923	0.0694311	FTL/TREM2	2
Collagen biosynthetic process	Collagen biosynthetic process	2/96	47/19436	0.0225956	0.0946923	0.0694311	VIM/RGCC	2
Developmental pigmentation	Developmental pigmentation	2/96	47/19436	0.0225956	0.0946923	0.0694311	CD63/ATP6AP2	2
Lymphocyte costimulation	Lymphocyte costimulation	2/96	47/19436	0.0225956	0.0946923	0.0694311	LGALS1/LILRB4	2
Negative regulation of reactive oxygen species metabolic process	Negative regulation of reactive oxygen species metabolic process	2/96	47/19436	0.0225956	0.0946923	0.0694311	RHOA/ACP5	2
Lipid modification	Lipid modification	4/96	217/19436	0.0226244	0.0946923	0.0694311	APOE/APOC1/FABP3/PLA2G7	4
Regulation of cell substrate adhesion	Regulation of cell substrate adhesion	4/96	217/19436	0.0226244	0.0946923	0.0694311	S100A10/ACTG1/RHOA/ARPC2	4
Bone development	Bone development	4/96	218/19436	0.0229625	0.095996	0.070387	ANXA2/TYROBP/RHOA/ACP5	4
Regulation of cell matrix adhesion	Regulation of cell matrix adhesion	3/96	123/19436	0.0230784	0.0962575	0.0705788	S100A10/ACTG1/RHOA	3
Restlessness	Restlessness	3/96	123/19436	0.0230784	0.0962575	0.0705788	PFN1/GRN/TREM2	3
Regulation of erythrocyte differentiation	Regulation of erythrocyte differentiation	2/96	48/19436	0.0235033	0.0976913	0.0716301	B2M/SPI1	2
Regulation of p38mapk cascade	Regulation of p38mapk cascade	2/96	48/19436	0.0235033	0.0976913	0.0716301	SPI1/TREM2	2
Regulation of reactive oxygen species biosynthetic process	Regulation of reactive oxygen species biosynthetic process	2/96	48/19436	0.0235033	0.0976913	0.0716301	CYBA/RHOA	2
Response to steroid hormone	Response to steroid hormone	5/96	330/19436	0.0238802	0.0991439	0.0726951	TSPO/CYBA/RHOA/ANXA1/SPP1	5
Establishment or maintenance of cell polarity	Establishment or maintenance of cell polarity	4/96	221/19436	0.0239952	0.0995071	0.0729614	ACTB/RHOA/CAP1/RHOG	4
Abnormal larynx physiology	Abnormal larynx physiology	2/96	49/19436	0.0244257	0.100485	0.0736784	PFN1/TREM2	2
Amyotrophic lateral sclerosis	Amyotrophic lateral sclerosis	2/96	49/19436	0.0244257	0.100485	0.0736784	PFN1/TREM2	2
Macrophage differentiation	Macrophage differentiation	2/96	49/19436	0.0244257	0.100485	0.0736784	C1QC/SPI1	2
Negative regulation of myeloid leukocyte differentiation	Negative regulation of myeloid leukocyte differentiation	2/96	49/19436	0.0244257	0.100485	0.0736784	C1QC/LILRB4	2
Prominent metopic ridge	Prominent metopic ridge	2/96	49/19436	0.0244257	0.100485	0.0736784	ACTB/ACTG1	2
Prostate gland development	Prostate gland development	2/96	49/19436	0.0244257	0.100485	0.0736784	CRIP1/ANXA1	2
Regulation of leukocyte degranulation	Regulation of leukocyte degranulation	2/96	49/19436	0.0244257	0.100485	0.0736784	VAMP8/SPI1	2
Obsessive compulsive behavior	Obsessive compulsive behavior	3/96	126/19436	0.0245637	0.100823	0.0739261	GRN/TREM2/PCDH19	3
Toll like receptor signaling pathway	Toll like receptor signaling pathway	3/96	126/19436	0.0245637	0.100823	0.0739261	CYBA/TREM2/CTSS	3
Positive regulation of erk1 and erk2 cascade	Positive regulation of erk1 and erk2 cascade	4/96	223/19436	0.0246991	0.101264	0.0742494	MARCO/APOE/TREM2/GPNMB	4
Abnormality of the thoracic cavity	Abnormality of the thoracic cavity	2/96	50/19436	0.0253629	0.103282	0.0757289	CYBA/APOE	2
Cholesterol binding	Cholesterol binding	2/96	50/19436	0.0253629	0.103282	0.0757289	TSPO/NPC2	2
Forebrain generation of neurons	Forebrain generation of neurons	2/96	50/19436	0.0253629	0.103282	0.0757289	B2M/RHOA	2
Glutathione metabolism	Glutathione metabolism	2/96	50/19436	0.0253629	0.103282	0.0757289	GSTO1/MGST3	2
Negative regulation of stress activated protein kinase signaling cascade	Negative regulation of stress activated protein kinase signaling cascade	2/96	50/19436	0.0253629	0.103282	0.0757289	PPIA/TREM2	2
Prostanoid metabolic process	Prostanoid metabolic process	2/96	50/19436	0.0253629	0.103282	0.0757289	FABP5/ANXA1	2
Regulation of chemotaxis	Regulation of chemotaxis	4/96	225/19436	0.0254155	0.103379	0.0758005	TMSB4X/SPI1/TREM2/PLA2G7	4
Cell aging	Cell aging	3/96	128/19436	0.025582	0.103939	0.0762114	B2M/SPI1/YBX1	3
Response to carbohydrate	Response to carbohydrate	4/96	227/19436	0.0261443	0.106105	0.077799	LPL/CYBA/RHOA/TREM2	4
Regulation of vacuole organization	Regulation of vacuole organization	2/96	51/19436	0.0263145	0.106676	0.0782176	ANXA2/GRN	2
Abnormal circulating amino acid concentration	Abnormal circulating amino acid concentration	3/96	130/19436	0.0266228	0.107805	0.0790454	PRDX1/TALDO1/FBP1	3
Hyperpigmentation of the skin	Hyperpigmentation of the skin	5/96	340/19436	0.0267154	0.108058	0.0792315	ACTB/CYBA/ACP5/APOE/GPNMB	5
Fc receptor signaling pathway	Fc receptor signaling pathway	2/96	52/19436	0.0272804	0.109729	0.0804567	FCER1G/FCGR3A	2
Negative regulation of coagulation	Negative regulation of coagulation	2/96	52/19436	0.0272804	0.109729	0.0804567	CD9/APOE	2
Regulation of cholesterol efflux	Regulation of cholesterol efflux	2/96	52/19436	0.0272804	0.109729	0.0804567	APOE/TREM2	2
Resting tremor	Resting tremor	2/96	52/19436	0.0272804	0.109729	0.0804567	FTL/ATP6AP2	2
Unsaturated fatty acid biosynthetic process	Unsaturated fatty acid biosynthetic process	2/96	52/19436	0.0272804	0.109729	0.0804567	FABP5/ANXA1	2
Neutral lipid metabolic process	Neutral lipid metabolic process	3/96	132/19436	0.0276861	0.111114	0.0814717	LPL/APOE/APOC1	3
Positive regulation of endothelial cell migration	Positive regulation of endothelial cell migration	3/96	132/19436	0.0276861	0.111114	0.0814717	GRN/TMSB4X/ANXA1	3
Phospholipid catabolic process	Phospholipid catabolic process	2/96	53/19436	0.0282606	0.113042	0.0828858	APOC1/PLA2G7	2
Positive regulation of g1 s transition of mitotic cell cycle	Positive regulation of g1 s transition of mitotic cell cycle	2/96	53/19436	0.0282606	0.113042	0.0828858	RGCC/ANXA1	2
Response to zinc ion	Response to zinc ion	2/96	53/19436	0.0282606	0.113042	0.0828858	TSPO/CRIP1	2
Respiratory failure	Respiratory failure	4/96	233/19436	0.0284058	0.113498	0.0832197	CTSD/PFN1/NPC2/TREM2	4
Cerebral calcification	Cerebral calcification	3/96	134/19436	0.0287718	0.114541	0.0839846	TYROBP/ACP5/TREM2	3
Erythrocyte homeostasis	Erythrocyte homeostasis	3/96	134/19436	0.0287718	0.114541	0.0839846	PRDX1/B2M/SPI1	3
Facial edema	Facial edema	3/96	134/19436	0.0287718	0.114541	0.0839846	ACTB/ACTG1/POMP	3
Positive regulation of protein catabolic process	Positive regulation of protein catabolic process	4/96	234/19436	0.0287938	0.114541	0.0839846	OAZ1/APOE/BCAP31/TREM2	4
Duplication of thumb phalanx	Duplication of thumb phalanx	2/96	54/19436	0.0292547	0.116119	0.0851414	ACTB/ACTG1	2
Negative regulation of oxidative stress induced cell death	Negative regulation of oxidative stress induced cell death	2/96	54/19436	0.0292547	0.116119	0.0851414	TXN/PPIA	2
Lipase activity	Lipase activity	3/96	135/19436	0.0293231	0.116262	0.0852469	LPL/LIPA/PLA2G7	3
Cell matrix adhesion	Cell matrix adhesion	4/96	236/19436	0.0295791	0.117149	0.0858969	S100A10/CD63/ACTG1/RHOA	4
Response to metal ion	Response to metal ion	5/96	350/19436	0.029758	0.117728	0.0863217	TSPO/CRIP1/B2M/ACTG1/FBP1	5
Hydrogen peroxide metabolic process	Hydrogen peroxide metabolic process	2/96	55/19436	0.0302626	0.119073	0.0873074	PRDX1/CYBA	2
Negative regulation of lymphocyte differentiation	Negative regulation of lymphocyte differentiation	2/96	55/19436	0.0302626	0.119073	0.0873074	ANXA1/LILRB4	2
Positive regulation of myeloid leukocyte differentiation	Positive regulation of myeloid leukocyte differentiation	2/96	55/19436	0.0302626	0.119073	0.0873074	TYROBP/TREM2	2
Regulation of lipid storage	Regulation of lipid storage	2/96	55/19436	0.0302626	0.119073	0.0873074	LPL/TREM2	2
Thickened nuchal skin fold	Thickened nuchal skin fold	2/96	55/19436	0.0302626	0.119073	0.0873074	GRN/TREM2	2
Natural killer cell mediated cytotoxicity	Natural killer cell mediated cytotoxicity	3/96	137/19436	0.0304424	0.11965	0.0877304	TYROBP/FCER1G/FCGR3A	3
Regulation of vasculature development	Regulation of vasculature development	5/96	353/19436	0.0307118	0.120577	0.0884106	GRN/RNH1/PKM/RGCC/GPNMB	5
Abnormality of temperature regulation	Abnormality of temperature regulation	6/96	477/19436	0.0308544	0.121006	0.0887248	CYBA/FBP1/LIPA/BCAP31/SPP1/POMP	6
Hepatosplenomegaly	Hepatosplenomegaly	3/96	138/19436	0.0310104	0.121485	0.0890766	TALDO1/LPL/LIPA	3
Dysgraphia	Dysgraphia	2/96	56/19436	0.0312843	0.121897	0.0893786	GRN/TREM2	2
Fatigable weakness of bulbar muscles	Fatigable weakness of bulbar muscles	2/96	56/19436	0.0312843	0.121897	0.0893786	PFN1/TREM2	2
Myosin complex	Myosin complex	2/96	56/19436	0.0312843	0.121897	0.0893786	MYL6/MYL12A	2
Oxidoreductase activity acting on peroxide as acceptor	Oxidoreductase activity acting on peroxide as acceptor	2/96	56/19436	0.0312843	0.121897	0.0893786	PRDX1/MGST3	2
Xerostomia	Xerostomia	2/96	56/19436	0.0312843	0.121897	0.0893786	PFN1/TREM2	2
Transition metal ion homeostasis	Transition metal ion homeostasis	3/96	139/19436	0.031584	0.122933	0.0901377	FTH1/FTL/B2M	3
Abnormal aggressive impulsive or violent behavior	Abnormal aggressive impulsive or violent behavior	5/96	357/19436	0.0320133	0.124469	0.0912645	TYROBP/GRN/BCAP31/TREM2/PCDH19	5
Embryo implantation	Embryo implantation	2/96	57/19436	0.0323195	0.125121	0.0917423	SPP1/ARHGDIB	2
Regulation of cell aging	Regulation of cell aging	2/96	57/19436	0.0323195	0.125121	0.0917423	B2M/YBX1	2
Ruffle organization	Ruffle organization	2/96	57/19436	0.0323195	0.125121	0.0917423	PFN1/RHOG	2
Transient ischemic attack	Transient ischemic attack	2/96	57/19436	0.0323195	0.125121	0.0917423	ACTB/ACTG1	2
Abnormal oral physiology	Abnormal oral physiology	4/96	243/19436	0.0324276	0.125405	0.0919507	PFN1/ATP6AP2/TREM2/PCDH19	4
Activation of protein kinase activity	Activation of protein kinase activity	3/96	141/19436	0.0327479	0.126373	0.0926605	TXN/PPIA/RGCC	3
Eczema	Eczema	3/96	141/19436	0.0327479	0.126373	0.0926605	CYBA/COMT/PLA2G7	3
Negative regulation of transmembrane transport	Negative regulation of transmembrane transport	3/96	142/19436	0.0333382	0.12754	0.0935159	GSTO1/FABP5/OAZ1	3
Defense response to bacterium	Defense response to bacterium	5/96	361/19436	0.033349	0.12754	0.0935159	GRN/FCER1G/CYBA/ACP5/TREM2	5
Abnormal circulating proteinogenic amino acid derivative concentration	Abnormal circulating proteinogenic amino acid derivative concentration	2/96	58/19436	0.033368	0.12754	0.0935159	PRDX1/FBP1	2
Maternal process involved in female pregnancy	Maternal process involved in female pregnancy	2/96	58/19436	0.033368	0.12754	0.0935159	CTSB/SPP1	2
Oxidoreductase activity acting on a sulfur group of donors	Oxidoreductase activity acting on a sulfur group of donors	2/96	58/19436	0.033368	0.12754	0.0935159	GSTO1/TXN	2
P38mapk cascade	P38mapk cascade	2/96	58/19436	0.033368	0.12754	0.0935159	SPI1/TREM2	2
Positive regulation of wound healing	Positive regulation of wound healing	2/96	58/19436	0.033368	0.12754	0.0935159	ACTG1/ANXA1	2
Recurrent sinusitis	Recurrent sinusitis	2/96	58/19436	0.033368	0.12754	0.0935159	ACP5/FCGR3A	2
Regulation of substrate adhesion dependent cell spreading	Regulation of substrate adhesion dependent cell spreading	2/96	58/19436	0.033368	0.12754	0.0935159	S100A10/ARPC2	2
Organelle fusion	Organelle fusion	3/96	143/19436	0.033934	0.129566	0.0950017	ANXA2/VAMP8/ANXA1	3
Actin filament depolymerization	Actin filament depolymerization	2/96	59/19436	0.0344298	0.131044	0.0960849	CAPG/CFL1	2
Positive regulation of oxidoreductase activity	Positive regulation of oxidoreductase activity	2/96	59/19436	0.0344298	0.131044	0.0960849	CYBA/APOE	2
Regulation of receptor internalization	Regulation of receptor internalization	2/96	59/19436	0.0344298	0.131044	0.0960849	ANXA2/CD63	2
Hallucinations	Hallucinations	3/96	144/19436	0.0345354	0.131307	0.0962782	GRN/COMT/TREM2	3
Cell substrate adhesion	Cell substrate adhesion	5/96	365/19436	0.0347192	0.131867	0.0966887	S100A10/CD63/ACTG1/RHOA/ARPC2	5
Positive regulation of mapk cascade	Positive regulation of mapk cascade	6/96	492/19436	0.0350945	0.132915	0.0974571	MARCO/PPIA/APOE/SPI1/TREM2/GPNMB	6
Negative regulation of neuron apoptotic process	Negative regulation of neuron apoptotic process	3/96	145/19436	0.0351423	0.132915	0.0974571	GRN/RHOA/APOE	3
Positive regulation of small molecule metabolic process	Positive regulation of small molecule metabolic process	3/96	145/19436	0.0351423	0.132915	0.0974571	TMSB4X/ANXA1/TREM2	3
Telecanthus	Telecanthus	3/96	145/19436	0.0351423	0.132915	0.0974571	ACTB/ACTG1/COMT	3
Abnormality of the columella	Abnormality of the columella	2/96	60/19436	0.0355046	0.133586	0.0979491	ACTB/ACTG1	2
Fatigable weakness of respiratory muscles	Fatigable weakness of respiratory muscles	2/96	60/19436	0.0355046	0.133586	0.0979491	PFN1/TREM2	2
Motor neuron atrophy	Motor neuron atrophy	2/96	60/19436	0.0355046	0.133586	0.0979491	PFN1/TREM2	2
Regulation of mirna transcription	Regulation of mirna transcription	2/96	60/19436	0.0355046	0.133586	0.0979491	SPI1/LILRB4	2
Sterol binding	Sterol binding	2/96	60/19436	0.0355046	0.133586	0.0979491	TSPO/NPC2	2
Generation of precursor metabolites and energy	Generation of precursor metabolites and energy	6/96	494/19436	0.035687	0.134108	0.0983318	TALDO1/CYBA/RHOA/FBP1/PKM/ATP5F1E	6
Abnormal glial cell morphology	Abnormal glial cell morphology	3/96	146/19436	0.0357547	0.134108	0.0983318	TYROBP/GRN/TREM2	3
Positive regulation of cysteine type endopeptidase activity	Positive regulation of cysteine type endopeptidase activity	3/96	146/19436	0.0357547	0.134108	0.0983318	CTSD/RHOA/BCAP31	3
Macule	Macule	4/96	252/19436	0.0363193	0.1357	0.099499	ACTB/CYBA/ACP5/GPNMB	4
Cellular response to reactive oxygen species	Cellular response to reactive oxygen species	3/96	147/19436	0.0363726	0.1357	0.099499	PRDX1/TXN/ANXA1	3
Emotional lability	Emotional lability	3/96	147/19436	0.0363726	0.1357	0.099499	FTL/PFN1/TREM2	3
Cell cell junction	Cell cell junction	6/96	497/19436	0.0365877	0.1357	0.099499	S100A11/ANXA2/ACTB/ACTG1/RHOA/ANXA1	6
Cortical cytoskeleton organization	Cortical cytoskeleton organization	2/96	61/19436	0.0365924	0.1357	0.099499	RHOA/RHOG	2
Negative regulation of lipid biosynthetic process	Negative regulation of lipid biosynthetic process	2/96	61/19436	0.0365924	0.1357	0.099499	APOE/APOC1	2
Phosphatidylserine binding	Phosphatidylserine binding	2/96	61/19436	0.0365924	0.1357	0.099499	ANXA2/TREM2	2
Positive regulation of viral process	Positive regulation of viral process	2/96	61/19436	0.0365924	0.1357	0.099499	LGALS1/PPIA	2
Presynaptic endocytosis	Presynaptic endocytosis	2/96	61/19436	0.0365924	0.1357	0.099499	ACTB/ACTG1	2
Reactive oxygen species biosynthetic process	Reactive oxygen species biosynthetic process	2/96	61/19436	0.0365924	0.1357	0.099499	CYBA/RHOA	2
Transferase activity transferring alkyl or aryl other than methyl groups	Transferase activity transferring alkyl or aryl other than methyl groups	2/96	61/19436	0.0365924	0.1357	0.099499	GSTO1/MGST3	2
Apical junction complex	Apical junction complex	3/96	148/19436	0.0369961	0.137056	0.100494	ACTB/ACTG1/RHOA	3
Nausea and vomiting	Nausea and vomiting	6/96	500/19436	0.0375031	0.138784	0.10176	PFN1/LPL/FBP1/LIPA/TREM2/SPP1	6
Abnormality of the metopic suture	Abnormality of the metopic suture	2/96	62/19436	0.0376929	0.138784	0.10176	ACTB/ACTG1	2
Glycolysis gluconeogenesis	Glycolysis gluconeogenesis	2/96	62/19436	0.0376929	0.138784	0.10176	FBP1/PKM	2
Lower limb hyperreflexia	Lower limb hyperreflexia	2/96	62/19436	0.0376929	0.138784	0.10176	FTL/APOE	2
Membrane biogenesis	Membrane biogenesis	2/96	62/19436	0.0376929	0.138784	0.10176	ANXA2/S100A10	2
Positive regulation of interleukin 1 beta production	Positive regulation of interleukin 1 beta production	2/96	62/19436	0.0376929	0.138784	0.10176	TYROBP/LPL	2
Nucleoside phosphate biosynthetic process	Nucleoside phosphate biosynthetic process	4/96	256/19436	0.0381321	0.140258	0.102841	TMSB4X/TREM2/ATP5MC3/ATP5F1E	4
Abnormal paranasal sinus morphology	Abnormal paranasal sinus morphology	3/96	150/19436	0.0382594	0.140297	0.10287	CYBA/ACP5/FCGR3A	3
Carboxylic ester hydrolase activity	Carboxylic ester hydrolase activity	3/96	150/19436	0.0382594	0.140297	0.10287	LPL/LIPA/PLA2G7	3
Response to nutrient	Response to nutrient	3/96	150/19436	0.0382594	0.140297	0.10287	TSPO/LPL/SPP1	3
Abnormal lactate dehydrogenase level	Abnormal lactate dehydrogenase level	2/96	63/19436	0.038806	0.14178	0.103957	LIPA/SPP1	2
Bone resorption	Bone resorption	2/96	63/19436	0.038806	0.14178	0.103957	ACP5/SPP1	2
Negative regulation of lipid localization	Negative regulation of lipid localization	2/96	63/19436	0.038806	0.14178	0.103957	TREM2/APOC1	2
Iron ion binding	Iron ion binding	3/96	151/19436	0.0388993	0.14178	0.103957	FTH1/FTL/ACP5	3
Regulation of cell shape	Regulation of cell shape	3/96	151/19436	0.0388993	0.14178	0.103957	RHOA/ANXA1/RHOG	3
Regulation of t cell differentiation	Regulation of t cell differentiation	3/96	151/19436	0.0388993	0.14178	0.103957	RHOA/ANXA1/LILRB4	3
Irregular hyperpigmentation	Irregular hyperpigmentation	4/96	258/19436	0.0390578	0.142071	0.104171	ACTB/CYBA/ACP5/GPNMB	4
Regulation of cellular protein catabolic process	Regulation of cellular protein catabolic process	4/96	258/19436	0.0390578	0.142071	0.104171	ANXA2/APOE/BCAP31/TREM2	4
Extracellular matrix disassembly	Extracellular matrix disassembly	2/96	64/19436	0.0399316	0.144522	0.105968	CAPG/CTSS	2
Neural nucleus development	Neural nucleus development	2/96	64/19436	0.0399316	0.144522	0.105968	ACTB/RHOA	2
Positive chemotaxis	Positive chemotaxis	2/96	64/19436	0.0399316	0.144522	0.105968	LGALS3/GPNMB	2
Regulation of nitric oxide metabolic process	Regulation of nitric oxide metabolic process	2/96	64/19436	0.0399316	0.144522	0.105968	TSPO/ACP5	2
Vesicle budding from membrane	Vesicle budding from membrane	2/96	64/19436	0.0399316	0.144522	0.105968	ANXA2/S100A10	2
Monovalent inorganic cation homeostasis	Monovalent inorganic cation homeostasis	3/96	153/19436	0.0401954	0.145331	0.106561	GRN/ATP6AP2/ATP6V0E1	3
Depression	Depression	5/96	381/19436	0.0405475	0.146457	0.107387	PFN1/GRN/COMT/TREM2/AP2S1	5
Entry into host	Entry into host	3/96	154/19436	0.0408517	0.147409	0.108084	CTSB/LGALS1/VAMP8	3
Glutathione metabolic process	Glutathione metabolic process	2/96	65/19436	0.0410695	0.148047	0.108552	GSTO1/CLIC1	2
Sterol metabolic process	Sterol metabolic process	3/96	155/19436	0.0415133	0.149498	0.109616	NPC2/LIPA/APOE	3
Cellular component maintenance	Cellular component maintenance	2/96	66/19436	0.0422196	0.151437	0.111038	APOE/TREM2	2
Cellular iron ion homeostasis	Cellular iron ion homeostasis	2/96	66/19436	0.0422196	0.151437	0.111038	FTH1/FTL	2
Positive regulation of cell cycle g1 s phase transition	Positive regulation of cell cycle g1 s phase transition	2/96	66/19436	0.0422196	0.151437	0.111038	RGCC/ANXA1	2
Regulation of antigen receptor mediated signaling pathway	Regulation of antigen receptor mediated signaling pathway	2/96	66/19436	0.0422196	0.151437	0.111038	LGALS3/LILRB4	2
Response to corticosteroid	Response to corticosteroid	3/96	157/19436	0.0428529	0.153556	0.112592	CYBA/RHOA/ANXA1	3
Abnormally folded helix	Abnormally folded helix	2/96	67/19436	0.0433817	0.154531	0.113307	ACTB/COMT	2
Modulation by host of symbiont process	Modulation by host of symbiont process	2/96	67/19436	0.0433817	0.154531	0.113307	CFL1/APOE	2
Negative regulation of leukocyte mediated immunity	Negative regulation of leukocyte mediated immunity	2/96	67/19436	0.0433817	0.154531	0.113307	SPI1/LILRB4	2
Positive regulation of nik nf kappab signaling	Positive regulation of nik nf kappab signaling	2/96	67/19436	0.0433817	0.154531	0.113307	RHOA/TREM2	2
Scaffold protein binding	Scaffold protein binding	2/96	67/19436	0.0433817	0.154531	0.113307	VIM/TREM2	2
Vasculitis	Vasculitis	2/96	67/19436	0.0433817	0.154531	0.113307	ACP5/ARPC1B	2
Alpha beta t cell activation	Alpha beta t cell activation	3/96	158/19436	0.0435308	0.154757	0.113472	RHOA/ANXA1/LILRB4	3
Positive regulation of cellular protein catabolic process	Positive regulation of cellular protein catabolic process	3/96	158/19436	0.0435308	0.154757	0.113472	APOE/BCAP31/TREM2	3
Collagen binding	Collagen binding	2/96	68/19436	0.0445557	0.15809	0.115916	CTSB/CTSS	2
Confusion	Confusion	2/96	68/19436	0.0445557	0.15809	0.115916	PRDX1/TREM2	2
Carbohydrate binding	Carbohydrate binding	4/96	270/19436	0.0448815	0.159008	0.116589	TALDO1/LGALS3/LGALS1/FBP1	4
Immunologic hypersensitivity	Immunologic hypersensitivity	3/96	160/19436	0.0449027	0.159008	0.116589	TALDO1/COMT/PLA2G7	3
Otitis media	Otitis media	4/96	272/19436	0.0458971	0.160712	0.117838	CYBA/ACP5/COMT/FCGR3A	4
Early endosome	Early endosome	5/96	395/19436	0.0461091	0.160712	0.117838	B2M/VAMP8/APOE/ANXA1/GPNMB	5
Regulation of protein catabolic process	Regulation of protein catabolic process	5/96	395/19436	0.0461091	0.160712	0.117838	ANXA2/OAZ1/APOE/BCAP31/TREM2	5
Abnormality of primary teeth	Abnormality of primary teeth	2/96	70/19436	0.0469388	0.160712	0.117838	CSTB/RHOA	2
Cell cell recognition	Cell cell recognition	2/96	70/19436	0.0469388	0.160712	0.117838	CD9/LGALS3	2
Metabolism of xenobiotics by cytochrome p450	Metabolism of xenobiotics by cytochrome p450	2/96	70/19436	0.0469388	0.160712	0.117838	GSTO1/MGST3	2
Viral myocarditis	Viral myocarditis	2/96	70/19436	0.0469388	0.160712	0.117838	ACTB/ACTG1	2
Abnormal facial expression	Abnormal facial expression	3/96	163/19436	0.0470006	0.160712	0.117838	FTL/ATP6AP2/PCDH19	3
Negative regulation of epithelial cell proliferation	Negative regulation of epithelial cell proliferation	3/96	163/19436	0.0470006	0.160712	0.117838	B2M/APOE/RGCC	3
Abnormality of the fontanelles or cranial sutures	Abnormality of the fontanelles or cranial sutures	5/96	398/19436	0.0473575	0.160712	0.117838	CTSD/ACTB/TALDO1/ACTG1/COMT	5
Negative regulation of cytoskeleton organization	Negative regulation of cytoskeleton organization	3/96	164/19436	0.0477105	0.160712	0.117838	CAPG/PFN1/TMSB4X	3
Hydroureter	Hydroureter	2/96	71/19436	0.0481476	0.160712	0.117838	ACTB/ACTG1	2
Monosaccharide binding	Monosaccharide binding	2/96	71/19436	0.0481476	0.160712	0.117838	TALDO1/FBP1	2
Regulation of coagulation	Regulation of coagulation	2/96	71/19436	0.0481476	0.160712	0.117838	CD9/APOE	2
Regulation of mitochondrial membrane potential	Regulation of mitochondrial membrane potential	2/96	71/19436	0.0481476	0.160712	0.117838	TSPO/CLIC1	2
Allergic rhinitis	Allergic rhinitis	1/96	10/19436	0.0483203	0.160712	0.117838	PLA2G7	1
Autophagic cell death	Autophagic cell death	1/96	10/19436	0.0483203	0.160712	0.117838	TREM2	1
Bleb assembly	Bleb assembly	1/96	10/19436	0.0483203	0.160712	0.117838	EMP3	1
Carbohydrate phosphatase activity	Carbohydrate phosphatase activity	1/96	10/19436	0.0483203	0.160712	0.117838	FBP1	1
Catechol containing compound catabolic process	Catechol containing compound catabolic process	1/96	10/19436	0.0483203	0.160712	0.117838	COMT	1
Chloride channel inhibitor activity	Chloride channel inhibitor activity	1/96	10/19436	0.0483203	0.160712	0.117838	VAMP8	1
Detection of cell density	Detection of cell density	1/96	10/19436	0.0483203	0.160712	0.117838	TSPO	1
Entrapment neuropathy	Entrapment neuropathy	1/96	10/19436	0.0483203	0.160712	0.117838	B2M	1
Extrinsic component of endosome membrane	Extrinsic component of endosome membrane	1/96	10/19436	0.0483203	0.160712	0.117838	ANXA1	1
Fructose 1 6 bisphosphate metabolic process	Fructose 1 6 bisphosphate metabolic process	1/96	10/19436	0.0483203	0.160712	0.117838	FBP1	1
Granulomatosis	Granulomatosis	1/96	10/19436	0.0483203	0.160712	0.117838	CYBA	1
Histamine production involved in inflammatory response	Histamine production involved in inflammatory response	1/96	10/19436	0.0483203	0.160712	0.117838	VAMP8	1
Homocystinuria	Homocystinuria	1/96	10/19436	0.0483203	0.160712	0.117838	PRDX1	1
Hypocalciuria	Hypocalciuria	1/96	10/19436	0.0483203	0.160712	0.117838	AP2S1	1
Immune dysregulation	Immune dysregulation	1/96	10/19436	0.0483203	0.160712	0.117838	ACP5	1
Intrinsic component of the cytoplasmic side of the plasma membrane	Intrinsic component of the cytoplasmic side of the plasma membrane	1/96	10/19436	0.0483203	0.160712	0.117838	LILRB4	1
Iron accumulation in brain	Iron accumulation in brain	1/96	10/19436	0.0483203	0.160712	0.117838	FTL	1
Lipoprotein lipase activity	Lipoprotein lipase activity	1/96	10/19436	0.0483203	0.160712	0.117838	LPL	1
Liver abscess	Liver abscess	1/96	10/19436	0.0483203	0.160712	0.117838	CYBA	1
Mhc class i protein complex	Mhc class i protein complex	1/96	10/19436	0.0483203	0.160712	0.117838	B2M	1
Modulation of age related behavioral decline	Modulation of age related behavioral decline	1/96	10/19436	0.0483203	0.160712	0.117838	B2M	1
Negative regulation of cell cell adhesion mediated by cadherin	Negative regulation of cell cell adhesion mediated by cadherin	1/96	10/19436	0.0483203	0.160712	0.117838	RGCC	1
Negativism	Negativism	1/96	10/19436	0.0483203	0.160712	0.117838	COMT	1
Pigment granule maturation	Pigment granule maturation	1/96	10/19436	0.0483203	0.160712	0.117838	CD63	1
Positive regulation of extracellular matrix assembly	Positive regulation of extracellular matrix assembly	1/96	10/19436	0.0483203	0.160712	0.117838	RGCC	1
Positive regulation of ligase activity	Positive regulation of ligase activity	1/96	10/19436	0.0483203	0.160712	0.117838	TMSB4X	1
Positive regulation of membrane depolarization	Positive regulation of membrane depolarization	1/96	10/19436	0.0483203	0.160712	0.117838	TSPO	1
Positive regulation of microglial cell activation	Positive regulation of microglial cell activation	1/96	10/19436	0.0483203	0.160712	0.117838	TREM2	1
Positive regulation of natural killer cell proliferation	Positive regulation of natural killer cell proliferation	1/96	10/19436	0.0483203	0.160712	0.117838	FCGR3A	1
Positive regulation of phospholipid biosynthetic process	Positive regulation of phospholipid biosynthetic process	1/96	10/19436	0.0483203	0.160712	0.117838	FABP3	1
Presynaptic cytoskeleton	Presynaptic cytoskeleton	1/96	10/19436	0.0483203	0.160712	0.117838	ACTG1	1
Profilin binding	Profilin binding	1/96	10/19436	0.0483203	0.160712	0.117838	ACTG1	1
Rage receptor binding	Rage receptor binding	1/96	10/19436	0.0483203	0.160712	0.117838	S100A4	1
Regulation of apoptotic cell clearance	Regulation of apoptotic cell clearance	1/96	10/19436	0.0483203	0.160712	0.117838	TREM2	1
Regulation of chemokine mediated signaling pathway	Regulation of chemokine mediated signaling pathway	1/96	10/19436	0.0483203	0.160712	0.117838	TREM2	1
Regulation of extracellular matrix constituent secretion	Regulation of extracellular matrix constituent secretion	1/96	10/19436	0.0483203	0.160712	0.117838	RGCC	1
Regulation of fat cell proliferation	Regulation of fat cell proliferation	1/96	10/19436	0.0483203	0.160712	0.117838	TREM2	1
Regulation of glomerular filtration	Regulation of glomerular filtration	1/96	10/19436	0.0483203	0.160712	0.117838	CYBA	1
Regulation of modification of synaptic structure	Regulation of modification of synaptic structure	1/96	10/19436	0.0483203	0.160712	0.117838	RHOA	1
Regulation of peptidyl cysteine s nitrosylation	Regulation of peptidyl cysteine s nitrosylation	1/96	10/19436	0.0483203	0.160712	0.117838	TXN	1
Regulation of t helper 1 cell differentiation	Regulation of t helper 1 cell differentiation	1/96	10/19436	0.0483203	0.160712	0.117838	ANXA1	1
Regulation of vascular associated smooth muscle contraction	Regulation of vascular associated smooth muscle contraction	1/96	10/19436	0.0483203	0.160712	0.117838	RHOA	1
Response to lipoteichoic acid	Response to lipoteichoic acid	1/96	10/19436	0.0483203	0.160712	0.117838	TREM2	1
Retrograde trans synaptic signaling	Retrograde trans synaptic signaling	1/96	10/19436	0.0483203	0.160712	0.117838	FABP5	1
Sequestering of actin monomers	Sequestering of actin monomers	1/96	10/19436	0.0483203	0.160712	0.117838	TMSB4X	1
Severe varicella zoster infection	Severe varicella zoster infection	1/96	10/19436	0.0483203	0.160712	0.117838	FCGR3A	1
Superoxide generating nad p h oxidase activity	Superoxide generating nad p h oxidase activity	1/96	10/19436	0.0483203	0.160712	0.117838	CYBA	1
T cell activation via t cell receptor contact with antigen bound to mhc molecule on antigen presenting cell	T cell activation via t cell receptor contact with antigen bound to mhc molecule on antigen presenting cell	1/96	10/19436	0.0483203	0.160712	0.117838	LGALS3	1
Tat protein binding	Tat protein binding	1/96	10/19436	0.0483203	0.160712	0.117838	ACTB	1
Type ii transferrin isoform profile	Type ii transferrin isoform profile	1/96	10/19436	0.0483203	0.160712	0.117838	ATP6AP2	1
Very low density lipoprotein particle assembly	Very low density lipoprotein particle assembly	1/96	10/19436	0.0483203	0.160712	0.117838	APOC1	1
Limitation of joint mobility	Limitation of joint mobility	5/96	401/19436	0.0486259	0.161579	0.118475	ACTB/TYROBP/ACTG1/TREM2/PCDH19	5
Abnormality of pancreas physiology	Abnormality of pancreas physiology	3/96	166/19436	0.0491463	0.162846	0.119403	LPL/APOE/AP2S1	3
Autoimmune antibody positivity	Autoimmune antibody positivity	2/96	72/19436	0.0493677	0.162846	0.119403	ACP5/SPP1	2
Drug metabolism cytochrome p450	Drug metabolism cytochrome p450	2/96	72/19436	0.0493677	0.162846	0.119403	GSTO1/MGST3	2
Leishmania infection	Leishmania infection	2/96	72/19436	0.0493677	0.162846	0.119403	CYBA/FCGR3A	2
Myosin binding	Myosin binding	2/96	72/19436	0.0493677	0.162846	0.119403	RHOA/MYL12A	2
Negative regulation of neuron differentiation	Negative regulation of neuron differentiation	2/96	72/19436	0.0493677	0.162846	0.119403	B2M/RHOA	2
Schaffer collateral ca1 synapse	Schaffer collateral ca1 synapse	2/96	72/19436	0.0493677	0.162846	0.119403	ACTB/ACTG1	2
Tissue regeneration	Tissue regeneration	2/96	72/19436	0.0493677	0.162846	0.119403	CD9/ANXA1	2
Response to peptide hormone	Response to peptide hormone	5/96	404/19436	0.0499144	0.164499	0.120615	LPL/CYBA/FBP1/PKM/ANXA1	5

## Sheet: Metaprogram4
ID	Description	GeneRatio	BgRatio	pvalue	p.adjust	qvalue	geneID	Count
Collagen containing extracellular matrix	Collagen containing extracellular matrix	52/98	427/19436	2.19727e-60	7.36084e-57	5.38677e-57	LUM/DCN/COL3A1/COL1A2/COL6A2/COL1A1/COL6A3/COL6A1/BGN/ASPN/MGP/COL5A2/AEBP1/CCDC80/CLU/FN1/PCOLCE/SPARC/TNC/PRELP/MMP2/IGFBP7/HTRA1/OGN/COMP/ANGPTL2/DPT/COL5A1/MXRA5/FMOD/COL14A1/FBN1/ABI3BP/SOD3/MFGE8/COL12A1/PRG4/THBS2/THBS4/TNXB/SERPING1/CTHRC1/CILP/EDIL3/TIMP1/FBLN1/MXRA7/TIMP3/EFEMP2/ECM2/POSTN/VCAN	52
Extracellular matrix structural constituent	Extracellular matrix structural constituent	40/98	172/19436	1.89435e-57	3.17304e-54	2.32208e-54	LUM/DCN/COL3A1/COL1A2/COL6A2/COL1A1/COL6A3/COL6A1/BGN/ASPN/MGP/COL5A2/AEBP1/FN1/PCOLCE/SPARC/TNC/PRELP/IGFBP7/OGN/COMP/DPT/COL5A1/MXRA5/FMOD/COL14A1/FBN1/ABI3BP/MFGE8/COL12A1/PRG4/THBS2/TNXB/CTHRC1/CILP/EDIL3/FBLN1/EFEMP2/POSTN/VCAN	40
Collagen fibril organization	Collagen fibril organization	16/98	62/19436	1.09499e-23	1.22273e-20	8.94814e-21	LUM/COL3A1/COL1A2/COL1A1/COL5A2/AEBP1/COMP/DPT/COL5A1/FMOD/COL14A1/COL12A1/TNXB/FKBP10/EFEMP2/DDR2	16
External encapsulating structure organization	External encapsulating structure organization	25/98	313/19436	2.6914e-23	2.25405e-20	1.64955e-20	LUM/COL3A1/COL1A2/COL1A1/COL5A2/AEBP1/CCDC80/MMP2/COMP/DPT/COL5A1/FMOD/CAV1/FAP/COL14A1/ABI3BP/COL12A1/PDGFRA/TNXB/FBLN1/FKBP10/EFEMP2/ECM2/POSTN/DDR2	25
Collagen binding	Collagen binding	16/98	68/19436	5.74774e-23	3.85099e-20	2.81821e-20	LUM/DCN/COL6A2/COL6A1/ASPN/AEBP1/FN1/PCOLCE/SPARC/COMP/COL14A1/TNXB/PCOLCE2/ECM2/DDR2/MRC2	16
Endoplasmic reticulum lumen	Endoplasmic reticulum lumen	24/98	310/19436	4.77908e-22	2.66832e-19	1.95272e-19	COL3A1/COL1A2/COL6A2/COL1A1/COL6A3/COL6A1/COL5A2/CLU/FN1/TNC/IGFBP7/FSTL1/COL5A1/MXRA8/COL14A1/FBN1/MFGE8/COL12A1/SELENOM/SERPING1/TIMP1/GPX8/FKBP10/VCAN	24
Atrophic scars	Atrophic scars	12/98	36/19436	1.52425e-19	7.2946e-17	5.3383e-17	COL3A1/COL1A2/COL6A2/COL1A1/COL6A3/COL6A1/COL5A2/AEBP1/C1R/COL5A1/C1S/COL12A1	12
Glycosaminoglycan binding	Glycosaminoglycan binding	20/98	236/19436	3.18955e-19	1.18789e-16	8.69316e-17	DCN/BGN/CCDC80/FN1/PCOLCE/PRELP/COMP/FSTL1/COL5A1/FBN1/SOD3/THBS2/THBS4/TNXB/PCOLCE2/EFEMP2/CFH/ECM2/POSTN/VCAN	20
Dermal atrophy	Dermal atrophy	15/98	89/19436	3.19135e-19	1.18789e-16	8.69316e-17	COL3A1/COL1A2/COL6A2/COL1A1/COL6A3/COL6A1/MGP/COL5A2/AEBP1/C1R/COL5A1/C1S/FBN1/COL12A1/ENPP1	15
Aplasia hypoplasia of the skin	Aplasia hypoplasia of the skin	18/98	177/19436	8.43394e-19	2.82537e-16	2.06765e-16	COL3A1/COL1A2/COL6A2/COL1A1/COL6A3/COL6A1/MGP/COL5A2/AEBP1/C1R/COL5A1/C1S/FBN1/COL12A1/PDGFRB/TNXB/ENPP1/DDR2	18
Ecm receptor interaction	Ecm receptor interaction	14/98	84/19436	6.223e-18	1.89519e-15	1.38692e-15	COL3A1/COL1A2/COL6A2/COL1A1/COL6A3/COL6A1/COL5A2/FN1/TNC/COMP/COL5A1/THBS2/THBS4/TNXB	14
Heparin binding	Heparin binding	17/98	168/19436	9.2008e-18	2.56856e-15	1.87971e-15	CCDC80/FN1/PCOLCE/PRELP/COMP/FSTL1/COL5A1/FBN1/SOD3/THBS2/THBS4/TNXB/PCOLCE2/EFEMP2/CFH/ECM2/POSTN	17
Abnormality of the synovia	Abnormality of the synovia	21/98	325/19436	1.01621e-17	2.6187e-15	1.91641e-15	COL3A1/COL1A2/COL6A2/COL1A1/COL6A3/COL6A1/BGN/COL5A2/AEBP1/MMP2/COMP/COL5A1/FBN1/COL12A1/GJA1/PRG4/ENPP1/FBLN1/FKBP10/EFEMP2/DDR2	21
Hyperextensible skin	Hyperextensible skin	13/98	67/19436	1.21117e-17	2.89817e-15	2.12092e-15	COL3A1/COL1A2/COL1A1/COL5A2/AEBP1/C1R/COL5A1/C1S/FBN1/COL12A1/PDGFRB/TNXB/ENPP1	13
Cigarette paper scars	Cigarette paper scars	8/98	10/19436	1.39262e-17	3.11018e-15	2.27607e-15	COL3A1/COL6A2/COL1A1/COL6A3/COL6A1/COL5A2/COL5A1/COL12A1	8
Focal adhesion	Focal adhesion	17/98	199/19436	1.65548e-16	3.46617e-14	2.53659e-14	COL3A1/COL1A2/COL6A2/COL1A1/COL6A3/COL6A1/COL5A2/FN1/TNC/COMP/COL5A1/CAV1/PDGFRB/THBS2/THBS4/PDGFRA/TNXB	17
Extracellular matrix structural constituent conferring compression resistance	Extracellular matrix structural constituent conferring compression resistance	9/98	22/19436	6.81418e-16	1.34279e-13	9.82677e-14	LUM/DCN/BGN/ASPN/PRELP/OGN/FMOD/PRG4/VCAN	9
Sulfur compound binding	Sulfur compound binding	18/98	269/19436	1.5013e-15	2.66589e-13	1.95094e-13	CCDC80/FN1/PCOLCE/PRELP/COMP/FSTL1/COL5A1/FBN1/SOD3/THBS2/THBS4/TNXB/ENPP1/PCOLCE2/EFEMP2/CFH/ECM2/POSTN	18
Soft skin	Soft skin	10/98	36/19436	1.512e-15	2.66589e-13	1.95094e-13	COL1A2/COL1A1/MGP/COL5A2/SPARC/C1R/COL5A1/COL12A1/TNXB/EFEMP2	10
Extracellular matrix structural constituent conferring tensile strength	Extracellular matrix structural constituent conferring tensile strength	10/98	41/19436	6.53247e-15	1.09419e-12	8.00743e-13	COL3A1/COL1A2/COL6A2/COL1A1/COL6A3/COL6A1/COL5A2/COL5A1/COL14A1/COL12A1	10
Abnormal elasticity of skin	Abnormal elasticity of skin	16/98	214/19436	1.13529e-14	1.81105e-12	1.32536e-12	COL3A1/COL1A2/COL1A1/MGP/COL5A2/AEBP1/SPARC/C1R/COL5A1/C1S/FBN1/COL12A1/PDGFRB/TNXB/ENPP1/EFEMP2	16
Collagen trimer	Collagen trimer	12/98	86/19436	1.51687e-14	2.30978e-12	1.69033e-12	LUM/COL3A1/COL1A2/COL6A2/COL1A1/COL6A3/COL6A1/COL5A2/COL5A1/COL14A1/COL12A1/CTHRC1	12
Platelet derived growth factor binding	Platelet derived growth factor binding	7/98	11/19436	2.16268e-14	3.14999e-12	2.30521e-12	COL3A1/COL1A2/COL1A1/COL6A1/COL5A1/PDGFRB/PDGFRA	7
Abnormality of hand joint mobility	Abnormality of hand joint mobility	9/98	31/19436	2.66092e-14	3.7142e-12	2.71811e-12	COL3A1/COL1A2/COL6A2/COL6A3/COL6A1/COMP/COL5A1/FBN1/COL12A1	9
Abnormality of the elbow	Abnormality of the elbow	16/98	240/19436	6.82701e-14	9.14819e-12	6.69478e-12	COL6A2/COL1A1/COL6A3/COL6A1/BGN/COL5A2/AEBP1/COMP/COL5A1/FBN1/PLOD2/COL12A1/GJA1/ENPP1/FKBP10/DDR2	16
Abnormally lax or hyperextensible skin	Abnormally lax or hyperextensible skin	14/98	170/19436	1.54115e-13	1.98571e-11	1.45317e-11	COL3A1/COL1A2/COL1A1/COL5A2/AEBP1/C1R/COL5A1/C1S/FBN1/COL12A1/PDGFRB/TNXB/ENPP1/EFEMP2	14
Joint hypermobility	Joint hypermobility	18/98	357/19436	2.00052e-13	2.48213e-11	1.81646e-11	COL3A1/COL1A2/COL6A2/COL1A1/COL6A3/COL6A1/BGN/COL5A2/AEBP1/COMP/C1R/COL5A1/C1S/FBN1/COL12A1/TNXB/ENPP1/EFEMP2	18
Abnormality of the wrist	Abnormality of the wrist	13/98	146/19436	4.38704e-13	5.07055e-11	3.71071e-11	COL6A2/COL6A3/COL6A1/BGN/AEBP1/MMP2/COMP/COL12A1/GJA1/PRG4/ENPP1/FBLN1/DDR2	13
Abnormality of upper limb joint	Abnormality of upper limb joint	20/98	492/19436	4.38944e-13	5.07055e-11	3.71071e-11	COL6A2/COL1A1/COL6A3/COL6A1/BGN/COL5A2/AEBP1/MMP2/COMP/COL5A1/CAV1/FBN1/PLOD2/COL12A1/GJA1/PRG4/ENPP1/FBLN1/FKBP10/DDR2	20
Poor wound healing	Poor wound healing	8/98	27/19436	6.40508e-13	7.15234e-11	5.23418e-11	COL1A2/COL1A1/COL5A2/C1R/COL5A1/COL12A1/CFH/DDR2	8
Integrin binding	Integrin binding	13/98	156/19436	1.03325e-12	1.11658e-10	8.17126e-11	COL3A1/FN1/COMP/COL5A1/THY1/FAP/FBN1/MFGE8/THBS4/TNXB/EDIL3/FBLN1/ECM2	13
Limitation of joint mobility	Limitation of joint mobility	18/98	401/19436	1.42905e-12	1.49604e-10	1.09482e-10	COL1A2/COL6A2/COL1A1/COL6A3/COL6A1/BGN/ASPN/FN1/MMP2/COMP/FBN1/PLOD2/COL12A1/PDGFRB/PRG4/ENPP1/FKBP10/DDR2	18
Basement membrane	Basement membrane	11/98	95/19436	1.65755e-12	1.68266e-10	1.2314e-10	CCDC80/FN1/SPARC/COL5A1/FBN1/THBS2/THBS4/TIMP1/FBLN1/TIMP3/EFEMP2	11
Abnormality of the knee	Abnormality of the knee	17/98	362/19436	3.11931e-12	3.07344e-10	2.24919e-10	COL1A2/COL6A2/COL1A1/COL6A3/COL6A1/COL5A2/AEBP1/FN1/COMP/COL5A1/FBN1/PLOD2/COL12A1/ENPP1/RETREG1/FKBP10/DDR2	17
Fibrillar collagen trimer	Fibrillar collagen trimer	6/98	12/19436	1.26874e-11	1.21437e-09	8.88692e-10	LUM/COL3A1/COL1A2/COL1A1/COL5A2/COL5A1	6
Joint subluxation	Joint subluxation	7/98	23/19436	1.52941e-11	1.4232e-09	1.04152e-09	COL1A2/COL1A1/MMP2/COL5A1/TNXB/EFEMP2/DDR2	7
Scarring	Scarring	12/98	168/19436	5.00083e-11	4.52778e-09	3.3135e-09	COL3A1/COL1A2/COL6A2/COL1A1/COL6A3/COL6A1/COL5A2/AEBP1/C1R/COL5A1/C1S/COL12A1	12
Wrist flexion contracture	Wrist flexion contracture	7/98	27/19436	5.44975e-11	4.80439e-09	3.51592e-09	COL6A2/COL6A3/COL6A1/MMP2/COL12A1/PRG4/DDR2	7
Subcutaneous hemorrhage	Subcutaneous hemorrhage	13/98	225/19436	1.0694e-10	9.18586e-09	6.72235e-09	COL3A1/COL1A2/COL1A1/COL5A2/AEBP1/C1R/COL5A1/C1S/FBN1/PDGFRB/TNXB/ENPP1/CFH	13
Hip dislocation	Hip dislocation	13/98	233/19436	1.65019e-10	1.38203e-08	1.01139e-08	COL3A1/COL1A2/COL6A2/COL1A1/COL6A3/COL6A1/COL5A2/AEBP1/COL5A1/COL12A1/GJA1/FBLN1/EFEMP2	13
Bruising susceptibility	Bruising susceptibility	11/98	148/19436	2.17972e-10	1.78099e-08	1.30336e-08	COL3A1/COL1A2/COL1A1/COL5A2/AEBP1/C1R/COL5A1/C1S/FBN1/TNXB/ENPP1	11
Mitral valve prolapse	Mitral valve prolapse	10/98	111/19436	2.24923e-10	1.79403e-08	1.3129e-08	COL3A1/COL1A2/COL1A1/COL5A2/AEBP1/MMP2/COL5A1/FBN1/TNXB/ENPP1	10
Joint dislocation	Joint dislocation	15/98	350/19436	2.38065e-10	1.85469e-08	1.35729e-08	COL3A1/COL1A2/COL6A2/COL1A1/COL6A3/COL6A1/BGN/COL5A2/AEBP1/COL5A1/FBN1/COL12A1/GJA1/FBLN1/EFEMP2	15
Ossification	Ossification	16/98	419/19436	3.08647e-10	2.34993e-08	1.71971e-08	COL1A2/COL1A1/COL6A1/ASPN/MGP/COL5A2/TNC/MMP2/COMP/GJA1/CDH11/CTHRC1/ENPP1/DDR2/VCAN/MRC2	16
Fragile skin	Fragile skin	7/98	34/19436	3.20791e-10	2.38811e-08	1.74765e-08	COL3A1/COL1A2/COL1A1/COL5A2/COL5A1/C1S/PDGFRB	7
Abnormal atrioventricular valve morphology	Abnormal atrioventricular valve morphology	11/98	160/19436	5.0354e-10	3.66709e-08	2.68363e-08	COL3A1/COL1A2/COL1A1/COL5A2/AEBP1/MMP2/COL5A1/FBN1/GJA1/TNXB/ENPP1	11
Blue sclerae	Blue sclerae	9/98	88/19436	5.95859e-10	4.24708e-08	3.10808e-08	COL3A1/COL1A2/COL1A1/C1R/COL5A1/FBN1/COL12A1/ENPP1/FKBP10	9
Osteoarthritis	Osteoarthritis	8/98	63/19436	9.63151e-10	6.72199e-08	4.91925e-08	COL3A1/COL1A1/ASPN/COL5A2/AEBP1/COMP/COL5A1/FBN1	8
Complex of collagen trimers	Complex of collagen trimers	6/98	22/19436	9.83697e-10	6.72528e-08	4.92166e-08	LUM/COL3A1/COL1A2/COL1A1/COL5A2/COL5A1	6
Abnormal form of the vertebral bodies	Abnormal form of the vertebral bodies	14/98	327/19436	1.00898e-09	6.76017e-08	4.94719e-08	COL1A2/COL1A1/BGN/FN1/SPARC/MMP2/COMP/FBN1/PLOD2/GJA1/CDH11/ENPP1/FKBP10/DDR2	14
Soft doughy skin	Soft doughy skin	5/98	11/19436	1.32599e-09	8.70992e-08	6.37405e-08	COL1A2/COL1A1/MGP/COL5A2/COL5A1	5
Abnormal bleeding	Abnormal bleeding	16/98	469/19436	1.58004e-09	1.00848e-07	7.3802e-08	COL3A1/COL1A2/COL1A1/COL5A2/AEBP1/FN1/SPARC/C1R/COL5A1/C1S/FBN1/PDGFRB/PDGFRA/TNXB/ENPP1/CFH	16
Abnormal cerebral artery morphology	Abnormal cerebral artery morphology	8/98	67/19436	1.59551e-09	1.00848e-07	7.3802e-08	COL3A1/COL1A1/BGN/COL5A2/HTRA1/COL5A1/FBN1/PDGFRB	8
Limited elbow movement	Limited elbow movement	10/98	139/19436	2.07064e-09	1.28456e-07	9.40062e-08	COL6A2/COL6A3/COL6A1/BGN/COMP/FBN1/PLOD2/COL12A1/FKBP10/DDR2	10
Joint laxity	Joint laxity	12/98	233/19436	2.17305e-09	1.30516e-07	9.55136e-08	COL1A2/COL6A2/COL1A1/COL6A3/COL6A1/COL5A2/COMP/C1R/COL5A1/COL12A1/FKBP10/EFEMP2	12
Lower extremity joint dislocation	Lower extremity joint dislocation	13/98	288/19436	2.2122e-09	1.30516e-07	9.55136e-08	COL3A1/COL1A2/COL6A2/COL1A1/COL6A3/COL6A1/COL5A2/AEBP1/COL5A1/COL12A1/GJA1/FBLN1/EFEMP2	13
Growth factor binding	Growth factor binding	10/98	140/19436	2.22072e-09	1.30516e-07	9.55136e-08	COL3A1/COL1A2/COL1A1/COL6A1/IGFBP7/HTRA1/COL5A1/IGFBP6/PDGFRB/PDGFRA	10
Ankle flexion contracture	Ankle flexion contracture	7/98	45/19436	2.58658e-09	1.49397e-07	1.09331e-07	COL6A2/COL6A3/COL6A1/MMP2/COL12A1/FKBP10/DDR2	7
Abnormal cerebral vascular morphology	Abnormal cerebral vascular morphology	13/98	309/19436	5.16417e-09	2.9322e-07	2.14583e-07	COL3A1/COL1A1/BGN/COL5A2/FN1/SPARC/HTRA1/COL5A1/FBN1/PDGFRB/TNXB/ENPP1/CFH	13
Platyspondyly	Platyspondyly	9/98	114/19436	6.07109e-09	3.38969e-07	2.48063e-07	COL1A2/COL1A1/BGN/FN1/SPARC/COMP/PLOD2/FKBP10/DDR2	9
Abnormal sclera morphology	Abnormal sclera morphology	9/98	115/19436	6.5594e-09	3.60229e-07	2.63621e-07	COL3A1/COL1A2/COL1A1/C1R/COL5A1/FBN1/COL12A1/ENPP1/FKBP10	9
Knee flexion contracture	Knee flexion contracture	8/98	80/19436	6.72077e-09	3.63138e-07	2.6575e-07	COL6A2/COL6A3/COL6A1/FBN1/PLOD2/COL12A1/FKBP10/DDR2	8
Lumbar hyperlordosis	Lumbar hyperlordosis	8/98	81/19436	7.4266e-09	3.94906e-07	2.88998e-07	COL6A2/COL6A3/COL6A1/BGN/FN1/COMP/FBN1/COL12A1	8
Arthritis	Arthritis	11/98	207/19436	7.6461e-09	4.00225e-07	2.92891e-07	COL3A1/COL1A1/ASPN/COL5A2/AEBP1/MMP2/COMP/COL5A1/CAV1/FBN1/PRG4	11
Protrusio acetabuli	Protrusio acetabuli	5/98	15/19436	8.48231e-09	4.30541e-07	3.15076e-07	COL1A2/COL1A1/MMP2/FBN1/FKBP10	5
Shoulder dislocation	Shoulder dislocation	5/98	15/19436	8.48231e-09	4.30541e-07	3.15076e-07	COL1A2/COL1A1/COL5A2/AEBP1/COL5A1	5
Subcutaneous nodule	Subcutaneous nodule	8/98	85/19436	1.093e-08	5.46498e-07	3.99935e-07	COL3A1/COL1A1/COL5A2/MMP2/COL5A1/FBN1/PDGFRB/ENPP1	8
Elbow flexion contracture	Elbow flexion contracture	8/98	86/19436	1.20014e-08	5.86911e-07	4.2951e-07	COL6A2/COL6A3/COL6A1/FBN1/PLOD2/COL12A1/FKBP10/DDR2	8
Abnormal upper limb bone morphology	Abnormal upper limb bone morphology	15/98	467/19436	1.20886e-08	5.86911e-07	4.2951e-07	COL3A1/COL1A1/BGN/COL5A2/SPARC/MMP2/COMP/COL5A1/FBN1/PDGFRB/PRG4/FBLN1/RETREG1/FKBP10/DDR2	15
Coxa vara	Coxa vara	7/98	60/19436	2.06994e-08	9.90613e-07	7.24945e-07	COL1A2/COL1A1/FN1/COMP/PRG4/ENPP1/FKBP10	7
Contractures of the joints of the lower limbs	Contractures of the joints of the lower limbs	10/98	179/19436	2.37375e-08	1.12001e-06	8.19638e-07	COL6A2/COL6A3/COL6A1/MMP2/CAV1/FBN1/PLOD2/COL12A1/FKBP10/DDR2	10
Contractures of the joints of the upper limbs	Contractures of the joints of the upper limbs	12/98	292/19436	2.71339e-08	1.26248e-06	9.23902e-07	COL6A2/COL6A3/COL6A1/MMP2/CAV1/FBN1/PLOD2/COL12A1/GJA1/PRG4/FKBP10/DDR2	12
Slender finger	Slender finger	9/98	136/19436	2.86245e-08	1.31359e-06	9.61304e-07	COL3A1/COL6A2/COL6A3/COL6A1/AEBP1/C1R/FBN1/COL12A1/EFEMP2	9
Lysosomal lumen	Lysosomal lumen	8/98	97/19436	3.12384e-08	1.41417e-06	1.03491e-06	LUM/DCN/BGN/PRELP/OGN/FMOD/PDGFRB/VCAN	8
Bladder diverticulum	Bladder diverticulum	6/98	38/19436	3.41061e-08	1.5234e-06	1.11485e-06	COL3A1/COL1A2/COL1A1/COL5A2/COL5A1/EFEMP2	6
Arthralgia	Arthralgia	10/98	187/19436	3.5958e-08	1.58499e-06	1.15992e-06	COL1A1/ASPN/COL5A2/MMP2/COMP/COL5A1/C1S/CAV1/TNXB/ENPP1	10
Abnormal vertebral morphology	Abnormal vertebral morphology	14/98	439/19436	4.24136e-08	1.84527e-06	1.35039e-06	COL1A2/COL1A1/BGN/FN1/SPARC/MMP2/COMP/FBN1/PLOD2/GJA1/CDH11/ENPP1/FKBP10/DDR2	14
Collagen metabolic process	Collagen metabolic process	8/98	101/19436	4.29689e-08	1.84546e-06	1.35053e-06	COL1A2/COL1A1/MMP2/COL5A1/FAP/PDGFRB/TNXB/MRC2	8
Skin nodule	Skin nodule	8/98	102/19436	4.64339e-08	1.96903e-06	1.44097e-06	COL3A1/COL1A1/COL5A2/MMP2/COL5A1/FBN1/PDGFRB/ENPP1	8
Golgi lumen	Golgi lumen	8/98	103/19436	5.0137e-08	2.09949e-06	1.53643e-06	LUM/DCN/BGN/PRELP/OGN/FMOD/SOD3/VCAN	8
Hyperlordosis	Hyperlordosis	10/98	196/19436	5.60718e-08	2.2926e-06	1.67776e-06	COL1A2/COL6A2/COL6A3/COL6A1/BGN/FN1/COMP/FBN1/COL12A1/RETREG1	10
Osteolysis involving bones of the upper limbs	Osteolysis involving bones of the upper limbs	5/98	21/19436	5.61174e-08	2.2926e-06	1.67776e-06	COL3A1/MMP2/PDGFRB/RETREG1/DDR2	5
Striae distensae	Striae distensae	5/98	22/19436	7.23331e-08	2.90871e-06	2.12863e-06	COL1A1/COL5A2/COL5A1/FBN1/ENPP1	5
Abnormality of femur morphology	Abnormality of femur morphology	11/98	258/19436	7.37326e-08	2.90871e-06	2.12863e-06	COL1A2/COL1A1/BGN/FN1/COMP/FBN1/PLOD2/GJA1/PRG4/ENPP1/FKBP10	11
Lack of skin elasticity	Lack of skin elasticity	6/98	43/19436	7.3803e-08	2.90871e-06	2.12863e-06	COL1A1/COL5A2/COL5A1/FBN1/ENPP1/EFEMP2	6
Abnormality of bladder morphology	Abnormality of bladder morphology	7/98	73/19436	8.27932e-08	3.22509e-06	2.36016e-06	COL3A1/COL1A2/COL1A1/COL5A2/COL5A1/CDH11/EFEMP2	7
Dilatation of the cerebral artery	Dilatation of the cerebral artery	6/98	44/19436	8.51098e-08	3.27722e-06	2.39832e-06	COL3A1/COL1A1/BGN/COL5A2/COL5A1/FBN1	6
Response to transforming growth factor beta	Response to transforming growth factor beta	11/98	262/19436	8.61855e-08	3.28093e-06	2.40103e-06	COL3A1/COL1A2/COL1A1/ASPN/HTRA1/MXRA5/FMOD/CAV1/FBN1/DKK3/CILP	11
Inguinal hernia	Inguinal hernia	11/98	263/19436	8.95768e-08	3.37171e-06	2.46747e-06	COL3A1/COL1A2/COL1A1/COL5A2/AEBP1/C1R/COL5A1/C1S/FBN1/PLOD2/EFEMP2	11
Narrow nose	Narrow nose	5/98	23/19436	9.20575e-08	3.42658e-06	2.50762e-06	COL5A1/FBN1/GJA1/PDGFRB/DDR2	5
Kyphosis	Kyphosis	14/98	468/19436	9.34469e-08	3.44008e-06	2.5175e-06	COL1A2/COL6A2/COL1A1/COL6A3/COL6A1/BGN/AEBP1/MMP2/COMP/FBN1/PLOD2/COL12A1/CDH11/FKBP10	14
Thin skin	Thin skin	7/98	76/19436	1.0973e-07	3.98144e-06	2.91367e-06	COL3A1/COL1A2/COL1A1/C1R/PDGFRB/TNXB/DDR2	7
Abnormality of the ankles	Abnormality of the ankles	9/98	159/19436	1.10529e-07	3.98144e-06	2.91367e-06	COL6A2/COL6A3/COL6A1/MMP2/COMP/COL12A1/RETREG1/FKBP10/DDR2	9
Endodermal cell differentiation	Endodermal cell differentiation	6/98	46/19436	1.12021e-07	3.99223e-06	2.92157e-06	COL6A1/COL5A2/FN1/MMP2/COL5A1/COL12A1	6
Abnormality of the uterine cervix	Abnormality of the uterine cervix	4/98	10/19436	1.24686e-07	4.39682e-06	3.21766e-06	COL3A1/COL1A1/COL5A2/COL5A1	4
Contractures involving the joints of the feet	Contractures involving the joints of the feet	7/98	78/19436	1.3152e-07	4.58951e-06	3.35867e-06	COL6A2/COL6A3/COL6A1/MMP2/CAV1/FBN1/COL12A1	7
Abnormality of the abdominal wall	Abnormality of the abdominal wall	14/98	484/19436	1.41038e-07	4.87088e-06	3.56458e-06	COL3A1/COL1A2/COL1A1/COL5A2/AEBP1/MMP2/C1R/COL5A1/C1S/FBN1/PLOD2/GJA1/CDH11/EFEMP2	14
Abnormal acetabulum morphology	Abnormal acetabulum morphology	7/98	79/19436	1.43717e-07	4.91276e-06	3.59523e-06	COL1A2/COL1A1/BGN/MMP2/COMP/FBN1/FKBP10	7
Abnormal sternum morphology	Abnormal sternum morphology	13/98	411/19436	1.4771e-07	4.99826e-06	3.6578e-06	COL3A1/COL1A2/BGN/AEBP1/FN1/COL5A1/FBN1/PLOD2/COL12A1/CDH11/FKBP10/EFEMP2/DDR2	13
Wormian bones	Wormian bones	6/98	49/19436	1.65212e-07	5.53462e-06	4.05031e-06	COL1A2/COL1A1/PLOD2/PDGFRB/RETREG1/FKBP10	6
Keratosis pilaris	Keratosis pilaris	5/98	26/19436	1.7782e-07	5.898e-06	4.31624e-06	COL6A2/COL6A3/COL6A1/COL12A1/GJA1	5
Thickened skin	Thickened skin	13/98	419/19436	1.84317e-07	6.04017e-06	4.42029e-06	COL6A2/COL1A1/COL6A3/COL6A1/MMP2/CAV1/COL14A1/FBN1/COL12A1/GJA1/PDGFRB/ENPP1/DDR2	13
Premature loss of teeth	Premature loss of teeth	6/98	50/19436	1.86981e-07	6.04017e-06	4.42029e-06	COL3A1/AEBP1/C1R/C1S/GJA1/CDH11	6
Abnormal vascular physiology	Abnormal vascular physiology	11/98	283/19436	1.87516e-07	6.04017e-06	4.42029e-06	COL3A1/COL1A2/COL1A1/MGP/COL5A2/HTRA1/COL5A1/CAV1/FBN1/GJA1/ENPP1	11
Arterial dissection	Arterial dissection	4/98	11/19436	1.95178e-07	6.1107e-06	4.4719e-06	COL3A1/COL1A1/COL5A2/COL5A1	4
Arteriovenous fistula	Arteriovenous fistula	4/98	11/19436	1.95178e-07	6.1107e-06	4.4719e-06	COL3A1/COL1A1/COL5A2/COL5A1	4
Interstitial matrix	Interstitial matrix	4/98	11/19436	1.95178e-07	6.1107e-06	4.4719e-06	CCDC80/TNC/COL14A1/ECM2	4
Cellular response to acid chemical	Cellular response to acid chemical	7/98	85/19436	2.38767e-07	7.40619e-06	5.41996e-06	COL3A1/COL1A2/COL1A1/COL6A1/COL5A2/MMP2/PDGFRA	7
Wound healing	Wound healing	13/98	431/19436	2.54594e-07	7.82469e-06	5.72622e-06	COL3A1/COL1A1/FN1/COMP/COL5A1/CAV1/FAP/PDGFRB/PDGFRA/SERPING1/TIMP1/FBLN1/FKBP10	13
Response to acid chemical	Response to acid chemical	8/98	129/19436	2.88744e-07	8.72299e-06	6.38361e-06	COL3A1/COL1A2/COL1A1/COL6A1/COL5A2/MMP2/PDGFRA/CDO1	8
Increased endomysial connective tissue	Increased endomysial connective tissue	4/98	12/19436	2.91634e-07	8.72299e-06	6.38361e-06	COL6A2/COL6A3/COL6A1/COL12A1	4
Tricuspid valve prolapse	Tricuspid valve prolapse	4/98	12/19436	2.91634e-07	8.72299e-06	6.38361e-06	COL1A1/COL5A2/COL5A1/FBN1	4
Abnormality of the maxilla	Abnormality of the maxilla	8/98	130/19436	3.06412e-07	9.08389e-06	6.64772e-06	BGN/MMP2/COL5A1/FBN1/GJA1/PDGFRB/CDH11/EFEMP2	8
Abnormal diaphysis morphology	Abnormal diaphysis morphology	11/98	298/19436	3.14196e-07	9.23296e-06	6.75681e-06	COL1A2/COL1A1/BGN/FN1/COMP/FBN1/PLOD2/GJA1/ENPP1/FKBP10/DDR2	11
Endoderm formation	Endoderm formation	6/98	55/19436	3.34259e-07	9.73712e-06	7.12576e-06	COL6A1/COL5A2/FN1/MMP2/COL5A1/COL12A1	6
Joint contracture of the hand	Joint contracture of the hand	10/98	238/19436	3.42497e-07	9.89108e-06	7.23843e-06	COL6A2/COL6A3/COL6A1/MMP2/CAV1/FBN1/COL12A1/GJA1/PRG4/DDR2	10
Limb joint contracture	Limb joint contracture	12/98	372/19436	3.74816e-07	1.07319e-05	7.85377e-06	COL6A2/COL6A3/COL6A1/MMP2/CAV1/FBN1/PLOD2/COL12A1/GJA1/PRG4/FKBP10/DDR2	12
Platelet alpha granule	Platelet alpha granule	7/98	91/19436	3.82026e-07	1.08456e-05	7.937e-06	CLU/FN1/SPARC/ISLR/THBS2/SERPING1/TIMP1	7
Transmembrane receptor protein serine threonine kinase signaling pathway	Transmembrane receptor protein serine threonine kinase signaling pathway	12/98	373/19436	3.85681e-07	1.08574e-05	7.9456e-06	COL3A1/COL1A2/ASPN/HTRA1/COMP/FSTL1/FMOD/CAV1/NBL1/FBN1/DKK3/CILP	12
Proptosis	Proptosis	10/98	243/19436	4.14672e-07	1.15762e-05	8.47167e-06	COL3A1/COL1A1/BGN/FN1/MMP2/FBN1/PDGFRB/CDH11/EFEMP2/DDR2	10
Protease binding	Protease binding	8/98	136/19436	4.33129e-07	1.19916e-05	8.77563e-06	COL3A1/COL1A2/COL1A1/FN1/COMP/FAP/TIMP1/TIMP3	8
Vascular dilatation	Vascular dilatation	10/98	245/19436	4.47079e-07	1.22654e-05	8.97601e-06	COL3A1/COL1A2/COL1A1/BGN/COL5A2/AEBP1/COL5A1/FBN1/ENPP1/EFEMP2	10
Flexion contracture of digit	Flexion contracture of digit	11/98	309/19436	4.50342e-07	1.22654e-05	8.97601e-06	COL3A1/COL6A2/COL6A3/COL6A1/BGN/MMP2/FBN1/COL12A1/GJA1/PRG4/DDR2	11
Abnormal femoral neck morphology	Abnormal femoral neck morphology	8/98	137/19436	4.58098e-07	1.2376e-05	9.05696e-06	COL1A2/COL1A1/BGN/FN1/COMP/PRG4/ENPP1/FKBP10	8
Talipes equinovarus	Talipes equinovarus	11/98	310/19436	4.64984e-07	1.24616e-05	9.11956e-06	COL3A1/COL1A2/COL6A2/COL1A1/COL6A3/COL6A1/COL5A2/COL5A1/PLOD2/COL12A1/FKBP10	11
Abnormal aortic morphology	Abnormal aortic morphology	12/98	384/19436	5.25089e-07	1.39607e-05	1.02166e-05	COL3A1/COL1A2/COL1A1/BGN/COL5A2/AEBP1/MMP2/COL5A1/FBN1/GJA1/ENPP1/EFEMP2	12
Positional foot deformity	Positional foot deformity	12/98	387/19436	5.70169e-07	1.50399e-05	1.10064e-05	COL3A1/COL1A2/COL6A2/COL1A1/COL6A3/COL6A1/COL5A2/COL5A1/FBN1/PLOD2/COL12A1/FKBP10	12
Abnormal systemic blood pressure	Abnormal systemic blood pressure	13/98	466/19436	6.16773e-07	1.61421e-05	1.1813e-05	COL3A1/COL1A1/MGP/COL5A2/FN1/MMP2/COL5A1/CAV1/FBN1/GJA1/SERPING1/ENPP1/CFH	13
Diaphragmatic weakness	Diaphragmatic weakness	4/98	15/19436	7.94913e-07	2.03787e-05	1.49134e-05	COL6A2/COL6A3/COL6A1/COL12A1	4
Quadriceps muscle weakness	Quadriceps muscle weakness	4/98	15/19436	7.94913e-07	2.03787e-05	1.49134e-05	COL6A2/COL6A3/COL6A1/COL12A1	4
Connective tissue development	Connective tissue development	10/98	261/19436	7.96898e-07	2.03787e-05	1.49134e-05	COL3A1/COL1A1/BGN/MGP/COMP/PRRX1/COL5A1/SELENOM/PDGFRB/TIMP1	10
Abnormal phalangeal joint morphology of the hand	Abnormal phalangeal joint morphology of the hand	9/98	201/19436	8.04463e-07	2.04163e-05	1.49409e-05	COL6A2/COL6A3/COL6A1/ASPN/MMP2/FBN1/COL12A1/GJA1/PRG4	9
Abnormal heart valve physiology	Abnormal heart valve physiology	11/98	332/19436	9.13487e-07	2.30089e-05	1.68382e-05	COL1A2/COL1A1/BGN/MGP/COL5A2/IGFBP7/COL5A1/FBN1/GJA1/ENPP1/EFEMP2	11
Long toe	Long toe	5/98	36/19436	9.79253e-07	2.43e-05	1.77831e-05	COL6A2/COL6A3/COL6A1/FBN1/COL12A1	5
Proteoglycan binding	Proteoglycan binding	5/98	36/19436	9.79253e-07	2.43e-05	1.77831e-05	FN1/TNC/COMP/COL5A1/CFH	5
Abnormality of the metacarpal bones	Abnormality of the metacarpal bones	9/98	206/19436	9.87447e-07	2.43232e-05	1.78e-05	COL3A1/BGN/SPARC/MMP2/COMP/FBN1/PRG4/FBLN1/DDR2	9
Abnormal heart valve morphology	Abnormal heart valve morphology	11/98	335/19436	9.97581e-07	2.43934e-05	1.78514e-05	COL3A1/COL1A2/COL1A1/COL5A2/AEBP1/MMP2/COL5A1/FBN1/GJA1/TNXB/ENPP1	11
Aortic root aneurysm	Aortic root aneurysm	7/98	105/19436	1.01437e-06	2.46243e-05	1.80204e-05	COL3A1/COL1A2/COL1A1/COL5A2/AEBP1/COL5A1/FBN1	7
Dermal translucency	Dermal translucency	4/98	16/19436	1.05579e-06	2.52074e-05	1.84471e-05	COL3A1/COL1A2/COL1A1/COL5A1	4
Abnormal arterial physiology	Abnormal arterial physiology	8/98	153/19436	1.06097e-06	2.52074e-05	1.84471e-05	COL3A1/COL1A2/COL1A1/COL5A2/HTRA1/COL5A1/FBN1/ENPP1	8
Prematurely aged appearance	Prematurely aged appearance	8/98	153/19436	1.06097e-06	2.52074e-05	1.84471e-05	COL3A1/COL1A1/COL5A2/C1R/COL5A1/FBN1/CDH11/ENPP1	8
Platelet alpha granule lumen	Platelet alpha granule lumen	6/98	67/19436	1.09599e-06	2.58561e-05	1.89219e-05	CLU/FN1/SPARC/ISLR/SERPING1/TIMP1	6
Tall stature	Tall stature	9/98	209/19436	1.11368e-06	2.60897e-05	1.90928e-05	COL1A2/COL6A2/COL6A3/COL6A1/C1R/CAV1/FBN1/PDGFRB/EFEMP2	9
Broad metacarpals	Broad metacarpals	4/98	17/19436	1.37531e-06	3.17744e-05	2.3253e-05	BGN/MMP2/FBN1/DDR2	4
Nocturnal hypoventilation	Nocturnal hypoventilation	4/98	17/19436	1.37531e-06	3.17744e-05	2.3253e-05	COL6A2/COL6A3/COL6A1/COL12A1	4
Abnormal metacarpal morphology	Abnormal metacarpal morphology	8/98	160/19436	1.4866e-06	3.41104e-05	2.49625e-05	BGN/SPARC/MMP2/COMP/FBN1/PRG4/FBLN1/DDR2	8
Regulation of cell substrate adhesion	Regulation of cell substrate adhesion	9/98	217/19436	1.52074e-06	3.46564e-05	2.53621e-05	COL1A1/CCDC80/FN1/THY1/ABI3BP/EDIL3/FBLN1/EFEMP2/ECM2	9
Pes valgus	Pes valgus	5/98	40/19436	1.68216e-06	3.80759e-05	2.78645e-05	COL6A2/COL6A3/COL6A1/FBN1/COL12A1	5
Abnormal dentin morphology	Abnormal dentin morphology	4/98	18/19436	1.76142e-06	3.96025e-05	2.89817e-05	COL1A2/COL1A1/CDH11/FKBP10	4
Response to hyperoxia	Response to hyperoxia	4/98	19/19436	2.22252e-06	4.96362e-05	3.63245e-05	COL1A1/MMP2/CAV1/PDGFRB	4
Peptidase regulator activity	Peptidase regulator activity	9/98	228/19436	2.28642e-06	5.05804e-05	3.70155e-05	COL6A3/FN1/PCOLCE/CAV1/SERPING1/TIMP1/FBLN1/PCOLCE2/TIMP3	9
Cell substrate adhesion	Cell substrate adhesion	11/98	365/19436	2.29499e-06	5.05804e-05	3.70155e-05	COL3A1/COL1A1/CCDC80/FN1/THY1/ABI3BP/TNXB/EDIL3/FBLN1/EFEMP2/ECM2	11
Generalized joint laxity	Generalized joint laxity	5/98	43/19436	2.43158e-06	5.2878e-05	3.86969e-05	COL1A1/COL5A2/COMP/C1R/COL5A1	5
Peptidase activator activity	Peptidase activator activity	5/98	43/19436	2.43158e-06	5.2878e-05	3.86969e-05	FN1/PCOLCE/CAV1/FBLN1/PCOLCE2	5
Biomineralization	Biomineralization	8/98	171/19436	2.44659e-06	5.2878e-05	3.86969e-05	COL1A2/COL1A1/ASPN/MGP/COMP/GJA1/ENPP1/DDR2	8
Bone mineralization	Bone mineralization	7/98	120/19436	2.49315e-06	5.35389e-05	3.91805e-05	COL1A2/ASPN/MGP/COMP/GJA1/ENPP1/DDR2	7
Endoderm development	Endoderm development	6/98	78/19436	2.69776e-06	5.75637e-05	4.2126e-05	COL6A1/COL5A2/FN1/MMP2/COL5A1/COL12A1	6
Choroidal neovascularization	Choroidal neovascularization	4/98	20/19436	2.76741e-06	5.75985e-05	4.21514e-05	ENPP1/FBLN1/TIMP3/CFH	4
Congenital muscular dystrophy	Congenital muscular dystrophy	4/98	20/19436	2.76741e-06	5.75985e-05	4.21514e-05	COL6A2/COL6A3/COL6A1/COL12A1	4
Positive regulation of cell substrate adhesion	Positive regulation of cell substrate adhesion	7/98	122/19436	2.78441e-06	5.75985e-05	4.21514e-05	CCDC80/FN1/THY1/ABI3BP/EDIL3/EFEMP2/ECM2	7
Abnormal femoral neck head morphology	Abnormal femoral neck head morphology	8/98	174/19436	2.78536e-06	5.75985e-05	4.21514e-05	COL1A2/COL1A1/BGN/FN1/COMP/PRG4/ENPP1/FKBP10	8
Vacuolar lumen	Vacuolar lumen	8/98	174/19436	2.78536e-06	5.75985e-05	4.21514e-05	LUM/DCN/BGN/PRELP/OGN/FMOD/PDGFRB/VCAN	8
Artery morphogenesis	Artery morphogenesis	6/98	79/19436	2.90768e-06	5.97591e-05	4.37326e-05	COL3A1/COMP/PRRX1/PDGFRB/FKBP10/EFEMP2	6
Formation of primary germ layer	Formation of primary germ layer	7/98	123/19436	2.94037e-06	6.00624e-05	4.39546e-05	COL6A1/COL5A2/FN1/MMP2/COL5A1/COL12A1/GJA1	7
Osteolysis	Osteolysis	6/98	81/19436	3.3675e-06	6.82254e-05	4.99283e-05	COL3A1/MMP2/CAV1/PDGFRB/RETREG1/DDR2	6
Premature loss of primary teeth	Premature loss of primary teeth	4/98	21/19436	3.40537e-06	6.82254e-05	4.99283e-05	COL3A1/C1R/C1S/GJA1	4
Extracellular matrix assembly	Extracellular matrix assembly	5/98	46/19436	3.42145e-06	6.82254e-05	4.99283e-05	COL3A1/COL1A2/TNXB/FKBP10/EFEMP2	5
Limb pain	Limb pain	5/98	46/19436	3.42145e-06	6.82254e-05	4.99283e-05	COL1A1/COL5A2/FN1/COMP/COL5A1	5
Abnormality of the carpal bones	Abnormality of the carpal bones	6/98	82/19436	3.61866e-06	7.13089e-05	5.21849e-05	BGN/MMP2/COMP/ENPP1/FBLN1/DDR2	6
Upper extremity joint dislocation	Upper extremity joint dislocation	6/98	82/19436	3.61866e-06	7.13089e-05	5.21849e-05	COL1A2/COL1A1/COL5A2/AEBP1/COL5A1/FBN1	6
Abnormality of the bladder	Abnormality of the bladder	12/98	464/19436	3.76813e-06	7.38201e-05	5.40226e-05	COL3A1/COL1A2/COL1A1/COL5A2/HTRA1/COL5A1/GJA1/PDGFRB/TNXB/CDH11/RETREG1/EFEMP2	12
Progressive proximal muscle weakness	Progressive proximal muscle weakness	4/98	22/19436	4.14604e-06	8.07514e-05	5.9095e-05	COL6A2/COL6A3/COL6A1/COL12A1	4
Joint hyperflexibility	Joint hyperflexibility	8/98	185/19436	4.38991e-06	8.50069e-05	6.22093e-05	COL3A1/COL1A2/COL1A1/C1R/C1S/FBN1/TNXB/ENPP1	8
Abnormal uterus morphology	Abnormal uterus morphology	7/98	133/19436	4.94327e-06	9.46283e-05	6.92503e-05	COL3A1/COL1A1/COL5A2/COL5A1/PDGFRL/TNXB/PLA2G2A	7
Elevated pulmonary artery pressure	Elevated pulmonary artery pressure	7/98	133/19436	4.94327e-06	9.46283e-05	6.92503e-05	COL1A2/COL1A1/MGP/CAV1/FBN1/GJA1/ENPP1	7
Regulation of extracellular matrix organization	Regulation of extracellular matrix organization	5/98	50/19436	5.20489e-06	9.90704e-05	7.25011e-05	AEBP1/FAP/TNXB/EFEMP2/DDR2	5
Abnormality of the fontanelles or cranial sutures	Abnormality of the fontanelles or cranial sutures	11/98	398/19436	5.25434e-06	9.94465e-05	7.27764e-05	COL1A2/COL1A1/MMP2/FBN1/PLOD2/GJA1/PDGFRB/CDH11/ENPP1/RETREG1/FKBP10	11
Hyperkeratosis	Hyperkeratosis	9/98	253/19436	5.3444e-06	0.000100583	7.36079e-05	COL6A2/COL6A3/COL6A1/COL14A1/COL12A1/GJA1/PDGFRB/ENPP1/DDR2	9
Abnormality of the cervical spine	Abnormality of the cervical spine	11/98	400/19436	5.51031e-06	0.000102694	7.51528e-05	COL6A2/COL6A3/COL6A1/BGN/AEBP1/FN1/MMP2/COMP/COL12A1/CDH11/DDR2	11
Long fingers	Long fingers	9/98	254/19436	5.51787e-06	0.000102694	7.51528e-05	COL3A1/COL1A2/AEBP1/C1R/FBN1/COL12A1/GJA1/RETREG1/EFEMP2	9
Abnormality of cranial sutures	Abnormality of cranial sutures	10/98	325/19436	5.67436e-06	0.000105023	7.68571e-05	COL1A2/COL1A1/MMP2/FBN1/PLOD2/PDGFRB/CDH11/ENPP1/RETREG1/FKBP10	10
Abnormal morphology of the choroidal vasculature	Abnormal morphology of the choroidal vasculature	4/98	24/19436	5.97625e-06	0.000108807	7.96263e-05	ENPP1/FBLN1/TIMP3/CFH	4
Biconcave vertebral bodies	Biconcave vertebral bodies	4/98	24/19436	5.97625e-06	0.000108807	7.96263e-05	COL1A2/COL1A1/FN1/FKBP10	4
Follicular hyperkeratosis	Follicular hyperkeratosis	4/98	24/19436	5.97625e-06	0.000108807	7.96263e-05	COL6A2/COL6A3/COL6A1/DDR2	4
Abnormality of dental structure	Abnormality of dental structure	10/98	329/19436	6.31829e-06	0.000114412	8.37286e-05	COL3A1/COL1A2/COL1A1/COL5A2/COL5A1/CAV1/GJA1/CDH11/ENPP1/FKBP10	10
Abnormality of epiphysis morphology	Abnormality of epiphysis morphology	9/98	259/19436	6.45964e-06	0.000116343	8.51415e-05	COL1A2/COL1A1/BGN/MGP/FN1/COMP/FBN1/RETREG1/DDR2	9
Joint stiffness	Joint stiffness	8/98	196/19436	6.71802e-06	0.000120349	8.80735e-05	COL1A2/COL1A1/ASPN/COMP/FBN1/PLOD2/PRG4/FKBP10	8
Aortic aneurysm	Aortic aneurysm	8/98	197/19436	6.97359e-06	0.000124264	9.09379e-05	COL3A1/COL1A2/COL1A1/COL5A2/AEBP1/COL5A1/FBN1/EFEMP2	8
Hypoplasia of the odontoid process	Hypoplasia of the odontoid process	4/98	25/19436	7.08712e-06	0.000125618	9.19292e-05	BGN/FN1/COMP/DDR2	4
Abnormal shoulder morphology	Abnormal shoulder morphology	7/98	142/19436	7.61302e-06	0.00013423	9.82311e-05	COL1A2/COL1A1/COL5A2/AEBP1/COL5A1/COL12A1/ENPP1	7
Osteopenia	Osteopenia	9/98	265/19436	7.76877e-06	0.000136259	9.9716e-05	COL1A1/COL5A2/AEBP1/MMP2/COL5A1/FBN1/PLOD2/PDGFRB/FKBP10	9
Abnormal muscle fiber protein expression	Abnormal muscle fiber protein expression	4/98	26/19436	8.34335e-06	0.000143918	0.000105322	COL6A2/COL6A3/COL6A1/COL12A1	4
Avascular necrosis of the capital femoral epiphysis	Avascular necrosis of the capital femoral epiphysis	4/98	26/19436	8.34335e-06	0.000143918	0.000105322	COL1A2/COL1A1/FN1/COMP	4
Response to increased oxygen levels	Response to increased oxygen levels	4/98	26/19436	8.34335e-06	0.000143918	0.000105322	COL1A1/MMP2/CAV1/PDGFRB	4
Pulmonary artery dilatation	Pulmonary artery dilatation	5/98	55/19436	8.37734e-06	0.000143918	0.000105322	COL3A1/BGN/COL5A1/FBN1/EFEMP2	5
Abnormal delivery	Abnormal delivery	6/98	95/19436	8.52067e-06	0.000145634	0.000106577	COL1A2/COL1A1/MGP/COL5A2/COL5A1/ENPP1	6
Transforming growth factor beta receptor signaling pathway	Transforming growth factor beta receptor signaling pathway	8/98	204/19436	9.00368e-06	0.000153108	0.000112047	COL3A1/COL1A2/ASPN/HTRA1/FMOD/CAV1/FBN1/DKK3	8
Abnormal pulmonary valve physiology	Abnormal pulmonary valve physiology	7/98	147/19436	9.55265e-06	0.000161623	0.000118278	COL1A2/COL1A1/MGP/IGFBP7/FBN1/ENPP1/EFEMP2	7
Embryo implantation	Embryo implantation	5/98	57/19436	1.00032e-05	0.000168395	0.000123234	MMP2/IGFBP7/GJA1/TIMP1/FBLN1	5
Abnormality of the calf	Abnormality of the calf	9/98	275/19436	1.04563e-05	0.000175144	0.000128173	COL1A2/COL1A1/BGN/FN1/COMP/FBN1/PLOD2/ENPP1/DDR2	9
Pectus excavatum	Pectus excavatum	9/98	276/19436	1.07642e-05	0.000179404	0.00013129	COL3A1/COL1A2/AEBP1/COL5A1/FBN1/COL12A1/CDH11/EFEMP2/DDR2	9
Morphological abnormality of the middle ear	Morphological abnormality of the middle ear	4/98	28/19436	1.13387e-05	0.000188043	0.000137613	COL1A2/COL1A1/ENPP1/DDR2	4
Increased susceptibility to fractures	Increased susceptibility to fractures	8/98	212/19436	1.19141e-05	0.000196613	0.000143884	COL1A2/COL1A1/FN1/MMP2/PLOD2/RETREG1/FKBP10/EFEMP2	8
Abnormal mitral valve physiology	Abnormal mitral valve physiology	7/98	153/19436	1.24046e-05	0.000203703	0.000149073	COL1A2/COL1A1/BGN/COL5A2/COL5A1/FBN1/GJA1	7
Abnormal umbilicus morphology	Abnormal umbilicus morphology	9/98	282/19436	1.27793e-05	0.000207674	0.000151979	COL3A1/COL1A1/COL5A2/AEBP1/COL5A1/C1S/FBN1/GJA1/CDH11	9
Dental crowding	Dental crowding	6/98	102/19436	1.28324e-05	0.000207674	0.000151979	COL3A1/COL1A2/COL5A1/FBN1/GJA1/DDR2	6
Regulation of biomineralization	Regulation of biomineralization	6/98	102/19436	1.28324e-05	0.000207674	0.000151979	ASPN/MGP/COMP/GJA1/ENPP1/DDR2	6
Abnormal stomach morphology	Abnormal stomach morphology	9/98	283/19436	1.31446e-05	0.000211704	0.000154928	COL1A1/COL5A2/COL5A1/COL14A1/PDGFRL/PDGFRA/TNXB/PLA2G2A/EFEMP2	9
Thoracic aortic aneurysm	Thoracic aortic aneurysm	7/98	155/19436	1.3499e-05	0.000216372	0.000158344	COL3A1/COL1A2/COL1A1/COL5A2/AEBP1/COL5A1/FBN1	7
Premature rupture of membranes	Premature rupture of membranes	3/98	10/19436	1.45391e-05	0.000231567	0.000169464	COL1A1/COL5A2/COL5A1	3
Bowing of the legs	Bowing of the legs	8/98	218/19436	1.45853e-05	0.000231567	0.000169464	COL1A2/COL1A1/FN1/COMP/FBN1/PLOD2/ENPP1/DDR2	8
Hyperextensibility of the knee	Hyperextensibility of the knee	4/98	30/19436	1.50596e-05	0.000236004	0.000172711	COL1A2/COMP/COL5A1/FBN1	4
Thoracolumbar scoliosis	Thoracolumbar scoliosis	4/98	30/19436	1.50596e-05	0.000236004	0.000172711	COL1A2/COL6A2/PDGFRB/CDH11	4
Abnormality of the metaphysis	Abnormality of the metaphysis	8/98	219/19436	1.50761e-05	0.000236004	0.000172711	BGN/FN1/MMP2/COMP/FBN1/GJA1/PDGFRB/DDR2	8
Artery development	Artery development	6/98	106/19436	1.59958e-05	0.000249237	0.000182396	COL3A1/COMP/PRRX1/PDGFRB/FKBP10/EFEMP2	6
Hypotension	Hypotension	6/98	107/19436	1.68776e-05	0.000261759	0.000191559	COL1A1/COL5A2/COL5A1/CAV1/SERPING1/CFH	6
Abnormality of the odontoid process	Abnormality of the odontoid process	4/98	31/19436	1.72239e-05	0.000263471	0.000192812	BGN/FN1/COMP/DDR2	4
Fibronectin binding	Fibronectin binding	4/98	31/19436	1.72239e-05	0.000263471	0.000192812	CCDC80/MMP2/IGFBP6/FBLN1	4
Hiatus hernia	Hiatus hernia	4/98	31/19436	1.72239e-05	0.000263471	0.000192812	COL1A1/COL5A2/COL5A1/TNXB	4
Calcification of cartilage	Calcification of cartilage	3/98	11/19436	1.9918e-05	0.000301925	0.000220953	MGP/ENPP1/DDR2	3
Elastic fiber assembly	Elastic fiber assembly	3/98	11/19436	1.9918e-05	0.000301925	0.000220953	COL3A1/TNXB/EFEMP2	3
Hemostasis	Hemostasis	8/98	228/19436	2.01541e-05	0.000304128	0.000222565	COL3A1/FN1/COMP/CAV1/FAP/PDGFRA/SERPING1/FBLN1	8
Waddling gait	Waddling gait	6/98	113/19436	2.3029e-05	0.000345951	0.000253172	COL6A2/COL6A3/COL6A1/FN1/COMP/COL12A1	6
Regulation of body fluid levels	Regulation of body fluid levels	10/98	385/19436	2.46266e-05	0.0003683	0.000269527	COL3A1/FN1/COMP/CAV1/FAP/GJA1/PDGFRA/SERPING1/FBLN1/CDO1	10
Axial muscle weakness	Axial muscle weakness	4/98	34/19436	2.50936e-05	0.000373616	0.000273417	COL6A2/COL6A3/COL6A1/COL12A1	4
Osteolysis involving bones of the feet	Osteolysis involving bones of the feet	3/98	12/19436	2.64602e-05	0.000392219	0.000287032	COL3A1/MMP2/RETREG1	3
Abnormality of pulmonary circulation	Abnormality of pulmonary circulation	7/98	173/19436	2.74544e-05	0.000405164	0.000296505	COL1A2/COL1A1/MGP/CAV1/FBN1/GJA1/ENPP1	7
Periodontitis	Periodontitis	4/98	35/19436	2.82222e-05	0.000414669	0.000303461	COL3A1/AEBP1/C1R/C1S	4
Abnormality of the phalanges of the toes	Abnormality of the phalanges of the toes	6/98	118/19436	2.94328e-05	0.000430465	0.000315021	COL3A1/COL6A2/COL6A3/COL6A1/COL12A1/RETREG1	6
Tissue remodeling	Tissue remodeling	7/98	175/19436	2.95543e-05	0.000430465	0.000315021	MMP2/CAV1/GJA1/THBS4/CTHRC1/TIMP1/DDR2	7
Osteoblast differentiation	Osteoblast differentiation	8/98	241/19436	2.99724e-05	0.000434664	0.000318093	COL1A1/COL6A1/TNC/GJA1/CTHRC1/DDR2/VCAN/MRC2	8
Abnormal cortical bone morphology	Abnormal cortical bone morphology	5/98	72/19436	3.14896e-05	0.000448951	0.000328549	COL1A1/FBN1/GJA1/ENPP1/RETREG1	5
Aorta morphogenesis	Aorta morphogenesis	4/98	36/19436	3.16276e-05	0.000448951	0.000328549	COL3A1/PDGFRB/FKBP10/EFEMP2	4
Juvenile aseptic necrosis	Juvenile aseptic necrosis	4/98	36/19436	3.16276e-05	0.000448951	0.000328549	COL1A2/COL1A1/FN1/COMP	4
Peptide cross linking	Peptide cross linking	4/98	36/19436	3.16276e-05	0.000448951	0.000328549	DCN/COL3A1/BGN/FN1	4
Tibial bowing	Tibial bowing	4/98	36/19436	3.16276e-05	0.000448951	0.000328549	COL1A2/COL1A1/FN1/ENPP1	4
Pes planus	Pes planus	9/98	319/19436	3.37714e-05	0.000477359	0.000349338	COL1A2/COL1A1/BGN/COL5A2/AEBP1/MMP2/COL5A1/FBN1/COL12A1	9
Abnormal atrioventricular valve physiology	Abnormal atrioventricular valve physiology	7/98	179/19436	3.4152e-05	0.000480386	0.000351554	COL1A2/COL1A1/BGN/COL5A2/COL5A1/FBN1/GJA1	7
Abnormality of the stapes	Abnormality of the stapes	3/98	13/19436	3.42723e-05	0.000480386	0.000351554	COL1A2/COL1A1/ENPP1	3
Achilles tendon contracture	Achilles tendon contracture	4/98	37/19436	3.53246e-05	0.000485872	0.000355568	COL6A2/COL6A3/COL6A1/COL12A1	4
Increased muscle lipid content	Increased muscle lipid content	4/98	37/19436	3.53246e-05	0.000485872	0.000355568	COL6A2/COL6A3/COL6A1/COL12A1	4
Rimmed vacuoles	Rimmed vacuoles	4/98	37/19436	3.53246e-05	0.000485872	0.000355568	COL6A2/COL6A3/COL6A1/COL12A1	4
Kyphoscoliosis	Kyphoscoliosis	7/98	180/19436	3.53889e-05	0.000485872	0.000355568	COL1A2/AEBP1/MMP2/FBN1/COL12A1/CDH11/FKBP10	7
Skeletal dysplasia	Skeletal dysplasia	7/98	180/19436	3.53889e-05	0.000485872	0.000355568	COL3A1/BGN/FN1/COMP/GJA1/ENPP1/DDR2	7
Abnormality of limb epiphysis morphology	Abnormality of limb epiphysis morphology	6/98	123/19436	3.71963e-05	0.000508602	0.000372202	COL1A2/COL1A1/BGN/MGP/FN1/COMP	6
Palpebral edema	Palpebral edema	4/98	38/19436	3.93282e-05	0.000535567	0.000391936	COL1A1/COL5A2/COL5A1/CDH11	4
Congenital hip dislocation	Congenital hip dislocation	5/98	77/19436	4.35921e-05	0.000589681	0.000431537	COL3A1/COL1A1/COL5A2/COL12A1/FBLN1	5
Aortic dissection	Aortic dissection	4/98	39/19436	4.3654e-05	0.000589681	0.000431537	COL3A1/BGN/FBN1/ENPP1	4
Scapular winging	Scapular winging	5/98	78/19436	4.6393e-05	0.00062342	0.000456228	COL6A2/COL6A3/COL6A1/FBN1/COL12A1	5
Disproportionate short stature	Disproportionate short stature	6/98	128/19436	4.65239e-05	0.00062342	0.000456228	COL1A2/COL1A1/BGN/FN1/COMP/DDR2	6
Gastrulation	Gastrulation	7/98	190/19436	4.99125e-05	0.000666163	0.000487508	COL6A1/COL5A2/FN1/MMP2/COL5A1/COL12A1/GJA1	7
Protruding ear	Protruding ear	7/98	191/19436	5.16e-05	0.000685953	0.00050199	COL3A1/COL6A2/COL6A3/COL6A1/FN1/FBN1/GJA1	7
Regulation of bone mineralization	Regulation of bone mineralization	5/98	80/19436	5.24113e-05	0.000693983	0.000507867	MGP/COMP/GJA1/ENPP1/DDR2	5
Sarcolemma	Sarcolemma	6/98	131/19436	5.29632e-05	0.000697935	0.000510759	COL6A2/COL6A3/COL6A1/BGN/CAV1/SSPN	6
Abnormal tricuspid valve morphology	Abnormal tricuspid valve morphology	4/98	41/19436	5.33347e-05	0.000697935	0.000510759	COL1A1/COL5A2/COL5A1/FBN1	4
Orthostatic hypotension	Orthostatic hypotension	4/98	41/19436	5.33347e-05	0.000697935	0.000510759	COL1A1/COL5A2/COL5A1/CAV1	4
Fibroblast proliferation	Fibroblast proliferation	5/98	81/19436	5.56378e-05	0.00072524	0.000530741	COL3A1/FN1/PDGFRB/PDGFRA/DDR2	5
Cartilage development	Cartilage development	7/98	194/19436	5.69454e-05	0.000739407	0.000541109	COL3A1/COL1A1/BGN/MGP/COMP/PRRX1/TIMP1	7
Arteriosclerosis	Arteriosclerosis	5/98	82/19436	5.90157e-05	0.000763331	0.000558616	COL3A1/HTRA1/FBN1/TNXB/ENPP1	5
Negative regulation of transmembrane receptor protein serine threonine kinase signaling pathway	Negative regulation of transmembrane receptor protein serine threonine kinase signaling pathway	6/98	135/19436	6.26383e-05	0.000807071	0.000590626	ASPN/HTRA1/CAV1/NBL1/FBN1/CILP	6
Femoral bowing	Femoral bowing	4/98	43/19436	6.44952e-05	0.000827812	0.000605805	COL1A2/COL1A1/PLOD2/ENPP1	4
Regulation of transmembrane receptor protein serine threonine kinase signaling pathway	Regulation of transmembrane receptor protein serine threonine kinase signaling pathway	8/98	269/19436	6.51511e-05	0.000833038	0.00060963	ASPN/HTRA1/FSTL1/CAV1/NBL1/FBN1/DKK3/CILP	8
Nausea	Nausea	5/98	85/19436	7.01061e-05	0.000892986	0.0006535	COL1A1/COL5A2/COL5A1/SERPING1/CFH	5
Recurrent lower respiratory tract infections	Recurrent lower respiratory tract infections	6/98	140/19436	7.66652e-05	0.000972835	0.000711935	COL6A2/COL6A3/COL6A1/COL5A1/EFEMP2/DDR2	6
Vertebral wedging	Vertebral wedging	3/98	17/19436	8.0301e-05	0.00101513	0.000742884	BGN/FN1/FKBP10	3
Papule	Papule	5/98	88/19436	8.27378e-05	0.001042	0.00076255	COL1A1/COL5A2/AEBP1/COL5A1/COL14A1	5
Abnormality of the achilles tendon	Abnormality of the achilles tendon	4/98	46/19436	8.43005e-05	0.00105376	0.000771154	COL6A2/COL6A3/COL6A1/COL12A1	4
Pneumothorax	Pneumothorax	4/98	46/19436	8.43005e-05	0.00105376	0.000771154	COL3A1/FBN1/EFEMP2/DDR2	4
Ecchymosis	Ecchymosis	4/98	47/19436	9.17877e-05	0.00114308	0.000836523	COL3A1/COL1A1/COL5A2/COL5A1	4
Abnormality of malar bones	Abnormality of malar bones	7/98	210/19436	9.36803e-05	0.00116233	0.00085061	COL1A1/BGN/MGP/COL5A1/FBN1/CDH11/DDR2	7
Abnormality of the middle ear ossicles	Abnormality of the middle ear ossicles	3/98	18/19436	9.60089e-05	0.00117813	0.000862173	COL1A2/COL1A1/ENPP1	3
Abnormality of the temporomandibular joint	Abnormality of the temporomandibular joint	3/98	18/19436	9.60089e-05	0.00117813	0.000862173	COL1A1/COL5A2/COL5A1	3
Hypergranulosis	Hypergranulosis	3/98	18/19436	9.60089e-05	0.00117813	0.000862173	COL14A1/GJA1/ENPP1	3
Positive regulation of fibroblast proliferation	Positive regulation of fibroblast proliferation	4/98	48/19436	9.97465e-05	0.00121953	0.000892469	FN1/PDGFRB/PDGFRA/DDR2	4
Blood microparticle	Blood microparticle	6/98	147/19436	0.000100397	0.00122302	0.000895026	CLU/FN1/C1R/C1S/SERPING1/CFH	6
Abnormality of subcutaneous fat tissue	Abnormality of subcutaneous fat tissue	4/98	49/19436	0.000108195	0.0013072	0.000956631	COL1A2/COL1A1/CAV1/FBN1	4
Proximal muscle weakness in lower limbs	Proximal muscle weakness in lower limbs	4/98	49/19436	0.000108195	0.0013072	0.000956631	COL6A2/COL6A3/COL6A1/COL12A1	4
Abnormal adipose tissue morphology	Abnormal adipose tissue morphology	7/98	215/19436	0.000108478	0.0013072	0.000956631	COL3A1/COL1A2/COL1A1/CAV1/FBN1/PDGFRB/ENPP1	7
Premature birth	Premature birth	6/98	150/19436	0.000112205	0.00134726	0.000985944	COL3A1/COL1A2/COL1A1/COL5A2/COL5A1/FBN1	6
Hyperextensibility of the finger joints	Hyperextensibility of the finger joints	3/98	19/19436	0.000113594	0.00135907	0.000994586	COL1A2/COL5A1/FBN1	3
Abnormality of the uterus	Abnormality of the uterus	7/98	219/19436	0.000121641	0.00145016	0.00106125	COL3A1/COL1A1/COL5A2/COL5A1/PDGFRL/TNXB/PLA2G2A	7
Aplasia hypoplasia involving bones of the lower limbs	Aplasia hypoplasia involving bones of the lower limbs	9/98	378/19436	0.000124111	0.00147437	0.00107896	COL3A1/BGN/MGP/FN1/COMP/FBN1/GJA1/CDH11/FKBP10	9
Abnormal dental pulp morphology	Abnormal dental pulp morphology	4/98	51/19436	0.000126632	0.00148848	0.00108929	COL1A1/COL5A2/COL5A1/GJA1	4
Emphysema	Emphysema	4/98	51/19436	0.000126632	0.00148848	0.00108929	COL3A1/MGP/FBN1/EFEMP2	4
Joint swelling	Joint swelling	4/98	51/19436	0.000126632	0.00148848	0.00108929	COL1A1/COL5A2/COL5A1/DDR2	4
Cyanosis	Cyanosis	5/98	97/19436	0.00013133	0.00153831	0.00112576	COL1A1/COL5A2/COL5A1/GJA1/ENPP1	5
Abnormal scapula morphology	Abnormal scapula morphology	6/98	155/19436	0.000134313	0.00156776	0.00114731	COL3A1/COL6A2/COL6A3/COL6A1/FBN1/COL12A1	6
Abnormality of the gingiva	Abnormality of the gingiva	7/98	223/19436	0.000136073	0.00158279	0.00115831	COL3A1/AEBP1/MMP2/C1R/C1S/PDGFRB/DDR2	7
Hypoventilation	Hypoventilation	4/98	52/19436	0.000136656	0.00158408	0.00115925	COL6A2/COL6A3/COL6A1/COL12A1	4
Abnormal ilium morphology	Abnormal ilium morphology	5/98	98/19436	0.000137843	0.00159232	0.00116529	BGN/AEBP1/FN1/ENPP1/DDR2	5
Myopia	Myopia	9/98	384/19436	0.000139721	0.00160847	0.00117711	COL1A2/AEBP1/FN1/COL5A1/FBN1/COL12A1/GJA1/ENPP1/VCAN	9
Spinal rigidity	Spinal rigidity	4/98	53/19436	0.000147243	0.00168926	0.00123623	COL6A2/COL6A3/COL6A1/COL12A1	4
Skeletal system morphogenesis	Skeletal system morphogenesis	7/98	227/19436	0.000151866	0.00173635	0.00127069	COL3A1/COL1A1/MGP/MMP2/COMP/PRRX1/PDGFRA	7
Esodeviation	Esodeviation	6/98	159/19436	0.000154375	0.00175762	0.00128625	COL6A2/COL6A3/COL6A1/FBN1/COL12A1/RORA	6
Peripheral cyanosis	Peripheral cyanosis	3/98	21/19436	0.000154776	0.00175762	0.00128625	COL1A1/COL5A2/COL5A1	3
Arteriovenous malformation	Arteriovenous malformation	4/98	54/19436	0.000158411	0.00179283	0.00131202	COL3A1/COL1A1/COL5A2/COL5A1	4
Congestive heart failure	Congestive heart failure	7/98	230/19436	0.00016466	0.00185728	0.00135919	COL1A2/COL1A1/CAV1/FBN1/GJA1/ENPP1/EFEMP2	7
Abnormal patella morphology	Abnormal patella morphology	5/98	102/19436	0.0001664	0.00187061	0.00136894	COL1A1/COL5A2/COL5A1/COL12A1/FKBP10	5
Increased blood pressure	Increased blood pressure	9/98	394/19436	0.000169381	0.00189775	0.0013888	COL3A1/MGP/FN1/MMP2/CAV1/FBN1/GJA1/ENPP1/CFH	9
Abnormality of the forearm	Abnormality of the forearm	7/98	232/19436	0.000173665	0.00193926	0.00141918	COL1A1/BGN/COL5A2/AEBP1/COMP/COL5A1/FKBP10	7
Abnormality of facial soft tissue	Abnormality of facial soft tissue	10/98	492/19436	0.000188512	0.00209806	0.00153539	COL6A2/COL1A1/COL6A3/COL6A1/COL5A2/COL5A1/COL12A1/GJA1/CDH11/SERPING1	10
Aplasia hypoplasia of the phalanges of the hand	Aplasia hypoplasia of the phalanges of the hand	7/98	236/19436	0.000192872	0.00213947	0.0015657	BGN/MGP/FN1/COMP/FBN1/GJA1/DDR2	7
Regulation of cellular response to growth factor stimulus	Regulation of cellular response to growth factor stimulus	8/98	315/19436	0.000193622	0.0021407	0.0015666	DCN/ASPN/HTRA1/FSTL1/CAV1/NBL1/FBN1/DKK3	8
Transient ischemic attack	Transient ischemic attack	4/98	57/19436	0.000195588	0.00215533	0.0015773	COL3A1/HTRA1/FBN1/ENPP1	4
Adducted thumb	Adducted thumb	5/98	108/19436	0.000217456	0.00238846	0.00174791	COL6A2/COL6A3/COL6A1/FBN1/COL12A1	5
Gowers sign	Gowers sign	4/98	59/19436	0.000223625	0.0024402	0.00178578	COL6A2/COL6A3/COL6A1/COL12A1	4
Multiple joint contractures	Multiple joint contractures	4/98	59/19436	0.000223625	0.0024402	0.00178578	COL6A2/COL6A3/COL6A1/COL12A1	4
Integrin mediated signaling pathway	Integrin mediated signaling pathway	5/98	109/19436	0.000227009	0.00246909	0.00180692	COL3A1/FN1/THY1/TIMP1/FBLN1	5
Abnormality of blood circulation	Abnormality of blood circulation	8/98	323/19436	0.0002295	0.0024881	0.00182083	COL3A1/FN1/SPARC/FBN1/PDGFRA/TNXB/ENPP1/CFH	8
Pulmonary insufficiency	Pulmonary insufficiency	3/98	24/19436	0.000232967	0.00251755	0.00184238	COL1A2/COL1A1/EFEMP2	3
Abnormality of the pulmonary artery	Abnormality of the pulmonary artery	6/98	172/19436	0.000236452	0.0025434	0.0018613	COL3A1/BGN/MGP/COL5A1/FBN1/EFEMP2	6
Purpura	Purpura	5/98	110/19436	0.000236878	0.0025434	0.0018613	COL3A1/COL1A1/COL5A2/COL5A1/CFH	5
Abnormal morphology of the musculature of the neck	Abnormal morphology of the musculature of the neck	4/98	60/19436	0.000238677	0.00255453	0.00186944	COL6A2/COL6A3/COL6A1/COL12A1	4
Abnormality of the zygomatic bone	Abnormality of the zygomatic bone	7/98	246/19436	0.000248489	0.00265108	0.0019401	COL1A1/BGN/MGP/COL5A1/FBN1/CDH11/DDR2	7
Mildly elevated creatine kinase	Mildly elevated creatine kinase	4/98	61/19436	0.000254445	0.002706	0.00198029	COL6A2/COL6A3/COL6A1/COL12A1	4
Genu recurvatum	Genu recurvatum	3/98	25/19436	0.000263769	0.00279629	0.00204636	COL1A2/COMP/FBN1	3
Broad long bones	Broad long bones	6/98	176/19436	0.00026762	0.00282803	0.00206959	COL1A2/COL1A1/BGN/FBN1/GJA1/DDR2	6
Abnormality of the tarsal bones	Abnormality of the tarsal bones	5/98	113/19436	0.000268452	0.00282803	0.00206959	COL1A2/AEBP1/MMP2/FBN1/FBLN1	5
Aorta development	Aorta development	4/98	62/19436	0.000270947	0.00283648	0.00207578	COL3A1/PDGFRB/FKBP10/EFEMP2	4
Premature skin wrinkling	Premature skin wrinkling	4/98	62/19436	0.000270947	0.00283648	0.00207578	COL3A1/C1R/CDH11/ENPP1	4
Esophageal neoplasm	Esophageal neoplasm	3/98	26/19436	0.000297085	0.00310042	0.00226894	COL14A1/PDGFRA/CTHRC1	3
Transmembrane receptor protein tyrosine kinase activity	Transmembrane receptor protein tyrosine kinase activity	4/98	64/19436	0.000306238	0.00318601	0.00233157	PDGFRL/PDGFRB/PDGFRA/DDR2	4
Tooth malposition	Tooth malposition	8/98	338/19436	0.000311476	0.00323048	0.00236411	COL3A1/COL1A2/AEBP1/COL5A1/FBN1/GJA1/CDH11/DDR2	8
Regulation of ossification	Regulation of ossification	5/98	117/19436	0.000315405	0.00326113	0.00238655	MGP/COMP/GJA1/ENPP1/DDR2	5
Aplasia hypoplasia involving the vertebral column	Aplasia hypoplasia involving the vertebral column	4/98	65/19436	0.000325066	0.0033404	0.00244455	BGN/FN1/COMP/DDR2	4
Hemoptysis	Hemoptysis	4/98	65/19436	0.000325066	0.0033404	0.00244455	COL3A1/COL5A2/COL5A1/FBN1	4
Cell substrate junction	Cell substrate junction	9/98	431/19436	0.000328718	0.0033676	0.00246446	TNC/THY1/CAV1/FAP/GJA1/PDGFRB/LIMA1/DDR2/MRC2	9
Irregular hyperpigmentation	Irregular hyperpigmentation	7/98	258/19436	0.000331585	0.00338662	0.00247838	COL3A1/MMP2/C1R/C1S/GJA1/PDGFRB/PDGFRA	7
Positive regulation of extracellular matrix organization	Positive regulation of extracellular matrix organization	3/98	27/19436	0.000333002	0.00339075	0.0024814	TNXB/EFEMP2/DDR2	3
Gingival overgrowth	Gingival overgrowth	5/98	119/19436	0.000341093	0.00346261	0.00253399	COL3A1/MMP2/C1R/C1S/DDR2	5
Abnormality of skeletal muscle fiber size	Abnormality of skeletal muscle fiber size	4/98	67/19436	0.000365187	0.00368487	0.00269664	COL6A2/COL6A3/COL6A1/COL12A1	4
Progressive muscle weakness	Progressive muscle weakness	4/98	67/19436	0.000365187	0.00368487	0.00269664	COL6A2/COL6A3/COL6A1/COL12A1	4
Skin ulcer	Skin ulcer	5/98	121/19436	0.000368335	0.00370548	0.00271172	COL3A1/COL1A1/CAV1/PDGFRB/RETREG1	5
Bell shaped thorax	Bell shaped thorax	3/98	28/19436	0.000371601	0.00372714	0.00272757	COL1A2/COL1A1/DDR2	3
Abnormality of the shoulder girdle musculature	Abnormality of the shoulder girdle musculature	5/98	122/19436	0.000382558	0.0038142	0.00279128	COL6A2/COL6A3/COL6A1/FBN1/COL12A1	5
Cutis laxa	Cutis laxa	5/98	122/19436	0.000382558	0.0038142	0.00279128	COL3A1/AEBP1/C1R/FBN1/EFEMP2	5
Chronic constipation	Chronic constipation	4/98	68/19436	0.000386521	0.00383091	0.00280351	COL1A1/COL5A2/COL5A1/RORA	4
Convex nasal ridge	Convex nasal ridge	4/98	68/19436	0.000386521	0.00383091	0.00280351	COL3A1/COL1A2/COL1A1/EFEMP2	4
Abnormal large intestine morphology	Abnormal large intestine morphology	7/98	266/19436	0.000398421	0.0039372	0.0028813	COL1A1/COL5A2/COL5A1/COL14A1/PDGFRL/PDGFRA/PLA2G2A	7
Complement and coagulation cascades	Complement and coagulation cascades	4/98	69/19436	0.000408732	0.0040154	0.00293853	C1R/C1S/SERPING1/CFH	4
Macular purpura	Macular purpura	4/98	69/19436	0.000408732	0.0040154	0.00293853	COL3A1/COL1A1/COL5A2/COL5A1	4
Insulin like growth factor binding	Insulin like growth factor binding	3/98	29/19436	0.000412966	0.00403335	0.00295166	IGFBP7/HTRA1/IGFBP6	3
Ovoid vertebral bodies	Ovoid vertebral bodies	3/98	29/19436	0.000412966	0.00403335	0.00295166	FN1/COMP/FBN1	3
Complement activation	Complement activation	5/98	125/19436	0.000427725	0.00416535	0.00304826	CLU/C1R/C1S/SERPING1/CFH	5
Abnormality of primary teeth	Abnormality of primary teeth	4/98	70/19436	0.00043184	0.00419323	0.00306866	COL3A1/C1R/C1S/GJA1	4
Regulation of coagulation	Regulation of coagulation	4/98	71/19436	0.000455865	0.00438839	0.00321149	CAV1/FAP/PDGFRA/SERPING1	4
Renal cell carcinoma	Renal cell carcinoma	4/98	71/19436	0.000455865	0.00438839	0.00321149	FN1/COL14A1/PDGFRL/PLA2G2A	4
Abnormality of carpal bone ossification	Abnormality of carpal bone ossification	3/98	30/19436	0.000457178	0.00438839	0.00321149	BGN/ENPP1/DDR2	3
Abnormality of the calcaneus	Abnormality of the calcaneus	3/98	30/19436	0.000457178	0.00438839	0.00321149	COL1A2/AEBP1/FBN1	3
Skin development	Skin development	7/98	274/19436	0.00047564	0.00455256	0.00333163	COL3A1/COL1A2/COL1A1/COL5A2/COMP/COL5A1/CDH11	7
Fatigue	Fatigue	8/98	361/19436	0.000482446	0.00460455	0.00336967	COL1A2/COL1A1/COL5A2/COMP/COL5A1/PDGFRA/TNXB/CFH	8
Regulation of peptidase activity	Regulation of peptidase activity	9/98	457/19436	0.000502661	0.00478384	0.00350089	COL6A3/FN1/PCOLCE/CAV1/SERPING1/TIMP1/FBLN1/PCOLCE2/TIMP3	9
Odontogenesis	Odontogenesis	5/98	130/19436	0.000511804	0.00485707	0.00355447	COL1A2/COL1A1/ASPN/HTRA1/PDGFRA	5
Generalized amyotrophy	Generalized amyotrophy	4/98	75/19436	0.000561554	0.00531415	0.00388897	COL6A2/COL6A3/COL6A1/COL12A1	4
Cerebral calcification	Cerebral calcification	5/98	134/19436	0.000587567	0.00549819	0.00402365	MGP/GJA1/PDGFRB/ENPP1/DDR2	5
Facial edema	Facial edema	5/98	134/19436	0.000587567	0.00549819	0.00402365	COL1A1/COL5A2/COL5A1/CDH11/SERPING1	5
Regulation of cellular response to transforming growth factor beta stimulus	Regulation of cellular response to transforming growth factor beta stimulus	5/98	134/19436	0.000587567	0.00549819	0.00402365	ASPN/HTRA1/CAV1/FBN1/DKK3	5
Triangular face	Triangular face	5/98	134/19436	0.000587567	0.00549819	0.00402365	COL1A2/COL1A1/FBN1/PLOD2/FKBP10	5
Osteoporosis	Osteoporosis	7/98	285/19436	0.000600864	0.00560695	0.00410325	COL1A2/COL1A1/AEBP1/SPARC/MMP2/PLOD2/FKBP10	7
Slender build	Slender build	3/98	33/19436	0.000607682	0.00563915	0.00412681	COL6A2/COL6A3/COL6A1	3
Vertebral compression fracture	Vertebral compression fracture	3/98	33/19436	0.000607682	0.00563915	0.00412681	SPARC/MMP2/FKBP10	3
Neoplasm of the stomach	Neoplasm of the stomach	4/98	77/19436	0.000620445	0.00574169	0.00420185	COL14A1/PDGFRL/PDGFRA/PLA2G2A	4
Abnormal enchondral ossification	Abnormal enchondral ossification	5/98	137/19436	0.000649693	0.00596294	0.00436376	BGN/MGP/COMP/ENPP1/DDR2	5
Abnormal pleura morphology	Abnormal pleura morphology	5/98	137/19436	0.000649693	0.00596294	0.00436376	COL3A1/FBN1/EFEMP2/CFH/DDR2	5
Intracranial hemorrhage	Intracranial hemorrhage	5/98	137/19436	0.000649693	0.00596294	0.00436376	COL3A1/FN1/SPARC/FBN1/CFH	5
Head morphogenesis	Head morphogenesis	3/98	34/19436	0.000664061	0.00606159	0.00443596	COL1A1/MMP2/PDGFRA	3
Neoplasm of head and neck	Neoplasm of head and neck	3/98	34/19436	0.000664061	0.00606159	0.00443596	COL14A1/PDGFRA/CTHRC1	3
Abnormal exteroceptive sensation	Abnormal exteroceptive sensation	6/98	210/19436	0.000682895	0.00617257	0.00451718	COL1A1/AEBP1/COMP/FBN1/SERPING1/RETREG1	6
Avascular necrosis	Avascular necrosis	4/98	79/19436	0.000683589	0.00617257	0.00451718	COL1A2/COL1A1/FN1/COMP	4
Coxa valga	Coxa valga	4/98	79/19436	0.000683589	0.00617257	0.00451718	COL1A2/COL1A1/BGN/ENPP1	4
Positive regulation of phosphatidylinositol 3 kinase signaling	Positive regulation of phosphatidylinositol 3 kinase signaling	4/98	79/19436	0.000683589	0.00617257	0.00451718	DCN/FN1/PDGFRB/PDGFRA	4
Abnormality of the ribs	Abnormality of the ribs	7/98	292/19436	0.000693325	0.00623084	0.00455982	COL1A2/COL1A1/BGN/MGP/COMP/FBN1/DDR2	7
Abnormal metatarsal morphology	Abnormal metatarsal morphology	5/98	139/19436	0.000693762	0.00623084	0.00455982	MMP2/FBN1/PRG4/FBLN1/DDR2	5
Muscular dystrophy	Muscular dystrophy	4/98	80/19436	0.000716809	0.00640349	0.00468617	COL6A2/COL6A3/COL6A1/COL12A1	4
Neck muscle weakness	Neck muscle weakness	4/98	80/19436	0.000716809	0.00640349	0.00468617	COL6A2/COL6A3/COL6A1/COL12A1	4
Cardiovascular calcification	Cardiovascular calcification	3/98	35/19436	0.000723671	0.0064476	0.00471845	FBN1/PDGFRB/ENPP1	3
Negative regulation of transforming growth factor beta receptor signaling pathway	Negative regulation of transforming growth factor beta receptor signaling pathway	4/98	81/19436	0.000751155	0.00667472	0.00488466	ASPN/HTRA1/CAV1/FBN1	4
Heterotropia	Heterotropia	6/98	214/19436	0.000753559	0.00667837	0.00488733	COL6A2/COL6A3/COL6A1/FBN1/COL12A1/RORA	6
Chorioretinal atrophy	Chorioretinal atrophy	3/98	36/19436	0.000786584	0.00695266	0.00508805	TIMP3/CFH/VCAN	3
Pectus carinatum	Pectus carinatum	5/98	144/19436	0.000813714	0.00717353	0.0052497	BGN/FN1/FBN1/PLOD2/FKBP10	5
Abnormal femoral head morphology	Abnormal femoral head morphology	4/98	83/19436	0.000823313	0.00722015	0.00528381	COL1A2/COL1A1/FN1/COMP	4
Transmembrane receptor protein kinase activity	Transmembrane receptor protein kinase activity	4/98	83/19436	0.000823313	0.00722015	0.00528381	PDGFRL/PDGFRB/PDGFRA/DDR2	4
Bone development	Bone development	6/98	218/19436	0.000829754	0.00725764	0.00531125	COL3A1/COL1A1/BGN/COMP/FBN1/GJA1	6
Abnormal hand bone ossification	Abnormal hand bone ossification	3/98	37/19436	0.000852872	0.00738274	0.0054028	BGN/ENPP1/DDR2	3
Abnormality of the vertebral endplates	Abnormality of the vertebral endplates	3/98	37/19436	0.000852872	0.00738274	0.0054028	FN1/COMP/ENPP1	3
Excessive wrinkled skin	Excessive wrinkled skin	3/98	37/19436	0.000852872	0.00738274	0.0054028	COL3A1/C1R/ENPP1	3
Mixed hearing impairment	Mixed hearing impairment	3/98	37/19436	0.000852872	0.00738274	0.0054028	GJA1/CDH11/ENPP1	3
Ectopic calcification	Ectopic calcification	6/98	220/19436	0.000870016	0.00751174	0.0054972	MGP/FBN1/GJA1/PDGFRB/ENPP1/DDR2	6
Response to peptide	Response to peptide	9/98	494/19436	0.000874766	0.00753333	0.005513	COL3A1/COL1A1/MMP2/CAV1/FBN1/GJA1/TIMP1/ENPP1/CDO1	9
Abnormality of lower limb epiphysis morphology	Abnormality of lower limb epiphysis morphology	4/98	85/19436	0.000900231	0.00773275	0.00565894	COL1A2/COL1A1/FN1/COMP	4
Abnormality of the musculature of the upper limbs	Abnormality of the musculature of the upper limbs	6/98	222/19436	0.00091177	0.00781184	0.00571682	COL6A2/COL6A3/COL6A1/COMP/FBN1/COL12A1	6
Pterygium	Pterygium	3/98	38/19436	0.000922604	0.0078845	0.00576999	MMP2/PLOD2/FKBP10	3
Tgf beta signaling pathway	Tgf beta signaling pathway	4/98	86/19436	0.000940528	0.00801723	0.00586712	DCN/COMP/THBS2/THBS4	4
Protein autophosphorylation	Protein autophosphorylation	6/98	224/19436	0.000955053	0.00812037	0.00594261	THY1/CAV1/PDGFRB/PDGFRA/ENPP1/DDR2	6
Abnormal epiphysis morphology of the phalanges of the hand	Abnormal epiphysis morphology of the phalanges of the hand	3/98	39/19436	0.00099585	0.00844581	0.00618077	BGN/MGP/COMP	3
Headache	Headache	7/98	312/19436	0.00102095	0.00862671	0.00631315	COL3A1/COL1A1/COL5A2/HTRA1/COL5A1/PDGFRB/CFH	7
Abnormal carotid artery morphology	Abnormal carotid artery morphology	4/98	88/19436	0.0010249	0.00862671	0.00631315	COL3A1/AEBP1/COL5A1/FBN1	4
Metaphyseal widening	Metaphyseal widening	4/98	88/19436	0.0010249	0.00862671	0.00631315	MMP2/COMP/GJA1/DDR2	4
Genu valgum	Genu valgum	5/98	152/19436	0.00103698	0.00870644	0.0063715	COL1A2/FN1/COMP/FBN1/ENPP1	5
Limb girdle muscle weakness	Limb girdle muscle weakness	4/98	89/19436	0.00106903	0.0089531	0.00655201	COL6A2/COL6A3/COL6A1/COL12A1	4
Abnormality of the alveolar ridges	Abnormality of the alveolar ridges	3/98	40/19436	0.00107268	0.00896126	0.00655798	C1R/C1S/GJA1	3
Abnormal oral mucosa morphology	Abnormal oral mucosa morphology	7/98	315/19436	0.00107914	0.00899282	0.00658107	COL3A1/AEBP1/MMP2/C1R/C1S/PDGFRB/DDR2	7
Bone trabecula formation	Bone trabecula formation	2/98	10/19436	0.00110299	0.00912353	0.00667674	COL1A1/MMP2	2
Cervical subluxation	Cervical subluxation	2/98	10/19436	0.00110299	0.00912353	0.00667674	MMP2/DDR2	2
Encephalomalacia	Encephalomalacia	2/98	10/19436	0.00110299	0.00912353	0.00667674	COL3A1/ENPP1	2
Response to oxygen levels	Response to oxygen levels	7/98	320/19436	0.00118189	0.00975202	0.00713667	COL1A1/MMP2/CAV1/SOD3/PLOD2/PDGFRB/RORA	7
Abnormal cartilage morphology	Abnormal cartilage morphology	3/98	42/19436	0.00123734	0.01011	0.00739861	MGP/ENPP1/DDR2	3
Arthropathy	Arthropathy	3/98	42/19436	0.00123734	0.01011	0.00739861	MMP2/PRG4/ENPP1	3
Collagen catabolic process	Collagen catabolic process	3/98	42/19436	0.00123734	0.01011	0.00739861	MMP2/FAP/MRC2	3
Epidermal acanthosis	Epidermal acanthosis	3/98	42/19436	0.00123734	0.01011	0.00739861	COL14A1/GJA1/ENPP1	3
Cell matrix adhesion	Cell matrix adhesion	6/98	236/19436	0.00124898	0.0101802	0.00745004	COL3A1/FN1/THY1/TNXB/EFEMP2/ECM2	6
Abnormality of earlobe	Abnormality of earlobe	4/98	93/19436	0.0012589	0.0102114	0.00747286	COL3A1/FN1/GJA1/CDH11	4
Foot dorsiflexor weakness	Foot dorsiflexor weakness	4/98	93/19436	0.0012589	0.0102114	0.00747286	COL6A2/COL6A3/COL6A1/COL12A1	4
Juvenile onset	Juvenile onset	5/98	159/19436	0.00126711	0.0102532	0.00750343	COL6A2/MMP2/FBN1/RETREG1/CFH	5
Limited elbow extension	Limited elbow extension	3/98	43/19436	0.0013253	0.0106214	0.00777292	BGN/COMP/FBN1	3
Rectal prolapse	Rectal prolapse	3/98	43/19436	0.0013253	0.0106214	0.00777292	COL1A1/COL5A2/COL5A1	3
Slender long bone	Slender long bone	3/98	43/19436	0.0013253	0.0106214	0.00777292	COL1A2/COL1A1/PDGFRB	3
Transforming growth factor beta production	Transforming growth factor beta production	3/98	43/19436	0.0013253	0.0106214	0.00777292	LUM/COL3A1/FN1	3
Vesicle lumen	Vesicle lumen	7/98	327/19436	0.00133848	0.0106414	0.00778755	CLU/FN1/SPARC/ISLR/SERPING1/TIMP1/TIMP3	7
Cellular response to uv a	Cellular response to uv a	2/98	11/19436	0.00134368	0.0106414	0.00778755	MMP2/TIMP1	2
Decreased calvarial ossification	Decreased calvarial ossification	2/98	11/19436	0.00134368	0.0106414	0.00778755	COL1A2/COL1A1	2
Sequestering of extracellular ligand from receptor	Sequestering of extracellular ligand from receptor	2/98	11/19436	0.00134368	0.0106414	0.00778755	NBL1/FBN1	2
Vascular associated smooth muscle cell development	Vascular associated smooth muscle cell development	2/98	11/19436	0.00134368	0.0106414	0.00778755	COMP/EFEMP2	2
Sarcoma	Sarcoma	5/98	163/19436	0.00141447	0.0110402	0.0080794	COL1A1/PDGFRL/PDGFRB/PDGFRA/PLA2G2A	5
Abnormality of tibia morphology	Abnormality of tibia morphology	4/98	96/19436	0.00141595	0.0110402	0.0080794	COL1A2/COL1A1/FN1/ENPP1	4
Disproportionate short limb short stature	Disproportionate short limb short stature	4/98	96/19436	0.00141595	0.0110402	0.0080794	COL1A2/COL1A1/COMP/DDR2	4
Round face	Round face	4/98	96/19436	0.00141595	0.0110402	0.0080794	COL6A2/COL6A3/COL6A1/FBN1	4
Flared metaphysis	Flared metaphysis	3/98	44/19436	0.0014171	0.0110402	0.0080794	COMP/GJA1/DDR2	3
Lactation	Lactation	3/98	44/19436	0.0014171	0.0110402	0.0080794	CAV1/GJA1/CDO1	3
Prolonged bleeding time	Prolonged bleeding time	3/98	44/19436	0.0014171	0.0110402	0.0080794	COL1A1/COL5A2/COL5A1	3
Severe short stature	Severe short stature	4/98	97/19436	0.0014712	0.0114351	0.00836837	COL1A2/COL1A1/COMP/FBN1	4
Body morphogenesis	Body morphogenesis	3/98	45/19436	0.00151281	0.0117042	0.00856527	COL1A1/MMP2/PDGFRA	3
Chorioretinal degeneration	Chorioretinal degeneration	3/98	45/19436	0.00151281	0.0117042	0.00856527	TIMP3/CFH/VCAN	3
Focal dystonia	Focal dystonia	4/98	98/19436	0.00152794	0.011794	0.00863103	COL6A2/COL6A3/COL6A1/COL12A1	4
Slowly progressive	Slowly progressive	5/98	166/19436	0.00153301	0.0118059	0.00863977	COL6A2/COL6A3/COL6A1/FN1/RETREG1	5
Abnormality of the chin	Abnormality of the chin	7/98	335/19436	0.00153687	0.0118085	0.00864164	FN1/CAV1/FBN1/GJA1/PDGFRB/CDH11/DDR2	7
Abnormality of the pulmonary vasculature	Abnormality of the pulmonary vasculature	6/98	246/19436	0.00154304	0.0118288	0.00865651	COL3A1/BGN/MGP/COL5A1/FBN1/EFEMP2	6
Retinal detachment	Retinal detachment	4/98	99/19436	0.00158619	0.0120986	0.0088539	IGFBP7/FBN1/CFH/VCAN	4
Broad metatarsal	Broad metatarsal	2/98	12/19436	0.00160712	0.0120986	0.0088539	MMP2/FBN1	2
Collagen activated tyrosine kinase receptor signaling pathway	Collagen activated tyrosine kinase receptor signaling pathway	2/98	12/19436	0.00160712	0.0120986	0.0088539	COL1A1/DDR2	2
Luteinization	Luteinization	2/98	12/19436	0.00160712	0.0120986	0.0088539	MMP2/PDGFRA	2
Microfibril	Microfibril	2/98	12/19436	0.00160712	0.0120986	0.0088539	FBN1/EFEMP2	2
Negative regulation of protein autophosphorylation	Negative regulation of protein autophosphorylation	2/98	12/19436	0.00160712	0.0120986	0.0088539	CAV1/ENPP1	2
Neonatal short limb short stature	Neonatal short limb short stature	2/98	12/19436	0.00160712	0.0120986	0.0088539	COL1A2/COL1A1	2
Skin morphogenesis	Skin morphogenesis	2/98	12/19436	0.00160712	0.0120986	0.0088539	COL1A2/COL1A1	2
Stroke	Stroke	5/98	168/19436	0.001616	0.0121381	0.00888287	COL3A1/HTRA1/FBN1/TNXB/ENPP1	5
Carious teeth	Carious teeth	5/98	169/19436	0.00165872	0.0124311	0.00909726	COL3A1/CAV1/GJA1/CDH11/ENPP1	5
Hyperpigmentation of the skin	Hyperpigmentation of the skin	7/98	340/19436	0.00167206	0.0125032	0.00914999	COL3A1/MMP2/C1R/C1S/GJA1/PDGFRB/PDGFRA	7
Abnormality of the radial head	Abnormality of the radial head	3/98	47/19436	0.00171615	0.0127475	0.00932878	COL1A1/COL5A2/COL5A1	3
Collagen biosynthetic process	Collagen biosynthetic process	3/98	47/19436	0.00171615	0.0127475	0.00932878	COL1A1/COL5A1/PDGFRB	3
Metaphyseal irregularity	Metaphyseal irregularity	3/98	47/19436	0.00171615	0.0127475	0.00932878	BGN/FN1/COMP	3
Abnormal clavicle morphology	Abnormal clavicle morphology	4/98	102/19436	0.00177018	0.0131197	0.00960117	BGN/MMP2/GJA1/FKBP10	4
Face development	Face development	3/98	48/19436	0.00182391	0.0134881	0.00987078	COL1A1/MMP2/PDGFRA	3
Response to bmp	Response to bmp	5/98	173/19436	0.00183791	0.0135318	0.0099028	HTRA1/COMP/FSTL1/NBL1/FBN1	5
Smooth muscle cell proliferation	Smooth muscle cell proliferation	5/98	173/19436	0.00183791	0.0135318	0.0099028	MMP2/OGN/GJA1/PDGFRB/EFEMP2	5
Positive regulation of cell adhesion	Positive regulation of cell adhesion	8/98	446/19436	0.00187568	0.0137797	0.0100842	CCDC80/FN1/THY1/CAV1/ABI3BP/EDIL3/EFEMP2/ECM2	8
Atlantoaxial abnormality	Atlantoaxial abnormality	2/98	13/19436	0.00189309	0.0138124	0.0101081	COMP/DDR2	2
Bone trabecula morphogenesis	Bone trabecula morphogenesis	2/98	13/19436	0.00189309	0.0138124	0.0101081	COL1A1/MMP2	2
Extracellular regulation of signal transduction	Extracellular regulation of signal transduction	2/98	13/19436	0.00189309	0.0138124	0.0101081	NBL1/FBN1	2
Arterial stenosis	Arterial stenosis	4/98	104/19436	0.00190076	0.0138124	0.0101081	COL3A1/AEBP1/FBN1/ENPP1	4
Frequent falls	Frequent falls	4/98	104/19436	0.00190076	0.0138124	0.0101081	COL6A2/COL6A3/COL6A1/COL12A1	4
Regulation of bmp signaling pathway	Regulation of bmp signaling pathway	4/98	105/19436	0.00196848	0.0142736	0.0104457	HTRA1/FSTL1/NBL1/FBN1	4
Glaucoma	Glaucoma	7/98	351/19436	0.0020021	0.014486	0.0106011	DCN/COL3A1/FBN1/GJA1/CDH11/TIMP3/VCAN	7
Weakness of muscles of respiration	Weakness of muscles of respiration	4/98	106/19436	0.00203787	0.0146877	0.0107487	COL6A2/COL6A3/COL6A1/COL12A1	4
Abnormality of the periorbital region	Abnormality of the periorbital region	6/98	260/19436	0.00204003	0.0146877	0.0107487	COL1A1/COL5A2/COL5A1/CAV1/PDGFRB/CDH11	6
Narrow nasal bridge	Narrow nasal bridge	3/98	50/19436	0.00205189	0.0146877	0.0107487	COL3A1/MMP2/GJA1	3
[truncated: 555 more rows]

## Sheet: Metaprogram5
ID	Description	GeneRatio	BgRatio	pvalue	p.adjust	qvalue	geneID	Count
[truncated: 758 more rows]

[truncated: 1 more sheets: Metaprogram_hubgenes]
