# Supplementary material for: Single cell atlas decodes the molecular dynamics of scar repair after human rotator cuff tear
Source: Bone Res. 2026 Feb 5;14:17. doi: 10.1038/s41413-025-00501-5 (PMC12877062; doi:10.1038/s41413-025-00501-5)
Supplement: Supplementary file 10 — Supplementary Table S9 [file 41413_2025_501_MOESM10_ESM.xlsx]

## Sheet: inflam-Endo
ONTOLOGY	ID	Description	GeneRatio	BgRatio	pvalue	p.adjust	qvalue	geneID	Count
BP	GO:0007159	leukocyte cell-cell adhesion	19/99	415/18614	5.73382e-13	1.46212e-09	1.07192e-09	SELE/CCL2/IRF1/TNFSF9/ICAM1/HLA-DRB1/HLA-DRA/MAP3K8/HES1/CD74/HLA-DPA1/KLF4/HLA-DPB1/HLA-DQB1/LRG1/HLA-DMA/SELP/LRRC32/BMP4	19
BP	GO:1903037	regulation of leukocyte cell-cell adhesion	17/99	378/18614	1.43852e-11	1.83411e-08	1.34463e-08	SELE/CCL2/IRF1/TNFSF9/HLA-DRB1/HLA-DRA/MAP3K8/HES1/CD74/HLA-DPA1/KLF4/HLA-DPB1/HLA-DQB1/HLA-DMA/SELP/LRRC32/BMP4	17
BP	GO:0002399	MHC class II protein complex assembly	6/99	16/18614	1.48919e-10	9.4936e-08	6.96001e-08	HLA-DRB1/HLA-DRA/HLA-DPA1/HLA-DPB1/HLA-DQB1/HLA-DMA	6
BP	GO:0002503	peptide antigen assembly with MHC class II protein complex	6/99	16/18614	1.48919e-10	9.4936e-08	6.96001e-08	HLA-DRB1/HLA-DRA/HLA-DPA1/HLA-DPB1/HLA-DQB1/HLA-DMA	6
BP	GO:0019886	antigen processing and presentation of exogenous peptide antigen via MHC class II	7/99	31/18614	2.29909e-10	1.17254e-07	8.59618e-08	HLA-DRB1/HLA-DRA/CD74/HLA-DPA1/HLA-DPB1/HLA-DQB1/HLA-DMA	7
BP	GO:0002495	antigen processing and presentation of peptide antigen via MHC class II	7/99	35/18614	5.77835e-10	2.23648e-07	1.63963e-07	HLA-DRB1/HLA-DRA/CD74/HLA-DPA1/HLA-DPB1/HLA-DQB1/HLA-DMA	7
BP	GO:0002396	MHC protein complex assembly	6/99	20/18614	7.08527e-10	2.23648e-07	1.63963e-07	HLA-DRB1/HLA-DRA/HLA-DPA1/HLA-DPB1/HLA-DQB1/HLA-DMA	6
BP	GO:0002501	peptide antigen assembly with MHC protein complex	6/99	20/18614	7.08527e-10	2.23648e-07	1.63963e-07	HLA-DRB1/HLA-DRA/HLA-DPA1/HLA-DPB1/HLA-DQB1/HLA-DMA	6
BP	GO:0022407	regulation of cell-cell adhesion	17/99	491/18614	8.27735e-10	2.23648e-07	1.63963e-07	SELE/CCL2/IRF1/TNFSF9/HLA-DRB1/HLA-DRA/MAP3K8/HES1/CD74/HLA-DPA1/KLF4/HLA-DPB1/HLA-DQB1/HLA-DMA/SELP/LRRC32/BMP4	17
BP	GO:0002504	antigen processing and presentation of peptide or polysaccharide antigen via MHC class II	7/99	37/18614	8.77052e-10	2.23648e-07	1.63963e-07	HLA-DRB1/HLA-DRA/CD74/HLA-DPA1/HLA-DPB1/HLA-DQB1/HLA-DMA	7
BP	GO:0034612	response to tumor necrosis factor	13/99	257/18614	1.05449e-09	2.44449e-07	1.79212e-07	SELE/CCL2/NFKBIA/TNFAIP3/ZFP36/HES1/CYP1B1/CCL23/CCL14/AKAP12/GBP1/YBX3/FOS	13
BP	GO:0050863	regulation of T cell activation	15/99	377/18614	1.3788e-09	2.90078e-07	2.12664e-07	CCL2/IRF1/TNFSF9/HLA-DRB1/HLA-DRA/MAP3K8/JUNB/HES1/CD74/HLA-DPA1/HLA-DPB1/HLA-DQB1/HLA-DMA/LRRC32/BMP4	15
BP	GO:0002478	antigen processing and presentation of exogenous peptide antigen	7/99	40/18614	1.5677e-09	2.90078e-07	2.12664e-07	HLA-DRB1/HLA-DRA/CD74/HLA-DPA1/HLA-DPB1/HLA-DQB1/HLA-DMA	7
BP	GO:2001233	regulation of apoptotic signaling pathway	15/99	381/18614	1.59258e-09	2.90078e-07	2.12664e-07	G0S2/IER3/ATF3/ICAM1/TNFAIP3/DNAJA1/SOD2/DDIT3/CD74/TPT1/YBX3/PMAIP1/ACKR3/HMOX1/BMP4	15
BP	GO:1903039	positive regulation of leukocyte cell-cell adhesion	13/99	273/18614	2.19739e-09	3.73557e-07	2.73865e-07	SELE/CCL2/TNFSF9/HLA-DRB1/HLA-DRA/MAP3K8/HES1/CD74/HLA-DPA1/HLA-DPB1/HLA-DQB1/HLA-DMA/SELP	13
BP	GO:0071356	cellular response to tumor necrosis factor	12/99	235/18614	4.34546e-09	6.92558e-07	5.07733e-07	CCL2/NFKBIA/TNFAIP3/ZFP36/HES1/CYP1B1/CCL23/CCL14/AKAP12/GBP1/YBX3/FOS	12
BP	GO:0019884	antigen processing and presentation of exogenous antigen	7/99	49/18614	6.94701e-09	1.00837e-06	7.39266e-07	HLA-DRB1/HLA-DRA/CD74/HLA-DPA1/HLA-DPB1/HLA-DQB1/HLA-DMA	7
BP	GO:0097193	intrinsic apoptotic signaling pathway	13/99	301/18614	7.11793e-09	1.00837e-06	7.39266e-07	IER3/CDKN1A/DNAJA1/SOD2/DDIT3/PPP1R15A/CYP1B1/CD74/TPT1/YBX3/PMAIP1/ACKR3/HMOX1	13
BP	GO:0022409	positive regulation of cell-cell adhesion	13/99	321/18614	1.53144e-08	2.05536e-06	1.50684e-06	SELE/CCL2/TNFSF9/HLA-DRB1/HLA-DRA/MAP3K8/HES1/CD74/HLA-DPA1/HLA-DPB1/HLA-DQB1/HLA-DMA/SELP	13
BP	GO:2001234	negative regulation of apoptotic signaling pathway	11/99	233/18614	4.47325e-08	5.70339e-06	4.18131e-06	IER3/ICAM1/TNFAIP3/DNAJA1/SOD2/CD74/TPT1/YBX3/ACKR3/HMOX1/BMP4	11
BP	GO:0070555	response to interleukin-1	9/99	141/18614	6.1688e-08	7.49069e-06	5.49162e-06	SELE/CCL2/EGR1/HES1/CCL23/CCL14/AKAP12/GBP1/IL1R1	9
BP	GO:0140467	integrated stress response signaling	6/99	41/18614	7.51145e-08	8.70645e-06	6.38293e-06	CEBPD/JUNB/DDIT3/PPP1R15A/JUN/FOS	6
BP	GO:0050870	positive regulation of T cell activation	11/99	249/18614	8.79781e-08	9.75409e-06	7.15099e-06	CCL2/TNFSF9/HLA-DRB1/HLA-DRA/MAP3K8/HES1/CD74/HLA-DPA1/HLA-DPB1/HLA-DQB1/HLA-DMA	11
BP	GO:0048002	antigen processing and presentation of peptide antigen	7/99	71/18614	9.77782e-08	1.03889e-05	7.61641e-06	HLA-DRB1/HLA-DRA/CD74/HLA-DPA1/HLA-DPB1/HLA-DQB1/HLA-DMA	7
BP	GO:0070372	regulation of ERK1 and ERK2 cascade	12/99	315/18614	1.11086e-07	1.13307e-05	8.30686e-06	CCL2/ATF3/ICAM1/HLA-DRB1/CCL23/JUN/CCL14/CD74/AKAP12/GBP1/ACKR3/BMP4	12
BP	GO:0071347	cellular response to interleukin-1	8/99	111/18614	1.35239e-07	1.32638e-05	9.72407e-06	CCL2/EGR1/HES1/CCL23/CCL14/AKAP12/GBP1/IL1R1	8
BP	GO:0051251	positive regulation of lymphocyte activation	12/99	327/18614	1.66429e-07	1.52681e-05	1.11935e-05	CCL2/TNFSF9/CDKN1A/HLA-DRB1/HLA-DRA/MAP3K8/HES1/CD74/HLA-DPA1/HLA-DPB1/HLA-DQB1/HLA-DMA	12
BP	GO:0050867	positive regulation of cell activation	13/99	394/18614	1.6765e-07	1.52681e-05	1.11935e-05	CCL2/TNFSF9/CDKN1A/HLA-DRB1/HLA-DRA/MAP3K8/HES1/CD74/HLA-DPA1/HLA-DPB1/HLA-DQB1/HLA-DMA/SELP	13
BP	GO:0070663	regulation of leukocyte proliferation	11/99	268/18614	1.84779e-07	1.62478e-05	1.19117e-05	IRF1/TNFSF9/CDKN1A/TNFAIP3/HLA-DRB1/HES1/CD74/HLA-DPA1/HLA-DPB1/LRRC32/BMP4	11
BP	GO:0070371	ERK1 and ERK2 cascade	12/99	341/18614	2.6116e-07	2.21986e-05	1.62744e-05	CCL2/ATF3/ICAM1/HLA-DRB1/CCL23/JUN/CCL14/CD74/AKAP12/GBP1/ACKR3/BMP4	12
BP	GO:0070374	positive regulation of ERK1 and ERK2 cascade	10/99	222/18614	2.93538e-07	2.41459e-05	1.7702e-05	CCL2/ICAM1/HLA-DRB1/CCL23/JUN/CCL14/CD74/AKAP12/ACKR3/BMP4	10
BP	GO:0070661	leukocyte proliferation	12/99	348/18614	3.24556e-07	2.54115e-05	1.86299e-05	IRF1/TNFSF9/CDKN1A/TNFAIP3/HLA-DRB1/JUNB/HES1/CD74/HLA-DPA1/HLA-DPB1/LRRC32/BMP4	12
BP	GO:0019221	cytokine-mediated signaling pathway	14/99	492/18614	3.28855e-07	2.54115e-05	1.86299e-05	CCL2/IRF1/NFKBIA/ACKR1/TNFAIP3/EGR1/CCL23/CCL14/CD74/UGCG/MX1/IL1R1/ACKR3/LIFR	14
BP	GO:0050670	regulation of lymphocyte proliferation	10/99	239/18614	5.78504e-07	4.33878e-05	3.18088e-05	IRF1/TNFSF9/CDKN1A/HLA-DRB1/HES1/CD74/HLA-DPA1/HLA-DPB1/LRRC32/BMP4	10
BP	GO:0051098	regulation of binding	12/99	369/18614	6.04922e-07	4.40729e-05	3.2311e-05	NFKBIA/CDKN1A/HES1/DDIT3/CCL23/JUN/KLF4/TXN/IFIT2/IFIT1/HMOX1/BMP4	12
BP	GO:0032944	regulation of mononuclear cell proliferation	10/99	243/18614	6.73263e-07	4.76895e-05	3.49624e-05	IRF1/TNFSF9/CDKN1A/HLA-DRB1/HES1/CD74/HLA-DPA1/HLA-DPB1/LRRC32/BMP4	10
BP	GO:0002696	positive regulation of leukocyte activation	12/99	377/18614	7.58608e-07	5.22824e-05	3.83297e-05	CCL2/TNFSF9/CDKN1A/HLA-DRB1/HLA-DRA/MAP3K8/HES1/CD74/HLA-DPA1/HLA-DPB1/HLA-DQB1/HLA-DMA	12
BP	GO:0002460	adaptive immune response based on somatic recombination of immune receptors built from immunoglobulin superfamily domains	11/99	311/18614	8.10308e-07	5.43759e-05	3.98644e-05	TNFAIP3/HLA-DRB1/HLA-DRA/JUNB/CD74/HLA-DPA1/HLA-DPB1/HLA-DQB1/IL1R1/HLA-DMA/ARID5A	11
BP	GO:0043433	negative regulation of DNA-binding transcription factor activity	9/99	194/18614	9.29769e-07	6.07926e-05	4.45687e-05	NFKBIA/TNFAIP3/HES1/DDIT3/CYP1B1/KLF4/BHLHE40/TRIB1/HMOX1	9
BP	GO:0008630	intrinsic apoptotic signaling pathway in response to DNA damage	7/99	103/18614	1.26837e-06	8.08587e-05	5.92797e-05	IER3/CDKN1A/SOD2/CD74/TPT1/ACKR3/HMOX1	7
BP	GO:0045785	positive regulation of cell adhesion	13/99	482/18614	1.63077e-06	0.000101426	7.4358e-05	SELE/CCL2/TNFSF9/HLA-DRB1/HLA-DRA/MAP3K8/HES1/CD74/HLA-DPA1/HLA-DPB1/HLA-DQB1/HLA-DMA/SELP	13
BP	GO:0043618	regulation of transcription from RNA polymerase II promoter in response to stress	5/99	38/18614	1.67855e-06	0.000101912	7.47144e-05	ATF3/EGR1/DDIT3/JUN/HMOX1	5
BP	GO:1903706	regulation of hemopoiesis	12/99	415/18614	2.06839e-06	0.00012266	8.99256e-05	IRF1/NFKBIA/TNFSF9/HLA-DRB1/ZFP36/HLA-DRA/JUNB/KLF10/CD74/TRIB1/FOS/BMP4	12
BP	GO:0043410	positive regulation of MAPK cascade	13/99	495/18614	2.18752e-06	0.000126147	9.24815e-05	CCL2/ICAM1/HLA-DRB1/GADD45B/CCL23/JUN/CCL14/CD74/AKAP12/GADD45A/ACKR3/SDCBP/BMP4	13
BP	GO:0032496	response to lipopolysaccharide	11/99	345/18614	2.22612e-06	0.000126147	9.24815e-05	SELE/CCL2/NFKBIA/TNFAIP3/ZFP36/SOD2/AKAP12/TRIB1/FOS/SELP/ARID5A	11
BP	GO:0062197	cellular response to chemical stress	11/99	349/18614	2.48794e-06	0.000134702	9.8754e-05	TNFAIP3/NCOA7/DNAJA1/SOD2/DDIT3/CYP1B1/JUN/TXN/YBX3/FOS/HMOX1	11
BP	GO:0019882	antigen processing and presentation	7/99	114/18614	2.51166e-06	0.000134702	9.8754e-05	HLA-DRB1/HLA-DRA/CD74/HLA-DPA1/HLA-DPB1/HLA-DQB1/HLA-DMA	7
BP	GO:0051100	negative regulation of binding	8/99	163/18614	2.53558e-06	0.000134702	9.8754e-05	NFKBIA/CDKN1A/DDIT3/CCL23/JUN/IFIT2/IFIT1/HMOX1	8
BP	GO:0002381	immunoglobulin production involved in immunoglobulin-mediated immune response	6/99	75/18614	2.90796e-06	0.000148306	0.000108727	HLA-DRB1/HLA-DRA/HLA-DPA1/HLA-DPB1/HLA-DQB1/HLA-DMA	6
BP	GO:0048662	negative regulation of smooth muscle cell proliferation	6/99	75/18614	2.90796e-06	0.000148306	0.000108727	CDKN1A/TNFAIP3/SOD2/TRIB1/HMOX1/BMP4	6
BP	GO:0051101	regulation of DNA binding	7/99	120/18614	3.53821e-06	0.000173656	0.000127312	NFKBIA/HES1/DDIT3/JUN/KLF4/TXN/HMOX1	7
BP	GO:0043620	regulation of DNA-templated transcription in response to stress	5/99	44/18614	3.54121e-06	0.000173656	0.000127312	ATF3/EGR1/DDIT3/JUN/HMOX1	5
BP	GO:0002237	response to molecule of bacterial origin	11/99	366/18614	3.92684e-06	0.000186486	0.000136718	SELE/CCL2/NFKBIA/TNFAIP3/ZFP36/SOD2/AKAP12/TRIB1/FOS/SELP/ARID5A	11
BP	GO:2001242	regulation of intrinsic apoptotic signaling pathway	8/99	173/18614	3.94911e-06	0.000186486	0.000136718	DNAJA1/SOD2/DDIT3/CD74/TPT1/YBX3/PMAIP1/ACKR3	8
BP	GO:0048659	smooth muscle cell proliferation	8/99	180/18614	5.29543e-06	0.000242724	0.000177947	CDKN1A/TNFAIP3/SOD2/DDIT3/JUN/TRIB1/HMOX1/BMP4	8
BP	GO:0046651	lymphocyte proliferation	10/99	306/18614	5.3304e-06	0.000242724	0.000177947	IRF1/TNFSF9/CDKN1A/HLA-DRB1/HES1/CD74/HLA-DPA1/HLA-DPB1/LRRC32/BMP4	10
BP	GO:0042129	regulation of T cell proliferation	8/99	183/18614	5.9814e-06	0.000267589	0.000196177	IRF1/TNFSF9/HLA-DRB1/HES1/HLA-DPA1/HLA-DPB1/LRRC32/BMP4	8
BP	GO:0007162	negative regulation of cell adhesion	10/99	312/18614	6.32353e-06	0.000277914	0.000203746	IRF1/RND1/HLA-DRB1/TACSTD2/CYP1B1/CD74/KLF4/GBP1/LRRC32/BMP4	10
BP	GO:0032943	mononuclear cell proliferation	10/99	313/18614	6.50375e-06	0.000277914	0.000203746	IRF1/TNFSF9/CDKN1A/HLA-DRB1/HES1/CD74/HLA-DPA1/HLA-DPB1/LRRC32/BMP4	10
BP	GO:0045444	fat cell differentiation	9/99	246/18614	6.53915e-06	0.000277914	0.000203746	CEBPD/ZFP36/HES1/SOD2/INSIG1/DDIT3/KLF4/ADIRF/LRG1	9
BP	GO:1902041	regulation of extrinsic apoptotic signaling pathway via death domain receptors	5/99	50/18614	6.73665e-06	0.000281614	0.000206459	ATF3/ICAM1/TNFAIP3/PMAIP1/HMOX1	5
BP	GO:0033002	muscle cell proliferation	9/99	249/18614	7.21105e-06	0.000296584	0.000217433	CDKN1A/TNFAIP3/SOD2/DDIT3/JUN/TRIB1/FOS/HMOX1/BMP4	9
BP	GO:1902105	regulation of leukocyte differentiation	10/99	319/18614	7.68139e-06	0.000310913	0.000227939	IRF1/TNFSF9/HLA-DRB1/HLA-DRA/JUNB/KLF10/CD74/TRIB1/FOS/BMP4	10
BP	GO:0031667	response to nutrient levels	12/99	477/18614	8.56842e-06	0.000341398	0.000250288	ATF3/CDKN1A/ZFP36/SOD2/KLF10/SLC25A25/DDIT3/CYP1B1/FOS/UPP1/PMAIP1/HMOX1	12
BP	GO:0002443	leukocyte mediated immunity	11/99	401/18614	9.3266e-06	0.000361161	0.000264777	ICAM1/HLA-DRB1/HLA-DRA/CD74/HLA-DPA1/HLA-DPB1/HLA-DQB1/IL1R1/HLA-DMA/ARID5A/HMOX1	11
BP	GO:0034341	response to type II interferon	7/99	139/18614	9.34769e-06	0.000361161	0.000264777	CCL2/IRF1/CCL23/CCL14/CD74/HLA-DPA1/GBP1	7
BP	GO:0002440	production of molecular mediator of immune response	10/99	328/18614	9.7928e-06	0.000372711	0.000273244	HLA-DRB1/HLA-DRA/CD74/HLA-DPA1/HLA-DPB1/HLA-DQB1/IL1R1/HLA-DMA/ARID5A/HMOX1	10
BP	GO:0016064	immunoglobulin mediated immune response	7/99	145/18614	1.23231e-05	0.000462115	0.000338789	HLA-DRB1/HLA-DRA/CD74/HLA-DPA1/HLA-DPB1/HLA-DQB1/HLA-DMA	7
BP	GO:1990874	vascular associated smooth muscle cell proliferation	6/99	97/18614	1.29892e-05	0.000480035	0.000351926	CDKN1A/SOD2/DDIT3/JUN/HMOX1/BMP4	6
BP	GO:0019724	B cell mediated immunity	7/99	148/18614	1.40819e-05	0.000512982	0.000376081	HLA-DRB1/HLA-DRA/CD74/HLA-DPA1/HLA-DPB1/HLA-DQB1/HLA-DMA	7
BP	GO:2001243	negative regulation of intrinsic apoptotic signaling pathway	6/99	99/18614	1.46036e-05	0.000520899	0.000381885	DNAJA1/SOD2/CD74/TPT1/YBX3/ACKR3	6
BP	GO:0042594	response to starvation	8/99	207/18614	1.47077e-05	0.000520899	0.000381885	ATF3/CDKN1A/ZFP36/KLF10/DDIT3/FOS/UPP1/PMAIP1	8
BP	GO:0002763	positive regulation of myeloid leukocyte differentiation	5/99	59/18614	1.53272e-05	0.000535401	0.000392517	HLA-DRB1/KLF10/CD74/TRIB1/FOS	5
BP	GO:0042098	T cell proliferation	8/99	213/18614	1.80796e-05	0.000623012	0.000456747	IRF1/TNFSF9/HLA-DRB1/HES1/HLA-DPA1/HLA-DPB1/LRRC32/BMP4	8
BP	GO:2001236	regulation of extrinsic apoptotic signaling pathway	7/99	156/18614	1.98128e-05	0.000673637	0.000493861	G0S2/ATF3/ICAM1/TNFAIP3/PMAIP1/HMOX1/BMP4	7
BP	GO:0045936	negative regulation of phosphate metabolic process	11/99	439/18614	2.16448e-05	0.000726241	0.000532427	IER3/SOCS3/CDKN1A/TNFAIP3/DNAJA1/GADD45B/PPP1R15A/JUN/TRIB1/GADD45A/BMP4	11
BP	GO:0010563	negative regulation of phosphorus metabolic process	11/99	440/18614	2.2103e-05	0.000731982	0.000536636	IER3/SOCS3/CDKN1A/TNFAIP3/DNAJA1/GADD45B/PPP1R15A/JUN/TRIB1/GADD45A/BMP4	11
BP	GO:0007519	skeletal muscle tissue development	7/99	165/18614	2.84356e-05	0.000921402	0.000675504	ATF3/EGR1/MAFF/BTG2/YBX3/FOS/RCAN1	7
BP	GO:0002573	myeloid leukocyte differentiation	8/99	227/18614	2.85454e-05	0.000921402	0.000675504	HLA-DRB1/JUNB/KLF10/JUN/CD74/TRIB1/FOS/BMP4	8
BP	GO:0035914	skeletal muscle cell differentiation	5/99	68/18614	3.07301e-05	0.00096743	0.000709249	ATF3/EGR1/MAFF/BTG2/FOS	5
BP	GO:1902893	regulation of miRNA transcription	5/99	68/18614	3.07301e-05	0.00096743	0.000709249	EGR1/JUN/KLF4/FOS/BMP4	5
BP	GO:0002449	lymphocyte mediated immunity	9/99	300/18614	3.16644e-05	0.000984686	0.0007219	HLA-DRB1/HLA-DRA/CD74/HLA-DPA1/HLA-DPB1/HLA-DQB1/IL1R1/HLA-DMA/ARID5A	9
BP	GO:0061614	miRNA transcription	5/99	69/18614	3.29921e-05	0.00101361	0.000743108	EGR1/JUN/KLF4/FOS/BMP4	5
BP	GO:0071346	cellular response to type II interferon	6/99	116/18614	3.59616e-05	0.00109169	0.000800349	CCL2/IRF1/CCL23/CCL14/HLA-DPA1/GBP1	6
BP	GO:0042326	negative regulation of phosphorylation	10/99	383/18614	3.70245e-05	0.00111073	0.000814309	IER3/SOCS3/CDKN1A/TNFAIP3/DNAJA1/GADD45B/JUN/TRIB1/GADD45A/BMP4	10
BP	GO:0030224	monocyte differentiation	4/99	36/18614	3.89117e-05	0.0011474	0.000841189	HLA-DRB1/JUN/CD74/BMP4	4
BP	GO:0032609	type II interferon production	6/99	118/18614	3.95965e-05	0.0011474	0.000841189	HLA-DRB1/DDIT3/HLA-DPA1/HLA-DPB1/IL1R1/ARID5A	6
BP	GO:0032649	regulation of type II interferon production	6/99	118/18614	3.95965e-05	0.0011474	0.000841189	HLA-DRB1/DDIT3/HLA-DPA1/HLA-DPB1/IL1R1/ARID5A	6
BP	GO:0048660	regulation of smooth muscle cell proliferation	7/99	176/18614	4.29522e-05	0.00123065	0.000902226	CDKN1A/TNFAIP3/SOD2/JUN/TRIB1/HMOX1/BMP4	7
BP	GO:0060538	skeletal muscle organ development	7/99	178/18614	4.61515e-05	0.00129763	0.000951327	ATF3/EGR1/MAFF/BTG2/YBX3/FOS/RCAN1	7
BP	GO:0045123	cellular extravasation	5/99	74/18614	4.63075e-05	0.00129763	0.000951327	SELE/CCL2/ICAM1/IL1R1/SELP	5
BP	GO:0045580	regulation of T cell differentiation	7/99	180/18614	4.95436e-05	0.00137322	0.00100675	IRF1/TNFSF9/HLA-DRB1/HLA-DRA/JUNB/CD74/BMP4	7
BP	GO:1902107	positive regulation of leukocyte differentiation	7/99	184/18614	5.69426e-05	0.00154472	0.00113248	TNFSF9/HLA-DRB1/HLA-DRA/KLF10/CD74/TRIB1/FOS	7
BP	GO:1903708	positive regulation of hemopoiesis	7/99	184/18614	5.69426e-05	0.00154472	0.00113248	TNFSF9/HLA-DRB1/HLA-DRA/KLF10/CD74/TRIB1/FOS	7
BP	GO:0001819	positive regulation of cytokine production	11/99	489/18614	5.77223e-05	0.00154939	0.0011359	IRF1/EGR1/DDIT3/CYP1B1/CD74/HLA-DPA1/HLA-DPB1/AKAP12/IL1R1/ARID5A/HMOX1	11
BP	GO:0071496	cellular response to external stimulus	9/99	327/18614	6.1752e-05	0.00162338	0.00119014	IRF1/ATF3/CDKN1A/KLF10/FOS/GADD45A/UPP1/PMAIP1/HMOX1	9
BP	GO:1901214	regulation of neuron death	9/99	327/18614	6.1752e-05	0.00162338	0.00119014	CCL2/EGR1/NCOA7/SOD2/DDIT3/JUN/BTG2/FOS/HMOX1	9
BP	GO:0002468	dendritic cell antigen processing and presentation	3/99	15/18614	6.33897e-05	0.00164943	0.00120924	HLA-DRB1/HLA-DRA/CD74	3
BP	GO:0002691	regulation of cellular extravasation	4/99	41/18614	6.55483e-05	0.00168837	0.00123779	SELE/ICAM1/IL1R1/SELP	4
BP	GO:0050727	regulation of inflammatory response	10/99	414/18614	7.10482e-05	0.00180578	0.00132386	C2CD4B/SELE/IER3/NFKBIA/SOCS3/TNFAIP3/HLA-DRB1/ZFP36/KLF4/IL1R1	10
BP	GO:2000628	regulation of miRNA metabolic process	5/99	81/18614	7.15229e-05	0.00180578	0.00132386	EGR1/JUN/KLF4/FOS/BMP4	5
BP	GO:0030099	myeloid cell differentiation	10/99	421/18614	8.16361e-05	0.0020409	0.00149624	NFKBIA/HLA-DRB1/ZFP36/JUNB/KLF10/JUN/CD74/TRIB1/FOS/BMP4	10
BP	GO:0001933	negative regulation of protein phosphorylation	9/99	341/18614	8.51128e-05	0.00210716	0.00154482	SOCS3/CDKN1A/TNFAIP3/DNAJA1/GADD45B/JUN/TRIB1/GADD45A/BMP4	9
BP	GO:0060537	muscle tissue development	10/99	426/18614	8.99956e-05	0.00220662	0.00161773	ATF3/EGR1/MAFF/CSRP2/BTG2/TIPARP/YBX3/FOS/RCAN1/BMP4	10
BP	GO:1904706	negative regulation of vascular associated smooth muscle cell proliferation	4/99	45/18614	9.48809e-05	0.00229022	0.00167902	CDKN1A/SOD2/HMOX1/BMP4	4
BP	GO:0008625	extrinsic apoptotic signaling pathway via death domain receptors	5/99	86/18614	9.52014e-05	0.00229022	0.00167902	ATF3/ICAM1/TNFAIP3/PMAIP1/HMOX1	5
BP	GO:0002695	negative regulation of leukocyte activation	7/99	202/18614	0.000102323	0.00243853	0.00178775	IRF1/TNFAIP3/HLA-DRB1/CD74/LRRC32/HMOX1/BMP4	7
BP	GO:0006979	response to oxidative stress	10/99	434/18614	0.000104881	0.00247636	0.00181549	TNFAIP3/NCOA7/SOD2/CYP1B1/JUN/TXN/FOS/RCAN1/PDLIM1/HMOX1	10
BP	GO:0000302	response to reactive oxygen species	7/99	205/18614	0.000112162	0.00258154	0.0018926	TNFAIP3/SOD2/CYP1B1/JUN/TXN/FOS/HMOX1	7
BP	GO:0002819	regulation of adaptive immune response	7/99	205/18614	0.000112162	0.00258154	0.0018926	IRF1/TNFAIP3/HLA-DRB1/HLA-DRA/JUNB/IL1R1/ARID5A	7
BP	GO:0051770	positive regulation of nitric-oxide synthase biosynthetic process	3/99	18/18614	0.000112373	0.00258154	0.0018926	CCL2/AKAP12/NAMPT	3
BP	GO:0051348	negative regulation of transferase activity	8/99	279/18614	0.000121412	0.00276428	0.00202657	CDKN1A/TNFAIP3/ZFP36/DNAJA1/GADD45B/TRIB1/GADD45A/BMP4	8
BP	GO:0050671	positive regulation of lymphocyte proliferation	6/99	145/18614	0.000124485	0.00278463	0.00204149	TNFSF9/CDKN1A/HES1/CD74/HLA-DPA1/HLA-DPB1	6
BP	GO:0070098	chemokine-mediated signaling pathway	5/99	91/18614	0.000124489	0.00278463	0.00204149	CCL2/ACKR1/CCL23/CCL14/ACKR3	5
BP	GO:0045598	regulation of fat cell differentiation	6/99	146/18614	0.000129268	0.00286637	0.00210141	ZFP36/HES1/SOD2/INSIG1/DDIT3/ADIRF	6
BP	GO:0045619	regulation of lymphocyte differentiation	7/99	212/18614	0.000138138	0.00303538	0.00222532	IRF1/TNFSF9/HLA-DRB1/HLA-DRA/JUNB/CD74/BMP4	7
BP	GO:0032946	positive regulation of mononuclear cell proliferation	6/99	148/18614	0.00013927	0.00303538	0.00222532	TNFSF9/CDKN1A/HES1/CD74/HLA-DPA1/HLA-DPB1	6
BP	GO:0045637	regulation of myeloid cell differentiation	7/99	214/18614	0.000146395	0.00316362	0.00231933	NFKBIA/HLA-DRB1/ZFP36/KLF10/CD74/TRIB1/FOS	7
BP	GO:1903038	negative regulation of leukocyte cell-cell adhesion	6/99	150/18614	0.000149877	0.00321165	0.00235455	IRF1/HLA-DRB1/CD74/KLF4/LRRC32/BMP4	6
BP	GO:1904705	regulation of vascular associated smooth muscle cell proliferation	5/99	95/18614	0.000152526	0.00323496	0.00237164	CDKN1A/SOD2/JUN/HMOX1/BMP4	5
BP	GO:0043392	negative regulation of DNA binding	4/99	51/18614	0.0001553	0.00323496	0.00237164	NFKBIA/DDIT3/JUN/HMOX1	4
BP	GO:1902895	positive regulation of miRNA transcription	4/99	51/18614	0.0001553	0.00323496	0.00237164	EGR1/JUN/KLF4/FOS	4
BP	GO:0034599	cellular response to oxidative stress	8/99	290/18614	0.000158328	0.00323496	0.00237164	TNFAIP3/NCOA7/SOD2/CYP1B1/JUN/TXN/FOS/HMOX1	8
BP	GO:0006469	negative regulation of protein kinase activity	7/99	217/18614	0.000159527	0.00323496	0.00237164	CDKN1A/TNFAIP3/DNAJA1/GADD45B/TRIB1/GADD45A/BMP4	7
BP	GO:0032088	negative regulation of NF-kappaB transcription factor activity	5/99	96/18614	0.000160234	0.00323496	0.00237164	NFKBIA/TNFAIP3/DDIT3/CYP1B1/KLF4	5
BP	GO:0001818	negative regulation of cytokine production	9/99	371/18614	0.000160893	0.00323496	0.00237164	TNFAIP3/HLA-DRB1/ZFP36/DDIT3/SERPINB1/KLF4/GBP1/LRRC32/HMOX1	9
BP	GO:0034614	cellular response to reactive oxygen species	6/99	152/18614	0.000161114	0.00323496	0.00237164	TNFAIP3/SOD2/CYP1B1/JUN/TXN/FOS	6
BP	GO:0070997	neuron death	9/99	373/18614	0.000167492	0.00330002	0.00241933	CCL2/EGR1/NCOA7/SOD2/DDIT3/JUN/BTG2/FOS/HMOX1	9
BP	GO:0007157	heterophilic cell-cell adhesion via plasma membrane cell adhesion molecules	4/99	52/18614	0.000167559	0.00330002	0.00241933	SELE/ICAM1/CADM3/SELP	4
BP	GO:0010586	miRNA metabolic process	5/99	97/18614	0.000168236	0.00330002	0.00241933	EGR1/JUN/KLF4/FOS/BMP4	5
BP	GO:0030336	negative regulation of cell migration	9/99	375/18614	0.000174316	0.00339318	0.00248763	CCL2/TACSTD2/CYP1B1/CD74/KLF4/TRIB1/GADD45A/HMOX1/BMP4	9
BP	GO:0032642	regulation of chemokine production	5/99	98/18614	0.000176541	0.00341044	0.00250029	ACKR1/EGR1/CD74/KLF4/HMOX1	5
BP	GO:0032602	chemokine production	5/99	99/18614	0.000185154	0.00349736	0.00256401	ACKR1/EGR1/CD74/KLF4/HMOX1	5
BP	GO:1990868	response to chemokine	5/99	99/18614	0.000185154	0.00349736	0.00256401	CCL2/ACKR1/CCL23/CCL14/ACKR3	5
BP	GO:1990869	cellular response to chemokine	5/99	99/18614	0.000185154	0.00349736	0.00256401	CCL2/ACKR1/CCL23/CCL14/ACKR3	5
BP	GO:0046686	response to cadmium ion	4/99	54/18614	0.00019415	0.00364032	0.00266882	SOD2/JUN/FOS/HMOX1	4
BP	GO:0050866	negative regulation of cell activation	7/99	225/18614	0.000199272	0.0036862	0.00270245	IRF1/TNFAIP3/HLA-DRB1/CD74/LRRC32/HMOX1/BMP4	7
BP	GO:0030217	T cell differentiation	8/99	300/18614	0.000199488	0.0036862	0.00270245	IRF1/TNFSF9/HLA-DRB1/HLA-DRA/JUNB/EGR1/CD74/BMP4	8
BP	GO:0051767	nitric-oxide synthase biosynthetic process	3/99	22/18614	0.000208825	0.00377766	0.0027695	CCL2/AKAP12/NAMPT	3
BP	GO:0051769	regulation of nitric-oxide synthase biosynthetic process	3/99	22/18614	0.000208825	0.00377766	0.0027695	CCL2/AKAP12/NAMPT	3
BP	GO:0002685	regulation of leukocyte migration	7/99	227/18614	0.000210364	0.00377766	0.0027695	SELE/CCL2/ICAM1/CD74/IL1R1/SELP/HMOX1	7
BP	GO:0097191	extrinsic apoptotic signaling pathway	7/99	227/18614	0.000210364	0.00377766	0.0027695	G0S2/ATF3/ICAM1/TNFAIP3/PMAIP1/HMOX1/BMP4	7
BP	GO:0051607	defense response to virus	8/99	303/18614	0.000213424	0.00379932	0.00278538	IRF1/TNFAIP3/IFIT3/MX1/GBP1/IFIT2/IFIT1/PMAIP1	8
BP	GO:1903131	mononuclear cell differentiation	10/99	474/18614	0.00021455	0.00379932	0.00278538	IRF1/TNFSF9/HLA-DRB1/HLA-DRA/JUNB/EGR1/JUN/CD74/FOS/BMP4	10
BP	GO:0140546	defense response to symbiont	8/99	304/18614	0.000218243	0.00383807	0.00281379	IRF1/TNFAIP3/IFIT3/MX1/GBP1/IFIT2/IFIT1/PMAIP1	8
BP	GO:0045639	positive regulation of myeloid cell differentiation	5/99	103/18614	0.000222858	0.00385357	0.00282515	HLA-DRB1/KLF10/CD74/TRIB1/FOS	5
BP	GO:0048144	fibroblast proliferation	5/99	103/18614	0.000222858	0.00385357	0.00282515	CDKN1A/SOD2/JUN/CD74/CKS2	5
BP	GO:0038066	p38MAPK cascade	4/99	56/18614	0.000223658	0.00385357	0.00282515	ZFP36/GADD45B/GADD45A/BMP4	4
BP	GO:0031669	cellular response to nutrient levels	7/99	230/18614	0.000227933	0.00390086	0.00285982	ATF3/CDKN1A/KLF10/FOS/UPP1/PMAIP1/HMOX1	7
BP	GO:2000146	negative regulation of cell motility	9/99	390/18614	0.000233278	0.00396572	0.00290738	CCL2/TACSTD2/CYP1B1/CD74/KLF4/TRIB1/GADD45A/HMOX1/BMP4	9
BP	GO:0061756	leukocyte adhesion to vascular endothelial cell	4/99	57/18614	0.000239562	0.00404559	0.00296593	SELE/KLF4/LRG1/SELP	4
BP	GO:0050900	leukocyte migration	9/99	393/18614	0.000246864	0.00414146	0.00303622	SELE/CCL2/ICAM1/CCL23/CCL14/CD74/IL1R1/SELP/HMOX1	9
BP	GO:0010718	positive regulation of epithelial to mesenchymal transition	4/99	58/18614	0.000256264	0.00427107	0.00313124	OLFM1/LRG1/SDCBP/BMP4	4
BP	GO:0070665	positive regulation of leukocyte proliferation	6/99	166/18614	0.000259726	0.00430066	0.00315293	TNFSF9/CDKN1A/HES1/CD74/HLA-DPA1/HLA-DPB1	6
BP	GO:0002683	negative regulation of immune system process	10/99	487/18614	0.000266367	0.00438217	0.00321269	CCL2/IRF1/TNFAIP3/HLA-DRB1/CD74/GBP1/TRIB1/LRRC32/HMOX1/BMP4	10
BP	GO:0050673	epithelial cell proliferation	10/99	488/18614	0.000270754	0.00442579	0.00324467	CCL2/TNFAIP3/ZFP36/TACSTD2/HES1/JUN/SERPINB1/LRG1/HMOX1/BMP4	10
BP	GO:0051403	stress-activated MAPK cascade	7/99	237/18614	0.000273558	0.00444314	0.00325738	ZFP36/DNAJA1/GADD45B/TRIB1/GADD45A/SDCBP/BMP4	7
BP	GO:0051250	negative regulation of lymphocyte activation	6/99	168/18614	0.000277014	0.0044708	0.00327766	IRF1/TNFAIP3/HLA-DRB1/CD74/LRRC32/BMP4	6
BP	GO:0033673	negative regulation of kinase activity	7/99	239/18614	0.000287862	0.00459872	0.00337144	CDKN1A/TNFAIP3/DNAJA1/GADD45B/TRIB1/GADD45A/BMP4	7
BP	GO:1904035	regulation of epithelial cell apoptotic process	5/99	109/18614	0.000290043	0.00459872	0.00337144	CCL2/ICAM1/TNFAIP3/ZFP36/HMOX1	5
BP	GO:0045604	regulation of epidermal cell differentiation	4/99	60/18614	0.000292154	0.00459872	0.00337144	ZFP36/MAFF/HES1/BMP4	4
BP	GO:2000630	positive regulation of miRNA metabolic process	4/99	60/18614	0.000292154	0.00459872	0.00337144	EGR1/JUN/KLF4/FOS	4
BP	GO:0009267	cellular response to starvation	6/99	170/18614	0.000295194	0.00461807	0.00338563	ATF3/CDKN1A/KLF10/FOS/UPP1/PMAIP1	6
BP	GO:0001667	ameboidal-type cell migration	10/99	496/18614	0.000308083	0.00479032	0.00351191	TACSTD2/CYP1B1/JUN/KLF4/AKAP12/GADD45A/LRG1/PDLIM1/HMOX1/BMP4	10
BP	GO:0009615	response to virus	9/99	408/18614	0.00032506	0.00502365	0.00368297	IRF1/TNFAIP3/IFIT3/TPT1/MX1/GBP1/IFIT2/IFIT1/PMAIP1	9
BP	GO:0031098	stress-activated protein kinase signaling cascade	7/99	245/18614	0.00033442	0.00513718	0.00376621	ZFP36/DNAJA1/GADD45B/TRIB1/GADD45A/SDCBP/BMP4	7
BP	GO:0035994	response to muscle stretch	3/99	26/18614	0.000347162	0.00530097	0.00388629	NFKBIA/JUN/FOS	3
BP	GO:0050678	regulation of epithelial cell proliferation	9/99	419/18614	0.000394598	0.00598943	0.00439102	CCL2/TNFAIP3/ZFP36/TACSTD2/HES1/JUN/LRG1/HMOX1/BMP4	9
BP	GO:0031663	lipopolysaccharide-mediated signaling pathway	4/99	65/18614	0.000397478	0.00599744	0.00439689	CCL2/NFKBIA/TNFAIP3/TRIB1	4
BP	GO:0032703	negative regulation of interleukin-2 production	3/99	28/18614	0.000434063	0.00648461	0.00475404	TNFAIP3/ZFP36/GBP1	3
BP	GO:0002286	T cell activation involved in immune response	5/99	119/18614	0.000434857	0.00648461	0.00475404	ICAM1/HLA-DRB1/HLA-DRA/JUNB/CD74	5
BP	GO:0009266	response to temperature stimulus	6/99	183/18614	0.000437393	0.00648461	0.00475404	NFKBIA/DNAJA1/SOD2/FOS/HMOX1/DNAJB4	6
BP	GO:0045682	regulation of epidermis development	4/99	67/18614	0.000446348	0.00657912	0.00482333	ZFP36/MAFF/HES1/BMP4	4
BP	GO:0040013	negative regulation of locomotion	9/99	427/18614	0.000452536	0.006632	0.0048621	CCL2/TACSTD2/CYP1B1/CD74/KLF4/TRIB1/GADD45A/HMOX1/BMP4	9
BP	GO:0048245	eosinophil chemotaxis	3/99	29/18614	0.000482285	0.00698765	0.00512283	CCL2/CCL23/CCL14	3
BP	GO:0072012	glomerulus vasculature development	3/99	29/18614	0.000482285	0.00698765	0.00512283	EGR1/HES1/BMP4	3
BP	GO:0031668	cellular response to extracellular stimulus	7/99	261/18614	0.000488685	0.00701156	0.00514036	ATF3/CDKN1A/KLF10/FOS/UPP1/PMAIP1/HMOX1	7
BP	GO:0050728	negative regulation of inflammatory response	6/99	187/18614	0.000490459	0.00701156	0.00514036	IER3/SOCS3/TNFAIP3/HLA-DRB1/ZFP36/KLF4	6
BP	GO:0010720	positive regulation of cell development	9/99	432/18614	0.000492184	0.00701156	0.00514036	TNFSF9/HLA-DRB1/HLA-DRA/HES1/KLF10/CD74/TRIB1/FOS/BMP4	9
BP	GO:0002711	positive regulation of T cell mediated immunity	4/99	69/18614	0.00049936	0.00707427	0.00518634	HLA-DRB1/HLA-DRA/IL1R1/ARID5A	4
BP	GO:0002761	regulation of myeloid leukocyte differentiation	5/99	123/18614	0.000505937	0.00708867	0.0051969	HLA-DRB1/KLF10/CD74/TRIB1/FOS	5
BP	GO:0071901	negative regulation of protein serine/threonine kinase activity	5/99	123/18614	0.000505937	0.00708867	0.0051969	CDKN1A/TNFAIP3/DNAJA1/GADD45A/BMP4	5
BP	GO:0071216	cellular response to biotic stimulus	7/99	264/18614	0.000523084	0.00728888	0.00534367	CCL2/NFKBIA/TNFAIP3/ZFP36/DDIT3/TRIB1/ARID5A	7
BP	GO:2000379	positive regulation of reactive oxygen species metabolic process	4/99	70/18614	0.00052748	0.00731018	0.00535929	CDKN1A/SOD2/CYP1B1/GADD45A	4
BP	GO:0002822	regulation of adaptive immune response based on somatic recombination of immune receptors built from immunoglobulin superfamily domains	6/99	190/18614	0.000533451	0.00731837	0.0053653	TNFAIP3/HLA-DRB1/HLA-DRA/JUNB/IL1R1/ARID5A	6
BP	GO:1902230	negative regulation of intrinsic apoptotic signaling pathway in response to DNA damage	3/99	30/18614	0.000533811	0.00731837	0.0053653	CD74/TPT1/ACKR3	3
BP	GO:0007517	muscle organ development	8/99	351/18614	0.000569292	0.00776307	0.00569132	ATF3/EGR1/MAFF/BTG2/YBX3/FOS/RCAN1/BMP4	8
BP	GO:0060674	placenta blood vessel development	3/99	31/18614	0.000588732	0.00777858	0.00570269	SOCS3/JUNB/HES1	3
BP	GO:0061437	renal system vasculature development	3/99	31/18614	0.000588732	0.00777858	0.00570269	EGR1/HES1/BMP4	3
BP	GO:0061440	kidney vasculature development	3/99	31/18614	0.000588732	0.00777858	0.00570269	EGR1/HES1/BMP4	3
BP	GO:0071276	cellular response to cadmium ion	3/99	31/18614	0.000588732	0.00777858	0.00570269	JUN/FOS/HMOX1	3
BP	GO:1900745	positive regulation of p38MAPK cascade	3/99	31/18614	0.000588732	0.00777858	0.00570269	GADD45B/GADD45A/BMP4	3
BP	GO:1902042	negative regulation of extrinsic apoptotic signaling pathway via death domain receptors	3/99	31/18614	0.000588732	0.00777858	0.00570269	ICAM1/TNFAIP3/HMOX1	3
BP	GO:1990266	neutrophil migration	5/99	128/18614	0.000606687	0.00797449	0.00584631	CCL2/CCL23/CCL14/CD74/IL1R1	5
BP	GO:0042542	response to hydrogen peroxide	5/99	129/18614	0.00062852	0.00821911	0.00602565	TNFAIP3/SOD2/CYP1B1/TXN/HMOX1	5
BP	GO:0019883	antigen processing and presentation of endogenous antigen	3/99	32/18614	0.000647137	0.00837665	0.00614115	HLA-DRB1/HLA-DRA/CD74	3
BP	GO:0046685	response to arsenic-containing substance	3/99	32/18614	0.000647137	0.00837665	0.00614115	ATF3/CYP1B1/HMOX1	3
BP	GO:0050868	negative regulation of T cell activation	5/99	131/18614	0.000673949	0.00867965	0.00636329	IRF1/HLA-DRB1/CD74/LRRC32/BMP4	5
BP	GO:0060795	cell fate commitment involved in formation of primary germ layer	3/99	33/18614	0.000709115	0.00904121	0.00662836	KLF4/ETS2/BMP4	3
BP	GO:0072677	eosinophil migration	3/99	33/18614	0.000709115	0.00904121	0.00662836	CCL2/CCL23/CCL14	3
BP	GO:0032729	positive regulation of type II interferon production	4/99	77/18614	0.000756739	0.00960041	0.00703832	HLA-DPA1/HLA-DPB1/IL1R1/ARID5A	4
BP	GO:0022408	negative regulation of cell-cell adhesion	6/99	205/18614	0.000794259	0.0100265	0.00735072	IRF1/HLA-DRB1/CD74/KLF4/LRRC32/BMP4	6
BP	GO:0010631	epithelial cell migration	8/99	371/18614	0.000816826	0.0102606	0.00752234	TACSTD2/CYP1B1/JUN/KLF4/GADD45A/LRG1/HMOX1/BMP4	8
BP	GO:0051090	regulation of DNA-binding transcription factor activity	9/99	465/18614	0.000831847	0.0103981	0.00762312	NFKBIA/TNFAIP3/HES1/DDIT3/CYP1B1/KLF4/BHLHE40/TRIB1/HMOX1	9
BP	GO:0090132	epithelium migration	8/99	374/18614	0.000860467	0.0107034	0.00784693	TACSTD2/CYP1B1/JUN/KLF4/GADD45A/LRG1/HMOX1/BMP4	8
BP	GO:0009952	anterior/posterior pattern specification	6/99	209/18614	0.000878125	0.01087	0.00796908	HES1/DDIT3/BTG2/BHLHE40/ETS2/BMP4	6
BP	GO:1904019	epithelial cell apoptotic process	5/99	140/18614	0.000909456	0.0112034	0.00821354	CCL2/ICAM1/TNFAIP3/ZFP36/HMOX1	5
BP	GO:0045589	regulation of regulatory T cell differentiation	3/99	36/18614	0.000917328	0.0112461	0.00824481	IRF1/HLA-DRB1/HLA-DRA	3
BP	GO:0090130	tissue migration	8/99	379/18614	0.000937358	0.0114367	0.00838453	TACSTD2/CYP1B1/JUN/KLF4/GADD45A/LRG1/HMOX1/BMP4	8
BP	GO:0002377	immunoglobulin production	6/99	212/18614	0.000945386	0.0114797	0.00841607	HLA-DRB1/HLA-DRA/HLA-DPA1/HLA-DPB1/HLA-DQB1/HLA-DMA	6
BP	GO:0001889	liver development	5/99	142/18614	0.000969186	0.0116577	0.00854655	TNFAIP3/HES1/SOD2/JUN/HMOX1	5
BP	GO:0006986	response to unfolded protein	5/99	142/18614	0.000969186	0.0116577	0.00854655	ATF3/DNAJA1/DDIT3/PPP1R15A/DNAJB4	5
BP	GO:0009612	response to mechanical stimulus	6/99	215/18614	0.00101655	0.0121503	0.00890774	IRF1/NFKBIA/JUN/BTG2/FOS/GADD45A	6
BP	GO:0002697	regulation of immune effector process	8/99	384/18614	0.00101968	0.0121503	0.00890774	ICAM1/HLA-DRB1/HLA-DRA/JUNB/CD74/IL1R1/ARID5A/HMOX1	8
BP	GO:0061008	hepaticobiliary system development	5/99	145/18614	0.00106419	0.0126218	0.00925338	TNFAIP3/HES1/SOD2/JUN/HMOX1	5
BP	GO:1902229	regulation of intrinsic apoptotic signaling pathway in response to DNA damage	3/99	38/18614	0.00107553	0.0126972	0.00930865	CD74/TPT1/ACKR3	3
BP	GO:0043523	regulation of neuron apoptotic process	6/99	219/18614	0.00111776	0.0130748	0.00958547	CCL2/SOD2/DDIT3/JUN/BTG2/HMOX1	6
BP	GO:1901215	negative regulation of neuron death	6/99	219/18614	0.00111776	0.0130748	0.00958547	CCL2/NCOA7/SOD2/JUN/BTG2/HMOX1	6
BP	GO:0002687	positive regulation of leukocyte migration	5/99	147/18614	0.00113126	0.0131722	0.00965688	SELE/ICAM1/CD74/IL1R1/SELP	5
BP	GO:0045066	regulatory T cell differentiation	3/99	39/18614	0.00116068	0.0134533	0.00986301	IRF1/HLA-DRB1/HLA-DRA	3
BP	GO:0048145	regulation of fibroblast proliferation	4/99	87/18614	0.0011953	0.0137919	0.0101112	CDKN1A/SOD2/JUN/CD74	4
BP	GO:0002361	CD4-positive, CD25-positive, alpha-beta regulatory T cell differentiation	2/99	10/18614	0.00122558	0.0138285	0.010138	HLA-DRB1/HLA-DRA	2
BP	GO:0045657	positive regulation of monocyte differentiation	2/99	10/18614	0.00122558	0.0138285	0.010138	HLA-DRB1/CD74	2
BP	GO:0051409	response to nitrosative stress	2/99	10/18614	0.00122558	0.0138285	0.010138	DNAJA1/DDIT3	2
BP	GO:0061626	pharyngeal arch artery morphogenesis	2/99	10/18614	0.00122558	0.0138285	0.010138	HES1/BMP4	2
BP	GO:1902237	positive regulation of endoplasmic reticulum stress-induced intrinsic apoptotic signaling pathway	2/99	10/18614	0.00122558	0.0138285	0.010138	DDIT3/PMAIP1	2
BP	GO:2000377	regulation of reactive oxygen species metabolic process	5/99	150/18614	0.00123767	0.0139033	0.0101929	IER3/CDKN1A/SOD2/CYP1B1/GADD45A	5
BP	GO:1904994	regulation of leukocyte adhesion to vascular endothelial cell	3/99	40/18614	0.00124997	0.0139745	0.0102451	SELE/KLF4/SELP	3
BP	GO:0071222	cellular response to lipopolysaccharide	6/99	224/18614	0.00125497	0.0139745	0.0102451	CCL2/NFKBIA/TNFAIP3/ZFP36/TRIB1/ARID5A	6
BP	GO:0007178	transmembrane receptor protein serine/threonine kinase signaling pathway	8/99	398/18614	0.0012814	0.0142068	0.0104154	EGR1/HES1/JUN/FOS/LRG1/LRRC32/SDCBP/BMP4	8
BP	GO:0072210	metanephric nephron development	3/99	41/18614	0.00134348	0.0148306	0.0108727	EGR1/HES1/BMP4	3
BP	GO:0043524	negative regulation of neuron apoptotic process	5/99	155/18614	0.00143124	0.0157313	0.0115331	CCL2/SOD2/JUN/BTG2/HMOX1	5
BP	GO:0045622	regulation of T-helper cell differentiation	3/99	42/18614	0.00144128	0.0157736	0.0115641	HLA-DRB1/HLA-DRA/JUNB	3
BP	GO:0009791	post-embryonic development	4/99	92/18614	0.00147041	0.0158604	0.0116277	SOD2/KLF4/TIPARP/BMP4	4
BP	GO:0097530	granulocyte migration	5/99	156/18614	0.00147249	0.0158604	0.0116277	CCL2/CCL23/CCL14/CD74/IL1R1	5
BP	GO:0002158	osteoclast proliferation	2/99	11/18614	0.00149274	0.0158604	0.0116277	TNFAIP3/JUNB	2
BP	GO:0034350	regulation of glial cell apoptotic process	2/99	11/18614	0.00149274	0.0158604	0.0116277	CCL2/AKAP12	2
BP	GO:0072124	regulation of glomerular mesangial cell proliferation	2/99	11/18614	0.00149274	0.0158604	0.0116277	EGR1/BMP4	2
BP	GO:1990440	positive regulation of transcription from RNA polymerase II promoter in response to endoplasmic reticulum stress	2/99	11/18614	0.00149274	0.0158604	0.0116277	ATF3/DDIT3	2
BP	GO:2000169	regulation of peptidyl-cysteine S-nitrosylation	2/99	11/18614	0.00149274	0.0158604	0.0116277	NCOA7/TXN	2
BP	GO:0001709	cell fate determination	3/99	44/18614	0.00165001	0.0173865	0.0127465	HES1/KLF4/BMP4	3
BP	GO:0051602	response to electrical stimulus	3/99	44/18614	0.00165001	0.0173865	0.0127465	SOD2/BTG2/AKAP12	3
BP	GO:0071219	cellular response to molecule of bacterial origin	6/99	237/18614	0.00167228	0.0174767	0.0128126	CCL2/NFKBIA/TNFAIP3/ZFP36/TRIB1/ARID5A	6
BP	GO:0072593	reactive oxygen species metabolic process	6/99	237/18614	0.00167228	0.0174767	0.0128126	IER3/CDKN1A/SOD2/CYP1B1/GADD45A/PMAIP1	6
BP	GO:0032091	negative regulation of protein binding	4/99	96/18614	0.00172012	0.0178305	0.013072	CDKN1A/CCL23/IFIT2/IFIT1	4
BP	GO:0070664	negative regulation of leukocyte proliferation	4/99	96/18614	0.00172012	0.0178305	0.013072	TNFAIP3/HLA-DRB1/LRRC32/BMP4	4
BP	GO:1900744	regulation of p38MAPK cascade	3/99	45/18614	0.00176109	0.017939	0.0131516	GADD45B/GADD45A/BMP4	3
BP	GO:0009913	epidermal cell differentiation	6/99	240/18614	0.00178202	0.017939	0.0131516	ZFP36/MAFF/HES1/UGCG/KLF4/BMP4	6
BP	GO:0043380	regulation of memory T cell differentiation	2/99	12/18614	0.00178509	0.017939	0.0131516	HLA-DRB1/HLA-DRA	2
BP	GO:0061309	cardiac neural crest cell development involved in outflow tract morphogenesis	2/99	12/18614	0.00178509	0.017939	0.0131516	HES1/BMP4	2
BP	GO:0072110	glomerular mesangial cell proliferation	2/99	12/18614	0.00178509	0.017939	0.0131516	EGR1/BMP4	2
BP	GO:1903238	positive regulation of leukocyte tethering or rolling	2/99	12/18614	0.00178509	0.017939	0.0131516	SELE/SELP	2
BP	GO:0002709	regulation of T cell mediated immunity	4/99	97/18614	0.00178687	0.017939	0.0131516	HLA-DRB1/HLA-DRA/IL1R1/ARID5A	4
BP	GO:0014909	smooth muscle cell migration	4/99	97/18614	0.00178687	0.017939	0.0131516	DDIT3/CYP1B1/TRIB1/BMP4	4
BP	GO:0035966	response to topologically incorrect protein	5/99	164/18614	0.00183472	0.0183472	0.0134508	ATF3/DNAJA1/DDIT3/PPP1R15A/DNAJB4	5
BP	GO:0030098	lymphocyte differentiation	8/99	422/18614	0.00185259	0.0184536	0.0135288	IRF1/TNFSF9/HLA-DRB1/HLA-DRA/JUNB/EGR1/CD74/BMP4	8
BP	GO:0042088	T-helper 1 type immune response	3/99	46/18614	0.00187674	0.018551	0.0136002	HLA-DRB1/IL1R1/ARID5A	3
BP	GO:0002757	immune response-activating signaling pathway	8/99	423/18614	0.00188016	0.018551	0.0136002	IRF1/NFKBIA/TNFAIP3/HLA-DRB1/HLA-DPB1/HLA-DQB1/GBP1/TIFA	8
BP	GO:0050792	regulation of viral process	5/99	165/18614	0.0018842	0.018551	0.0136002	HLA-DRB1/ZFP36/CD74/MX1/IFIT1	5
BP	GO:0045930	negative regulation of mitotic cell cycle	6/99	243/18614	0.00189714	0.0186066	0.013641	CCL2/IER3/CDKN1A/KLF4/BTG2/BMP4	6
BP	GO:0036473	cell death in response to oxidative stress	4/99	99/18614	0.00192572	0.0187427	0.0137407	NCOA7/SOD2/CYP1B1/TXN	4
BP	GO:2001237	negative regulation of extrinsic apoptotic signaling pathway	4/99	99/18614	0.00192572	0.0187427	0.0137407	ICAM1/TNFAIP3/HMOX1/BMP4	4
BP	GO:0016032	viral process	8/99	426/18614	0.0019648	0.0190503	0.0139663	CCL2/ICAM1/HLA-DRB1/ZFP36/JUN/CD74/MX1/IFIT1	8
BP	GO:0006984	ER-nucleus signaling pathway	3/99	47/18614	0.00199702	0.0192166	0.0140882	INSIG1/DDIT3/PPP1R15A	3
BP	GO:0060711	labyrinthine layer development	3/99	47/18614	0.00199702	0.0192166	0.0140882	SOCS3/JUNB/HES1	3
BP	GO:0002703	regulation of leukocyte mediated immunity	6/99	246/18614	0.00201783	0.0193438	0.0141815	ICAM1/HLA-DRB1/HLA-DRA/IL1R1/ARID5A/HMOX1	6
BP	GO:0043379	memory T cell differentiation	2/99	13/18614	0.00210235	0.0198556	0.0145566	HLA-DRB1/HLA-DRA	2
BP	GO:0060213	positive regulation of nuclear-transcribed mRNA poly(A) tail shortening	2/99	13/18614	0.00210235	0.0198556	0.0145566	ZFP36/BTG2	2
BP	GO:1900025	negative regulation of substrate adhesion-dependent cell spreading	2/99	13/18614	0.00210235	0.0198556	0.0145566	TACSTD2/GBP1	2
BP	GO:1901862	negative regulation of muscle tissue development	2/99	13/18614	0.00210235	0.0198556	0.0145566	YBX3/BMP4	2
BP	GO:0007254	JNK cascade	5/99	170/18614	0.00214638	0.0201966	0.0148067	DNAJA1/GADD45B/TRIB1/GADD45A/SDCBP	5
BP	GO:0007259	receptor signaling pathway via JAK-STAT	5/99	173/18614	0.00231593	0.0217119	0.0159176	CCL2/SOCS3/HES1/CYP1B1/GADD45A	5
BP	GO:0045581	negative regulation of T cell differentiation	3/99	50/18614	0.00238628	0.0221326	0.016226	IRF1/CD74/BMP4	3
BP	GO:0042102	positive regulation of T cell proliferation	4/99	105/18614	0.00238685	0.0221326	0.016226	TNFSF9/HES1/HLA-DPA1/HLA-DPB1	4
BP	GO:0046425	regulation of receptor signaling pathway via JAK-STAT	4/99	105/18614	0.00238685	0.0221326	0.016226	SOCS3/HES1/CYP1B1/GADD45A	4
BP	GO:0031665	negative regulation of lipopolysaccharide-mediated signaling pathway	2/99	14/18614	0.00244426	0.022181	0.0162615	TNFAIP3/TRIB1	2
BP	GO:0046598	positive regulation of viral entry into host cell	2/99	14/18614	0.00244426	0.022181	0.0162615	HLA-DRB1/CD74	2
BP	GO:0075294	positive regulation by symbiont of entry into host	2/99	14/18614	0.00244426	0.022181	0.0162615	HLA-DRB1/CD74	2
BP	GO:0090715	immunological memory formation process	2/99	14/18614	0.00244426	0.022181	0.0162615	HLA-DRB1/HLA-DRA	2
BP	GO:1901533	negative regulation of hematopoietic progenitor cell differentiation	2/99	14/18614	0.00244426	0.022181	0.0162615	ZFP36/HES1	2
BP	GO:1902043	positive regulation of extrinsic apoptotic signaling pathway via death domain receptors	2/99	14/18614	0.00244426	0.022181	0.0162615	ATF3/PMAIP1	2
BP	GO:2001238	positive regulation of extrinsic apoptotic signaling pathway	3/99	51/18614	0.00252572	0.0228389	0.0167438	G0S2/ATF3/PMAIP1	3
BP	GO:0030593	neutrophil chemotaxis	4/99	107/18614	0.00255607	0.0230317	0.0168852	CCL2/CCL23/CCL14/CD74	4
BP	GO:0032102	negative regulation of response to external stimulus	8/99	446/18614	0.00260894	0.0233455	0.0171152	CCL2/IER3/SOCS3/TNFAIP3/HLA-DRB1/ZFP36/KLF4/TRIB1	8
BP	GO:0051402	neuron apoptotic process	6/99	259/18614	0.00260921	0.0233455	0.0171152	CCL2/SOD2/DDIT3/JUN/BTG2/HMOX1	6
BP	GO:1902106	negative regulation of leukocyte differentiation	4/99	109/18614	0.00273335	0.0243708	0.0178669	IRF1/CD74/TRIB1/BMP4	4
BP	GO:0002764	immune response-regulating signaling pathway	8/99	450/18614	0.00275565	0.0244202	0.0179031	IRF1/NFKBIA/TNFAIP3/HLA-DRB1/HLA-DPB1/HLA-DQB1/GBP1/TIFA	8
BP	GO:0060211	regulation of nuclear-transcribed mRNA poly(A) tail shortening	2/99	15/18614	0.00281055	0.0244202	0.0179031	ZFP36/BTG2	2
BP	GO:0061307	cardiac neural crest cell differentiation involved in heart development	2/99	15/18614	0.00281055	0.0244202	0.0179031	HES1/BMP4	2
BP	GO:0061308	cardiac neural crest cell development involved in heart development	2/99	15/18614	0.00281055	0.0244202	0.0179031	HES1/BMP4	2
BP	GO:1901722	regulation of cell proliferation involved in kidney development	2/99	15/18614	0.00281055	0.0244202	0.0179031	EGR1/BMP4	2
BP	GO:0009948	anterior/posterior axis specification	3/99	53/18614	0.00281947	0.0244202	0.0179031	DDIT3/ETS2/BMP4	3
BP	GO:0048146	positive regulation of fibroblast proliferation	3/99	53/18614	0.00281947	0.0244202	0.0179031	CDKN1A/JUN/CD74	3
BP	GO:0010717	regulation of epithelial to mesenchymal transition	4/99	110/18614	0.00282508	0.0244202	0.0179031	OLFM1/LRG1/SDCBP/BMP4	4
BP	GO:0014812	muscle cell migration	4/99	110/18614	0.00282508	0.0244202	0.0179031	DDIT3/CYP1B1/TRIB1/BMP4	4
BP	GO:0008637	apoptotic mitochondrial changes	4/99	111/18614	0.0029189	0.0251459	0.0184351	IER3/SOD2/IFIT2/PMAIP1	4
BP	GO:0043409	negative regulation of MAPK cascade	5/99	183/18614	0.00295189	0.0253445	0.0185807	ATF3/DNAJA1/GBP1/DUSP2/BMP4	5
BP	GO:0009409	response to cold	3/99	54/18614	0.0029739	0.0254478	0.0186565	NFKBIA/SOD2/FOS	3
BP	GO:0000079	regulation of cyclin-dependent protein serine/threonine kinase activity	4/99	112/18614	0.00301482	0.0255997	0.0187678	CDKN1A/TNFAIP3/SERTAD1/GADD45A	4
BP	GO:0042770	signal transduction in response to DNA damage	5/99	184/18614	0.00302177	0.0255997	0.0187678	IER3/CDKN1A/CD74/GADD45A/PMAIP1	5
BP	GO:0097696	receptor signaling pathway via STAT	5/99	184/18614	0.00302177	0.0255997	0.0187678	CCL2/SOCS3/HES1/CYP1B1/GADD45A	5
BP	GO:0002699	positive regulation of immune effector process	6/99	267/18614	0.00303275	0.0256077	0.0187737	HLA-DRB1/HLA-DRA/CD74/IL1R1/ARID5A/HMOX1	6
BP	GO:0001936	regulation of endothelial cell proliferation	5/99	185/18614	0.00309283	0.0260288	0.0190824	CCL2/JUN/LRG1/HMOX1/BMP4	5
BP	GO:0043370	regulation of CD4-positive, alpha-beta T cell differentiation	3/99	55/18614	0.00313344	0.0261976	0.0192062	HLA-DRB1/HLA-DRA/JUNB	3
BP	GO:1903202	negative regulation of oxidative stress-induced cell death	3/99	55/18614	0.00313344	0.0261976	0.0192062	NCOA7/SOD2/TXN	3
BP	GO:0021783	preganglionic parasympathetic fiber development	2/99	16/18614	0.00320095	0.0263304	0.0193035	HES1/ACKR3	2
BP	GO:0034349	glial cell apoptotic process	2/99	16/18614	0.00320095	0.0263304	0.0193035	CCL2/AKAP12	2
BP	GO:0044849	estrous cycle	2/99	16/18614	0.00320095	0.0263304	0.0193035	EGR1/CYP1B1	2
BP	GO:0070431	nucleotide-binding oligomerization domain containing 2 signaling pathway	2/99	16/18614	0.00320095	0.0263304	0.0193035	NFKBIA/TNFAIP3	2
BP	GO:2000637	positive regulation of miRNA-mediated gene silencing	2/99	16/18614	0.00320095	0.0263304	0.0193035	ZFP36/BMP4	2
BP	GO:0046634	regulation of alpha-beta T cell activation	4/99	114/18614	0.0032131	0.0263453	0.0193145	IRF1/HLA-DRB1/HLA-DRA/JUNB	4
BP	GO:0043331	response to dsRNA	3/99	56/18614	0.00329814	0.0269252	0.0197396	NFKBIA/IFIT1/PMAIP1	3
BP	GO:0001938	positive regulation of endothelial cell proliferation	4/99	115/18614	0.0033155	0.0269252	0.0197396	JUN/LRG1/HMOX1/BMP4	4
BP	GO:1903707	negative regulation of hemopoiesis	4/99	115/18614	0.0033155	0.0269252	0.0197396	IRF1/CD74/TRIB1/BMP4	4
BP	GO:0045582	positive regulation of T cell differentiation	4/99	116/18614	0.00342009	0.0275118	0.0201696	TNFSF9/HLA-DRB1/HLA-DRA/CD74	4
BP	GO:1904029	regulation of cyclin-dependent protein kinase activity	4/99	116/18614	0.00342009	0.0275118	0.0201696	CDKN1A/TNFAIP3/SERTAD1/GADD45A	4
BP	GO:1904892	regulation of receptor signaling pathway via STAT	4/99	116/18614	0.00342009	0.0275118	0.0201696	SOCS3/HES1/CYP1B1/GADD45A	4
BP	GO:0010332	response to gamma radiation	3/99	57/18614	0.00346806	0.0277228	0.0203243	CDKN1A/EGR1/SOD2	3
BP	GO:0043388	positive regulation of DNA binding	3/99	57/18614	0.00346806	0.0277228	0.0203243	HES1/KLF4/TXN	3
BP	GO:0071900	regulation of protein serine/threonine kinase activity	7/99	369/18614	0.00355446	0.028192	0.0206683	CDKN1A/TNFAIP3/DNAJA1/SERTAD1/TRIB1/GADD45A/BMP4	7
BP	GO:0017014	protein nitrosylation	2/99	17/18614	0.00361521	0.028192	0.0206683	NCOA7/TXN	2
BP	GO:0018119	peptidyl-cysteine S-nitrosylation	2/99	17/18614	0.00361521	0.028192	0.0206683	NCOA7/TXN	2
BP	GO:0060148	positive regulation of post-transcriptional gene silencing	2/99	17/18614	0.00361521	0.028192	0.0206683	ZFP36/BMP4	2
BP	GO:0072109	glomerular mesangium development	2/99	17/18614	0.00361521	0.028192	0.0206683	EGR1/BMP4	2
BP	GO:0090713	immunological memory process	2/99	17/18614	0.00361521	0.028192	0.0206683	HLA-DRB1/HLA-DRA	2
BP	GO:1900370	positive regulation of post-transcriptional gene silencing by RNA	2/99	17/18614	0.00361521	0.028192	0.0206683	ZFP36/BMP4	2
BP	GO:1903236	regulation of leukocyte tethering or rolling	2/99	17/18614	0.00361521	0.028192	0.0206683	SELE/SELP	2
BP	GO:0030225	macrophage differentiation	3/99	58/18614	0.00364325	0.0283241	0.0207651	HLA-DRB1/TRIB1/BMP4	3
BP	GO:0032872	regulation of stress-activated MAPK cascade	5/99	193/18614	0.00370554	0.0287208	0.021056	DNAJA1/GADD45B/GADD45A/SDCBP/BMP4	5
BP	GO:0002718	regulation of cytokine production involved in immune response	4/99	119/18614	0.00374734	0.0288692	0.0211648	CD74/IL1R1/ARID5A/HMOX1	4
BP	GO:0046632	alpha-beta T cell differentiation	4/99	119/18614	0.00374734	0.0288692	0.0211648	IRF1/HLA-DRB1/HLA-DRA/JUNB	4
BP	GO:2000351	regulation of endothelial cell apoptotic process	3/99	59/18614	0.00382376	0.0293692	0.0215314	CCL2/ICAM1/TNFAIP3	3
BP	GO:0008544	epidermis development	7/99	375/18614	0.00388197	0.0297268	0.0217935	HLA-DRB1/ZFP36/MAFF/HES1/UGCG/KLF4/BMP4	7
BP	GO:0070302	regulation of stress-activated protein kinase signaling cascade	5/99	196/18614	0.00395631	0.0298709	0.0218991	DNAJA1/GADD45B/GADD45A/SDCBP/BMP4	5
BP	GO:0002367	cytokine production involved in immune response	4/99	121/18614	0.00397693	0.0298709	0.0218991	CD74/IL1R1/ARID5A/HMOX1	4
BP	GO:0045620	negative regulation of lymphocyte differentiation	3/99	60/18614	0.00400964	0.0298709	0.0218991	IRF1/CD74/BMP4	3
BP	GO:0001710	mesodermal cell fate commitment	2/99	18/18614	0.00405307	0.0298709	0.0218991	KLF4/BMP4	2
BP	GO:0002693	positive regulation of cellular extravasation	2/99	18/18614	0.00405307	0.0298709	0.0218991	ICAM1/IL1R1	2
BP	GO:0002827	positive regulation of T-helper 1 type immune response	2/99	18/18614	0.00405307	0.0298709	0.0218991	IL1R1/ARID5A	2
BP	GO:0036003	positive regulation of transcription from RNA polymerase II promoter in response to stress	2/99	18/18614	0.00405307	0.0298709	0.0218991	ATF3/DDIT3	2
BP	GO:0036499	PERK-mediated unfolded protein response	2/99	18/18614	0.00405307	0.0298709	0.0218991	DDIT3/PPP1R15A	2
BP	GO:0048486	parasympathetic nervous system development	2/99	18/18614	0.00405307	0.0298709	0.0218991	HES1/ACKR3	2
BP	GO:0072567	chemokine (C-X-C motif) ligand 2 production	2/99	18/18614	0.00405307	0.0298709	0.0218991	CD74/KLF4	2
BP	GO:0097094	craniofacial suture morphogenesis	2/99	18/18614	0.00405307	0.0298709	0.0218991	INSIG1/BMP4	2
BP	GO:2000136	regulation of cell proliferation involved in heart morphogenesis	2/99	18/18614	0.00405307	0.0298709	0.0218991	HES1/BMP4	2
BP	GO:2000341	regulation of chemokine (C-X-C motif) ligand 2 production	2/99	18/18614	0.00405307	0.0298709	0.0218991	CD74/KLF4	2
BP	GO:0090100	positive regulation of transmembrane receptor protein serine/threonine kinase signaling pathway	4/99	122/18614	0.00409521	0.0300539	0.0220334	HES1/LRG1/SDCBP/BMP4	4
BP	GO:0031348	negative regulation of defense response	6/99	284/18614	0.00410148	0.0300539	0.0220334	IER3/SOCS3/TNFAIP3/HLA-DRB1/ZFP36/KLF4	6
BP	GO:0045599	negative regulation of fat cell differentiation	3/99	61/18614	0.00420092	0.0306944	0.0225029	SOD2/INSIG1/DDIT3	3
BP	GO:0002824	positive regulation of adaptive immune response based on somatic recombination of immune receptors built from immunoglobulin superfamily domains	4/99	123/18614	0.00421586	0.0307156	0.0225184	HLA-DRB1/HLA-DRA/IL1R1/ARID5A	4
BP	GO:0010721	negative regulation of cell development	6/99	286/18614	0.00424345	0.0308285	0.0226012	IRF1/HES1/CD74/BTG2/TRIB1/BMP4	6
BP	GO:0071248	cellular response to metal ion	5/99	200/18614	0.00430929	0.0312179	0.0228867	JUNB/MT2A/JUN/FOS/HMOX1	5
BP	GO:1904036	negative regulation of epithelial cell apoptotic process	3/99	62/18614	0.00439767	0.0315236	0.0231108	ICAM1/TNFAIP3/HMOX1	3
BP	GO:0001935	endothelial cell proliferation	5/99	201/18614	0.00440094	0.0315236	0.0231108	CCL2/JUN/LRG1/HMOX1/BMP4	5
BP	GO:0043393	regulation of protein binding	5/99	201/18614	0.00440094	0.0315236	0.0231108	CDKN1A/CCL23/IFIT2/IFIT1/BMP4	5
BP	GO:0050851	antigen receptor-mediated signaling pathway	5/99	201/18614	0.00440094	0.0315236	0.0231108	NFKBIA/HLA-DRB1/HLA-DPB1/HLA-DQB1/GBP1	5
BP	GO:0002456	T cell mediated immunity	4/99	125/18614	0.00446432	0.031888	0.023378	HLA-DRB1/HLA-DRA/IL1R1/ARID5A	4
BP	GO:0035743	CD4-positive, alpha-beta T cell cytokine production	2/99	19/18614	0.00451426	0.031976	0.0234425	IL1R1/ARID5A	2
BP	GO:0060716	labyrinthine layer blood vessel development	2/99	19/18614	0.00451426	0.031976	0.0234425	JUNB/HES1	2
BP	GO:0061323	cell proliferation involved in heart morphogenesis	2/99	19/18614	0.00451426	0.031976	0.0234425	HES1/BMP4	2
BP	GO:0002708	positive regulation of lymphocyte mediated immunity	4/99	126/18614	0.00459218	0.0322248	0.0236249	HLA-DRB1/HLA-DRA/IL1R1/ARID5A	4
BP	GO:0032623	interleukin-2 production	3/99	63/18614	0.00459993	0.0322248	0.0236249	TNFAIP3/ZFP36/GBP1	3
BP	GO:0032663	regulation of interleukin-2 production	3/99	63/18614	0.00459993	0.0322248	0.0236249	TNFAIP3/ZFP36/GBP1	3
BP	GO:0070059	intrinsic apoptotic signaling pathway in response to endoplasmic reticulum stress	3/99	63/18614	0.00459993	0.0322248	0.0236249	DDIT3/PPP1R15A/PMAIP1	3
BP	GO:0001704	formation of primary germ layer	4/99	127/18614	0.00472248	0.0329927	0.0241878	KLF4/DUSP2/ETS2/BMP4	4
BP	GO:0001666	response to hypoxia	6/99	293/18614	0.00476911	0.0331369	0.0242935	EGR1/SOD2/FOS/PMAIP1/PDLIM1/HMOX1	6
BP	GO:0007249	I-kappaB kinase/NF-kappaB signaling	6/99	293/18614	0.00476911	0.0331369	0.0242935	NFKBIA/TNFAIP3/HLA-DRB1/CD74/HMOX1/TIFA	6
BP	GO:0048247	lymphocyte chemotaxis	3/99	64/18614	0.00480774	0.0332242	0.0243575	CCL2/CCL23/CCL14	3
BP	GO:0048524	positive regulation of viral process	3/99	64/18614	0.00480774	0.0332242	0.0243575	HLA-DRB1/CD74/IFIT1	3
BP	GO:0002253	activation of immune response	8/99	495/18614	0.00489173	0.0337133	0.0247161	IRF1/NFKBIA/TNFAIP3/HLA-DRB1/HLA-DPB1/HLA-DQB1/GBP1/TIFA	8
BP	GO:0010632	regulation of epithelial cell migration	6/99	295/18614	0.00492775	0.0337834	0.0247675	TACSTD2/JUN/KLF4/GADD45A/HMOX1/BMP4	6
BP	GO:0002821	positive regulation of adaptive immune response	4/99	129/18614	0.0049905	0.0337834	0.0247675	HLA-DRB1/HLA-DRA/IL1R1/ARID5A	4
BP	GO:0032874	positive regulation of stress-activated MAPK cascade	4/99	129/18614	0.0049905	0.0337834	0.0247675	GADD45B/GADD45A/SDCBP/BMP4	4
BP	GO:0032495	response to muramyl dipeptide	2/99	20/18614	0.00499853	0.0337834	0.0247675	NFKBIA/TNFAIP3	2
BP	GO:0035902	response to immobilization stress	2/99	20/18614	0.00499853	0.0337834	0.0247675	SOD2/FOS	2
BP	GO:0045655	regulation of monocyte differentiation	2/99	20/18614	0.00499853	0.0337834	0.0247675	HLA-DRB1/CD74	2
BP	GO:0071243	cellular response to arsenic-containing substance	2/99	20/18614	0.00499853	0.0337834	0.0247675	ATF3/HMOX1	2
BP	GO:0002366	leukocyte activation involved in immune response	6/99	296/18614	0.00500851	0.0337834	0.0247675	ICAM1/HLA-DRB1/HLA-DRA/JUNB/CD74/HMOX1	6
BP	GO:0072577	endothelial cell apoptotic process	3/99	65/18614	0.00502114	0.0337834	0.0247675	CCL2/ICAM1/TNFAIP3	3
BP	GO:0002285	lymphocyte activation involved in immune response	5/99	208/18614	0.00508184	0.0341018	0.025001	ICAM1/HLA-DRB1/HLA-DRA/JUNB/CD74	5
BP	GO:0045621	positive regulation of lymphocyte differentiation	4/99	130/18614	0.00512827	0.034323	0.0251631	TNFSF9/HLA-DRB1/HLA-DRA/CD74	4
BP	GO:0060675	ureteric bud morphogenesis	3/99	66/18614	0.00524017	0.0349802	0.0256449	TACSTD2/HES1/BMP4	3
BP	GO:0070304	positive regulation of stress-activated protein kinase signaling cascade	4/99	131/18614	0.00526856	0.0349865	0.0256496	GADD45B/GADD45A/SDCBP/BMP4	4
BP	GO:0071621	granulocyte chemotaxis	4/99	131/18614	0.00526856	0.0349865	0.0256496	CCL2/CCL23/CCL14/CD74	4
BP	GO:1903828	negative regulation of protein localization	5/99	210/18614	0.00528938	0.0350336	0.0256841	DNAJA1/INSIG1/PIM3/TXN/GBP1	5
BP	GO:0002263	cell activation involved in immune response	6/99	300/18614	0.00534133	0.0352806	0.0258652	ICAM1/HLA-DRB1/HLA-DRA/JUNB/CD74/HMOX1	6
BP	GO:0001701	in utero embryonic development	7/99	398/18614	0.00535435	0.0352806	0.0258652	SOCS3/JUNB/MAFF/HES1/KLF4/YBX3/TM4SF1	7
BP	GO:0002244	hematopoietic progenitor cell differentiation	4/99	132/18614	0.0054114	0.0355646	0.0260734	CEBPD/ZFP36/HES1/BMP4	4
BP	GO:0072171	mesonephric tubule morphogenesis	3/99	67/18614	0.00546488	0.0358238	0.0262634	TACSTD2/HES1/BMP4	3
BP	GO:0090189	regulation of branching involved in ureteric bud morphogenesis	2/99	21/18614	0.00550564	0.0359589	0.0263624	TACSTD2/BMP4	2
BP	GO:0002429	immune response-activating cell surface receptor signaling pathway	6/99	302/18614	0.0055137	0.0359589	0.0263624	NFKBIA/TNFAIP3/HLA-DRB1/HLA-DPB1/HLA-DQB1/GBP1	6
BP	GO:0048872	homeostasis of number of cells	6/99	304/18614	0.00569011	0.0369543	0.0270922	TNFAIP3/ZFP36/CD74/PMAIP1/HMOX1/BMP4	6
BP	GO:0035019	somatic stem cell population maintenance	3/99	68/18614	0.00569531	0.0369543	0.0270922	HES1/KLF10/KLF4	3
BP	GO:0045786	negative regulation of cell cycle	7/99	404/18614	0.00579963	0.0375357	0.0275184	CCL2/IER3/CDKN1A/TNFAIP3/KLF4/BTG2/BMP4	7
BP	GO:0036293	response to decreased oxygen levels	6/99	306/18614	0.00587063	0.037899	0.0277848	EGR1/SOD2/FOS/PMAIP1/PDLIM1/HMOX1	6
BP	GO:0032835	glomerulus development	3/99	69/18614	0.00593149	0.038099	0.0279314	EGR1/HES1/BMP4	3
BP	GO:0042093	T-helper cell differentiation	3/99	69/18614	0.00593149	0.038099	0.0279314	HLA-DRB1/HLA-DRA/JUNB	3
BP	GO:0003085	negative regulation of systemic arterial blood pressure	2/99	22/18614	0.00603532	0.0385716	0.0282779	IER3/SOD2	2
BP	GO:0072111	cell proliferation involved in kidney development	2/99	22/18614	0.00603532	0.0385716	0.0282779	EGR1/BMP4	2
BP	GO:0014823	response to activity	3/99	70/18614	0.00617346	0.0391032	0.0286676	SOD2/SLC25A25/FOS	3
BP	GO:0032722	positive regulation of chemokine production	3/99	70/18614	0.00617346	0.0391032	0.0286676	EGR1/CD74/HMOX1	3
BP	GO:0043627	response to estrogen	3/99	70/18614	0.00617346	0.0391032	0.0286676	HAPLN3/ARID5A/HMOX1	3
BP	GO:0007179	transforming growth factor beta receptor signaling pathway	5/99	218/18614	0.00617983	0.0391032	0.0286676	JUN/FOS/LRG1/LRRC32/SDCBP	5
BP	GO:1904950	negative regulation of establishment of protein localization	4/99	138/18614	0.00632315	0.039911	0.0292598	DNAJA1/INSIG1/PIM3/TXN	4
BP	GO:0002294	CD4-positive, alpha-beta T cell differentiation involved in immune response	3/99	71/18614	0.00642125	0.0402314	0.0294948	HLA-DRB1/HLA-DRA/JUNB	3
BP	GO:0002548	monocyte chemotaxis	3/99	71/18614	0.00642125	0.0402314	0.0294948	CCL2/CCL23/CCL14	3
BP	GO:0032922	circadian regulation of gene expression	3/99	71/18614	0.00642125	0.0402314	0.0294948	EGR1/BHLHE40/NAMPT	3
BP	GO:0046328	regulation of JNK cascade	4/99	139/18614	0.00648441	0.0405276	0.0297119	DNAJA1/GADD45B/GADD45A/SDCBP	4
BP	GO:0045591	positive regulation of regulatory T cell differentiation	2/99	23/18614	0.00658733	0.0409159	0.0299966	HLA-DRB1/HLA-DRA	2
BP	GO:0050852	T cell receptor signaling pathway	4/99	140/18614	0.00664838	0.0409159	0.0299966	HLA-DRB1/HLA-DPB1/HLA-DQB1/GBP1	4
BP	GO:2001235	positive regulation of apoptotic signaling pathway	4/99	140/18614	0.00664838	0.0409159	0.0299966	G0S2/ATF3/DDIT3/PMAIP1	4
BP	GO:0002260	lymphocyte homeostasis	3/99	72/18614	0.00667491	0.0409159	0.0299966	TNFAIP3/CD74/PMAIP1	3
BP	GO:0002287	alpha-beta T cell activation involved in immune response	3/99	72/18614	0.00667491	0.0409159	0.0299966	HLA-DRB1/HLA-DRA/JUNB	3
BP	GO:0002293	alpha-beta T cell differentiation involved in immune response	3/99	72/18614	0.00667491	0.0409159	0.0299966	HLA-DRB1/HLA-DRA/JUNB	3
BP	GO:0030330	DNA damage response, signal transduction by p53 class mediator	3/99	72/18614	0.00667491	0.0409159	0.0299966	CDKN1A/CD74/PMAIP1	3
BP	GO:0042130	negative regulation of T cell proliferation	3/99	72/18614	0.00667491	0.0409159	0.0299966	HLA-DRB1/LRRC32/BMP4	3
BP	GO:0046637	regulation of alpha-beta T cell differentiation	3/99	73/18614	0.00693447	0.042405	0.0310883	HLA-DRB1/HLA-DRA/JUNB	3
BP	GO:0050679	positive regulation of epithelial cell proliferation	5/99	225/18614	0.0070414	0.0429559	0.0314921	TNFAIP3/JUN/LRG1/HMOX1/BMP4	5
BP	GO:0010212	response to ionizing radiation	4/99	143/18614	0.00715674	0.043274	0.0317253	CDKN1A/EGR1/SOD2/GADD45A	4
BP	GO:1903900	regulation of viral life cycle	4/99	143/18614	0.00715674	0.043274	0.0317253	HLA-DRB1/CD74/MX1/IFIT1	4
BP	GO:0002320	lymphoid progenitor cell differentiation	2/99	24/18614	0.00716142	0.043274	0.0317253	HES1/BMP4	2
BP	GO:1903902	positive regulation of viral life cycle	2/99	24/18614	0.00716142	0.043274	0.0317253	HLA-DRB1/CD74	2
BP	GO:0002067	glandular epithelial cell differentiation	3/99	74/18614	0.00719996	0.0433016	0.0317456	HES1/KLF4/BMP4	3
BP	GO:0051145	smooth muscle cell differentiation	3/99	74/18614	0.00719996	0.0433016	0.0317456	HES1/SOD2/BMP4	3
BP	GO:0019058	viral life cycle	6/99	320/18614	0.0072537	0.0435222	0.0319073	CCL2/ICAM1/HLA-DRB1/CD74/MX1/IFIT1	6
BP	GO:0030968	endoplasmic reticulum unfolded protein response	3/99	75/18614	0.0074714	0.0445142	0.0326346	ATF3/DDIT3/PPP1R15A	3
BP	GO:0071479	cellular response to ionizing radiation	3/99	75/18614	0.0074714	0.0445142	0.0326346	CDKN1A/EGR1/GADD45A	3
BP	GO:0072078	nephron tubule morphogenesis	3/99	75/18614	0.0074714	0.0445142	0.0326346	TACSTD2/HES1/BMP4	3
BP	GO:0002483	antigen processing and presentation of endogenous peptide antigen	2/99	25/18614	0.00775734	0.0455789	0.0334151	HLA-DRB1/HLA-DRA	2
BP	GO:0045662	negative regulation of myoblast differentiation	2/99	25/18614	0.00775734	0.0455789	0.0334151	DDIT3/BMP4	2
BP	GO:0070423	nucleotide-binding oligomerization domain containing signaling pathway	2/99	25/18614	0.00775734	0.0455789	0.0334151	NFKBIA/TNFAIP3	2
BP	GO:0070935	3'-UTR-mediated mRNA stabilization	2/99	25/18614	0.00775734	0.0455789	0.0334151	ZFP36/YBX3	2
BP	GO:0072273	metanephric nephron morphogenesis	2/99	25/18614	0.00775734	0.0455789	0.0334151	HES1/BMP4	2
BP	GO:1904996	positive regulation of leukocyte adhesion to vascular endothelial cell	2/99	25/18614	0.00775734	0.0455789	0.0334151	SELE/SELP	2
BP	GO:0071241	cellular response to inorganic substance	5/99	231/18614	0.00784409	0.0459826	0.0337111	JUNB/MT2A/JUN/FOS/HMOX1	5
BP	GO:0006809	nitric oxide biosynthetic process	3/99	77/18614	0.00803231	0.0467634	0.0342835	SOD2/CYP1B1/KLF4	3
BP	GO:0072088	nephron epithelium morphogenesis	3/99	77/18614	0.00803231	0.0467634	0.0342835	TACSTD2/HES1/BMP4	3
BP	GO:2000514	regulation of CD4-positive, alpha-beta T cell activation	3/99	77/18614	0.00803231	0.0467634	0.0342835	HLA-DRB1/HLA-DRA/JUNB	3
BP	GO:0002705	positive regulation of leukocyte mediated immunity	4/99	148/18614	0.00805996	0.0468175	0.0343232	HLA-DRB1/HLA-DRA/IL1R1/ARID5A	4
BP	GO:0071456	cellular response to hypoxia	4/99	149/18614	0.00824916	0.0477564	0.0350115	EGR1/FOS/PMAIP1/HMOX1	4
BP	GO:0002768	immune response-regulating cell surface receptor signaling pathway	6/99	329/18614	0.00825906	0.0477564	0.0350115	NFKBIA/TNFAIP3/HLA-DRB1/HLA-DPB1/HLA-DQB1/GBP1	6
BP	GO:0002726	positive regulation of T cell cytokine production	2/99	26/18614	0.00837486	0.0478832	0.0351044	IL1R1/ARID5A	2
BP	GO:0035872	nucleotide-binding domain, leucine rich repeat containing receptor signaling pathway	2/99	26/18614	0.00837486	0.0478832	0.0351044	NFKBIA/TNFAIP3	2
BP	GO:0045672	positive regulation of osteoclast differentiation	2/99	26/18614	0.00837486	0.0478832	0.0351044	KLF10/FOS	2
BP	GO:0048745	smooth muscle tissue development	2/99	26/18614	0.00837486	0.0478832	0.0351044	TIPARP/BMP4	2
BP	GO:0140374	antiviral innate immune response	2/99	26/18614	0.00837486	0.0478832	0.0351044	MX1/IFIT1	2
BP	GO:0061333	renal tubule morphogenesis	3/99	79/18614	0.00861742	0.0489408	0.0358798	TACSTD2/HES1/BMP4	3
BP	GO:1903201	regulation of oxidative stress-induced cell death	3/99	79/18614	0.00861742	0.0489408	0.0358798	NCOA7/SOD2/TXN	3
BP	GO:2000736	regulation of stem cell differentiation	3/99	79/18614	0.00861742	0.0489408	0.0358798	ZFP36/TACSTD2/HES1	3
BP	GO:0070482	response to oxygen levels	6/99	333/18614	0.00873666	0.0495078	0.0362955	EGR1/SOD2/FOS/PMAIP1/PDLIM1/HMOX1	6
BP	GO:0072006	nephron development	4/99	152/18614	0.0088342	0.0499495	0.0366193	EGR1/TACSTD2/HES1/BMP4	4
BP	GO:0002292	T cell differentiation involved in immune response	3/99	80/18614	0.00891912	0.0500964	0.036727	HLA-DRB1/HLA-DRA/JUNB	3
BP	GO:0002720	positive regulation of cytokine production involved in immune response	3/99	80/18614	0.00891912	0.0500964	0.036727	CD74/IL1R1/ARID5A	3
BP	GO:0072028	nephron morphogenesis	3/99	80/18614	0.00891912	0.0500964	0.036727	TACSTD2/HES1/BMP4	3
BP	GO:2000737	negative regulation of stem cell differentiation	2/99	27/18614	0.00901372	0.0505165	0.037035	ZFP36/HES1	2
BP	GO:0048732	gland development	7/99	441/18614	0.00918562	0.0513669	0.0376585	TNFAIP3/HES1/SOD2/CYP1B1/JUN/HMOX1/BMP4	7
BP	GO:0097529	myeloid leukocyte migration	5/99	241/18614	0.0093201	0.052005	0.0381262	CCL2/CCL23/CCL14/CD74/IL1R1	5
BP	GO:0043010	camera-type eye development	6/99	338/18614	0.00936121	0.0521203	0.0382108	HES1/SLC25A25/CYP1B1/JUN/KLF4/BMP4	6
BP	GO:0003151	outflow tract morphogenesis	3/99	82/18614	0.00954095	0.0527753	0.038691	HES1/JUN/BMP4	3
BP	GO:1905897	regulation of response to endoplasmic reticulum stress	3/99	82/18614	0.00954095	0.0527753	0.038691	DDIT3/PPP1R15A/PMAIP1	3
BP	GO:2001021	negative regulation of response to DNA damage stimulus	3/99	82/18614	0.00954095	0.0527753	0.038691	CD74/TPT1/ACKR3	3
BP	GO:0031664	regulation of lipopolysaccharide-mediated signaling pathway	2/99	28/18614	0.0096737	0.0532785	0.0390599	TNFAIP3/TRIB1	2
BP	GO:1902883	negative regulation of response to oxidative stress	2/99	28/18614	0.0096737	0.0532785	0.0390599	NCOA7/TXN	2
BP	GO:0001570	vasculogenesis	3/99	83/18614	0.00986113	0.0538853	0.0395048	JUNB/TIPARP/ACKR3	3
BP	GO:0046209	nitric oxide metabolic process	3/99	83/18614	0.00986113	0.0538853	0.0395048	SOD2/CYP1B1/KLF4	3
BP	GO:0072332	intrinsic apoptotic signaling pathway by p53 class mediator	3/99	83/18614	0.00986113	0.0538853	0.0395048	CDKN1A/CD74/PMAIP1	3
BP	GO:0036294	cellular response to decreased oxygen levels	4/99	157/18614	0.00986841	0.0538853	0.0395048	EGR1/FOS/PMAIP1/HMOX1	4
BP	GO:2001057	reactive nitrogen species metabolic process	3/99	84/18614	0.0101875	0.0555089	0.0406951	SOD2/CYP1B1/KLF4	3
BP	GO:0060037	pharyngeal system development	2/99	29/18614	0.0103545	0.0561789	0.0411863	HES1/BMP4	2
BP	GO:0061436	establishment of skin barrier	2/99	29/18614	0.0103545	0.0561789	0.0411863	UGCG/KLF4	2
BP	GO:0009314	response to radiation	7/99	452/18614	0.0104267	0.0564502	0.0413852	CDKN1A/EGR1/SOD2/BHLHE40/TXN/FOS/GADD45A	7
BP	GO:0051259	protein complex oligomerization	5/99	248/18614	0.0104608	0.0565149	0.0414326	HLA-DRB1/TMEM70/SOD2/CD74/TIFA	5
BP	GO:0072594	establishment of protein localization to organelle	7/99	453/18614	0.0105453	0.056851	0.041679	NFKBIA/CDKN1A/TNFAIP3/RHOU/DNAJA1/DDIT3/BMP4	7
BP	GO:0045765	regulation of angiogenesis	6/99	349/18614	0.0108468	0.0582956	0.0427381	TNFAIP3/CYP1B1/KLF4/GADD45A/LRG1/HMOX1	6
BP	GO:2000134	negative regulation of G1/S transition of mitotic cell cycle	3/99	86/18614	0.010859	0.0582956	0.0427381	CCL2/CDKN1A/KLF4	3
BP	GO:0002825	regulation of T-helper 1 type immune response	2/99	30/18614	0.011056	0.0589809	0.0432405	IL1R1/ARID5A	2
BP	GO:0070498	interleukin-1-mediated signaling pathway	2/99	30/18614	0.011056	0.0589809	0.0432405	EGR1/IL1R1	2
BP	GO:0071480	cellular response to gamma radiation	2/99	30/18614	0.011056	0.0589809	0.0432405	CDKN1A/EGR1	2
BP	GO:0048678	response to axon injury	3/99	87/18614	0.0112041	0.0596461	0.0437282	SOD2/JUN/KLF4	3
BP	GO:0050672	negative regulation of lymphocyte proliferation	3/99	88/18614	0.0115555	0.0612612	0.0449122	HLA-DRB1/LRRC32/BMP4	3
BP	GO:0071277	cellular response to calcium ion	3/99	88/18614	0.0115555	0.0612612	0.0449122	JUNB/JUN/FOS	3
BP	GO:0048762	mesenchymal cell differentiation	5/99	255/18614	0.0116939	0.061866	0.0453556	HES1/OLFM1/LRG1/SDCBP/BMP4	5
BP	GO:1901342	regulation of vasculature development	6/99	355/18614	0.0117242	0.0618979	0.045379	TNFAIP3/CYP1B1/KLF4/GADD45A/LRG1/HMOX1	6
BP	GO:2000316	regulation of T-helper 17 type immune response	2/99	31/18614	0.0117779	0.062053	0.0454927	JUNB/ARID5A	2
BP	GO:0001892	embryonic placenta development	3/99	89/18614	0.0119133	0.0622981	0.0456724	SOCS3/JUNB/HES1	3
BP	GO:0032945	negative regulation of mononuclear cell proliferation	3/99	89/18614	0.0119133	0.0622981	0.0456724	HLA-DRB1/LRRC32/BMP4	3
BP	GO:0043367	CD4-positive, alpha-beta T cell differentiation	3/99	89/18614	0.0119133	0.0622981	0.0456724	HLA-DRB1/HLA-DRA/JUNB	3
BP	GO:0030856	regulation of epithelial cell differentiation	4/99	166/18614	0.0119221	0.0622981	0.0456724	ZFP36/MAFF/HES1/BMP4	4
BP	GO:0043122	regulation of I-kappaB kinase/NF-kappaB signaling	5/99	258/18614	0.0122515	0.0636325	0.0466507	TNFAIP3/HLA-DRB1/CD74/HMOX1/TIFA	5
BP	GO:0014910	regulation of smooth muscle cell migration	3/99	90/18614	0.0122773	0.0636325	0.0466507	CYP1B1/TRIB1/BMP4	3
BP	GO:0048525	negative regulation of viral process	3/99	90/18614	0.0122773	0.0636325	0.0466507	ZFP36/MX1/IFIT1	3
BP	GO:0060395	SMAD protein signal transduction	3/99	90/18614	0.0122773	0.0636325	0.0466507	JUN/FOS/BMP4	3
BP	GO:0034976	response to endoplasmic reticulum stress	5/99	259/18614	0.0124413	0.0643514	0.0471778	ATF3/DDIT3/PPP1R15A/JUN/PMAIP1	5
BP	GO:0003338	metanephros morphogenesis	2/99	32/18614	0.01252	0.0643667	0.047189	HES1/BMP4	2
BP	GO:0045736	negative regulation of cyclin-dependent protein serine/threonine kinase activity	2/99	32/18614	0.01252	0.0643667	0.047189	CDKN1A/TNFAIP3	2
BP	GO:1902235	regulation of endoplasmic reticulum stress-induced intrinsic apoptotic signaling pathway	2/99	32/18614	0.01252	0.0643667	0.047189	DDIT3/PMAIP1	2
BP	GO:0060021	roof of mouth development	3/99	91/18614	0.0126477	0.0648928	0.0475747	INSIG1/TIPARP/LRRC32	3
BP	GO:0001656	metanephros development	3/99	92/18614	0.0130245	0.0662923	0.0486007	EGR1/HES1/BMP4	3
BP	GO:0009798	axis specification	3/99	92/18614	0.0130245	0.0662923	0.0486007	DDIT3/ETS2/BMP4	3
BP	GO:0045185	maintenance of protein location	3/99	92/18614	0.0130245	0.0662923	0.0486007	NFKBIA/INSIG1/TXN	3
BP	GO:1901216	positive regulation of neuron death	3/99	92/18614	0.0130245	0.0662923	0.0486007	EGR1/DDIT3/FOS	3
BP	GO:0050901	leukocyte tethering or rolling	2/99	33/18614	0.0132819	0.0669347	0.0490716	SELE/SELP	2
BP	GO:0051085	chaperone cofactor-dependent protein refolding	2/99	33/18614	0.0132819	0.0669347	0.0490716	CD74/DNAJB4	2
BP	GO:0090183	regulation of kidney development	2/99	33/18614	0.0132819	0.0669347	0.0490716	TACSTD2/BMP4	2
BP	GO:0090279	regulation of calcium ion import	2/99	33/18614	0.0132819	0.0669347	0.0490716	CCL2/HES1	2
BP	GO:1904030	negative regulation of cyclin-dependent protein kinase activity	2/99	33/18614	0.0132819	0.0669347	0.0490716	CDKN1A/TNFAIP3	2
BP	GO:0070301	cellular response to hydrogen peroxide	3/99	93/18614	0.0134076	0.0672976	0.0493377	TNFAIP3/CYP1B1/TXN	3
BP	GO:0001837	epithelial to mesenchymal transition	4/99	172/18614	0.0134331	0.0672976	0.0493377	OLFM1/LRG1/SDCBP/BMP4	4
BP	GO:0071453	cellular response to oxygen levels	4/99	172/18614	0.0134331	0.0672976	0.0493377	EGR1/FOS/PMAIP1/HMOX1	4
BP	GO:0010038	response to metal ion	6/99	367/18614	0.0136277	0.0681385	0.0499542	JUNB/MT2A/SOD2/JUN/FOS/HMOX1	6
BP	GO:1900407	regulation of cellular response to oxidative stress	3/99	94/18614	0.0137972	0.0688508	0.0504764	NCOA7/SOD2/TXN	3
BP	GO:0000289	nuclear-transcribed mRNA poly(A) tail shortening	2/99	34/18614	0.0140636	0.0690988	0.0506582	ZFP36/BTG2	2
BP	GO:0001782	B cell homeostasis	2/99	34/18614	0.0140636	0.0690988	0.0506582	TNFAIP3/CD74	2
BP	GO:0030511	positive regulation of transforming growth factor beta receptor signaling pathway	2/99	34/18614	0.0140636	0.0690988	0.0506582	LRG1/SDCBP	2
BP	GO:0043372	positive regulation of CD4-positive, alpha-beta T cell differentiation	2/99	34/18614	0.0140636	0.0690988	0.0506582	HLA-DRB1/HLA-DRA	2
BP	GO:0060914	heart formation	2/99	34/18614	0.0140636	0.0690988	0.0506582	HES1/BMP4	2
BP	GO:0060964	regulation of miRNA-mediated gene silencing	2/99	34/18614	0.0140636	0.0690988	0.0506582	ZFP36/BMP4	2
BP	GO:1902624	positive regulation of neutrophil migration	2/99	34/18614	0.0140636	0.0690988	0.0506582	CD74/IL1R1	2
BP	GO:1903846	positive regulation of cellular response to transforming growth factor beta stimulus	2/99	34/18614	0.0140636	0.0690988	0.0506582	LRG1/SDCBP	2
BP	GO:0001910	regulation of leukocyte mediated cytotoxicity	3/99	95/18614	0.0141931	0.0692016	0.0507335	ICAM1/HLA-DRB1/HLA-DRA	3
BP	GO:0002753	cytosolic pattern recognition receptor signaling pathway	3/99	95/18614	0.0141931	0.0692016	0.0507335	NFKBIA/TNFAIP3/TIFA	3
BP	GO:0045638	negative regulation of myeloid cell differentiation	3/99	95/18614	0.0141931	0.0692016	0.0507335	NFKBIA/ZFP36/TRIB1	3
BP	GO:0046330	positive regulation of JNK cascade	3/99	95/18614	0.0141931	0.0692016	0.0507335	GADD45B/GADD45A/SDCBP	3
BP	GO:0046631	alpha-beta T cell activation	4/99	175/18614	0.0142323	0.0692603	0.0507766	IRF1/HLA-DRB1/HLA-DRA/JUNB	4
BP	GO:0051099	positive regulation of binding	4/99	176/18614	0.0145053	0.0704542	0.0516519	HES1/KLF4/TXN/BMP4	4
BP	GO:0051051	negative regulation of transport	7/99	483/18614	0.0145808	0.0706232	0.0517758	HES1/INSIG1/PIM3/CD74/TXN/HMOX1/SDCBP	7
BP	GO:0072080	nephron tubule development	3/99	96/18614	0.0145955	0.0706232	0.0517758	TACSTD2/HES1/BMP4	3
BP	GO:0060759	regulation of response to cytokine stimulus	4/99	177/18614	0.0147815	0.0709837	0.0520401	TNFAIP3/CD74/KLF4/IL1R1	4
BP	GO:0007095	mitotic G2 DNA damage checkpoint signaling	2/99	35/18614	0.0148648	0.0709837	0.0520401	IER3/CDKN1A	2
BP	GO:0032633	interleukin-4 production	2/99	35/18614	0.0148648	0.0709837	0.0520401	HLA-DRB1/DDIT3	2
BP	GO:0032673	regulation of interleukin-4 production	2/99	35/18614	0.0148648	0.0709837	0.0520401	HLA-DRB1/DDIT3	2
BP	GO:0048333	mesodermal cell differentiation	2/99	35/18614	0.0148648	0.0709837	0.0520401	KLF4/BMP4	2
BP	GO:1905898	positive regulation of response to endoplasmic reticulum stress	2/99	35/18614	0.0148648	0.0709837	0.0520401	DDIT3/PMAIP1	2
BP	GO:2000352	negative regulation of endothelial cell apoptotic process	2/99	35/18614	0.0148648	0.0709837	0.0520401	ICAM1/TNFAIP3	2
BP	GO:0001657	ureteric bud development	3/99	97/18614	0.0150042	0.0712492	0.0522347	TACSTD2/HES1/BMP4	3
BP	GO:0060993	kidney morphogenesis	3/99	97/18614	0.0150042	0.0712492	0.0522347	TACSTD2/HES1/BMP4	3
BP	GO:1902807	negative regulation of cell cycle G1/S phase transition	3/99	97/18614	0.0150042	0.0712492	0.0522347	CCL2/CDKN1A/KLF4	3
BP	GO:0043534	blood vessel endothelial cell migration	4/99	179/18614	0.015344	0.0725455	0.053185	CYP1B1/KLF4/GADD45A/HMOX1	4
BP	GO:0034620	cellular response to unfolded protein	3/99	98/18614	0.0154195	0.0725455	0.053185	ATF3/DDIT3/PPP1R15A	3
BP	GO:0072163	mesonephric epithelium development	3/99	98/18614	0.0154195	0.0725455	0.053185	TACSTD2/HES1/BMP4	3
BP	GO:0072164	mesonephric tubule development	3/99	98/18614	0.0154195	0.0725455	0.053185	TACSTD2/HES1/BMP4	3
BP	GO:0097306	cellular response to alcohol	3/99	98/18614	0.0154195	0.0725455	0.053185	SOD2/CYP1B1/FOS	3
BP	GO:0071560	cellular response to transforming growth factor beta stimulus	5/99	274/18614	0.0155322	0.0729413	0.0534752	JUN/FOS/LRG1/LRRC32/SDCBP	5
BP	GO:1900368	regulation of post-transcriptional gene silencing by RNA	2/99	36/18614	0.0156853	0.0735247	0.0539029	ZFP36/BMP4	2
BP	GO:0048661	positive regulation of smooth muscle cell proliferation	3/99	99/18614	0.0158411	0.0741191	0.0543387	JUN/HMOX1/BMP4	3
BP	GO:0061326	renal tubule development	3/99	100/18614	0.0162693	0.075983	0.0557051	TACSTD2/HES1/BMP4	3
BP	GO:0098742	cell-cell adhesion via plasma-membrane adhesion molecules	5/99	278/18614	0.0164359	0.0766147	0.0561683	SELE/ICAM1/KLF4/CADM3/SELP	5
BP	GO:0035883	enteroendocrine cell differentiation	2/99	37/18614	0.0165247	0.0766147	0.0561683	HES1/BMP4	2
BP	GO:0043516	regulation of DNA damage response, signal transduction by p53 class mediator	2/99	37/18614	0.0165247	0.0766147	0.0561683	CD74/PMAIP1	2
BP	GO:0060147	regulation of post-transcriptional gene silencing	2/99	37/18614	0.0165247	0.0766147	0.0561683	ZFP36/BMP4	2
BP	GO:0002706	regulation of lymphocyte mediated immunity	4/99	184/18614	0.0168089	0.0777906	0.0570304	HLA-DRB1/HLA-DRA/IL1R1/ARID5A	4
BP	GO:0001654	eye development	6/99	385/18614	0.0168745	0.0779321	0.0571341	HES1/SLC25A25/CYP1B1/JUN/KLF4/BMP4	6
BP	GO:0071559	response to transforming growth factor beta	5/99	280/18614	0.0169006	0.0779321	0.0571341	JUN/FOS/LRG1/LRRC32/SDCBP	5
BP	GO:0032640	tumor necrosis factor production	4/99	185/18614	0.017112	0.0782107	0.0573383	TNFAIP3/ZFP36/AKAP12/ARID5A	4
BP	GO:0032680	regulation of tumor necrosis factor production	4/99	185/18614	0.017112	0.0782107	0.0573383	TNFAIP3/ZFP36/AKAP12/ARID5A	4
BP	GO:0045766	positive regulation of angiogenesis	4/99	185/18614	0.017112	0.0782107	0.0573383	CYP1B1/KLF4/LRG1/HMOX1	4
BP	GO:1904018	positive regulation of vasculature development	4/99	185/18614	0.017112	0.0782107	0.0573383	CYP1B1/KLF4/LRG1/HMOX1	4
BP	GO:0001823	mesonephros development	3/99	102/18614	0.017145	0.0782107	0.0573383	TACSTD2/HES1/BMP4	3
BP	GO:0030316	osteoclast differentiation	3/99	102/18614	0.017145	0.0782107	0.0573383	JUNB/KLF10/FOS	3
BP	GO:0002369	T cell cytokine production	2/99	38/18614	0.017383	0.0785935	0.057619	IL1R1/ARID5A	2
BP	GO:0002724	regulation of T cell cytokine production	2/99	38/18614	0.017383	0.0785935	0.057619	IL1R1/ARID5A	2
BP	GO:0051084	'de novo' post-translational protein folding	2/99	38/18614	0.017383	0.0785935	0.057619	CD74/DNAJB4	2
BP	GO:0060966	regulation of gene silencing by RNA	2/99	38/18614	0.017383	0.0785935	0.057619	ZFP36/BMP4	2
BP	GO:0070229	negative regulation of lymphocyte apoptotic process	2/99	38/18614	0.017383	0.0785935	0.057619	CD74/BMP4	2
BP	GO:0001776	leukocyte homeostasis	3/99	103/18614	0.0175926	0.0790766	0.0579732	TNFAIP3/CD74/PMAIP1	3
BP	GO:0032677	regulation of interleukin-8 production	3/99	103/18614	0.0175926	0.0790766	0.0579732	DDIT3/CD74/KLF4	3
BP	GO:1902882	regulation of response to oxidative stress	3/99	103/18614	0.0175926	0.0790766	0.0579732	NCOA7/SOD2/TXN	3
BP	GO:0043542	endothelial cell migration	5/99	283/18614	0.0176139	0.0790766	0.0579732	CYP1B1/KLF4/GADD45A/HMOX1/BMP4	5
BP	GO:0150063	visual system development	6/99	389/18614	0.0176627	0.0791562	0.0580316	HES1/SLC25A25/CYP1B1/JUN/KLF4/BMP4	6
BP	GO:0019722	calcium-mediated signaling	4/99	187/18614	0.0177285	0.0793115	0.0581454	SELE/GBP1/RCAN1/SELP	4
BP	GO:0032637	interleukin-8 production	3/99	104/18614	0.0180467	0.0805937	0.0590854	DDIT3/CD74/KLF4	3
BP	GO:0021532	neural tube patterning	2/99	39/18614	0.0182599	0.0814035	0.0596791	HES1/BMP4	2
BP	GO:0002221	pattern recognition receptor signaling pathway	4/99	189/18614	0.0183587	0.0815585	0.0597927	IRF1/NFKBIA/TNFAIP3/TIFA	4
BP	GO:0002700	regulation of production of molecular mediator of immune response	4/99	189/18614	0.0183587	0.0815585	0.0597927	CD74/IL1R1/ARID5A/HMOX1	4
BP	GO:0031099	regeneration	4/99	190/18614	0.0186789	0.0825498	0.0605195	CDKN1A/JUN/KLF4/HMOX1	4
BP	GO:0071706	tumor necrosis factor superfamily cytokine production	4/99	190/18614	0.0186789	0.0825498	0.0605195	TNFAIP3/ZFP36/AKAP12/ARID5A	4
BP	GO:1903555	regulation of tumor necrosis factor superfamily cytokine production	4/99	190/18614	0.0186789	0.0825498	0.0605195	TNFAIP3/ZFP36/AKAP12/ARID5A	4
BP	GO:0048880	sensory system development	6/99	395/18614	0.0188921	0.0833477	0.0611044	HES1/SLC25A25/CYP1B1/JUN/KLF4/BMP4	6
BP	GO:0001916	positive regulation of T cell mediated cytotoxicity	2/99	40/18614	0.0191552	0.0836399	0.0613187	HLA-DRB1/HLA-DRA	2
BP	GO:0008210	estrogen metabolic process	2/99	40/18614	0.0191552	0.0836399	0.0613187	CYP1B1/TIPARP	2
BP	GO:0032570	response to progesterone	2/99	40/18614	0.0191552	0.0836399	0.0613187	CYP1B1/FOS	2
BP	GO:0035886	vascular associated smooth muscle cell differentiation	2/99	40/18614	0.0191552	0.0836399	0.0613187	HES1/SOD2	2
BP	GO:0045454	cell redox homeostasis	2/99	40/18614	0.0191552	0.0836399	0.0613187	DDIT3/TXN	2
BP	GO:1901532	regulation of hematopoietic progenitor cell differentiation	2/99	40/18614	0.0191552	0.0836399	0.0613187	ZFP36/HES1	2
BP	GO:0043123	positive regulation of I-kappaB kinase/NF-kappaB signaling	4/99	192/18614	0.0193298	0.0841145	0.0616666	HLA-DRB1/CD74/HMOX1/TIFA	4
BP	GO:0055001	muscle cell development	4/99	192/18614	0.0193298	0.0841145	0.0616666	CSRP2/HES1/RCAN1/BMP4	4
BP	GO:0046822	regulation of nucleocytoplasmic transport	3/99	107/18614	0.0194479	0.0844843	0.0619377	IER3/TXN/BMP4	3
BP	GO:0048839	inner ear development	4/99	193/18614	0.0196605	0.0852624	0.0625082	CEBPD/HES1/INSIG1/BMP4	4
BP	GO:1901991	negative regulation of mitotic cell cycle phase transition	4/99	194/18614	0.0199947	0.0865643	0.0634626	CCL2/IER3/CDKN1A/KLF4	4
BP	GO:0030513	positive regulation of BMP signaling pathway	2/99	41/18614	0.0200686	0.0865904	0.0634818	HES1/BMP4	2
BP	GO:0072595	maintenance of protein localization in organelle	2/99	41/18614	0.0200686	0.0865904	0.0634818	INSIG1/TXN	2
BP	GO:0060840	artery development	3/99	109/18614	0.0204147	0.087935	0.0644675	HES1/DDIT3/BMP4	3
BP	GO:0007369	gastrulation	4/99	196/18614	0.0206735	0.0888995	0.0651746	KLF4/DUSP2/ETS2/BMP4	4
BP	GO:0009408	response to heat	3/99	110/18614	0.0209079	0.0891014	0.0653226	DNAJA1/HMOX1/DNAJB4	3
BP	GO:0031341	regulation of cell killing	3/99	110/18614	0.0209079	0.0891014	0.0653226	ICAM1/HLA-DRB1/HLA-DRA	3
BP	GO:0006458	'de novo' protein folding	2/99	42/18614	0.021	0.0891014	0.0653226	CD74/DNAJB4	2
BP	GO:0010453	regulation of cell fate commitment	2/99	42/18614	0.021	0.0891014	0.0653226	HES1/BMP4	2
BP	GO:0014912	negative regulation of smooth muscle cell migration	2/99	42/18614	0.021	0.0891014	0.0653226	TRIB1/BMP4	2
BP	GO:0021983	pituitary gland development	2/99	42/18614	0.021	0.0891014	0.0653226	HES1/BMP4	2
BP	GO:0045429	positive regulation of nitric oxide biosynthetic process	2/99	42/18614	0.021	0.0891014	0.0653226	SOD2/KLF4	2
BP	GO:1904037	positive regulation of epithelial cell apoptotic process	2/99	42/18614	0.021	0.0891014	0.0653226	CCL2/HMOX1	2
BP	GO:0032611	interleukin-1 beta production	3/99	112/18614	0.0219138	0.0920561	0.0674888	TNFAIP3/EGR1/SERPINB1	3
BP	GO:0032651	regulation of interleukin-1 beta production	3/99	112/18614	0.0219138	0.0920561	0.0674888	TNFAIP3/EGR1/SERPINB1	3
BP	GO:0032689	negative regulation of type II interferon production	2/99	43/18614	0.0219491	0.0920561	0.0674888	HLA-DRB1/DDIT3	2
BP	GO:0034142	toll-like receptor 4 signaling pathway	2/99	43/18614	0.0219491	0.0920561	0.0674888	NFKBIA/TNFAIP3	2
BP	GO:0051150	regulation of smooth muscle cell differentiation	2/99	43/18614	0.0219491	0.0920561	0.0674888	SOD2/BMP4	2
BP	GO:0060412	ventricular septum morphogenesis	2/99	43/18614	0.0219491	0.0920561	0.0674888	HES1/BMP4	2
BP	GO:0071364	cellular response to epidermal growth factor stimulus	2/99	43/18614	0.0219491	0.0920561	0.0674888	ZFP36/FOS	2
BP	GO:0048511	rhythmic process	5/99	303/18614	0.0228833	0.094555	0.0693208	EGR1/KLF10/CYP1B1/BHLHE40/NAMPT	5
BP	GO:0002347	response to tumor cell	2/99	44/18614	0.0229157	0.094555	0.0693208	HLA-DRB1/KLF4	2
BP	GO:0002792	negative regulation of peptide secretion	2/99	44/18614	0.0229157	0.094555	0.0693208	PIM3/CD74	2
BP	GO:0032691	negative regulation of interleukin-1 beta production	2/99	44/18614	0.0229157	0.094555	0.0693208	TNFAIP3/SERPINB1	2
BP	GO:0042491	inner ear auditory receptor cell differentiation	2/99	44/18614	0.0229157	0.094555	0.0693208	HES1/BMP4	2
BP	GO:0042771	intrinsic apoptotic signaling pathway in response to DNA damage by p53 class mediator	2/99	44/18614	0.0229157	0.094555	0.0693208	CDKN1A/CD74	2
BP	GO:0072538	T-helper 17 type immune response	2/99	44/18614	0.0229157	0.094555	0.0693208	JUNB/ARID5A	2
BP	GO:0090317	negative regulation of intracellular protein transport	2/99	44/18614	0.0229157	0.094555	0.0693208	INSIG1/TXN	2
BP	GO:1904407	positive regulation of nitric oxide metabolic process	2/99	44/18614	0.0229157	0.094555	0.0693208	SOD2/KLF4	2
BP	GO:2000516	positive regulation of CD4-positive, alpha-beta T cell activation	2/99	44/18614	0.0229157	0.094555	0.0693208	HLA-DRB1/HLA-DRA	2
BP	GO:0035710	CD4-positive, alpha-beta T cell activation	3/99	115/18614	0.0234716	0.0966925	0.0708879	HLA-DRB1/HLA-DRA/JUNB	3
BP	GO:1902075	cellular response to salt	4/99	204/18614	0.0235301	0.0967771	0.0709499	JUNB/EGR1/JUN/FOS	4
BP	GO:0001825	blastocyst formation	2/99	45/18614	0.0238996	0.0973134	0.0713431	JUNB/TM4SF1	2
BP	GO:0008631	intrinsic apoptotic signaling pathway in response to oxidative stress	2/99	45/18614	0.0238996	0.0973134	0.0713431	SOD2/CYP1B1	2
BP	GO:0030890	positive regulation of B cell proliferation	2/99	45/18614	0.0238996	0.0973134	0.0713431	CDKN1A/CD74	2
BP	GO:0046006	regulation of activated T cell proliferation	2/99	45/18614	0.0238996	0.0973134	0.0713431	TNFSF9/LRRC32	2
BP	GO:0048483	autonomic nervous system development	2/99	45/18614	0.0238996	0.0973134	0.0713431	HES1/ACKR3	2
BP	GO:1902622	regulation of neutrophil migration	2/99	45/18614	0.0238996	0.0973134	0.0713431	CD74/IL1R1	2
BP	GO:0001824	blastocyst development	3/99	116/18614	0.024004	0.0973134	0.0713431	JUNB/KLF4/TM4SF1	3
BP	GO:0010633	negative regulation of epithelial cell migration	3/99	116/18614	0.024004	0.0973134	0.0713431	TACSTD2/KLF4/GADD45A	3
BP	GO:0072009	nephron epithelium development	3/99	116/18614	0.024004	0.0973134	0.0713431	TACSTD2/HES1/BMP4	3
BP	GO:0051701	biological process involved in interaction with host	4/99	206/18614	0.0242799	0.0982758	0.0720487	ICAM1/HLA-DRB1/CD74/IFIT1	4
BP	GO:0007623	circadian rhythm	4/99	207/18614	0.0246602	0.0994992	0.0729456	EGR1/KLF10/BHLHE40/NAMPT	4
BP	GO:0034284	response to monosaccharide	4/99	207/18614	0.0246602	0.0994992	0.0729456	HLA-DRB1/EGR1/SOD2/PIM3	4
BP	GO:0046427	positive regulation of receptor signaling pathway via JAK-STAT	2/99	46/18614	0.0249007	0.100153	0.0734245	HES1/CYP1B1	2
BP	GO:1901861	regulation of muscle tissue development	2/99	46/18614	0.0249007	0.100153	0.0734245	YBX3/BMP4	2
BP	GO:0001822	kidney development	5/99	310/18614	0.0249452	0.100174	0.0734401	EGR1/TACSTD2/HES1/TIPARP/BMP4	5
BP	GO:0002065	columnar/cuboidal epithelial cell differentiation	3/99	118/18614	0.0250882	0.100432	0.0736292	HES1/KLF4/BMP4	3
BP	GO:0035967	cellular response to topologically incorrect protein	3/99	118/18614	0.0250882	0.100432	0.0736292	ATF3/DDIT3/PPP1R15A	3
BP	GO:0003002	regionalization	6/99	422/18614	0.0251524	0.100531	0.0737017	HES1/DDIT3/BTG2/BHLHE40/ETS2/BMP4	6
BP	GO:2001020	regulation of response to DNA damage stimulus	5/99	311/18614	0.0252492	0.10076	0.0738698	IER3/CD74/TPT1/PMAIP1/ACKR3	5
BP	GO:0002758	innate immune response-activating signaling pathway	4/99	209/18614	0.0254316	0.101013	0.0740556	IRF1/NFKBIA/TNFAIP3/TIFA	4
BP	GO:0045732	positive regulation of protein catabolic process	4/99	209/18614	0.0254316	0.101013	0.0740556	IER3/TNFAIP3/TIPARP/TRIB1	4
BP	GO:0071383	cellular response to steroid hormone stimulus	4/99	209/18614	0.0254316	0.101013	0.0740556	ZFP36/DNAJA1/CYP1B1/BMP4	4
BP	GO:0044403	biological process involved in symbiotic interaction	5/99	313/18614	0.0258644	0.10231	0.0750064	ICAM1/HLA-DRB1/JUN/CD74/IFIT1	5
BP	GO:0010837	regulation of keratinocyte proliferation	2/99	47/18614	0.0259186	0.10231	0.0750064	ZFP36/LRG1	2
BP	GO:0031018	endocrine pancreas development	2/99	47/18614	0.0259186	0.10231	0.0750064	HES1/BMP4	2
BP	GO:0070849	response to epidermal growth factor	2/99	47/18614	0.0259186	0.10231	0.0750064	ZFP36/FOS	2
BP	GO:0071774	response to fibroblast growth factor	3/99	120/18614	0.0261986	0.103256	0.0756995	CCL2/ZFP36/IER2	3
BP	GO:0043434	response to peptide hormone	6/99	427/18614	0.0264473	0.104075	0.0763002	SOCS3/EGR1/INSIG1/CYP1B1/BTG2/FOS	6
BP	GO:2000278	regulation of DNA biosynthetic process	3/99	121/18614	0.0267636	0.105093	0.0770464	CDKN1A/CYP1B1/KLF4	3
BP	GO:0032620	interleukin-17 production	2/99	48/18614	0.0269532	0.105093	0.0770464	DDIT3/ARID5A	2
BP	GO:0032660	regulation of interleukin-17 production	2/99	48/18614	0.0269532	0.105093	0.0770464	DDIT3/ARID5A	2
BP	GO:0046596	regulation of viral entry into host cell	2/99	48/18614	0.0269532	0.105093	0.0770464	HLA-DRB1/CD74	2
BP	GO:0050798	activated T cell proliferation	2/99	48/18614	0.0269532	0.105093	0.0770464	TNFSF9/LRRC32	2
BP	GO:0070509	calcium ion import	2/99	48/18614	0.0269532	0.105093	0.0770464	CCL2/HES1	2
BP	GO:0010948	negative regulation of cell cycle process	5/99	317/18614	0.0271234	0.105595	0.0774145	CCL2/IER3/CDKN1A/KLF4/BMP4	5
BP	GO:0072676	lymphocyte migration	3/99	122/18614	0.027335	0.106257	0.0778996	CCL2/CCL23/CCL14	3
BP	GO:0072655	establishment of protein localization to mitochondrion	3/99	123/18614	0.027913	0.107709	0.0789644	RHOU/DNAJA1/DDIT3	3
BP	GO:0010043	response to zinc ion	2/99	49/18614	0.0280044	0.107709	0.0789644	MT2A/SOD2	2
BP	GO:0034198	cellular response to amino acid starvation	2/99	49/18614	0.0280044	0.107709	0.0789644	ATF3/CDKN1A	2
BP	GO:0042149	cellular response to glucose starvation	2/99	49/18614	0.0280044	0.107709	0.0789644	UPP1/PMAIP1	2
BP	GO:0043114	regulation of vascular permeability	2/99	49/18614	0.0280044	0.107709	0.0789644	C2CD4B/AKAP12	2
BP	GO:0043330	response to exogenous dsRNA	2/99	49/18614	0.0280044	0.107709	0.0789644	NFKBIA/IFIT1	2
BP	GO:0140895	cell surface toll-like receptor signaling pathway	2/99	49/18614	0.0280044	0.107709	0.0789644	NFKBIA/TNFAIP3	2
BP	GO:0060485	mesenchyme development	5/99	320/18614	0.028093	0.107725	0.0789761	HES1/OLFM1/LRG1/SDCBP/BMP4	5
BP	GO:0072001	renal system development	5/99	320/18614	0.028093	0.107725	0.0789761	EGR1/TACSTD2/HES1/TIPARP/BMP4	5
BP	GO:0001914	regulation of T cell mediated cytotoxicity	2/99	50/18614	0.0290718	0.110216	0.0808026	HLA-DRB1/HLA-DRA	2
BP	GO:0010862	positive regulation of pathway-restricted SMAD protein phosphorylation	2/99	50/18614	0.0290718	0.110216	0.0808026	SDCBP/BMP4	2
BP	GO:0018198	peptidyl-cysteine modification	2/99	50/18614	0.0290718	0.110216	0.0808026	NCOA7/TXN	2
BP	GO:0042304	regulation of fatty acid biosynthetic process	2/99	50/18614	0.0290718	0.110216	0.0808026	INSIG1/CD74	2
BP	GO:0045776	negative regulation of blood pressure	2/99	50/18614	0.0290718	0.110216	0.0808026	IER3/SOD2	2
BP	GO:1903747	regulation of establishment of protein localization to mitochondrion	2/99	50/18614	0.0290718	0.110216	0.0808026	RHOU/DNAJA1	2
BP	GO:1904894	positive regulation of receptor signaling pathway via STAT	2/99	50/18614	0.0290718	0.110216	0.0808026	HES1/CYP1B1	2
BP	GO:0031623	receptor internalization	3/99	125/18614	0.0290885	0.110216	0.0808026	SELE/ACKR3/SDCBP	3
BP	GO:0019083	viral transcription	2/99	51/18614	0.0301553	0.113249	0.0830258	ZFP36/JUN	2
BP	GO:0044818	mitotic G2/M transition checkpoint	2/99	51/18614	0.0301553	0.113249	0.0830258	IER3/CDKN1A	2
BP	GO:0060688	regulation of morphogenesis of a branching structure	2/99	51/18614	0.0301553	0.113249	0.0830258	TACSTD2/BMP4	2
BP	GO:0061082	myeloid leukocyte cytokine production	2/99	51/18614	0.0301553	0.113249	0.0830258	CD74/HMOX1	2
BP	GO:0061178	regulation of insulin secretion involved in cellular response to glucose stimulus	2/99	51/18614	0.0301553	0.113249	0.0830258	HLA-DRB1/PIM3	2
BP	GO:1904738	vascular associated smooth muscle cell migration	2/99	51/18614	0.0301553	0.113249	0.0830258	DDIT3/BMP4	2
BP	GO:0043583	ear development	4/99	221/18614	0.0303651	0.113869	0.0834805	CEBPD/HES1/INSIG1/BMP4	4
BP	GO:0002833	positive regulation of response to biotic stimulus	5/99	327/18614	0.0304405	0.113984	0.083565	IRF1/NFKBIA/TNFAIP3/HLA-DRB1/TIFA	5
BP	GO:0006913	nucleocytoplasmic transport	5/99	328/18614	0.0307857	0.114939	0.0842651	IER3/NFKBIA/CDKN1A/TXN/BMP4	5
BP	GO:0051169	nuclear transport	5/99	328/18614	0.0307857	0.114939	0.0842651	IER3/NFKBIA/CDKN1A/TXN/BMP4	5
BP	GO:0031103	axon regeneration	2/99	52/18614	0.0312547	0.115674	0.0848038	JUN/KLF4	2
BP	GO:0032692	negative regulation of interleukin-1 production	2/99	52/18614	0.0312547	0.115674	0.0848038	TNFAIP3/SERPINB1	2
BP	GO:0035315	hair cell differentiation	2/99	52/18614	0.0312547	0.115674	0.0848038	HES1/BMP4	2
BP	GO:0046638	positive regulation of alpha-beta T cell differentiation	2/99	52/18614	0.0312547	0.115674	0.0848038	HLA-DRB1/HLA-DRA	2
BP	GO:1990928	response to amino acid starvation	2/99	52/18614	0.0312547	0.115674	0.0848038	ATF3/CDKN1A	2
BP	GO:2000677	regulation of transcription regulatory region DNA binding	2/99	52/18614	0.0312547	0.115674	0.0848038	DDIT3/KLF4	2
BP	GO:0019079	viral genome replication	3/99	129/18614	0.0315172	0.116477	0.0853922	CCL2/MX1/IFIT1	3
BP	GO:0033157	regulation of intracellular protein transport	4/99	224/18614	0.0316809	0.116912	0.0857113	RHOU/INSIG1/TXN/BMP4	4
BP	GO:0062012	regulation of small molecule metabolic process	5/99	331/18614	0.031836	0.117315	0.0860066	IER3/EGR1/INSIG1/CD74/PMAIP1	5
BP	GO:0050864	regulation of B cell activation	3/99	130/18614	0.0321406	0.118096	0.0865793	CDKN1A/TNFAIP3/CD74	3
BP	GO:0070585	protein localization to mitochondrion	3/99	130/18614	0.0321406	0.118096	0.0865793	RHOU/DNAJA1/DDIT3	3
BP	GO:0032386	regulation of intracellular transport	5/99	332/18614	0.0321911	0.118111	0.0865904	IER3/RHOU/INSIG1/TXN/BMP4	5
BP	GO:0032612	interleukin-1 production	3/99	131/18614	0.0327704	0.119892	0.0878959	TNFAIP3/EGR1/SERPINB1	3
BP	GO:0032652	regulation of interleukin-1 production	3/99	131/18614	0.0327704	0.119892	0.0878959	TNFAIP3/EGR1/SERPINB1	3
BP	GO:0071385	cellular response to glucocorticoid stimulus	2/99	54/18614	0.0335004	0.122387	0.0897252	ZFP36/CYP1B1	2
BP	GO:0009895	negative regulation of catabolic process	5/99	337/18614	0.0340037	0.124048	0.0909427	IER3/ZFP36/YBX3/HMOX1/SDCBP	5
BP	GO:0002043	blood vessel endothelial cell proliferation involved in sprouting angiogenesis	2/99	55/18614	0.0346463	0.125145	0.0917473	HMOX1/BMP4	2
BP	GO:0002686	negative regulation of leukocyte migration	2/99	55/18614	0.0346463	0.125145	0.0917473	CCL2/HMOX1	2
BP	GO:0010761	fibroblast migration	2/99	55/18614	0.0346463	0.125145	0.0917473	AKAP12/PDLIM1	2
BP	GO:0052372	modulation by symbiont of entry into host	2/99	55/18614	0.0346463	0.125145	0.0917473	HLA-DRB1/CD74	2
BP	GO:0002702	positive regulation of production of molecular mediator of immune response	3/99	134/18614	0.0346985	0.125145	0.0917473	CD74/IL1R1/ARID5A	3
BP	GO:0051224	negative regulation of protein transport	3/99	134/18614	0.0346985	0.125145	0.0917473	INSIG1/PIM3/TXN	3
BP	GO:0048545	response to steroid hormone	5/99	339/18614	0.0347462	0.125145	0.0917473	ZFP36/DNAJA1/CYP1B1/FOS/BMP4	5
BP	GO:0071214	cellular response to abiotic stimulus	5/99	339/18614	0.0347462	0.125145	0.0917473	IRF1/CDKN1A/EGR1/YBX3/GADD45A	5
BP	GO:0104004	cellular response to environmental stimulus	5/99	339/18614	0.0347462	0.125145	0.0917473	IRF1/CDKN1A/EGR1/YBX3/GADD45A	5
BP	GO:0010594	regulation of endothelial cell migration	4/99	232/18614	0.0353521	0.126976	0.0930892	KLF4/GADD45A/HMOX1/BMP4	4
BP	GO:0010565	regulation of cellular ketone metabolic process	3/99	135/18614	0.035354	0.126976	0.0930892	EGR1/INSIG1/CD74	3
BP	GO:0002752	cell surface pattern recognition receptor signaling pathway	2/99	56/18614	0.0358074	0.127956	0.093808	NFKBIA/TNFAIP3	2
BP	GO:0045071	negative regulation of viral genome replication	2/99	56/18614	0.0358074	0.127956	0.093808	MX1/IFIT1	2
BP	GO:2000107	negative regulation of leukocyte apoptotic process	2/99	56/18614	0.0358074	0.127956	0.093808	CD74/BMP4	2
BP	GO:0002218	activation of innate immune response	4/99	233/18614	0.0358277	0.127956	0.093808	IRF1/NFKBIA/TNFAIP3/TIFA	4
BP	GO:0009743	response to carbohydrate	4/99	234/18614	0.036307	0.129486	0.0949299	HLA-DRB1/EGR1/SOD2/PIM3	4
BP	GO:0007498	mesoderm development	3/99	137/18614	0.0366842	0.130467	0.0956488	KLF4/ETS2/BMP4	3
BP	GO:0035270	endocrine system development	3/99	137/18614	0.0366842	0.130467	0.0956488	HES1/CYP1B1/BMP4	3
BP	GO:0002931	response to ischemia	2/99	57/18614	0.0369834	0.131165	0.0961605	EGR1/RCAN1	2
BP	GO:0043666	regulation of phosphoprotein phosphatase activity	2/99	57/18614	0.0369834	0.131165	0.0961605	PPP1R15A/RCAN1	2
BP	GO:0002831	regulation of response to biotic stimulus	6/99	463/18614	0.0370939	0.131374	0.0963139	IRF1/NFKBIA/TNFAIP3/HLA-DRB1/TRIB1/TIFA	6
BP	GO:0001909	leukocyte mediated cytotoxicity	3/99	139/18614	0.03804	0.134267	0.0984351	ICAM1/HLA-DRB1/HLA-DRA	3
BP	GO:0034101	erythrocyte homeostasis	3/99	139/18614	0.03804	0.134267	0.0984351	ZFP36/HMOX1/BMP4	3
BP	GO:0001836	release of cytochrome c from mitochondria	2/99	58/18614	0.0381741	0.134267	0.0984351	SOD2/PMAIP1	2
BP	GO:0043616	keratinocyte proliferation	2/99	58/18614	0.0381741	0.134267	0.0984351	ZFP36/LRG1	2
BP	GO:0061005	cell differentiation involved in kidney development	2/99	58/18614	0.0381741	0.134267	0.0984351	HES1/BMP4	2
BP	GO:0007389	pattern specification process	6/99	467/18614	0.0384245	0.134777	0.0988084	HES1/DDIT3/BTG2/BHLHE40/ETS2/BMP4	6
BP	GO:0044772	mitotic cell cycle phase transition	6/99	467/18614	0.0384245	0.134777	0.0988084	CCL2/IER3/CDKN1A/RHOU/KLF4/CKS2	6
BP	GO:0001913	T cell mediated cytotoxicity	2/99	59/18614	0.0393794	0.137328	0.100679	HLA-DRB1/HLA-DRA	2
BP	GO:0001961	positive regulation of cytokine-mediated signaling pathway	2/99	59/18614	0.0393794	0.137328	0.100679	CD74/IL1R1	2
BP	GO:0031102	neuron projection regeneration	2/99	59/18614	0.0393794	0.137328	0.100679	JUN/KLF4	2
BP	GO:0070228	regulation of lymphocyte apoptotic process	2/99	59/18614	0.0393794	0.137328	0.100679	CD74/BMP4	2
BP	GO:0045727	positive regulation of translation	3/99	141/18614	0.0394211	0.137328	0.100679	PPP1R15A/CYP1B1/YBX3	3
BP	GO:0030595	leukocyte chemotaxis	4/99	241/18614	0.0397661	0.13834	0.101421	CCL2/CCL23/CCL14/CD74	4
BP	GO:0051384	response to glucocorticoid	3/99	142/18614	0.0401212	0.139386	0.102187	ZFP36/CYP1B1/FOS	3
BP	GO:0009636	response to toxic substance	4/99	242/18614	0.0402752	0.13973	0.10244	SOD2/CYP1B1/TXN/FOS	4
BP	GO:0001658	branching involved in ureteric bud morphogenesis	2/99	60/18614	0.040599	0.140091	0.102705	TACSTD2/BMP4	2
BP	GO:0003179	heart valve morphogenesis	2/99	60/18614	0.040599	0.140091	0.102705	OLFM1/BMP4	2
BP	GO:0021545	cranial nerve development	2/99	60/18614	0.040599	0.140091	0.102705	HES1/ACKR3	2
BP	GO:0043407	negative regulation of MAP kinase activity	2/99	60/18614	0.040599	0.140091	0.102705	DNAJA1/BMP4	2
BP	GO:0035773	insulin secretion involved in cellular response to glucose stimulus	2/99	61/18614	0.0418328	0.143765	0.105398	HLA-DRB1/PIM3	2
BP	GO:0043903	regulation of biological process involved in symbiotic interaction	2/99	61/18614	0.0418328	0.143765	0.105398	HLA-DRB1/CD74	2
BP	GO:1900024	regulation of substrate adhesion-dependent cell spreading	2/99	61/18614	0.0418328	0.143765	0.105398	TACSTD2/GBP1	2
BP	GO:0048863	stem cell differentiation	4/99	247/18614	0.0428763	0.146866	0.107671	ZFP36/TACSTD2/HES1/BMP4	4
BP	GO:0072073	kidney epithelium development	3/99	146/18614	0.0429844	0.146866	0.107671	TACSTD2/HES1/BMP4	3
BP	GO:0032387	negative regulation of intracellular transport	2/99	62/18614	0.0430807	0.146866	0.107671	INSIG1/TXN	2
BP	GO:0045428	regulation of nitric oxide biosynthetic process	2/99	62/18614	0.0430807	0.146866	0.107671	SOD2/KLF4	2
BP	GO:0046902	regulation of mitochondrial membrane permeability	2/99	62/18614	0.0430807	0.146866	0.107671	IER3/PMAIP1	2
BP	GO:0060113	inner ear receptor cell differentiation	2/99	62/18614	0.0430807	0.146866	0.107671	HES1/BMP4	2
BP	GO:0042176	regulation of protein catabolic process	5/99	361/18614	0.0435818	0.148376	0.108778	IER3/TNFAIP3/TIPARP/TRIB1/SDCBP	5
BP	GO:0006470	protein dephosphorylation	4/99	249/18614	0.0439428	0.149406	0.109533	PPP1R15A/DUSP2/RCAN1/DUSP23	4
BP	GO:0002090	regulation of receptor internalization	2/99	63/18614	0.0443423	0.149766	0.109797	SELE/SDCBP	2
BP	GO:0032757	positive regulation of interleukin-8 production	2/99	63/18614	0.0443423	0.149766	0.109797	DDIT3/CD74	2
BP	GO:0048255	mRNA stabilization	2/99	63/18614	0.0443423	0.149766	0.109797	ZFP36/YBX3	2
BP	GO:0060393	regulation of pathway-restricted SMAD protein phosphorylation	2/99	63/18614	0.0443423	0.149766	0.109797	SDCBP/BMP4	2
BP	GO:2001244	positive regulation of intrinsic apoptotic signaling pathway	2/99	63/18614	0.0443423	0.149766	0.109797	DDIT3/PMAIP1	2
BP	GO:0000082	G1/S transition of mitotic cell cycle	4/99	251/18614	0.0450242	0.151667	0.111191	CCL2/CDKN1A/RHOU/KLF4	4
BP	GO:0031330	negative regulation of cellular catabolic process	4/99	251/18614	0.0450242	0.151667	0.111191	ZFP36/YBX3/HMOX1/SDCBP	4
BP	GO:0051592	response to calcium ion	3/99	149/18614	0.0451976	0.15205	0.111472	JUNB/JUN/FOS	3
BP	GO:0071384	cellular response to corticosteroid stimulus	2/99	64/18614	0.0456177	0.153261	0.11236	ZFP36/CYP1B1	2
BP	GO:0010972	negative regulation of G2/M transition of mitotic cell cycle	2/99	65/18614	0.0469064	0.156559	0.114778	IER3/CDKN1A	2
BP	GO:0030888	regulation of B cell proliferation	2/99	65/18614	0.0469064	0.156559	0.114778	CDKN1A/CD74	2
BP	GO:0032507	maintenance of protein location in cell	2/99	65/18614	0.0469064	0.156559	0.114778	INSIG1/TXN	2
BP	GO:0080164	regulation of nitric oxide metabolic process	2/99	65/18614	0.0469064	0.156559	0.114778	SOD2/KLF4	2
BP	GO:1905330	regulation of morphogenesis of an epithelium	2/99	65/18614	0.0469064	0.156559	0.114778	TACSTD2/BMP4	2
BP	GO:0001890	placenta development	3/99	152/18614	0.0474665	0.158015	0.115845	SOCS3/JUNB/HES1	3
BP	GO:0043535	regulation of blood vessel endothelial cell migration	3/99	152/18614	0.0474665	0.158015	0.115845	KLF4/GADD45A/HMOX1	3
BP	GO:0010812	negative regulation of cell-substrate adhesion	2/99	66/18614	0.0482085	0.159947	0.117262	TACSTD2/GBP1	2
BP	GO:0060760	positive regulation of response to cytokine stimulus	2/99	66/18614	0.0482085	0.159947	0.117262	CD74/IL1R1	2
BP	GO:0046718	viral entry into host cell	3/99	153/18614	0.0482351	0.159947	0.117262	ICAM1/HLA-DRB1/CD74	3
BP	GO:0001912	positive regulation of leukocyte mediated cytotoxicity	2/99	67/18614	0.0495237	0.162322	0.119003	HLA-DRB1/HLA-DRA	2
BP	GO:0042490	mechanoreceptor differentiation	2/99	67/18614	0.0495237	0.162322	0.119003	HES1/BMP4	2
BP	GO:0060389	pathway-restricted SMAD protein phosphorylation	2/99	67/18614	0.0495237	0.162322	0.119003	SDCBP/BMP4	2
BP	GO:1902750	negative regulation of cell cycle G2/M phase transition	2/99	67/18614	0.0495237	0.162322	0.119003	IER3/CDKN1A	2
BP	GO:1901653	cellular response to peptide	5/99	375/18614	0.04985	0.162322	0.119003	SOCS3/ICAM1/INSIG1/CYP1B1/FOS	5
BP	GO:0007584	response to nutrient	3/99	156/18614	0.0505777	0.162322	0.119003	SOD2/CYP1B1/HMOX1	3
BP	GO:0000288	nuclear-transcribed mRNA catabolic process, deadenylation-dependent decay	2/99	68/18614	0.0508518	0.162322	0.119003	ZFP36/BTG2	2
BP	GO:0045670	regulation of osteoclast differentiation	2/99	68/18614	0.0508518	0.162322	0.119003	KLF10/FOS	2
BP	GO:0048645	animal organ formation	2/99	68/18614	0.0508518	0.162322	0.119003	HES1/BMP4	2
BP	GO:2000144	positive regulation of DNA-templated transcription initiation	2/99	68/18614	0.0508518	0.162322	0.119003	NFKBIA/JUN	2
BP	GO:0003007	heart morphogenesis	4/99	262/18614	0.0512379	0.162322	0.119003	HES1/JUN/OLFM1/BMP4	4
BP	GO:0002291	T cell activation via T cell receptor contact with antigen bound to MHC molecule on antigen presenting cell	1/99	10/18614	0.051943	0.162322	0.119003	ICAM1	1
BP	GO:0002676	regulation of chronic inflammatory response	1/99	10/18614	0.051943	0.162322	0.119003	TNFAIP3	1
BP	GO:0003129	heart induction	1/99	10/18614	0.051943	0.162322	0.119003	BMP4	1
BP	GO:0003253	cardiac neural crest cell migration involved in outflow tract morphogenesis	1/99	10/18614	0.051943	0.162322	0.119003	BMP4	1
BP	GO:0003310	pancreatic A cell differentiation	1/99	10/18614	0.051943	0.162322	0.119003	HES1	1
BP	GO:0006222	UMP biosynthetic process	1/99	10/18614	0.051943	0.162322	0.119003	UPP1	1
BP	GO:0008298	intracellular mRNA localization	1/99	10/18614	0.051943	0.162322	0.119003	ZFP36	1
BP	GO:0008627	intrinsic apoptotic signaling pathway in response to osmotic stress	1/99	10/18614	0.051943	0.162322	0.119003	YBX3	1
BP	GO:0009629	response to gravity	1/99	10/18614	0.051943	0.162322	0.119003	FOS	1
BP	GO:0010572	positive regulation of platelet activation	1/99	10/18614	0.051943	0.162322	0.119003	SELP	1
BP	GO:0019062	virion attachment to host cell	1/99	10/18614	0.051943	0.162322	0.119003	ICAM1	1
BP	GO:0030223	neutrophil differentiation	1/99	10/18614	0.051943	0.162322	0.119003	TRIB1	1
BP	GO:0033007	negative regulation of mast cell activation involved in immune response	1/99	10/18614	0.051943	0.162322	0.119003	HMOX1	1
BP	GO:0033085	negative regulation of T cell differentiation in thymus	1/99	10/18614	0.051943	0.162322	0.119003	BMP4	1
BP	GO:0033210	leptin-mediated signaling pathway	1/99	10/18614	0.051943	0.162322	0.119003	UGCG	1
BP	GO:0034356	NAD biosynthesis via nicotinamide riboside salvage pathway	1/99	10/18614	0.051943	0.162322	0.119003	NAMPT	1
BP	GO:0035747	natural killer cell chemotaxis	1/99	10/18614	0.051943	0.162322	0.119003	CCL2	1
BP	GO:0035871	protein K11-linked deubiquitination	1/99	10/18614	0.051943	0.162322	0.119003	TNFAIP3	1
BP	GO:0045607	regulation of inner ear auditory receptor cell differentiation	1/99	10/18614	0.051943	0.162322	0.119003	HES1	1
BP	GO:0045631	regulation of mechanoreceptor differentiation	1/99	10/18614	0.051943	0.162322	0.119003	HES1	1
BP	GO:0046886	positive regulation of hormone biosynthetic process	1/99	10/18614	0.051943	0.162322	0.119003	EGR1	1
BP	GO:0048263	determination of dorsal identity	1/99	10/18614	0.051943	0.162322	0.119003	DDIT3	1
BP	GO:0060054	positive regulation of epithelial cell proliferation involved in wound healing	1/99	10/18614	0.051943	0.162322	0.119003	LRG1	1
BP	GO:0060502	epithelial cell proliferation involved in lung morphogenesis	1/99	10/18614	0.051943	0.162322	0.119003	BMP4	1
BP	GO:0061299	retina vasculature morphogenesis in camera-type eye	1/99	10/18614	0.051943	0.162322	0.119003	CYP1B1	1
BP	GO:0070862	negative regulation of protein exit from endoplasmic reticulum	1/99	10/18614	0.051943	0.162322	0.119003	INSIG1	1
BP	GO:0071374	cellular response to parathyroid hormone stimulus	1/99	10/18614	0.051943	0.162322	0.119003	FOS	1
BP	GO:0072203	cell proliferation involved in metanephros development	1/99	10/18614	0.051943	0.162322	0.119003	EGR1	1
BP	GO:0090281	negative regulation of calcium ion import	1/99	10/18614	0.051943	0.162322	0.119003	HES1	1
BP	GO:0097201	negative regulation of transcription from RNA polymerase II promoter in response to stress	1/99	10/18614	0.051943	0.162322	0.119003	JUN	1
BP	GO:0097267	omega-hydroxylase P450 pathway	1/99	10/18614	0.051943	0.162322	0.119003	CYP1B1	1
BP	GO:1905461	positive regulation of vascular associated smooth muscle cell apoptotic process	1/99	10/18614	0.051943	0.162322	0.119003	SOD2	1
BP	GO:2000347	positive regulation of hepatocyte proliferation	1/99	10/18614	0.051943	0.162322	0.119003	TNFAIP3	1
BP	GO:2000425	regulation of apoptotic cell clearance	1/99	10/18614	0.051943	0.162322	0.119003	CCL2	1
BP	GO:2000659	regulation of interleukin-1-mediated signaling pathway	1/99	10/18614	0.051943	0.162322	0.119003	IL1R1	1
BP	GO:2000980	regulation of inner ear receptor cell differentiation	1/99	10/18614	0.051943	0.162322	0.119003	HES1	1
BP	GO:0061077	chaperone-mediated protein folding	2/99	69/18614	0.0521927	0.162903	0.119428	CD74/DNAJB4	2
BP	GO:0051881	regulation of mitochondrial membrane potential	2/99	70/18614	0.0535462	0.166923	0.122376	SOD2/PMAIP1	2
BP	GO:1902074	response to salt	5/99	383/18614	0.0536594	0.167071	0.122485	JUNB/EGR1/SOD2/JUN/FOS	5
BP	GO:0044409	entry into host	3/99	160/18614	0.0537861	0.167262	0.122624	ICAM1/HLA-DRB1/CD74	3
BP	GO:0045600	positive regulation of fat cell differentiation	2/99	71/18614	0.0549122	0.168584	0.123594	ZFP36/ADIRF	2
BP	GO:0006606	protein import into nucleus	3/99	163/18614	0.0562554	0.168584	0.123594	NFKBIA/CDKN1A/BMP4	3
BP	GO:0043489	RNA stabilization	2/99	72/18614	0.0562904	0.168584	0.123594	ZFP36/YBX3	2
BP	GO:0046635	positive regulation of alpha-beta T cell activation	2/99	72/18614	0.0562904	0.168584	0.123594	HLA-DRB1/HLA-DRA	2
BP	GO:0060411	cardiac septum morphogenesis	2/99	72/18614	0.0562904	0.168584	0.123594	HES1/BMP4	2
BP	GO:1904888	cranial skeletal system development	2/99	72/18614	0.0562904	0.168584	0.123594	INSIG1/BMP4	2
BP	GO:0002604	regulation of dendritic cell antigen processing and presentation	1/99	11/18614	0.056988	0.168584	0.123594	CD74	1
BP	GO:0003139	secondary heart field specification	1/99	11/18614	0.056988	0.168584	0.123594	BMP4	1
BP	GO:0003263	cardioblast proliferation	1/99	11/18614	0.056988	0.168584	0.123594	HES1	1
BP	GO:0003264	regulation of cardioblast proliferation	1/99	11/18614	0.056988	0.168584	0.123594	HES1	1
BP	GO:0007406	negative regulation of neuroblast proliferation	1/99	11/18614	0.056988	0.168584	0.123594	BTG2	1
BP	GO:0007614	short-term memory	1/99	11/18614	0.056988	0.168584	0.123594	RCAN1	1
BP	GO:0009174	pyrimidine ribonucleoside monophosphate biosynthetic process	1/99	11/18614	0.056988	0.168584	0.123594	UPP1	1
BP	GO:0010269	response to selenium ion	1/99	11/18614	0.056988	0.168584	0.123594	SOD2	1
BP	GO:0010739	positive regulation of protein kinase A signaling	1/99	11/18614	0.056988	0.168584	0.123594	AKAP12	1
BP	GO:0010917	negative regulation of mitochondrial membrane potential	1/99	11/18614	0.056988	0.168584	0.123594	PMAIP1	1
BP	GO:0021903	rostrocaudal neural tube patterning	1/99	11/18614	0.056988	0.168584	0.123594	HES1	1
BP	GO:0031987	locomotion involved in locomotory behavior	1/99	11/18614	0.056988	0.168584	0.123594	RCAN1	1
BP	GO:0034115	negative regulation of heterotypic cell-cell adhesion	1/99	11/18614	0.056988	0.168584	0.123594	KLF4	1
BP	GO:0036490	regulation of translation in response to endoplasmic reticulum stress	1/99	11/18614	0.056988	0.168584	0.123594	PPP1R15A	1
BP	GO:0042167	heme catabolic process	1/99	11/18614	0.056988	0.168584	0.123594	HMOX1	1
BP	GO:0042487	regulation of odontogenesis of dentin-containing tooth	1/99	11/18614	0.056988	0.168584	0.123594	BMP4	1
BP	GO:0045060	negative thymic T cell selection	1/99	11/18614	0.056988	0.168584	0.123594	CD74	1
BP	GO:0045837	negative regulation of membrane potential	1/99	11/18614	0.056988	0.168584	0.123594	PMAIP1	1
BP	GO:0046149	pigment catabolic process	1/99	11/18614	0.056988	0.168584	0.123594	HMOX1	1
BP	GO:0048262	determination of dorsal/ventral asymmetry	1/99	11/18614	0.056988	0.168584	0.123594	DDIT3	1
BP	GO:0048505	regulation of timing of cell differentiation	1/99	11/18614	0.056988	0.168584	0.123594	HES1	1
BP	GO:0060081	membrane hyperpolarization	1/99	11/18614	0.056988	0.168584	0.123594	SOD2	1
BP	GO:0060272	embryonic skeletal joint morphogenesis	1/99	11/18614	0.056988	0.168584	0.123594	BMP4	1
BP	GO:0060433	bronchus development	1/99	11/18614	0.056988	0.168584	0.123594	BMP4	1
BP	GO:0060439	trachea morphogenesis	1/99	11/18614	0.056988	0.168584	0.123594	BMP4	1
BP	GO:0060601	lateral sprouting from an epithelium	1/99	11/18614	0.056988	0.168584	0.123594	BMP4	1
BP	GO:0061418	regulation of transcription from RNA polymerase II promoter in response to hypoxia	1/99	11/18614	0.056988	0.168584	0.123594	EGR1	1
BP	GO:0070587	regulation of cell-cell adhesion involved in gastrulation	1/99	11/18614	0.056988	0.168584	0.123594	KLF4	1
BP	GO:0072173	metanephric tubule morphogenesis	1/99	11/18614	0.056988	0.168584	0.123594	HES1	1
BP	GO:0072205	metanephric collecting duct development	1/99	11/18614	0.056988	0.168584	0.123594	BMP4	1
BP	GO:0090009	primitive streak formation	1/99	11/18614	0.056988	0.168584	0.123594	ETS2	1
BP	GO:0090184	positive regulation of kidney development	1/99	11/18614	0.056988	0.168584	0.123594	BMP4	1
BP	GO:1903897	regulation of PERK-mediated unfolded protein response	1/99	11/18614	0.056988	0.168584	0.123594	PPP1R15A	1
BP	GO:1904238	pericyte cell differentiation	1/99	11/18614	0.056988	0.168584	0.123594	BMP4	1
BP	GO:2000727	positive regulation of cardiac muscle cell differentiation	1/99	11/18614	0.056988	0.168584	0.123594	BMP4	1
BP	GO:2000826	regulation of heart morphogenesis	1/99	11/18614	0.056988	0.168584	0.123594	BMP4	1
BP	GO:0032868	response to insulin	4/99	272/18614	0.0572755	0.169042	0.123929	SOCS3/EGR1/INSIG1/FOS	4
BP	GO:0043547	positive regulation of GTPase activity	4/99	272/18614	0.0572755	0.169042	0.123929	CCL2/RGS16/CCL23/CCL14	4
BP	GO:0003170	heart valve development	2/99	73/18614	0.0576807	0.169649	0.124374	OLFM1/BMP4	2
BP	GO:0071260	cellular response to mechanical stimulus	2/99	73/18614	0.0576807	0.169649	0.124374	IRF1/GADD45A	2
BP	GO:1902373	negative regulation of mRNA catabolic process	2/99	73/18614	0.0576807	0.169649	0.124374	ZFP36/YBX3	2
BP	GO:0001959	regulation of cytokine-mediated signaling pathway	3/99	165/18614	0.0579313	0.17019	0.124771	TNFAIP3/CD74/IL1R1	3
BP	GO:1901988	negative regulation of cell cycle phase transition	4/99	274/18614	0.0585271	0.171742	0.125909	CCL2/IER3/CDKN1A/KLF4	4
BP	GO:0031960	response to corticosteroid	3/99	166/18614	0.0587781	0.172281	0.126304	ZFP36/CYP1B1/FOS	3
BP	GO:0003281	ventricular septum development	2/99	74/18614	0.0590829	0.172382	0.126378	HES1/BMP4	2
BP	GO:0031343	positive regulation of cell killing	2/99	74/18614	0.0590829	0.172382	0.126378	HLA-DRB1/HLA-DRA	2
BP	GO:0045661	regulation of myoblast differentiation	2/99	74/18614	0.0590829	0.172382	0.126378	DDIT3/BMP4	2
BP	GO:2000573	positive regulation of DNA biosynthetic process	2/99	74/18614	0.0590829	0.172382	0.126378	CYP1B1/KLF4	2
BP	GO:0061448	connective tissue development	4/99	275/18614	0.0591585	0.172405	0.126395	EGR1/SLC25A25/ARID5A/BMP4	4
BP	GO:0051170	import into nucleus	3/99	168/18614	0.0604893	0.173564	0.127244	NFKBIA/CDKN1A/BMP4	3
BP	GO:0001707	mesoderm formation	2/99	75/18614	0.060497	0.173564	0.127244	KLF4/BMP4	2
BP	GO:0042698	ovulation cycle	2/99	75/18614	0.060497	0.173564	0.127244	EGR1/CYP1B1	2
BP	GO:0045669	positive regulation of osteoblast differentiation	2/99	75/18614	0.060497	0.173564	0.127244	CEBPD/BMP4	2
BP	GO:2000242	negative regulation of reproductive process	2/99	75/18614	0.060497	0.173564	0.127244	YBX3/BMP4	2
BP	GO:0034250	positive regulation of amide metabolic process	3/99	169/18614	0.0613536	0.173564	0.127244	PPP1R15A/CYP1B1/YBX3	3
BP	GO:0050810	regulation of steroid biosynthetic process	2/99	76/18614	0.0619226	0.173564	0.127244	EGR1/INSIG1	2
BP	GO:0002328	pro-B cell differentiation	1/99	12/18614	0.0620065	0.173564	0.127244	HES1	1
BP	GO:0002424	T cell mediated immune response to tumor cell	1/99	12/18614	0.0620065	0.173564	0.127244	HLA-DRB1	1
BP	GO:0002887	negative regulation of myeloid leukocyte mediated immunity	1/99	12/18614	0.0620065	0.173564	0.127244	HMOX1	1
BP	GO:0003163	sinoatrial node development	1/99	12/18614	0.0620065	0.173564	0.127244	BMP4	1
BP	GO:0003337	mesenchymal to epithelial transition involved in metanephros morphogenesis	1/99	12/18614	0.0620065	0.173564	0.127244	BMP4	1
BP	GO:0006983	ER overload response	1/99	12/18614	0.0620065	0.173564	0.127244	DDIT3	1
BP	GO:0009176	pyrimidine deoxyribonucleoside monophosphate metabolic process	1/99	12/18614	0.0620065	0.173564	0.127244	UPP1	1
BP	GO:0010454	negative regulation of cell fate commitment	1/99	12/18614	0.0620065	0.173564	0.127244	HES1	1
BP	GO:0015866	ADP transport	1/99	12/18614	0.0620065	0.173564	0.127244	SLC25A25	1
BP	GO:0031953	negative regulation of protein autophosphorylation	1/99	12/18614	0.0620065	0.173564	0.127244	JUN	1
BP	GO:0033083	regulation of immature T cell proliferation	1/99	12/18614	0.0620065	0.173564	0.127244	BMP4	1
BP	GO:0033084	regulation of immature T cell proliferation in thymus	1/99	12/18614	0.0620065	0.173564	0.127244	BMP4	1
BP	GO:0033629	negative regulation of cell adhesion mediated by integrin	1/99	12/18614	0.0620065	0.173564	0.127244	CYP1B1	1
BP	GO:0034135	regulation of toll-like receptor 2 signaling pathway	1/99	12/18614	0.0620065	0.173564	0.127244	TNFAIP3	1
BP	GO:0035881	amacrine cell differentiation	1/99	12/18614	0.0620065	0.173564	0.127244	HES1	1
BP	GO:0036363	transforming growth factor beta activation	1/99	12/18614	0.0620065	0.173564	0.127244	LRRC32	1
BP	GO:0040034	regulation of development, heterochronic	1/99	12/18614	0.0620065	0.173564	0.127244	HES1	1
BP	GO:0043383	negative T cell selection	1/99	12/18614	0.0620065	0.173564	0.127244	CD74	1
BP	GO:0044650	adhesion of symbiont to host cell	1/99	12/18614	0.0620065	0.173564	0.127244	ICAM1	1
BP	GO:0051095	regulation of helicase activity	1/99	12/18614	0.0620065	0.173564	0.127244	IFIT1	1
BP	GO:0060442	branching involved in prostate gland morphogenesis	1/99	12/18614	0.0620065	0.173564	0.127244	BMP4	1
BP	GO:0070586	cell-cell adhesion involved in gastrulation	1/99	12/18614	0.0620065	0.173564	0.127244	KLF4	1
BP	GO:0071493	cellular response to UV-B	1/99	12/18614	0.0620065	0.173564	0.127244	CDKN1A	1
BP	GO:0072015	podocyte development	1/99	12/18614	0.0620065	0.173564	0.127244	BMP4	1
BP	GO:0072178	nephric duct morphogenesis	1/99	12/18614	0.0620065	0.173564	0.127244	BMP4	1
BP	GO:0072683	T cell extravasation	1/99	12/18614	0.0620065	0.173564	0.127244	CCL2	1
BP	GO:0090677	reversible differentiation	1/99	12/18614	0.0620065	0.173564	0.127244	SOD2	1
BP	GO:0097084	vascular associated smooth muscle cell development	1/99	12/18614	0.0620065	0.173564	0.127244	HES1	1
BP	GO:1905456	regulation of lymphoid progenitor cell differentiation	1/99	12/18614	0.0620065	0.173564	0.127244	HES1	1
BP	GO:0044843	cell cycle G1/S phase transition	4/99	281/18614	0.063023	0.176023	0.129047	CCL2/CDKN1A/RHOU/KLF4	4
BP	GO:0045165	cell fate commitment	4/99	281/18614	0.063023	0.176023	0.129047	HES1/KLF4/ETS2/BMP4	4
BP	GO:0002262	myeloid cell homeostasis	3/99	171/18614	0.0630996	0.176044	0.129062	ZFP36/HMOX1/BMP4	3
BP	GO:0021536	diencephalon development	2/99	77/18614	0.0633597	0.176191	0.12917	HES1/BMP4	2
BP	GO:0048332	mesoderm morphogenesis	2/99	77/18614	0.0633597	0.176191	0.12917	KLF4/BMP4	2
BP	GO:0090559	regulation of membrane permeability	2/99	77/18614	0.0633597	0.176191	0.12917	IER3/PMAIP1	2
BP	GO:0002220	innate immune response activating cell surface receptor signaling pathway	2/99	78/18614	0.064808	0.179799	0.131815	NFKBIA/TNFAIP3	2
BP	GO:0070373	negative regulation of ERK1 and ERK2 cascade	2/99	78/18614	0.064808	0.179799	0.131815	ATF3/GBP1	2
BP	GO:0072331	signal transduction by p53 class mediator	3/99	173/18614	0.0648687	0.179799	0.131815	CDKN1A/CD74/PMAIP1	3
BP	GO:0002357	defense response to tumor cell	1/99	13/18614	0.0669985	0.180981	0.132682	KLF4	1
BP	GO:0006787	porphyrin-containing compound catabolic process	1/99	13/18614	0.0669985	0.180981	0.132682	HMOX1	1
BP	GO:0010745	negative regulation of macrophage derived foam cell differentiation	1/99	13/18614	0.0669985	0.180981	0.132682	NFKBIA	1
BP	GO:0021978	telencephalon regionalization	1/99	13/18614	0.0669985	0.180981	0.132682	BMP4	1
BP	GO:0031392	regulation of prostaglandin biosynthetic process	1/99	13/18614	0.0669985	0.180981	0.132682	CD74	1
BP	GO:0033015	tetrapyrrole catabolic process	1/99	13/18614	0.0669985	0.180981	0.132682	HMOX1	1
BP	GO:0033079	immature T cell proliferation	1/99	13/18614	0.0669985	0.180981	0.132682	BMP4	1
BP	GO:0033080	immature T cell proliferation in thymus	1/99	13/18614	0.0669985	0.180981	0.132682	BMP4	1
BP	GO:0034144	negative regulation of toll-like receptor 4 signaling pathway	1/99	13/18614	0.0669985	0.180981	0.132682	TNFAIP3	1
BP	GO:0034616	response to laminar fluid shear stress	1/99	13/18614	0.0669985	0.180981	0.132682	KLF4	1
BP	GO:0035437	maintenance of protein localization in endoplasmic reticulum	1/99	13/18614	0.0669985	0.180981	0.132682	INSIG1	1
BP	GO:0036462	TRAIL-activated apoptotic signaling pathway	1/99	13/18614	0.0669985	0.180981	0.132682	ATF3	1
BP	GO:0045605	negative regulation of epidermal cell differentiation	1/99	13/18614	0.0669985	0.180981	0.132682	HES1	1
BP	GO:0045683	negative regulation of epidermis development	1/99	13/18614	0.0669985	0.180981	0.132682	HES1	1
BP	GO:0060670	branching involved in labyrinthine layer morphogenesis	1/99	13/18614	0.0669985	0.180981	0.132682	SOCS3	1
BP	GO:0070243	regulation of thymocyte apoptotic process	1/99	13/18614	0.0669985	0.180981	0.132682	BMP4	1
BP	GO:0070417	cellular response to cold	1/99	13/18614	0.0669985	0.180981	0.132682	NFKBIA	1
BP	GO:0070424	regulation of nucleotide-binding oligomerization domain containing signaling pathway	1/99	13/18614	0.0669985	0.180981	0.132682	TNFAIP3	1
BP	GO:0071107	response to parathyroid hormone	1/99	13/18614	0.0669985	0.180981	0.132682	FOS	1
BP	GO:0072310	glomerular epithelial cell development	1/99	13/18614	0.0669985	0.180981	0.132682	BMP4	1
BP	GO:0072537	fibroblast activation	1/99	13/18614	0.0669985	0.180981	0.132682	AKAP12	1
BP	GO:0106049	regulation of cellular response to osmotic stress	1/99	13/18614	0.0669985	0.180981	0.132682	YBX3	1
BP	GO:1904995	negative regulation of leukocyte adhesion to vascular endothelial cell	1/99	13/18614	0.0669985	0.180981	0.132682	KLF4	1
BP	GO:1905065	positive regulation of vascular associated smooth muscle cell differentiation	1/99	13/18614	0.0669985	0.180981	0.132682	SOD2	1
BP	GO:0010634	positive regulation of epithelial cell migration	3/99	176/18614	0.0675649	0.181257	0.132885	JUN/HMOX1/BMP4	3
BP	GO:0030509	BMP signaling pathway	3/99	176/18614	0.0675649	0.181257	0.132885	EGR1/HES1/BMP4	3
BP	GO:0043537	negative regulation of blood vessel endothelial cell migration	2/99	80/18614	0.067738	0.181257	0.132885	KLF4/GADD45A	2
BP	GO:0048844	artery morphogenesis	2/99	80/18614	0.067738	0.181257	0.132885	HES1/BMP4	2
BP	GO:0070227	lymphocyte apoptotic process	2/99	80/18614	0.067738	0.181257	0.132885	CD74/BMP4	2
BP	GO:0070972	protein localization to endoplasmic reticulum	2/99	80/18614	0.067738	0.181257	0.132885	INSIG1/PPP1R15A	2
BP	GO:0090049	regulation of cell migration involved in sprouting angiogenesis	2/99	80/18614	0.067738	0.181257	0.132885	KLF4/HMOX1	2
BP	GO:2000142	regulation of DNA-templated transcription initiation	2/99	80/18614	0.067738	0.181257	0.132885	NFKBIA/JUN	2
BP	GO:0042692	muscle cell differentiation	5/99	410/18614	0.0677405	0.181257	0.132885	CSRP2/HES1/SOD2/RCAN1/BMP4	5
BP	GO:0019827	stem cell population maintenance	3/99	177/18614	0.068475	0.183031	0.134185	HES1/KLF10/KLF4	3
BP	GO:0031016	pancreas development	2/99	81/18614	0.0692193	0.18444	0.135218	HES1/BMP4	2
BP	GO:0044773	mitotic DNA damage checkpoint signaling	2/99	81/18614	0.0692193	0.18444	0.135218	IER3/CDKN1A	2
BP	GO:0072665	protein localization to vacuole	2/99	81/18614	0.0692193	0.18444	0.135218	TNFAIP3/GBP1	2
BP	GO:0032635	interleukin-6 production	3/99	178/18614	0.0693907	0.184511	0.13527	TNFAIP3/CD74/ARID5A	3
BP	GO:0032675	regulation of interleukin-6 production	3/99	178/18614	0.0693907	0.184511	0.13527	TNFAIP3/CD74/ARID5A	3
BP	GO:0001659	temperature homeostasis	3/99	179/18614	0.0703119	0.184699	0.135408	G0S2/EGR1/DDIT3	3
BP	GO:0019932	second-messenger-mediated signaling	4/99	292/18614	0.0704464	0.184699	0.135408	SELE/GBP1/RCAN1/SELP	4
BP	GO:0006446	regulation of translational initiation	2/99	82/18614	0.0707112	0.184699	0.135408	PPP1R15A/EIF1	2
BP	GO:0010921	regulation of phosphatase activity	2/99	82/18614	0.0707112	0.184699	0.135408	PPP1R15A/RCAN1	2
BP	GO:0014032	neural crest cell development	2/99	82/18614	0.0707112	0.184699	0.135408	HES1/BMP4	2
BP	GO:0042509	regulation of tyrosine phosphorylation of STAT protein	2/99	82/18614	0.0707112	0.184699	0.135408	SOCS3/HES1	2
BP	GO:0050848	regulation of calcium-mediated signaling	2/99	82/18614	0.0707112	0.184699	0.135408	GBP1/RCAN1	2
BP	GO:0051149	positive regulation of muscle cell differentiation	2/99	82/18614	0.0707112	0.184699	0.135408	SOD2/BMP4	2
BP	GO:0051048	negative regulation of secretion	3/99	180/18614	0.0712387	0.184699	0.135408	PIM3/CD74/HMOX1	3
BP	GO:0001976	nervous system process involved in regulation of systemic arterial blood pressure	1/99	14/18614	0.0719642	0.184699	0.135408	SOD2	1
BP	GO:0002467	germinal center formation	1/99	14/18614	0.0719642	0.184699	0.135408	TNFAIP3	1
BP	GO:0006878	intracellular copper ion homeostasis	1/99	14/18614	0.0719642	0.184699	0.135408	MT2A	1
BP	GO:0009158	ribonucleoside monophosphate catabolic process	1/99	14/18614	0.0719642	0.184699	0.135408	UPP1	1
BP	GO:0009159	deoxyribonucleoside monophosphate catabolic process	1/99	14/18614	0.0719642	0.184699	0.135408	UPP1	1
BP	GO:0016322	neuron remodeling	1/99	14/18614	0.0719642	0.184699	0.135408	RND1	1
BP	GO:0033004	negative regulation of mast cell activation	1/99	14/18614	0.0719642	0.184699	0.135408	HMOX1	1
BP	GO:0042541	hemoglobin biosynthetic process	1/99	14/18614	0.0719642	0.184699	0.135408	KLF4	1
BP	GO:0043301	negative regulation of leukocyte degranulation	1/99	14/18614	0.0719642	0.184699	0.135408	HMOX1	1
BP	GO:0043922	negative regulation by host of viral transcription	1/99	14/18614	0.0719642	0.184699	0.135408	JUN	1
BP	GO:0045059	positive thymic T cell selection	1/99	14/18614	0.0719642	0.184699	0.135408	CD74	1
BP	GO:0046049	UMP metabolic process	1/99	14/18614	0.0719642	0.184699	0.135408	UPP1	1
BP	GO:0046131	pyrimidine ribonucleoside metabolic process	1/99	14/18614	0.0719642	0.184699	0.135408	UPP1	1
BP	GO:0046133	pyrimidine ribonucleoside catabolic process	1/99	14/18614	0.0719642	0.184699	0.135408	UPP1	1
BP	GO:0048711	positive regulation of astrocyte differentiation	1/99	14/18614	0.0719642	0.184699	0.135408	HES1	1
BP	GO:0048715	negative regulation of oligodendrocyte differentiation	1/99	14/18614	0.0719642	0.184699	0.135408	HES1	1
BP	GO:0060019	radial glial cell differentiation	1/99	14/18614	0.0719642	0.184699	0.135408	HES1	1
BP	GO:0061029	eyelid development in camera-type eye	1/99	14/18614	0.0719642	0.184699	0.135408	JUN	1
BP	GO:0061043	regulation of vascular wound healing	1/99	14/18614	0.0719642	0.184699	0.135408	TNFAIP3	1
BP	GO:0071361	cellular response to ethanol	1/99	14/18614	0.0719642	0.184699	0.135408	SOD2	1
BP	GO:0072672	neutrophil extravasation	1/99	14/18614	0.0719642	0.184699	0.135408	IL1R1	1
BP	GO:1901029	negative regulation of mitochondrial outer membrane permeabilization involved in apoptotic signaling pathway	1/99	14/18614	0.0719642	0.184699	0.135408	IER3	1
BP	GO:1902947	regulation of tau-protein kinase activity	1/99	14/18614	0.0719642	0.184699	0.135408	EGR1	1
BP	GO:1903025	regulation of RNA polymerase II regulatory region sequence-specific DNA binding	1/99	14/18614	0.0719642	0.184699	0.135408	DDIT3	1
BP	GO:1903798	regulation of miRNA maturation	1/99	14/18614	0.0719642	0.184699	0.135408	BMP4	1
BP	GO:0098727	maintenance of cell number	3/99	181/18614	0.0721711	0.184699	0.135408	HES1/KLF10/KLF4	3
BP	GO:0007492	endoderm development	2/99	83/18614	0.0722137	0.184699	0.135408	DUSP2/BMP4	2
BP	GO:0034340	response to type I interferon	2/99	83/18614	0.0722137	0.184699	0.135408	MX1/IFIT1	2
BP	GO:0050871	positive regulation of B cell activation	2/99	83/18614	0.0722137	0.184699	0.135408	CDKN1A/CD74	2
BP	GO:0046890	regulation of lipid biosynthetic process	3/99	182/18614	0.0731089	0.186793	0.136943	EGR1/INSIG1/CD74	3
BP	GO:0010660	regulation of muscle cell apoptotic process	2/99	85/18614	0.0752496	0.186793	0.136943	SOD2/HMOX1	2
BP	GO:0031397	negative regulation of protein ubiquitination	2/99	85/18614	0.0752496	0.186793	0.136943	TNFAIP3/DNAJA1	2
BP	GO:0044774	mitotic DNA integrity checkpoint signaling	2/99	85/18614	0.0752496	0.186793	0.136943	IER3/CDKN1A	2
BP	GO:1902369	negative regulation of RNA catabolic process	2/99	85/18614	0.0752496	0.186793	0.136943	ZFP36/YBX3	2
BP	GO:0030522	intracellular receptor signaling pathway	4/99	299/18614	0.0753952	0.186793	0.136943	NFKBIA/TNFAIP3/DNAJA1/TIFA	4
BP	GO:0044000	movement in host	3/99	185/18614	0.0759552	0.186793	0.136943	ICAM1/HLA-DRB1/CD74	3
BP	GO:0045089	positive regulation of innate immune response	4/99	300/18614	0.0761163	0.186793	0.136943	IRF1/NFKBIA/TNFAIP3/TIFA	4
BP	GO:0007260	tyrosine phosphorylation of STAT protein	2/99	86/18614	0.0767827	0.186793	0.136943	SOCS3/HES1	2
BP	GO:0008306	associative learning	2/99	86/18614	0.0767827	0.186793	0.136943	BTG2/FOS	2
BP	GO:0033077	T cell differentiation in thymus	2/99	86/18614	0.0767827	0.186793	0.136943	CD74/BMP4	2
BP	GO:0045069	regulation of viral genome replication	2/99	86/18614	0.0767827	0.186793	0.136943	MX1/IFIT1	2
BP	GO:0048608	reproductive structure development	4/99	301/18614	0.0768409	0.186793	0.136943	CYP1B1/TIPARP/YBX3/BMP4	4
BP	GO:0090092	regulation of transmembrane receptor protein serine/threonine kinase signaling pathway	4/99	301/18614	0.0768409	0.186793	0.136943	HES1/LRG1/SDCBP/BMP4	4
BP	GO:0002836	positive regulation of response to tumor cell	1/99	15/18614	0.0769037	0.186793	0.136943	HLA-DRB1	1
BP	GO:0002839	positive regulation of immune response to tumor cell	1/99	15/18614	0.0769037	0.186793	0.136943	HLA-DRB1	1
BP	GO:0007567	parturition	1/99	15/18614	0.0769037	0.186793	0.136943	MAFF	1
BP	GO:0009130	pyrimidine nucleoside monophosphate biosynthetic process	1/99	15/18614	0.0769037	0.186793	0.136943	UPP1	1
BP	GO:0009173	pyrimidine ribonucleoside monophosphate metabolic process	1/99	15/18614	0.0769037	0.186793	0.136943	UPP1	1
BP	GO:0010838	positive regulation of keratinocyte proliferation	1/99	15/18614	0.0769037	0.186793	0.136943	LRG1	1
BP	GO:0015867	ATP transport	1/99	15/18614	0.0769037	0.186793	0.136943	SLC25A25	1
BP	GO:0032352	positive regulation of hormone metabolic process	1/99	15/18614	0.0769037	0.186793	0.136943	EGR1	1
BP	GO:0032897	negative regulation of viral transcription	1/99	15/18614	0.0769037	0.186793	0.136943	ZFP36	1
BP	GO:0032933	SREBP signaling pathway	1/99	15/18614	0.0769037	0.186793	0.136943	INSIG1	1
BP	GO:0042532	negative regulation of tyrosine phosphorylation of STAT protein	1/99	15/18614	0.0769037	0.186793	0.136943	SOCS3	1
BP	GO:0042994	cytoplasmic sequestering of transcription factor	1/99	15/18614	0.0769037	0.186793	0.136943	NFKBIA	1
BP	GO:0043374	CD8-positive, alpha-beta T cell differentiation	1/99	15/18614	0.0769037	0.186793	0.136943	IRF1	1
BP	GO:0043518	negative regulation of DNA damage response, signal transduction by p53 class mediator	1/99	15/18614	0.0769037	0.186793	0.136943	CD74	1
BP	GO:0043558	regulation of translational initiation in response to stress	1/99	15/18614	0.0769037	0.186793	0.136943	PPP1R15A	1
BP	GO:0044406	adhesion of symbiont to host	1/99	15/18614	0.0769037	0.186793	0.136943	ICAM1	1
BP	GO:0045475	locomotor rhythm	1/99	15/18614	0.0769037	0.186793	0.136943	EGR1	1
BP	GO:0045820	negative regulation of glycolytic process	1/99	15/18614	0.0769037	0.186793	0.136943	IER3	1
BP	GO:0046007	negative regulation of activated T cell proliferation	1/99	15/18614	0.0769037	0.186793	0.136943	LRRC32	1
BP	GO:0060572	morphogenesis of an epithelial bud	1/99	15/18614	0.0769037	0.186793	0.136943	BMP4	1
BP	GO:0070262	peptidyl-serine dephosphorylation	1/99	15/18614	0.0769037	0.186793	0.136943	PPP1R15A	1
BP	GO:0070885	negative regulation of calcineurin-NFAT signaling cascade	1/99	15/18614	0.0769037	0.186793	0.136943	RCAN1	1
BP	GO:0070920	regulation of production of small RNA involved in gene silencing by RNA	1/99	15/18614	0.0769037	0.186793	0.136943	BMP4	1
BP	GO:0071474	cellular hyperosmotic response	1/99	15/18614	0.0769037	0.186793	0.136943	YBX3	1
BP	GO:0072283	metanephric renal vesicle morphogenesis	1/99	15/18614	0.0769037	0.186793	0.136943	BMP4	1
BP	GO:0072498	embryonic skeletal joint development	1/99	15/18614	0.0769037	0.186793	0.136943	BMP4	1
BP	GO:0090110	COPII-coated vesicle cargo loading	1/99	15/18614	0.0769037	0.186793	0.136943	INSIG1	1
BP	GO:0090280	positive regulation of calcium ion import	1/99	15/18614	0.0769037	0.186793	0.136943	CCL2	1
BP	GO:0106057	negative regulation of calcineurin-mediated signaling	1/99	15/18614	0.0769037	0.186793	0.136943	RCAN1	1
BP	GO:0110156	methylguanosine-cap decapping	1/99	15/18614	0.0769037	0.186793	0.136943	ZFP36	1
BP	GO:1900102	negative regulation of endoplasmic reticulum unfolded protein response	1/99	15/18614	0.0769037	0.186793	0.136943	PPP1R15A	1
BP	GO:1900153	positive regulation of nuclear-transcribed mRNA catabolic process, deadenylation-dependent decay	1/99	15/18614	0.0769037	0.186793	0.136943	ZFP36	1
BP	GO:1902166	negative regulation of intrinsic apoptotic signaling pathway in response to DNA damage by p53 class mediator	1/99	15/18614	0.0769037	0.186793	0.136943	CD74	1
BP	GO:1903543	positive regulation of exosomal secretion	1/99	15/18614	0.0769037	0.186793	0.136943	SDCBP	1
BP	GO:2000402	negative regulation of lymphocyte migration	1/99	15/18614	0.0769037	0.186793	0.136943	CCL2	1
BP	GO:2000767	positive regulation of cytoplasmic translation	1/99	15/18614	0.0769037	0.186793	0.136943	YBX3	1
BP	GO:2001279	regulation of unsaturated fatty acid biosynthetic process	1/99	15/18614	0.0769037	0.186793	0.136943	CD74	1
BP	GO:0043405	regulation of MAP kinase activity	3/99	186/18614	0.0769149	0.186793	0.136943	DNAJA1/TRIB1/BMP4	3
BP	GO:2000045	regulation of G1/S transition of mitotic cell cycle	3/99	186/18614	0.0769149	0.186793	0.136943	CCL2/CDKN1A/KLF4	3
BP	GO:0008217	regulation of blood pressure	3/99	187/18614	0.0778799	0.188598	0.138266	IER3/SOD2/HMOX1	3
BP	GO:0071772	response to BMP	3/99	187/18614	0.0778799	0.188598	0.138266	EGR1/HES1/BMP4	3
BP	GO:0071773	cellular response to BMP stimulus	3/99	187/18614	0.0778799	0.188598	0.138266	EGR1/HES1/BMP4	3
BP	GO:0006874	intracellular calcium ion homeostasis	4/99	303/18614	0.0783006	0.189437	0.138881	DDIT3/CCL23/CCL14/TPT1	4
BP	GO:0002040	sprouting angiogenesis	3/99	188/18614	0.0788502	0.190405	0.139591	KLF4/HMOX1/BMP4	3
BP	GO:0061138	morphogenesis of a branching epithelium	3/99	188/18614	0.0788502	0.190405	0.139591	SOCS3/TACSTD2/BMP4	3
BP	GO:0034504	protein localization to nucleus	4/99	304/18614	0.0790356	0.190672	0.139787	NFKBIA/CDKN1A/TXN/BMP4	4
BP	GO:0033674	positive regulation of kinase activity	5/99	430/18614	0.0793811	0.191232	0.140197	CDKN1A/HLA-DRB1/EGR1/CD74/TXN	5
BP	GO:0061458	reproductive system development	4/99	305/18614	0.0797742	0.191232	0.140197	CYP1B1/TIPARP/YBX3/BMP4	4
BP	GO:0006839	mitochondrial transport	3/99	189/18614	0.0798259	0.191232	0.140197	IER3/RHOU/PMAIP1	3
BP	GO:0021675	nerve development	2/99	88/18614	0.0798785	0.191232	0.140197	HES1/ACKR3	2
BP	GO:0035304	regulation of protein dephosphorylation	2/99	88/18614	0.0798785	0.191232	0.140197	PPP1R15A/RCAN1	2
BP	GO:0048864	stem cell development	2/99	88/18614	0.0798785	0.191232	0.140197	HES1/BMP4	2
BP	GO:0051591	response to cAMP	2/99	89/18614	0.0814409	0.191232	0.140197	CYP1B1/FOS	2
BP	GO:0055072	iron ion homeostasis	2/99	89/18614	0.0814409	0.191232	0.140197	SOD2/HMOX1	2
BP	GO:0050777	negative regulation of immune response	3/99	191/18614	0.0817931	0.191232	0.140197	TNFAIP3/HLA-DRB1/HMOX1	3
BP	GO:0051260	protein homooligomerization	3/99	191/18614	0.0817931	0.191232	0.140197	TMEM70/SOD2/TIFA	3
BP	GO:0071478	cellular response to radiation	3/99	191/18614	0.0817931	0.191232	0.140197	CDKN1A/EGR1/GADD45A	3
BP	GO:0002903	negative regulation of B cell apoptotic process	1/99	16/18614	0.0818172	0.191232	0.140197	CD74	1
BP	GO:0003188	heart valve formation	1/99	16/18614	0.0818172	0.191232	0.140197	OLFM1	1
BP	GO:0016045	detection of bacterium	1/99	16/18614	0.0818172	0.191232	0.140197	HLA-DRB1	1
BP	GO:0021984	adenohypophysis development	1/99	16/18614	0.0818172	0.191232	0.140197	HES1	1
BP	GO:0023035	CD40 signaling pathway	1/99	16/18614	0.0818172	0.191232	0.140197	TNFAIP3	1
BP	GO:0030852	regulation of granulocyte differentiation	1/99	16/18614	0.0818172	0.191232	0.140197	TRIB1	1
BP	GO:0034134	toll-like receptor 2 signaling pathway	1/99	16/18614	0.0818172	0.191232	0.140197	TNFAIP3	1
BP	GO:0034393	positive regulation of smooth muscle cell apoptotic process	1/99	16/18614	0.0818172	0.191232	0.140197	SOD2	1
BP	GO:0042448	progesterone metabolic process	1/99	16/18614	0.0818172	0.191232	0.140197	EGR1	1
BP	GO:0043508	negative regulation of JUN kinase activity	1/99	16/18614	0.0818172	0.191232	0.140197	DNAJA1	1
BP	GO:0043517	positive regulation of DNA damage response, signal transduction by p53 class mediator	1/99	16/18614	0.0818172	0.191232	0.140197	PMAIP1	1
BP	GO:0045651	positive regulation of macrophage differentiation	1/99	16/18614	0.0818172	0.191232	0.140197	TRIB1	1
BP	GO:0045779	negative regulation of bone resorption	1/99	16/18614	0.0818172	0.191232	0.140197	TNFAIP3	1
BP	GO:0046135	pyrimidine nucleoside catabolic process	1/99	16/18614	0.0818172	0.191232	0.140197	UPP1	1
BP	GO:0047484	regulation of response to osmotic stress	1/99	16/18614	0.0818172	0.191232	0.140197	YBX3	1
BP	GO:0061101	neuroendocrine cell differentiation	1/99	16/18614	0.0818172	0.191232	0.140197	HES1	1
BP	GO:0070071	proton-transporting two-sector ATPase complex assembly	1/99	16/18614	0.0818172	0.191232	0.140197	TMEM70	1
BP	GO:0071501	cellular response to sterol depletion	1/99	16/18614	0.0818172	0.191232	0.140197	INSIG1	1
BP	GO:0072044	collecting duct development	1/99	16/18614	0.0818172	0.191232	0.140197	BMP4	1
BP	GO:0072176	nephric duct development	1/99	16/18614	0.0818172	0.191232	0.140197	BMP4	1
BP	GO:0090136	epithelial cell-cell adhesion	1/99	16/18614	0.0818172	0.191232	0.140197	CYP1B1	1
BP	GO:2000318	positive regulation of T-helper 17 type immune response	1/99	16/18614	0.0818172	0.191232	0.140197	ARID5A	1
BP	GO:2000345	regulation of hepatocyte proliferation	1/99	16/18614	0.0818172	0.191232	0.140197	TNFAIP3	1
BP	GO:0071375	cellular response to peptide hormone stimulus	4/99	308/18614	0.0820105	0.191508	0.1404	SOCS3/INSIG1/CYP1B1/FOS	4
BP	GO:0010657	muscle cell apoptotic process	2/99	90/18614	0.0830128	0.193318	0.141726	SOD2/HMOX1	2
BP	GO:0051262	protein tetramerization	2/99	90/18614	0.0830128	0.193318	0.141726	HLA-DRB1/SOD2	2
BP	GO:2000106	regulation of leukocyte apoptotic process	2/99	90/18614	0.0830128	0.193318	0.141726	CD74/BMP4	2
BP	GO:0009749	response to glucose	3/99	194/18614	0.0847831	0.195143	0.143065	HLA-DRB1/EGR1/PIM3	3
BP	GO:0042060	wound healing	5/99	439/18614	0.0849506	0.195143	0.143065	CDKN1A/TNFAIP3/LRG1/SELP/HMOX1	5
BP	GO:0060326	cell chemotaxis	4/99	312/18614	0.0850405	0.195143	0.143065	CCL2/CCL23/CCL14/CD74	4
BP	GO:0009410	response to xenobiotic stimulus	5/99	440/18614	0.085582	0.195143	0.143065	SOD2/CYP1B1/JUN/FOS/HMOX1	5
BP	GO:0002791	regulation of peptide secretion	3/99	195/18614	0.0857902	0.195143	0.143065	HLA-DRB1/PIM3/CD74	3
BP	GO:0043488	regulation of mRNA stability	3/99	195/18614	0.0857902	0.195143	0.143065	ZFP36/BTG2/YBX3	3
BP	GO:0031349	positive regulation of defense response	5/99	441/18614	0.0862159	0.195143	0.143065	C2CD4B/IRF1/NFKBIA/TNFAIP3/TIFA	5
BP	GO:0002091	negative regulation of receptor internalization	1/99	17/18614	0.0867049	0.195143	0.143065	SDCBP	1
BP	GO:0006677	glycosylceramide metabolic process	1/99	17/18614	0.0867049	0.195143	0.143065	UGCG	1
BP	GO:0009404	toxin metabolic process	1/99	17/18614	0.0867049	0.195143	0.143065	CYP1B1	1
BP	GO:0010566	regulation of ketone biosynthetic process	1/99	17/18614	0.0867049	0.195143	0.143065	EGR1	1
BP	GO:0010763	positive regulation of fibroblast migration	1/99	17/18614	0.0867049	0.195143	0.143065	AKAP12	1
BP	GO:0016202	regulation of striated muscle tissue development	1/99	17/18614	0.0867049	0.195143	0.143065	BMP4	1
BP	GO:0021542	dentate gyrus development	1/99	17/18614	0.0867049	0.195143	0.143065	BTG2	1
BP	GO:0032488	Cdc42 protein signal transduction	1/99	17/18614	0.0867049	0.195143	0.143065	RHOU	1
BP	GO:0033623	regulation of integrin activation	1/99	17/18614	0.0867049	0.195143	0.143065	SELP	1
BP	GO:0034138	toll-like receptor 3 signaling pathway	1/99	17/18614	0.0867049	0.195143	0.143065	TNFAIP3	1
BP	GO:0036166	phenotypic switching	1/99	17/18614	0.0867049	0.195143	0.143065	SOD2	1
BP	GO:0042481	regulation of odontogenesis	1/99	17/18614	0.0867049	0.195143	0.143065	BMP4	1
BP	GO:0043923	positive regulation by host of viral transcription	1/99	17/18614	0.0867049	0.195143	0.143065	JUN	1
BP	GO:0044320	cellular response to leptin stimulus	1/99	17/18614	0.0867049	0.195143	0.143065	UGCG	1
BP	GO:0051412	response to corticosterone	1/99	17/18614	0.0867049	0.195143	0.143065	FOS	1
BP	GO:0055070	copper ion homeostasis	1/99	17/18614	0.0867049	0.195143	0.143065	MT2A	1
BP	GO:0060253	negative regulation of glial cell proliferation	1/99	17/18614	0.0867049	0.195143	0.143065	HES1	1
BP	GO:0061158	3'-UTR-mediated mRNA destabilization	1/99	17/18614	0.0867049	0.195143	0.143065	ZFP36	1
BP	GO:0061548	ganglion development	1/99	17/18614	0.0867049	0.195143	0.143065	CYP1B1	1
BP	GO:0070206	protein trimerization	1/99	17/18614	0.0867049	0.195143	0.143065	CD74	1
BP	GO:0071360	cellular response to exogenous dsRNA	1/99	17/18614	0.0867049	0.195143	0.143065	IFIT1	1
BP	GO:0072189	ureter development	1/99	17/18614	0.0867049	0.195143	0.143065	BMP4	1
BP	GO:0072224	metanephric glomerulus development	1/99	17/18614	0.0867049	0.195143	0.143065	EGR1	1
BP	GO:0090399	replicative senescence	1/99	17/18614	0.0867049	0.195143	0.143065	CDKN1A	1
BP	GO:0097396	response to interleukin-17	1/99	17/18614	0.0867049	0.195143	0.143065	SOCS3	1
BP	GO:0097398	cellular response to interleukin-17	1/99	17/18614	0.0867049	0.195143	0.143065	SOCS3	1
BP	GO:1902036	regulation of hematopoietic stem cell differentiation	1/99	17/18614	0.0867049	0.195143	0.143065	ZFP36	1
BP	GO:1902165	regulation of intrinsic apoptotic signaling pathway in response to DNA damage by p53 class mediator	1/99	17/18614	0.0867049	0.195143	0.143065	CD74	1
BP	GO:1903541	regulation of exosomal secretion	1/99	17/18614	0.0867049	0.195143	0.143065	SDCBP	1
BP	GO:1905288	vascular associated smooth muscle cell apoptotic process	1/99	17/18614	0.0867049	0.195143	0.143065	SOD2	1
BP	GO:1905459	regulation of vascular associated smooth muscle cell apoptotic process	1/99	17/18614	0.0867049	0.195143	0.143065	SOD2	1
BP	GO:0001906	cell killing	3/99	197/18614	0.0878196	0.197304	0.144649	ICAM1/HLA-DRB1/HLA-DRA	3
BP	GO:0090087	regulation of peptide transport	3/99	197/18614	0.0878196	0.197304	0.144649	HLA-DRB1/PIM3/CD74	3
BP	GO:0071897	DNA biosynthetic process	3/99	198/18614	0.088842	0.19939	0.146178	CDKN1A/CYP1B1/KLF4	3
BP	GO:0050890	cognition	4/99	317/18614	0.0889046	0.19939	0.146178	HLA-DRA/BTG2/FOS/RCAN1	4
BP	GO:0003073	regulation of systemic arterial blood pressure	2/99	94/18614	0.0893924	0.19991	0.14656	IER3/SOD2	2
BP	GO:0009746	response to hexose	3/99	199/18614	0.0898694	0.19991	0.14656	HLA-DRB1/EGR1/PIM3	3
BP	GO:0009953	dorsal/ventral pattern formation	2/99	95/18614	0.0910096	0.19991	0.14656	DDIT3/BMP4	2
BP	GO:0014033	neural crest cell differentiation	2/99	95/18614	0.0910096	0.19991	0.14656	HES1/BMP4	2
BP	GO:0019217	regulation of fatty acid metabolic process	2/99	95/18614	0.0910096	0.19991	0.14656	INSIG1/CD74	2
BP	GO:0002830	positive regulation of type 2 immune response	1/99	18/18614	0.0915667	0.19991	0.14656	CD74	1
BP	GO:0003128	heart field specification	1/99	18/18614	0.0915667	0.19991	0.14656	BMP4	1
BP	GO:0003159	morphogenesis of an endothelium	1/99	18/18614	0.0915667	0.19991	0.14656	BMP4	1
BP	GO:0006977	DNA damage response, signal transduction by p53 class mediator resulting in cell cycle arrest	1/99	18/18614	0.0915667	0.19991	0.14656	CDKN1A	1
BP	GO:0006978	DNA damage response, signal transduction by p53 class mediator resulting in transcription of p21 class mediator	1/99	18/18614	0.0915667	0.19991	0.14656	CDKN1A	1
BP	GO:0006991	response to sterol depletion	1/99	18/18614	0.0915667	0.19991	0.14656	INSIG1	1
BP	GO:0009125	nucleoside monophosphate catabolic process	1/99	18/18614	0.0915667	0.19991	0.14656	UPP1	1
BP	GO:0019373	epoxygenase P450 pathway	1/99	18/18614	0.0915667	0.19991	0.14656	CYP1B1	1
BP	GO:0020027	hemoglobin metabolic process	1/99	18/18614	0.0915667	0.19991	0.14656	KLF4	1
BP	GO:0030011	maintenance of cell polarity	1/99	18/18614	0.0915667	0.19991	0.14656	PDLIM1	1
BP	GO:0032354	response to follicle-stimulating hormone	1/99	18/18614	0.0915667	0.19991	0.14656	CYP1B1	1
BP	GO:0035234	ectopic germ cell programmed cell death	1/99	18/18614	0.0915667	0.19991	0.14656	YBX3	1
BP	GO:0042574	retinal metabolic process	1/99	18/18614	0.0915667	0.19991	0.14656	CYP1B1	1
BP	GO:0043116	negative regulation of vascular permeability	1/99	18/18614	0.0915667	0.19991	0.14656	AKAP12	1
BP	GO:0043173	nucleotide salvage	1/99	18/18614	0.0915667	0.19991	0.14656	UPP1	1
BP	GO:0046851	negative regulation of bone remodeling	1/99	18/18614	0.0915667	0.19991	0.14656	TNFAIP3	1
BP	GO:0048569	post-embryonic animal organ development	1/99	18/18614	0.0915667	0.19991	0.14656	KLF4	1
BP	GO:0050665	hydrogen peroxide biosynthetic process	1/99	18/18614	0.0915667	0.19991	0.14656	SOD2	1
BP	GO:0060602	branch elongation of an epithelium	1/99	18/18614	0.0915667	0.19991	0.14656	BMP4	1
BP	GO:0061154	endothelial tube morphogenesis	1/99	18/18614	0.0915667	0.19991	0.14656	BMP4	1
BP	GO:0061298	retina vasculature development in camera-type eye	1/99	18/18614	0.0915667	0.19991	0.14656	CYP1B1	1
BP	GO:0071391	cellular response to estrogen stimulus	1/99	18/18614	0.0915667	0.19991	0.14656	ARID5A	1
BP	GO:0072077	renal vesicle morphogenesis	1/99	18/18614	0.0915667	0.19991	0.14656	BMP4	1
BP	GO:0090594	inflammatory response to wounding	1/99	18/18614	0.0915667	0.19991	0.14656	HMOX1	1
BP	GO:0110154	RNA decapping	1/99	18/18614	0.0915667	0.19991	0.14656	ZFP36	1
BP	GO:1905209	positive regulation of cardiocyte differentiation	1/99	18/18614	0.0915667	0.19991	0.14656	BMP4	1
BP	GO:0007626	locomotory behavior	3/99	201/18614	0.0919392	0.200552	0.14703	EGR1/SOD2/RCAN1	3
BP	GO:0002042	cell migration involved in sprouting angiogenesis	2/99	96/18614	0.0926354	0.201725	0.14789	KLF4/HMOX1	2
BP	GO:1903312	negative regulation of mRNA metabolic process	2/99	96/18614	0.0926354	0.201725	0.14789	ZFP36/YBX3	2
BP	GO:0031032	actomyosin structure organization	3/99	202/18614	0.0929816	0.202134	0.14819	TACSTD2/CSRP2/PDLIM1	3
BP	GO:0071674	mononuclear cell migration	3/99	202/18614	0.0929816	0.202134	0.14819	CCL2/CCL23/CCL14	3
BP	GO:0008202	steroid metabolic process	4/99	323/18614	0.0936523	0.203418	0.149132	EGR1/INSIG1/CYP1B1/TIPARP	4
BP	GO:0048568	embryonic organ development	5/99	453/18614	0.0940158	0.203889	0.149477	SOCS3/JUNB/HES1/INSIG1/BMP4	5
BP	GO:0001763	morphogenesis of a branching structure	3/99	203/18614	0.0940289	0.203889	0.149477	SOCS3/TACSTD2/BMP4	3
BP	GO:0008593	regulation of Notch signaling pathway	2/99	97/18614	0.0942698	0.204064	0.149605	NFKBIA/HES1	2
BP	GO:1903321	negative regulation of protein modification by small protein conjugation or removal	2/99	97/18614	0.0942698	0.204064	0.149605	TNFAIP3/DNAJA1	2
BP	GO:0006816	calcium ion transport	5/99	455/18614	0.0953503	0.205027	0.150311	CCL2/HES1/SLC25A25/DDIT3/TPT1	5
BP	GO:0001829	trophectodermal cell differentiation	1/99	19/18614	0.096403	0.205027	0.150311	JUNB	1
BP	GO:0002523	leukocyte migration involved in inflammatory response	1/99	19/18614	0.096403	0.205027	0.150311	SELE	1
BP	GO:0002755	MyD88-dependent toll-like receptor signaling pathway	1/99	19/18614	0.096403	0.205027	0.150311	IRF1	1
BP	GO:0003184	pulmonary valve morphogenesis	1/99	19/18614	0.096403	0.205027	0.150311	BMP4	1
BP	GO:0009223	pyrimidine deoxyribonucleotide catabolic process	1/99	19/18614	0.096403	0.205027	0.150311	UPP1	1
BP	GO:0010738	regulation of protein kinase A signaling	1/99	19/18614	0.096403	0.205027	0.150311	AKAP12	1
BP	GO:0042772	DNA damage response, signal transduction resulting in transcription	1/99	19/18614	0.096403	0.205027	0.150311	CDKN1A	1
BP	GO:0045603	positive regulation of endothelial cell differentiation	1/99	19/18614	0.096403	0.205027	0.150311	BMP4	1
BP	GO:0046782	regulation of viral transcription	1/99	19/18614	0.096403	0.205027	0.150311	ZFP36	1
BP	GO:0051152	positive regulation of smooth muscle cell differentiation	1/99	19/18614	0.096403	0.205027	0.150311	SOD2	1
BP	GO:0060391	positive regulation of SMAD protein signal transduction	1/99	19/18614	0.096403	0.205027	0.150311	BMP4	1
BP	GO:0060438	trachea development	1/99	19/18614	0.096403	0.205027	0.150311	BMP4	1
BP	GO:0070242	thymocyte apoptotic process	1/99	19/18614	0.096403	0.205027	0.150311	BMP4	1
BP	GO:0072074	kidney mesenchyme development	1/99	19/18614	0.096403	0.205027	0.150311	BMP4	1
BP	GO:0072087	renal vesicle development	1/99	19/18614	0.096403	0.205027	0.150311	BMP4	1
BP	GO:0090036	regulation of protein kinase C signaling	1/99	19/18614	0.096403	0.205027	0.150311	AKAP12	1
BP	GO:0098543	detection of other organism	1/99	19/18614	0.096403	0.205027	0.150311	HLA-DRB1	1
BP	GO:1901522	positive regulation of transcription from RNA polymerase II promoter involved in cellular response to chemical stimulus	1/99	19/18614	0.096403	0.205027	0.150311	JUN	1
BP	GO:1902176	negative regulation of oxidative stress-induced intrinsic apoptotic signaling pathway	1/99	19/18614	0.096403	0.205027	0.150311	SOD2	1
BP	GO:2000678	negative regulation of transcription regulatory region DNA binding	1/99	19/18614	0.096403	0.205027	0.150311	DDIT3	1
BP	GO:0055074	calcium ion homeostasis	4/99	327/18614	0.0968836	0.205878	0.150934	DDIT3/CCL23/CCL14/TPT1	4
BP	GO:0010596	negative regulation of endothelial cell migration	2/99	99/18614	0.0975634	0.206634	0.151489	KLF4/GADD45A	2
BP	GO:0019218	regulation of steroid metabolic process	2/99	99/18614	0.0975634	0.206634	0.151489	EGR1/INSIG1	2
BP	GO:0060349	bone morphogenesis	2/99	99/18614	0.0975634	0.206634	0.151489	INSIG1/BMP4	2
BP	GO:0098869	cellular oxidant detoxification	2/99	99/18614	0.0975634	0.206634	0.151489	SOD2/TXN	2
BP	GO:0048638	regulation of developmental growth	4/99	328/18614	0.0976997	0.20675	0.151574	CDKN1A/YBX3/OLFM1/BMP4	4
BP	GO:0043487	regulation of RNA stability	3/99	207/18614	0.098267	0.207606	0.152202	ZFP36/BTG2/YBX3	3
BP	GO:0044703	multi-organism reproductive process	3/99	207/18614	0.098267	0.207606	0.152202	JUNB/MAFF/FOS	3
BP	GO:0019080	viral gene expression	2/99	100/18614	0.0992225	0.209105	0.153301	ZFP36/JUN	2
BP	GO:0032755	positive regulation of interleukin-6 production	2/99	100/18614	0.0992225	0.209105	0.153301	CD74/ARID5A	2
BP	GO:0034446	substrate adhesion-dependent cell spreading	2/99	100/18614	0.0992225	0.209105	0.153301	TACSTD2/GBP1	2
BP	GO:0010389	regulation of G2/M transition of mitotic cell cycle	2/99	101/18614	0.10089	0.210346	0.154211	IER3/CDKN1A	2
BP	GO:0002544	chronic inflammatory response	1/99	20/18614	0.101214	0.210346	0.154211	TNFAIP3	1
BP	GO:0002577	regulation of antigen processing and presentation	1/99	20/18614	0.101214	0.210346	0.154211	CD74	1
BP	GO:0006700	C21-steroid hormone biosynthetic process	1/99	20/18614	0.101214	0.210346	0.154211	EGR1	1
BP	GO:0010310	regulation of hydrogen peroxide metabolic process	1/99	20/18614	0.101214	0.210346	0.154211	SOD2	1
BP	GO:0035795	negative regulation of mitochondrial membrane permeability	1/99	20/18614	0.101214	0.210346	0.154211	IER3	1
BP	GO:0039532	negative regulation of viral-induced cytoplasmic pattern recognition receptor signaling pathway	1/99	20/18614	0.101214	0.210346	0.154211	TNFAIP3	1
BP	GO:0042454	ribonucleoside catabolic process	1/99	20/18614	0.101214	0.210346	0.154211	UPP1	1
BP	GO:0042474	middle ear morphogenesis	1/99	20/18614	0.101214	0.210346	0.154211	INSIG1	1
BP	GO:0051546	keratinocyte migration	1/99	20/18614	0.101214	0.210346	0.154211	LRG1	1
BP	GO:0055093	response to hyperoxia	1/99	20/18614	0.101214	0.210346	0.154211	SOD2	1
BP	GO:0060231	mesenchymal to epithelial transition	1/99	20/18614	0.101214	0.210346	0.154211	BMP4	1
BP	GO:0071294	cellular response to zinc ion	1/99	20/18614	0.101214	0.210346	0.154211	MT2A	1
BP	GO:0071371	cellular response to gonadotropin stimulus	1/99	20/18614	0.101214	0.210346	0.154211	CYP1B1	1
BP	GO:0072234	metanephric nephron tubule development	1/99	20/18614	0.101214	0.210346	0.154211	HES1	1
BP	GO:1990182	exosomal secretion	1/99	20/18614	0.101214	0.210346	0.154211	SDCBP	1
BP	GO:2001185	regulation of CD8-positive, alpha-beta T cell activation	1/99	20/18614	0.101214	0.210346	0.154211	IRF1	1
BP	GO:1990830	cellular response to leukemia inhibitory factor	2/99	102/18614	0.102564	0.21298	0.156141	SOCS3/KLF4	2
BP	GO:0061013	regulation of mRNA catabolic process	3/99	212/18614	0.103672	0.215105	0.157699	ZFP36/BTG2/YBX3	3
BP	GO:0042100	B cell proliferation	2/99	103/18614	0.104247	0.215549	0.158024	CDKN1A/CD74	2
BP	GO:1990823	response to leukemia inhibitory factor	2/99	103/18614	0.104247	0.215549	0.158024	SOCS3/KLF4	2
BP	GO:1902806	regulation of cell cycle G1/S phase transition	3/99	214/18614	0.105867	0.215549	0.158024	CCL2/CDKN1A/KLF4	3
BP	GO:0002089	lens morphogenesis in camera-type eye	1/99	21/18614	0.105999	0.215549	0.158024	BMP4	1
BP	GO:0002837	regulation of immune response to tumor cell	1/99	21/18614	0.105999	0.215549	0.158024	HLA-DRB1	1
BP	GO:0002902	regulation of B cell apoptotic process	1/99	21/18614	0.105999	0.215549	0.158024	CD74	1
BP	GO:0007398	ectoderm development	1/99	21/18614	0.105999	0.215549	0.158024	ETS2	1
BP	GO:0009129	pyrimidine nucleoside monophosphate metabolic process	1/99	21/18614	0.105999	0.215549	0.158024	UPP1	1
BP	GO:0010224	response to UV-B	1/99	21/18614	0.105999	0.215549	0.158024	CDKN1A	1
BP	GO:0010888	negative regulation of lipid storage	1/99	21/18614	0.105999	0.215549	0.158024	NFKBIA	1
BP	GO:0014856	skeletal muscle cell proliferation	1/99	21/18614	0.105999	0.215549	0.158024	FOS	1
BP	GO:0044321	response to leptin	1/99	21/18614	0.105999	0.215549	0.158024	UGCG	1
BP	GO:0050849	negative regulation of calcium-mediated signaling	1/99	21/18614	0.105999	0.215549	0.158024	RCAN1	1
BP	GO:0051220	cytoplasmic sequestering of protein	1/99	21/18614	0.105999	0.215549	0.158024	NFKBIA	1
BP	GO:0060546	negative regulation of necroptotic process	1/99	21/18614	0.105999	0.215549	0.158024	YBX3	1
BP	GO:0060973	cell migration involved in heart development	1/99	21/18614	0.105999	0.215549	0.158024	BMP4	1
BP	GO:0071498	cellular response to fluid shear stress	1/99	21/18614	0.105999	0.215549	0.158024	KLF4	1
BP	GO:0071731	response to nitric oxide	1/99	21/18614	0.105999	0.215549	0.158024	TXN	1
BP	GO:0097734	extracellular exosome biogenesis	1/99	21/18614	0.105999	0.215549	0.158024	SDCBP	1
BP	GO:1903204	negative regulation of oxidative stress-induced neuron death	1/99	21/18614	0.105999	0.215549	0.158024	NCOA7	1
BP	GO:1903206	negative regulation of hydrogen peroxide-induced cell death	1/99	21/18614	0.105999	0.215549	0.158024	TXN	1
BP	GO:1903428	positive regulation of reactive oxygen species biosynthetic process	1/99	21/18614	0.105999	0.215549	0.158024	SOD2	1
BP	GO:1903579	negative regulation of ATP metabolic process	1/99	21/18614	0.105999	0.215549	0.158024	IER3	1
BP	GO:2000319	regulation of T-helper 17 cell differentiation	1/99	21/18614	0.105999	0.215549	0.158024	JUNB	1
BP	GO:2000738	positive regulation of stem cell differentiation	1/99	21/18614	0.105999	0.215549	0.158024	TACSTD2	1
BP	GO:0043491	protein kinase B signaling	3/99	215/18614	0.106971	0.217352	0.159346	CCL2/DDIT3/TXN	3
BP	GO:0032760	positive regulation of tumor necrosis factor production	2/99	105/18614	0.107635	0.218526	0.160208	AKAP12/ARID5A	2
BP	GO:0042180	cellular ketone metabolic process	3/99	216/18614	0.10808	0.219081	0.160614	EGR1/INSIG1/CD74	3
BP	GO:0044706	multi-multicellular organism process	3/99	216/18614	0.10808	0.219081	0.160614	JUNB/MAFF/FOS	3
BP	GO:1901796	regulation of signal transduction by p53 class mediator	2/99	106/18614	0.10934	0.219692	0.161062	CD74/PMAIP1	2
BP	GO:0016311	dephosphorylation	4/99	342/18614	0.109461	0.219692	0.161062	PPP1R15A/DUSP2/RCAN1/DUSP23	4
BP	GO:0002834	regulation of response to tumor cell	1/99	22/18614	0.110759	0.219692	0.161062	HLA-DRB1	1
BP	GO:0003228	atrial cardiac muscle tissue development	1/99	22/18614	0.110759	0.219692	0.161062	BMP4	1
BP	GO:0006244	pyrimidine nucleotide catabolic process	1/99	22/18614	0.110759	0.219692	0.161062	UPP1	1
BP	GO:0010042	response to manganese ion	1/99	22/18614	0.110759	0.219692	0.161062	SOD2	1
BP	GO:0032516	positive regulation of phosphoprotein phosphatase activity	1/99	22/18614	0.110759	0.219692	0.161062	PPP1R15A	1
BP	GO:0032700	negative regulation of interleukin-17 production	1/99	22/18614	0.110759	0.219692	0.161062	DDIT3	1
BP	GO:0032780	negative regulation of ATP-dependent activity	1/99	22/18614	0.110759	0.219692	0.161062	IFIT1	1
BP	GO:0034104	negative regulation of tissue remodeling	1/99	22/18614	0.110759	0.219692	0.161062	TNFAIP3	1
BP	GO:0035313	wound healing, spreading of epidermal cells	1/99	22/18614	0.110759	0.219692	0.161062	LRG1	1
BP	GO:0035584	calcium-mediated signaling using intracellular calcium source	1/99	22/18614	0.110759	0.219692	0.161062	SELP	1
BP	GO:0042026	protein refolding	1/99	22/18614	0.110759	0.219692	0.161062	DNAJA1	1
BP	GO:0043555	regulation of translation in response to stress	1/99	22/18614	0.110759	0.219692	0.161062	PPP1R15A	1
BP	GO:0045061	thymic T cell selection	1/99	22/18614	0.110759	0.219692	0.161062	CD74	1
BP	GO:0045723	positive regulation of fatty acid biosynthetic process	1/99	22/18614	0.110759	0.219692	0.161062	CD74	1
BP	GO:0048634	regulation of muscle organ development	1/99	22/18614	0.110759	0.219692	0.161062	BMP4	1
BP	GO:0060713	labyrinthine layer morphogenesis	1/99	22/18614	0.110759	0.219692	0.161062	SOCS3	1
BP	GO:0061318	renal filtration cell differentiation	1/99	22/18614	0.110759	0.219692	0.161062	BMP4	1
BP	GO:0062099	negative regulation of programmed necrotic cell death	1/99	22/18614	0.110759	0.219692	0.161062	YBX3	1
BP	GO:0071359	cellular response to dsRNA	1/99	22/18614	0.110759	0.219692	0.161062	IFIT1	1
BP	GO:0072112	podocyte differentiation	1/99	22/18614	0.110759	0.219692	0.161062	BMP4	1
BP	GO:0098856	intestinal lipid absorption	1/99	22/18614	0.110759	0.219692	0.161062	UGCG	1
BP	GO:1902894	negative regulation of miRNA transcription	1/99	22/18614	0.110759	0.219692	0.161062	BMP4	1
BP	GO:1903589	positive regulation of blood vessel endothelial cell proliferation involved in sprouting angiogenesis	1/99	22/18614	0.110759	0.219692	0.161062	HMOX1	1
BP	GO:2000310	regulation of NMDA receptor activity	1/99	22/18614	0.110759	0.219692	0.161062	CCL2	1
BP	GO:2000725	regulation of cardiac muscle cell differentiation	1/99	22/18614	0.110759	0.219692	0.161062	BMP4	1
BP	GO:0003279	cardiac septum development	2/99	107/18614	0.111052	0.219692	0.161062	HES1/BMP4	2
BP	GO:0062014	negative regulation of small molecule metabolic process	2/99	107/18614	0.111052	0.219692	0.161062	IER3/INSIG1	2
BP	GO:0062207	regulation of pattern recognition receptor signaling pathway	2/99	107/18614	0.111052	0.219692	0.161062	IRF1/TNFAIP3	2
BP	GO:1901655	cellular response to ketone	2/99	107/18614	0.111052	0.219692	0.161062	CYP1B1/FOS	2
BP	GO:0090287	regulation of cellular response to growth factor stimulus	4/99	345/18614	0.112061	0.221516	0.1624	HES1/LRG1/SDCBP/BMP4	4
BP	GO:0006457	protein folding	3/99	220/18614	0.11256	0.22233	0.162996	DNAJA1/CD74/DNAJB4	3
BP	GO:0051235	maintenance of location	4/99	347/18614	0.11381	0.222777	0.163324	NFKBIA/INSIG1/DDIT3/TXN	4
BP	GO:0030038	contractile actin filament bundle assembly	2/99	109/18614	0.114498	0.222777	0.163324	TACSTD2/PDLIM1	2
BP	GO:0033209	tumor necrosis factor-mediated signaling pathway	2/99	109/18614	0.114498	0.222777	0.163324	NFKBIA/TNFAIP3	2
BP	GO:0042116	macrophage activation	2/99	109/18614	0.114498	0.222777	0.163324	JUN/CD74	2
BP	GO:0043149	stress fiber assembly	2/99	109/18614	0.114498	0.222777	0.163324	TACSTD2/PDLIM1	2
BP	GO:1903557	positive regulation of tumor necrosis factor superfamily cytokine production	2/99	109/18614	0.114498	0.222777	0.163324	AKAP12/ARID5A	2
BP	GO:0007264	small GTPase mediated signal transduction	5/99	483/18614	0.115039	0.222777	0.163324	RND1/CDKN1A/RHOU/HMOX1/SDCBP	5
BP	GO:0002689	negative regulation of leukocyte chemotaxis	1/99	23/18614	0.115494	0.222777	0.163324	CCL2	1
BP	GO:0003177	pulmonary valve development	1/99	23/18614	0.115494	0.222777	0.163324	BMP4	1
BP	GO:0009220	pyrimidine ribonucleotide biosynthetic process	1/99	23/18614	0.115494	0.222777	0.163324	UPP1	1
BP	GO:0019430	removal of superoxide radicals	1/99	23/18614	0.115494	0.222777	0.163324	SOD2	1
BP	GO:0021904	dorsal/ventral neural tube patterning	1/99	23/18614	0.115494	0.222777	0.163324	BMP4	1
BP	GO:0033139	regulation of peptidyl-serine phosphorylation of STAT protein	1/99	23/18614	0.115494	0.222777	0.163324	GADD45A	1
BP	GO:0036315	cellular response to sterol	1/99	23/18614	0.115494	0.222777	0.163324	INSIG1	1
BP	GO:0045717	negative regulation of fatty acid biosynthetic process	1/99	23/18614	0.115494	0.222777	0.163324	INSIG1	1
BP	GO:0046823	negative regulation of nucleocytoplasmic transport	1/99	23/18614	0.115494	0.222777	0.163324	TXN	1
BP	GO:0051457	maintenance of protein location in nucleus	1/99	23/18614	0.115494	0.222777	0.163324	TXN	1
BP	GO:0061042	vascular wound healing	1/99	23/18614	0.115494	0.222777	0.163324	TNFAIP3	1
BP	GO:0072170	metanephric tubule development	1/99	23/18614	0.115494	0.222777	0.163324	HES1	1
BP	GO:0072243	metanephric nephron epithelium development	1/99	23/18614	0.115494	0.222777	0.163324	HES1	1
BP	GO:0072311	glomerular epithelial cell differentiation	1/99	23/18614	0.115494	0.222777	0.163324	BMP4	1
BP	GO:0072574	hepatocyte proliferation	1/99	23/18614	0.115494	0.222777	0.163324	TNFAIP3	1
BP	GO:0072575	epithelial cell proliferation involved in liver morphogenesis	1/99	23/18614	0.115494	0.222777	0.163324	TNFAIP3	1
BP	GO:0097150	neuronal stem cell population maintenance	1/99	23/18614	0.115494	0.222777	0.163324	HES1	1
BP	GO:0140112	extracellular vesicle biogenesis	1/99	23/18614	0.115494	0.222777	0.163324	SDCBP	1
BP	GO:1901032	negative regulation of response to reactive oxygen species	1/99	23/18614	0.115494	0.222777	0.163324	TXN	1
BP	GO:1902254	negative regulation of intrinsic apoptotic signaling pathway by p53 class mediator	1/99	23/18614	0.115494	0.222777	0.163324	CD74	1
BP	GO:1905709	negative regulation of membrane permeability	1/99	23/18614	0.115494	0.222777	0.163324	IER3	1
BP	GO:2000178	negative regulation of neural precursor cell proliferation	1/99	23/18614	0.115494	0.222777	0.163324	BTG2	1
BP	GO:2000353	positive regulation of endothelial cell apoptotic process	1/99	23/18614	0.115494	0.222777	0.163324	CCL2	1
BP	GO:2000629	negative regulation of miRNA metabolic process	1/99	23/18614	0.115494	0.222777	0.163324	BMP4	1
BP	GO:0045445	myoblast differentiation	2/99	110/18614	0.116231	0.224028	0.164241	DDIT3/BMP4	2
BP	GO:0044270	cellular nitrogen compound catabolic process	5/99	486/18614	0.117257	0.225835	0.165566	ZFP36/BTG2/YBX3/UPP1/HMOX1	5
BP	GO:0046700	heterocycle catabolic process	5/99	488/18614	0.118747	0.227897	0.167078	ZFP36/BTG2/YBX3/UPP1/HMOX1	5
BP	GO:0007163	establishment or maintenance of cell polarity	3/99	226/18614	0.119412	0.227897	0.167078	RHOU/HES1/PDLIM1	3
BP	GO:1902749	regulation of cell cycle G2/M phase transition	2/99	112/18614	0.119717	0.227897	0.167078	IER3/CDKN1A	2
BP	GO:0001759	organ induction	1/99	24/18614	0.120205	0.227897	0.167078	BMP4	1
BP	GO:0003323	type B pancreatic cell development	1/99	24/18614	0.120205	0.227897	0.167078	BMP4	1
BP	GO:0006213	pyrimidine nucleoside metabolic process	1/99	24/18614	0.120205	0.227897	0.167078	UPP1	1
BP	GO:0009162	deoxyribonucleoside monophosphate metabolic process	1/99	24/18614	0.120205	0.227897	0.167078	UPP1	1
BP	GO:0009219	pyrimidine deoxyribonucleotide metabolic process	1/99	24/18614	0.120205	0.227897	0.167078	UPP1	1
BP	GO:0021871	forebrain regionalization	1/99	24/18614	0.120205	0.227897	0.167078	BMP4	1
BP	GO:0032515	negative regulation of phosphoprotein phosphatase activity	1/99	24/18614	0.120205	0.227897	0.167078	PPP1R15A	1
BP	GO:0035458	cellular response to interferon-beta	1/99	24/18614	0.120205	0.227897	0.167078	IRF1	1
BP	GO:0060571	morphogenesis of an epithelial fold	1/99	24/18614	0.120205	0.227897	0.167078	BMP4	1
BP	GO:0060907	positive regulation of macrophage cytokine production	1/99	24/18614	0.120205	0.227897	0.167078	CD74	1
BP	GO:0070233	negative regulation of T cell apoptotic process	1/99	24/18614	0.120205	0.227897	0.167078	BMP4	1
BP	GO:0071676	negative regulation of mononuclear cell migration	1/99	24/18614	0.120205	0.227897	0.167078	CCL2	1
BP	GO:0072202	cell differentiation involved in metanephros development	1/99	24/18614	0.120205	0.227897	0.167078	BMP4	1
BP	GO:0072576	liver morphogenesis	1/99	24/18614	0.120205	0.227897	0.167078	TNFAIP3	1
BP	GO:0098581	detection of external biotic stimulus	1/99	24/18614	0.120205	0.227897	0.167078	HLA-DRB1	1
BP	GO:0120255	olefinic compound biosynthetic process	1/99	24/18614	0.120205	0.227897	0.167078	EGR1	1
BP	GO:1900543	negative regulation of purine nucleotide metabolic process	1/99	24/18614	0.120205	0.227897	0.167078	IER3	1
BP	GO:1903077	negative regulation of protein localization to plasma membrane	1/99	24/18614	0.120205	0.227897	0.167078	GBP1	1
BP	GO:0002062	chondrocyte differentiation	2/99	113/18614	0.12147	0.229955	0.168586	ARID5A/BMP4	2
BP	GO:0044344	cellular response to fibroblast growth factor stimulus	2/99	113/18614	0.12147	0.229955	0.168586	CCL2/ZFP36	2
BP	GO:0008406	gonad development	3/99	228/18614	0.12173	0.230275	0.168821	CYP1B1/TIPARP/YBX3	3
BP	GO:1901990	regulation of mitotic cell cycle phase transition	4/99	357/18614	0.122736	0.232006	0.17009	CCL2/IER3/CDKN1A/KLF4	4
BP	GO:0048705	skeletal system morphogenesis	3/99	229/18614	0.122895	0.232135	0.170184	INSIG1/TIPARP/BMP4	3
BP	GO:0033559	unsaturated fatty acid metabolic process	2/99	114/18614	0.12323	0.232147	0.170193	CYP1B1/CD74	2
BP	GO:0003148	outflow tract septum morphogenesis	1/99	25/18614	0.12489	0.232147	0.170193	BMP4	1
BP	GO:0003181	atrioventricular valve morphogenesis	1/99	25/18614	0.12489	0.232147	0.170193	OLFM1	1
BP	GO:0009164	nucleoside catabolic process	1/99	25/18614	0.12489	0.232147	0.170193	UPP1	1
BP	GO:0010623	programmed cell death involved in cell development	1/99	25/18614	0.12489	0.232147	0.170193	YBX3	1
BP	GO:0032331	negative regulation of chondrocyte differentiation	1/99	25/18614	0.12489	0.232147	0.170193	BMP4	1
BP	GO:0033233	regulation of protein sumoylation	1/99	25/18614	0.12489	0.232147	0.170193	EGR1	1
BP	GO:0034114	regulation of heterotypic cell-cell adhesion	1/99	25/18614	0.12489	0.232147	0.170193	KLF4	1
BP	GO:0043153	entrainment of circadian clock by photoperiod	1/99	25/18614	0.12489	0.232147	0.170193	BHLHE40	1
BP	GO:0045649	regulation of macrophage differentiation	1/99	25/18614	0.12489	0.232147	0.170193	TRIB1	1
BP	GO:0045980	negative regulation of nucleotide metabolic process	1/99	25/18614	0.12489	0.232147	0.170193	IER3	1
BP	GO:0046697	decidualization	1/99	25/18614	0.12489	0.232147	0.170193	JUNB	1
BP	GO:0046885	regulation of hormone biosynthetic process	1/99	25/18614	0.12489	0.232147	0.170193	EGR1	1
BP	GO:0050860	negative regulation of T cell receptor signaling pathway	1/99	25/18614	0.12489	0.232147	0.170193	GBP1	1
BP	GO:0060333	type II interferon-mediated signaling pathway	1/99	25/18614	0.12489	0.232147	0.170193	IRF1	1
BP	GO:0071450	cellular response to oxygen radical	1/99	25/18614	0.12489	0.232147	0.170193	SOD2	1
BP	GO:0071451	cellular response to superoxide	1/99	25/18614	0.12489	0.232147	0.170193	SOD2	1
BP	GO:0090023	positive regulation of neutrophil chemotaxis	1/99	25/18614	0.12489	0.232147	0.170193	CD74	1
BP	GO:1905063	regulation of vascular associated smooth muscle cell differentiation	1/99	25/18614	0.12489	0.232147	0.170193	SOD2	1
BP	GO:1905563	negative regulation of vascular endothelial cell proliferation	1/99	25/18614	0.12489	0.232147	0.170193	CCL2	1
BP	GO:2000679	positive regulation of transcription regulatory region DNA binding	1/99	25/18614	0.12489	0.232147	0.170193	KLF4	1
BP	GO:0048259	regulation of receptor-mediated endocytosis	2/99	115/18614	0.124995	0.232147	0.170193	SELE/SDCBP	2
BP	GO:1990748	cellular detoxification	2/99	115/18614	0.124995	0.232147	0.170193	SOD2/TXN	2
BP	GO:0042752	regulation of circadian rhythm	2/99	116/18614	0.126767	0.235095	0.172355	KLF10/BHLHE40	2
BP	GO:0048640	negative regulation of developmental growth	2/99	116/18614	0.126767	0.235095	0.172355	CDKN1A/BMP4	2
BP	GO:0045137	development of primary sexual characteristics	3/99	233/18614	0.127597	0.236291	0.173231	CYP1B1/TIPARP/YBX3	3
BP	GO:0051651	maintenance of location in cell	3/99	233/18614	0.127597	0.236291	0.173231	INSIG1/DDIT3/TXN	3
BP	GO:0071887	leukocyte apoptotic process	2/99	117/18614	0.128545	0.237323	0.173988	CD74/BMP4	2
BP	GO:0043087	regulation of GTPase activity	4/99	364/18614	0.129158	0.237323	0.173988	CCL2/RGS16/CCL23/CCL14	4
BP	GO:0006929	substrate-dependent cell migration	1/99	26/18614	0.12955	0.237323	0.173988	SDCBP	1
BP	GO:0009435	NAD biosynthetic process	1/99	26/18614	0.12955	0.237323	0.173988	NAMPT	1
BP	GO:0033622	integrin activation	1/99	26/18614	0.12955	0.237323	0.173988	SELP	1
BP	GO:0036119	response to platelet-derived growth factor	1/99	26/18614	0.12955	0.237323	0.173988	DDIT3	1
BP	GO:0046426	negative regulation of receptor signaling pathway via JAK-STAT	1/99	26/18614	0.12955	0.237323	0.173988	SOCS3	1
BP	GO:0060740	prostate gland epithelium morphogenesis	1/99	26/18614	0.12955	0.237323	0.173988	BMP4	1
BP	GO:0062009	secondary palate development	1/99	26/18614	0.12955	0.237323	0.173988	LRRC32	1
BP	GO:0072010	glomerular epithelium development	1/99	26/18614	0.12955	0.237323	0.173988	BMP4	1
BP	GO:1900151	regulation of nuclear-transcribed mRNA catabolic process, deadenylation-dependent decay	1/99	26/18614	0.12955	0.237323	0.173988	ZFP36	1
BP	GO:1901028	regulation of mitochondrial outer membrane permeabilization involved in apoptotic signaling pathway	1/99	26/18614	0.12955	0.237323	0.173988	IER3	1
BP	GO:1901623	regulation of lymphocyte chemotaxis	1/99	26/18614	0.12955	0.237323	0.173988	CCL2	1
BP	GO:1903306	negative regulation of regulated secretory pathway	1/99	26/18614	0.12955	0.237323	0.173988	HMOX1	1
BP	GO:1904376	negative regulation of protein localization to cell periphery	1/99	26/18614	0.12955	0.237323	0.173988	GBP1	1
BP	GO:0030510	regulation of BMP signaling pathway	2/99	118/18614	0.130329	0.238577	0.174907	HES1/BMP4	2
BP	GO:0045446	endothelial cell differentiation	2/99	119/18614	0.132118	0.241479	0.177035	ICAM1/BMP4	2
BP	GO:0006304	DNA modification	2/99	120/18614	0.133913	0.241479	0.177035	CYP1B1/FOS	2
BP	GO:0007006	mitochondrial membrane organization	2/99	120/18614	0.133913	0.241479	0.177035	IER3/PMAIP1	2
BP	GO:0001783	B cell apoptotic process	1/99	27/18614	0.134186	0.241479	0.177035	CD74	1
BP	GO:0002092	positive regulation of receptor internalization	1/99	27/18614	0.134186	0.241479	0.177035	SELE	1
BP	GO:0006972	hyperosmotic response	1/99	27/18614	0.134186	0.241479	0.177035	YBX3	1
BP	GO:0010875	positive regulation of cholesterol efflux	1/99	27/18614	0.134186	0.241479	0.177035	NFKBIA	1
BP	GO:0021895	cerebral cortex neuron differentiation	1/99	27/18614	0.134186	0.241479	0.177035	HES1	1
BP	GO:0032682	negative regulation of chemokine production	1/99	27/18614	0.134186	0.241479	0.177035	KLF4	1
BP	GO:0032740	positive regulation of interleukin-17 production	1/99	27/18614	0.134186	0.241479	0.177035	ARID5A	1
BP	GO:0032967	positive regulation of collagen biosynthetic process	1/99	27/18614	0.134186	0.241479	0.177035	BMP4	1
BP	GO:0033081	regulation of T cell differentiation in thymus	1/99	27/18614	0.134186	0.241479	0.177035	BMP4	1
BP	GO:0034143	regulation of toll-like receptor 4 signaling pathway	1/99	27/18614	0.134186	0.241479	0.177035	TNFAIP3	1
BP	GO:0036296	response to increased oxygen levels	1/99	27/18614	0.134186	0.241479	0.177035	SOD2	1
BP	GO:0042501	serine phosphorylation of STAT protein	1/99	27/18614	0.134186	0.241479	0.177035	GADD45A	1
BP	GO:0042537	benzene-containing compound metabolic process	1/99	27/18614	0.134186	0.241479	0.177035	CYP1B1	1
BP	GO:0048641	regulation of skeletal muscle tissue development	1/99	27/18614	0.134186	0.241479	0.177035	YBX3	1
BP	GO:0060547	negative regulation of necrotic cell death	1/99	27/18614	0.134186	0.241479	0.177035	YBX3	1
BP	GO:0060669	embryonic placenta morphogenesis	1/99	27/18614	0.134186	0.241479	0.177035	SOCS3	1
BP	GO:0070861	regulation of protein exit from endoplasmic reticulum	1/99	27/18614	0.134186	0.241479	0.177035	INSIG1	1
BP	GO:0071280	cellular response to copper ion	1/99	27/18614	0.134186	0.241479	0.177035	MT2A	1
BP	GO:0072207	metanephric epithelium development	1/99	27/18614	0.134186	0.241479	0.177035	HES1	1
BP	GO:0090200	positive regulation of release of cytochrome c from mitochondria	1/99	27/18614	0.134186	0.241479	0.177035	PMAIP1	1
BP	GO:1904753	negative regulation of vascular associated smooth muscle cell migration	1/99	27/18614	0.134186	0.241479	0.177035	BMP4	1
BP	GO:0030282	bone mineralization	2/99	121/18614	0.135714	0.243884	0.178798	KLF10/BMP4	2
BP	GO:0098773	skin epidermis development	2/99	121/18614	0.135714	0.243884	0.178798	UGCG/KLF4	2
BP	GO:0002274	myeloid leukocyte activation	3/99	240/18614	0.135978	0.244187	0.17902	JUN/CD74/HMOX1	3
BP	GO:0042445	hormone metabolic process	3/99	241/18614	0.137191	0.245447	0.179944	EGR1/CYP1B1/TIPARP	3
BP	GO:0045088	regulation of innate immune response	4/99	373/18614	0.137619	0.245447	0.179944	IRF1/NFKBIA/TNFAIP3/TIFA	4
BP	GO:0000303	response to superoxide	1/99	28/18614	0.138798	0.245447	0.179944	SOD2	1
BP	GO:0001702	gastrulation with mouth forming second	1/99	28/18614	0.138798	0.245447	0.179944	ETS2	1
BP	GO:0002418	immune response to tumor cell	1/99	28/18614	0.138798	0.245447	0.179944	HLA-DRB1	1
BP	GO:0002675	positive regulation of acute inflammatory response	1/99	28/18614	0.138798	0.245447	0.179944	C2CD4B	1
BP	GO:0003171	atrioventricular valve development	1/99	28/18614	0.138798	0.245447	0.179944	OLFM1	1
BP	GO:0003401	axis elongation	1/99	28/18614	0.138798	0.245447	0.179944	BMP4	1
BP	GO:0010714	positive regulation of collagen metabolic process	1/99	28/18614	0.138798	0.245447	0.179944	BMP4	1
BP	GO:0010894	negative regulation of steroid biosynthetic process	1/99	28/18614	0.138798	0.245447	0.179944	INSIG1	1
BP	GO:0019359	nicotinamide nucleotide biosynthetic process	1/99	28/18614	0.138798	0.245447	0.179944	NAMPT	1
BP	GO:0019363	pyridine nucleotide biosynthetic process	1/99	28/18614	0.138798	0.245447	0.179944	NAMPT	1
BP	GO:0030325	adrenal gland development	1/99	28/18614	0.138798	0.245447	0.179944	CYP1B1	1
BP	GO:0035116	embryonic hindlimb morphogenesis	1/99	28/18614	0.138798	0.245447	0.179944	BMP4	1
BP	GO:0036037	CD8-positive, alpha-beta T cell activation	1/99	28/18614	0.138798	0.245447	0.179944	IRF1	1
BP	GO:0042104	positive regulation of activated T cell proliferation	1/99	28/18614	0.138798	0.245447	0.179944	TNFSF9	1
BP	GO:0045606	positive regulation of epidermal cell differentiation	1/99	28/18614	0.138798	0.245447	0.179944	BMP4	1
BP	GO:0045686	negative regulation of glial cell differentiation	1/99	28/18614	0.138798	0.245447	0.179944	HES1	1
BP	GO:0048679	regulation of axon regeneration	1/99	28/18614	0.138798	0.245447	0.179944	KLF4	1
BP	GO:0060512	prostate gland morphogenesis	1/99	28/18614	0.138798	0.245447	0.179944	BMP4	1
BP	GO:0071624	positive regulation of granulocyte chemotaxis	1/99	28/18614	0.138798	0.245447	0.179944	CD74	1
BP	GO:1903672	positive regulation of sprouting angiogenesis	1/99	28/18614	0.138798	0.245447	0.179944	KLF4	1
BP	GO:0000077	DNA damage checkpoint signaling	2/99	123/18614	0.139332	0.24571	0.180137	IER3/CDKN1A	2
BP	GO:0006413	translational initiation	2/99	123/18614	0.139332	0.24571	0.180137	PPP1R15A/EIF1	2
BP	GO:0022612	gland morphogenesis	2/99	123/18614	0.139332	0.24571	0.180137	TNFAIP3/BMP4	2
BP	GO:0061157	mRNA destabilization	2/99	123/18614	0.139332	0.24571	0.180137	ZFP36/BTG2	2
BP	GO:0002790	peptide secretion	3/99	243/18614	0.139628	0.246062	0.180394	HLA-DRB1/PIM3/CD74	3
BP	GO:0097237	cellular response to toxic substance	2/99	124/18614	0.141149	0.248571	0.182234	SOD2/TXN	2
BP	GO:0002832	negative regulation of response to biotic stimulus	2/99	125/18614	0.142971	0.249408	0.182848	TNFAIP3/TRIB1	2
BP	GO:0006690	icosanoid metabolic process	2/99	125/18614	0.142971	0.249408	0.182848	CYP1B1/CD74	2
BP	GO:0000305	response to oxygen radical	1/99	29/18614	0.143385	0.249408	0.182848	SOD2	1
BP	GO:0001562	response to protozoan	1/99	29/18614	0.143385	0.249408	0.182848	IER3	1
BP	GO:0003156	regulation of animal organ formation	1/99	29/18614	0.143385	0.249408	0.182848	BMP4	1
BP	GO:0009264	deoxyribonucleotide catabolic process	1/99	29/18614	0.143385	0.249408	0.182848	UPP1	1
BP	GO:0009648	photoperiodism	1/99	29/18614	0.143385	0.249408	0.182848	BHLHE40	1
BP	GO:0010575	positive regulation of vascular endothelial growth factor production	1/99	29/18614	0.143385	0.249408	0.182848	CYP1B1	1
BP	GO:0015868	purine ribonucleotide transport	1/99	29/18614	0.143385	0.249408	0.182848	SLC25A25	1
BP	GO:0030431	sleep	1/99	29/18614	0.143385	0.249408	0.182848	FOS	1
BP	GO:0031571	mitotic G1 DNA damage checkpoint signaling	1/99	29/18614	0.143385	0.249408	0.182848	CDKN1A	1
BP	GO:0044342	type B pancreatic cell proliferation	1/99	29/18614	0.143385	0.249408	0.182848	SERPINB1	1
BP	GO:0044819	mitotic G1/S transition checkpoint signaling	1/99	29/18614	0.143385	0.249408	0.182848	CDKN1A	1
BP	GO:0046386	deoxyribose phosphate catabolic process	1/99	29/18614	0.143385	0.249408	0.182848	UPP1	1
BP	GO:0060441	epithelial tube branching involved in lung morphogenesis	1/99	29/18614	0.143385	0.249408	0.182848	BMP4	1
BP	GO:1902175	regulation of oxidative stress-induced intrinsic apoptotic signaling pathway	1/99	29/18614	0.143385	0.249408	0.182848	SOD2	1
BP	GO:1903205	regulation of hydrogen peroxide-induced cell death	1/99	29/18614	0.143385	0.249408	0.182848	TXN	1
BP	GO:2000765	regulation of cytoplasmic translation	1/99	29/18614	0.143385	0.249408	0.182848	YBX3	1
BP	GO:0071695	anatomical structure maturation	3/99	247/18614	0.144546	0.25084	0.183897	RND1/HES1/DDIT3	3
BP	GO:0000956	nuclear-transcribed mRNA catabolic process	2/99	126/18614	0.144799	0.25084	0.183897	ZFP36/BTG2	2
BP	GO:0002688	regulation of leukocyte chemotaxis	2/99	126/18614	0.144799	0.25084	0.183897	CCL2/CD74	2
BP	GO:0003206	cardiac chamber morphogenesis	2/99	126/18614	0.144799	0.25084	0.183897	HES1/BMP4	2
BP	GO:0003231	cardiac ventricle development	2/99	126/18614	0.144799	0.25084	0.183897	HES1/BMP4	2
BP	GO:0045471	response to ethanol	2/99	126/18614	0.144799	0.25084	0.183897	SOD2/FOS	2
BP	GO:0035303	regulation of dephosphorylation	2/99	127/18614	0.146631	0.253031	0.185503	PPP1R15A/RCAN1	2
BP	GO:0050779	RNA destabilization	2/99	127/18614	0.146631	0.253031	0.185503	ZFP36/BTG2	2
BP	GO:0061014	positive regulation of mRNA catabolic process	2/99	127/18614	0.146631	0.253031	0.185503	ZFP36/BTG2	2
BP	GO:0002507	tolerance induction	1/99	30/18614	0.147948	0.253031	0.185503	TNFAIP3	1
BP	GO:0007202	activation of phospholipase C activity	1/99	30/18614	0.147948	0.253031	0.185503	SELE	1
BP	GO:0008209	androgen metabolic process	1/99	30/18614	0.147948	0.253031	0.185503	TIPARP	1
BP	GO:0009649	entrainment of circadian clock	1/99	30/18614	0.147948	0.253031	0.185503	BHLHE40	1
BP	GO:0034656	nucleobase-containing small molecule catabolic process	1/99	30/18614	0.147948	0.253031	0.185503	UPP1	1
BP	GO:0034698	response to gonadotropin	1/99	30/18614	0.147948	0.253031	0.185503	CYP1B1	1
BP	GO:0035066	positive regulation of histone acetylation	1/99	30/18614	0.147948	0.253031	0.185503	ARID5A	1
BP	GO:0035774	positive regulation of insulin secretion involved in cellular response to glucose stimulus	1/99	30/18614	0.147948	0.253031	0.185503	HLA-DRB1	1
BP	GO:0043094	cellular metabolic compound salvage	1/99	30/18614	0.147948	0.253031	0.185503	UPP1	1
BP	GO:0071108	protein K48-linked deubiquitination	1/99	30/18614	0.147948	0.253031	0.185503	TNFAIP3	1
BP	GO:0072539	T-helper 17 cell differentiation	1/99	30/18614	0.147948	0.253031	0.185503	JUNB	1
BP	GO:0097066	response to thyroid hormone	1/99	30/18614	0.147948	0.253031	0.185503	HES1	1
BP	GO:0097421	liver regeneration	1/99	30/18614	0.147948	0.253031	0.185503	HMOX1	1
BP	GO:1900027	regulation of ruffle assembly	1/99	30/18614	0.147948	0.253031	0.185503	TACSTD2	1
BP	GO:1900101	regulation of endoplasmic reticulum unfolded protein response	1/99	30/18614	0.147948	0.253031	0.185503	PPP1R15A	1
BP	GO:1901798	positive regulation of signal transduction by p53 class mediator	1/99	30/18614	0.147948	0.253031	0.185503	PMAIP1	1
BP	GO:0001649	osteoblast differentiation	3/99	250/18614	0.148271	0.253243	0.185659	CEBPD/JUNB/BMP4	3
BP	GO:0006959	humoral immune response	3/99	250/18614	0.148271	0.253243	0.185659	CCL2/HLA-DRB1/HLA-DQB1	3
BP	GO:0046683	response to organophosphorus	2/99	129/18614	0.150309	0.256381	0.187959	CYP1B1/FOS	2
BP	GO:2000027	regulation of animal organ morphogenesis	2/99	129/18614	0.150309	0.256381	0.187959	TACSTD2/BMP4	2
BP	GO:0045926	negative regulation of growth	3/99	252/18614	0.150773	0.256827	0.188287	CDKN1A/MT2A/BMP4	3
BP	GO:0097305	response to alcohol	3/99	252/18614	0.150773	0.256827	0.188287	SOD2/CYP1B1/FOS	3
BP	GO:0030218	erythrocyte differentiation	2/99	130/18614	0.152156	0.256832	0.18829	ZFP36/BMP4	2
BP	GO:0001958	endochondral ossification	1/99	31/18614	0.152487	0.256832	0.18829	BMP4	1
BP	GO:0003309	type B pancreatic cell differentiation	1/99	31/18614	0.152487	0.256832	0.18829	BMP4	1
BP	GO:0009218	pyrimidine ribonucleotide metabolic process	1/99	31/18614	0.152487	0.256832	0.18829	UPP1	1
BP	GO:0010039	response to iron ion	1/99	31/18614	0.152487	0.256832	0.18829	HMOX1	1
BP	GO:0010464	regulation of mesenchymal cell proliferation	1/99	31/18614	0.152487	0.256832	0.18829	BMP4	1
BP	GO:0032148	activation of protein kinase B activity	1/99	31/18614	0.152487	0.256832	0.18829	TXN	1
BP	GO:0033137	negative regulation of peptidyl-serine phosphorylation	1/99	31/18614	0.152487	0.256832	0.18829	GADD45A	1
BP	GO:0036075	replacement ossification	1/99	31/18614	0.152487	0.256832	0.18829	BMP4	1
BP	GO:0043304	regulation of mast cell degranulation	1/99	31/18614	0.152487	0.256832	0.18829	HMOX1	1
BP	GO:0045939	negative regulation of steroid metabolic process	1/99	31/18614	0.152487	0.256832	0.18829	INSIG1	1
BP	GO:0045948	positive regulation of translational initiation	1/99	31/18614	0.152487	0.256832	0.18829	PPP1R15A	1
BP	GO:0060325	face morphogenesis	1/99	31/18614	0.152487	0.256832	0.18829	TIPARP	1
BP	GO:0061311	cell surface receptor signaling pathway involved in heart development	1/99	31/18614	0.152487	0.256832	0.18829	BMP4	1
BP	GO:0070570	regulation of neuron projection regeneration	1/99	31/18614	0.152487	0.256832	0.18829	KLF4	1
BP	GO:0072525	pyridine-containing compound biosynthetic process	1/99	31/18614	0.152487	0.256832	0.18829	NAMPT	1
BP	GO:1903203	regulation of oxidative stress-induced neuron death	1/99	31/18614	0.152487	0.256832	0.18829	NCOA7	1
BP	GO:0010595	positive regulation of endothelial cell migration	2/99	131/18614	0.154007	0.259219	0.190041	HMOX1/BMP4	2
BP	GO:0050730	regulation of peptidyl-tyrosine phosphorylation	3/99	255/18614	0.15455	0.259791	0.19046	SOCS3/HES1/CD74	3
BP	GO:1903320	regulation of protein modification by small protein conjugation or removal	3/99	255/18614	0.15455	0.259791	0.19046	TNFAIP3/EGR1/DNAJA1	3
BP	GO:0006898	receptor-mediated endocytosis	3/99	256/18614	0.155816	0.260819	0.191213	SELE/ACKR3/SDCBP	3
BP	GO:0031570	DNA integrity checkpoint signaling	2/99	132/18614	0.155862	0.260819	0.191213	IER3/CDKN1A	2
BP	GO:0001516	prostaglandin biosynthetic process	1/99	32/18614	0.157003	0.260819	0.191213	CD74	1
BP	GO:0002862	negative regulation of inflammatory response to antigenic stimulus	1/99	32/18614	0.157003	0.260819	0.191213	HLA-DRB1	1
BP	GO:0006221	pyrimidine nucleotide biosynthetic process	1/99	32/18614	0.157003	0.260819	0.191213	UPP1	1
BP	GO:0010743	regulation of macrophage derived foam cell differentiation	1/99	32/18614	0.157003	0.260819	0.191213	NFKBIA	1
BP	GO:0034390	smooth muscle cell apoptotic process	1/99	32/18614	0.157003	0.260819	0.191213	SOD2	1
BP	GO:0034391	regulation of smooth muscle cell apoptotic process	1/99	32/18614	0.157003	0.260819	0.191213	SOD2	1
BP	GO:0035308	negative regulation of protein dephosphorylation	1/99	32/18614	0.157003	0.260819	0.191213	PPP1R15A	1
BP	GO:0035456	response to interferon-beta	1/99	32/18614	0.157003	0.260819	0.191213	IRF1	1
BP	GO:0045070	positive regulation of viral genome replication	1/99	32/18614	0.157003	0.260819	0.191213	IFIT1	1
BP	GO:0046457	prostanoid biosynthetic process	1/99	32/18614	0.157003	0.260819	0.191213	CD74	1
BP	GO:0046825	regulation of protein export from nucleus	1/99	32/18614	0.157003	0.260819	0.191213	TXN	1
BP	GO:0051503	adenine nucleotide transport	1/99	32/18614	0.157003	0.260819	0.191213	SLC25A25	1
BP	GO:0060055	angiogenesis involved in wound healing	1/99	32/18614	0.157003	0.260819	0.191213	TNFAIP3	1
BP	GO:0060544	regulation of necroptotic process	1/99	32/18614	0.157003	0.260819	0.191213	YBX3	1
BP	GO:0061037	negative regulation of cartilage development	1/99	32/18614	0.157003	0.260819	0.191213	BMP4	1
BP	GO:1903955	positive regulation of protein targeting to mitochondrion	1/99	32/18614	0.157003	0.260819	0.191213	RHOU	1
BP	GO:0048565	digestive tract development	2/99	134/18614	0.159586	0.264844	0.194165	HES1/BMP4	2
BP	GO:0015833	peptide transport	3/99	259/18614	0.159634	0.264844	0.194165	HLA-DRB1/PIM3/CD74	3
BP	GO:0043401	steroid hormone mediated signaling pathway	2/99	135/18614	0.161454	0.26517	0.194403	DNAJA1/BMP4	2
BP	GO:0002828	regulation of type 2 immune response	1/99	33/18614	0.161494	0.26517	0.194403	CD74	1
BP	GO:0033006	regulation of mast cell activation involved in immune response	1/99	33/18614	0.161494	0.26517	0.194403	HMOX1	1
BP	GO:0035459	vesicle cargo loading	1/99	33/18614	0.161494	0.26517	0.194403	INSIG1	1
BP	GO:0036314	response to sterol	1/99	33/18614	0.161494	0.26517	0.194403	INSIG1	1
BP	GO:0036474	cell death in response to hydrogen peroxide	1/99	33/18614	0.161494	0.26517	0.194403	TXN	1
BP	GO:0045684	positive regulation of epidermis development	1/99	33/18614	0.161494	0.26517	0.194403	BMP4	1
BP	GO:0048147	negative regulation of fibroblast proliferation	1/99	33/18614	0.161494	0.26517	0.194403	SOD2	1
BP	GO:0048710	regulation of astrocyte differentiation	1/99	33/18614	0.161494	0.26517	0.194403	HES1	1
BP	GO:0050858	negative regulation of antigen receptor-mediated signaling pathway	1/99	33/18614	0.161494	0.26517	0.194403	GBP1	1
BP	GO:0051497	negative regulation of stress fiber assembly	1/99	33/18614	0.161494	0.26517	0.194403	TACSTD2	1
BP	GO:0060122	inner ear receptor cell stereocilium organization	1/99	33/18614	0.161494	0.26517	0.194403	HES1	1
BP	GO:0061036	positive regulation of cartilage development	1/99	33/18614	0.161494	0.26517	0.194403	BMP4	1
BP	GO:1904893	negative regulation of receptor signaling pathway via STAT	1/99	33/18614	0.161494	0.26517	0.194403	SOCS3	1
BP	GO:1905207	regulation of cardiocyte differentiation	1/99	33/18614	0.161494	0.26517	0.194403	BMP4	1
BP	GO:1905476	negative regulation of protein localization to membrane	1/99	33/18614	0.161494	0.26517	0.194403	GBP1	1
BP	GO:0000086	G2/M transition of mitotic cell cycle	2/99	136/18614	0.163326	0.267834	0.196356	IER3/CDKN1A	2
BP	GO:0071333	cellular response to glucose stimulus	2/99	136/18614	0.163326	0.267834	0.196356	HLA-DRB1/PIM3	2
BP	GO:0003158	endothelium development	2/99	137/18614	0.165202	0.268699	0.196991	ICAM1/BMP4	2
BP	GO:0002021	response to dietary excess	1/99	34/18614	0.165961	0.268699	0.196991	SLC25A25	1
BP	GO:0006688	glycosphingolipid biosynthetic process	1/99	34/18614	0.165961	0.268699	0.196991	UGCG	1
BP	GO:0009156	ribonucleoside monophosphate biosynthetic process	1/99	34/18614	0.165961	0.268699	0.196991	UPP1	1
BP	GO:0010661	positive regulation of muscle cell apoptotic process	1/99	34/18614	0.165961	0.268699	0.196991	SOD2	1
BP	GO:0015865	purine nucleotide transport	1/99	34/18614	0.165961	0.268699	0.196991	SLC25A25	1
BP	GO:0016242	negative regulation of macroautophagy	1/99	34/18614	0.165961	0.268699	0.196991	HMOX1	1
BP	GO:0034121	regulation of toll-like receptor signaling pathway	1/99	34/18614	0.165961	0.268699	0.196991	IRF1	1
BP	GO:0034383	low-density lipoprotein particle clearance	1/99	34/18614	0.165961	0.268699	0.196991	HMOX1	1
BP	GO:0034405	response to fluid shear stress	1/99	34/18614	0.165961	0.268699	0.196991	KLF4	1
BP	GO:0036475	neuron death in response to oxidative stress	1/99	34/18614	0.165961	0.268699	0.196991	NCOA7	1
BP	GO:0050869	negative regulation of B cell activation	1/99	34/18614	0.165961	0.268699	0.196991	TNFAIP3	1
BP	GO:0051450	myoblast proliferation	1/99	34/18614	0.165961	0.268699	0.196991	FOS	1
BP	GO:0051973	positive regulation of telomerase activity	1/99	34/18614	0.165961	0.268699	0.196991	KLF4	1
BP	GO:0060317	cardiac epithelial to mesenchymal transition	1/99	34/18614	0.165961	0.268699	0.196991	OLFM1	1
BP	GO:0060563	neuroepithelial cell differentiation	1/99	34/18614	0.165961	0.268699	0.196991	HES1	1
BP	GO:0090022	regulation of neutrophil chemotaxis	1/99	34/18614	0.165961	0.268699	0.196991	CD74	1
BP	GO:0110110	positive regulation of animal organ morphogenesis	1/99	34/18614	0.165961	0.268699	0.196991	BMP4	1
BP	GO:1901658	glycosyl compound catabolic process	1/99	34/18614	0.165961	0.268699	0.196991	UPP1	1
BP	GO:1901797	negative regulation of signal transduction by p53 class mediator	1/99	34/18614	0.165961	0.268699	0.196991	CD74	1
BP	GO:0008360	regulation of cell shape	2/99	138/18614	0.167082	0.270171	0.19807	CCL2/RHOU	2
BP	GO:0071331	cellular response to hexose stimulus	2/99	138/18614	0.167082	0.270171	0.19807	HLA-DRB1/PIM3	2
BP	GO:0003018	vascular process in circulatory system	3/99	265/18614	0.167354	0.270439	0.198266	C2CD4B/SOD2/AKAP12	3
BP	GO:0090090	negative regulation of canonical Wnt signaling pathway	2/99	139/18614	0.168966	0.272777	0.19998	EGR1/DDIT3	2
BP	GO:0001893	maternal placenta development	1/99	35/18614	0.170405	0.272777	0.19998	JUNB	1
BP	GO:0002719	negative regulation of cytokine production involved in immune response	1/99	35/18614	0.170405	0.272777	0.19998	HMOX1	1
BP	GO:0009119	ribonucleoside metabolic process	1/99	35/18614	0.170405	0.272777	0.19998	UPP1	1
BP	GO:0010923	negative regulation of phosphatase activity	1/99	35/18614	0.170405	0.272777	0.19998	PPP1R15A	1
BP	GO:0031128	developmental induction	1/99	35/18614	0.170405	0.272777	0.19998	BMP4	1
BP	GO:0035137	hindlimb morphogenesis	1/99	35/18614	0.170405	0.272777	0.19998	BMP4	1
BP	GO:0051968	positive regulation of synaptic transmission, glutamatergic	1/99	35/18614	0.170405	0.272777	0.19998	CCL2	1
BP	GO:0061081	positive regulation of myeloid leukocyte cytokine production involved in immune response	1/99	35/18614	0.170405	0.272777	0.19998	CD74	1
BP	GO:0062098	regulation of programmed necrotic cell death	1/99	35/18614	0.170405	0.272777	0.19998	YBX3	1
BP	GO:0070528	protein kinase C signaling	1/99	35/18614	0.170405	0.272777	0.19998	AKAP12	1
BP	GO:0071398	cellular response to fatty acid	1/99	35/18614	0.170405	0.272777	0.19998	HES1	1
BP	GO:0090050	positive regulation of cell migration involved in sprouting angiogenesis	1/99	35/18614	0.170405	0.272777	0.19998	HMOX1	1
BP	GO:0090162	establishment of epithelial cell polarity	1/99	35/18614	0.170405	0.272777	0.19998	HES1	1
BP	GO:1902253	regulation of intrinsic apoptotic signaling pathway by p53 class mediator	1/99	35/18614	0.170405	0.272777	0.19998	CD74	1
BP	GO:0007093	mitotic cell cycle checkpoint signaling	2/99	140/18614	0.170854	0.272981	0.200129	IER3/CDKN1A	2
BP	GO:0009799	specification of symmetry	2/99	140/18614	0.170854	0.272981	0.200129	DDIT3/BMP4	2
BP	GO:0071326	cellular response to monosaccharide stimulus	2/99	140/18614	0.170854	0.272981	0.200129	HLA-DRB1/PIM3	2
BP	GO:0006402	mRNA catabolic process	3/99	268/18614	0.171255	0.273451	0.200474	ZFP36/BTG2/YBX3	3
BP	GO:0032434	regulation of proteasomal ubiquitin-dependent protein catabolic process	2/99	141/18614	0.172745	0.275657	0.202091	TRIB1/SDCBP	2
BP	GO:0021537	telencephalon development	3/99	270/18614	0.173871	0.276383	0.202624	HES1/BTG2/BMP4	3
BP	GO:0002068	glandular epithelial cell development	1/99	36/18614	0.174826	0.276383	0.202624	BMP4	1
BP	GO:0003161	cardiac conduction system development	1/99	36/18614	0.174826	0.276383	0.202624	BMP4	1
BP	GO:0010737	protein kinase A signaling	1/99	36/18614	0.174826	0.276383	0.202624	AKAP12	1
BP	GO:0010922	positive regulation of phosphatase activity	1/99	36/18614	0.174826	0.276383	0.202624	PPP1R15A	1
BP	GO:0032232	negative regulation of actin filament bundle assembly	1/99	36/18614	0.174826	0.276383	0.202624	TACSTD2	1
BP	GO:0033687	osteoblast proliferation	1/99	36/18614	0.174826	0.276383	0.202624	JUNB	1
BP	GO:0048261	negative regulation of receptor-mediated endocytosis	1/99	36/18614	0.174826	0.276383	0.202624	SDCBP	1
BP	GO:0048730	epidermis morphogenesis	1/99	36/18614	0.174826	0.276383	0.202624	KLF4	1
BP	GO:0050687	negative regulation of defense response to virus	1/99	36/18614	0.174826	0.276383	0.202624	TNFAIP3	1
BP	GO:0050931	pigment cell differentiation	1/99	36/18614	0.174826	0.276383	0.202624	SOD2	1
BP	GO:0060218	hematopoietic stem cell differentiation	1/99	36/18614	0.174826	0.276383	0.202624	ZFP36	1
BP	GO:1903749	positive regulation of establishment of protein localization to mitochondrion	1/99	36/18614	0.174826	0.276383	0.202624	RHOU	1
BP	GO:1905332	positive regulation of morphogenesis of an epithelium	1/99	36/18614	0.174826	0.276383	0.202624	BMP4	1
BP	GO:2000758	positive regulation of peptidyl-lysine acetylation	1/99	36/18614	0.174826	0.276383	0.202624	ARID5A	1
BP	GO:0014074	response to purine-containing compound	2/99	143/18614	0.176538	0.278743	0.204354	CYP1B1/FOS	2
BP	GO:0033135	regulation of peptidyl-serine phosphorylation	2/99	143/18614	0.176538	0.278743	0.204354	TXN/GADD45A	2
BP	GO:0008584	male gonad development	2/99	144/18614	0.178439	0.279522	0.204925	CYP1B1/YBX3	2
BP	GO:0098754	detoxification	2/99	144/18614	0.178439	0.279522	0.204925	SOD2/TXN	2
BP	GO:0008207	C21-steroid hormone metabolic process	1/99	37/18614	0.179223	0.279522	0.204925	EGR1	1
BP	GO:0010092	specification of animal organ identity	1/99	37/18614	0.179223	0.279522	0.204925	BMP4	1
BP	GO:0010934	macrophage cytokine production	1/99	37/18614	0.179223	0.279522	0.204925	CD74	1
BP	GO:0010935	regulation of macrophage cytokine production	1/99	37/18614	0.179223	0.279522	0.204925	CD74	1
BP	GO:0032094	response to food	1/99	37/18614	0.179223	0.279522	0.204925	SLC25A25	1
BP	GO:0035909	aorta morphogenesis	1/99	37/18614	0.179223	0.279522	0.204925	HES1	1
BP	GO:0044319	wound healing, spreading of cells	1/99	37/18614	0.179223	0.279522	0.204925	LRG1	1
BP	GO:0045746	negative regulation of Notch signaling pathway	1/99	37/18614	0.179223	0.279522	0.204925	NFKBIA	1
BP	GO:0045920	negative regulation of exocytosis	1/99	37/18614	0.179223	0.279522	0.204925	HMOX1	1
BP	GO:0046466	membrane lipid catabolic process	1/99	37/18614	0.179223	0.279522	0.204925	CYP1B1	1
BP	GO:0048741	skeletal muscle fiber development	1/99	37/18614	0.179223	0.279522	0.204925	RCAN1	1
BP	GO:0060323	head morphogenesis	1/99	37/18614	0.179223	0.279522	0.204925	TIPARP	1
BP	GO:0070536	protein K63-linked deubiquitination	1/99	37/18614	0.179223	0.279522	0.204925	TNFAIP3	1
BP	GO:0072528	pyrimidine-containing compound biosynthetic process	1/99	37/18614	0.179223	0.279522	0.204925	UPP1	1
BP	GO:0090505	epiboly involved in wound healing	1/99	37/18614	0.179223	0.279522	0.204925	LRG1	1
BP	GO:0097345	mitochondrial outer membrane permeabilization	1/99	37/18614	0.179223	0.279522	0.204925	IER3	1
BP	GO:0120033	negative regulation of plasma membrane bounded cell projection assembly	1/99	37/18614	0.179223	0.279522	0.204925	TACSTD2	1
BP	GO:2000279	negative regulation of DNA biosynthetic process	1/99	37/18614	0.179223	0.279522	0.204925	CDKN1A	1
BP	GO:0046546	development of primary male sexual characteristics	2/99	145/18614	0.180344	0.281098	0.20608	CYP1B1/YBX3	2
BP	GO:0007611	learning or memory	3/99	276/18614	0.181786	0.282884	0.20739	BTG2/FOS/RCAN1	3
BP	GO:0042113	B cell activation	3/99	276/18614	0.181786	0.282884	0.20739	CDKN1A/TNFAIP3/CD74	3
BP	GO:0055123	digestive system development	2/99	146/18614	0.182251	0.282884	0.20739	HES1/BMP4	2
BP	GO:0062013	positive regulation of small molecule metabolic process	2/99	146/18614	0.182251	0.282884	0.20739	CD74/PMAIP1	2
BP	GO:0003180	aortic valve morphogenesis	1/99	38/18614	0.183597	0.282884	0.20739	BMP4	1
BP	GO:0009595	detection of biotic stimulus	1/99	38/18614	0.183597	0.282884	0.20739	HLA-DRB1	1
BP	GO:0010742	macrophage derived foam cell differentiation	1/99	38/18614	0.183597	0.282884	0.20739	NFKBIA	1
BP	GO:0032373	positive regulation of sterol transport	1/99	38/18614	0.183597	0.282884	0.20739	NFKBIA	1
BP	GO:0032376	positive regulation of cholesterol transport	1/99	38/18614	0.183597	0.282884	0.20739	NFKBIA	1
BP	GO:0032435	negative regulation of proteasomal ubiquitin-dependent protein catabolic process	1/99	38/18614	0.183597	0.282884	0.20739	SDCBP	1
BP	GO:0032717	negative regulation of interleukin-8 production	1/99	38/18614	0.183597	0.282884	0.20739	KLF4	1
BP	GO:0032728	positive regulation of interferon-beta production	1/99	38/18614	0.183597	0.282884	0.20739	IRF1	1
BP	GO:0043368	positive T cell selection	1/99	38/18614	0.183597	0.282884	0.20739	CD74	1
BP	GO:0045923	positive regulation of fatty acid metabolic process	1/99	38/18614	0.183597	0.282884	0.20739	CD74	1
BP	GO:0046676	negative regulation of insulin secretion	1/99	38/18614	0.183597	0.282884	0.20739	PIM3	1
BP	GO:0051385	response to mineralocorticoid	1/99	38/18614	0.183597	0.282884	0.20739	FOS	1
BP	GO:0072529	pyrimidine-containing compound catabolic process	1/99	38/18614	0.183597	0.282884	0.20739	UPP1	1
BP	GO:0090504	epiboly	1/99	38/18614	0.183597	0.282884	0.20739	LRG1	1
BP	GO:0140894	endolysosomal toll-like receptor signaling pathway	1/99	38/18614	0.183597	0.282884	0.20739	TNFAIP3	1
BP	GO:0045667	regulation of osteoblast differentiation	2/99	147/18614	0.184162	0.283412	0.207777	CEBPD/BMP4	2
BP	GO:0120161	regulation of cold-induced thermogenesis	2/99	147/18614	0.184162	0.283412	0.207777	G0S2/DDIT3	2
BP	GO:0017015	regulation of transforming growth factor beta receptor signaling pathway	2/99	148/18614	0.186076	0.286012	0.209683	LRG1/SDCBP	2
BP	GO:0106106	cold-induced thermogenesis	2/99	148/18614	0.186076	0.286012	0.209683	G0S2/DDIT3	2
BP	GO:0006862	nucleotide transport	1/99	39/18614	0.187948	0.287331	0.21065	SLC25A25	1
BP	GO:0030851	granulocyte differentiation	1/99	39/18614	0.187948	0.287331	0.21065	TRIB1	1
BP	GO:0032350	regulation of hormone metabolic process	1/99	39/18614	0.187948	0.287331	0.21065	EGR1	1
BP	GO:0045616	regulation of keratinocyte differentiation	1/99	39/18614	0.187948	0.287331	0.21065	ZFP36	1
BP	GO:0046329	negative regulation of JNK cascade	1/99	39/18614	0.187948	0.287331	0.21065	DNAJA1	1
BP	GO:0060251	regulation of glial cell proliferation	1/99	39/18614	0.187948	0.287331	0.21065	HES1	1
BP	GO:0060390	regulation of SMAD protein signal transduction	1/99	39/18614	0.187948	0.287331	0.21065	BMP4	1
BP	GO:0070232	regulation of T cell apoptotic process	1/99	39/18614	0.187948	0.287331	0.21065	BMP4	1
BP	GO:0090077	foam cell differentiation	1/99	39/18614	0.187948	0.287331	0.21065	NFKBIA	1
BP	GO:0050768	negative regulation of neurogenesis	2/99	150/18614	0.189912	0.290159	0.212724	HES1/BTG2	2
BP	GO:0007548	sex differentiation	3/99	283/18614	0.191141	0.291328	0.21358	CYP1B1/TIPARP/YBX3	3
BP	GO:0010821	regulation of mitochondrion organization	2/99	151/18614	0.191834	0.291328	0.21358	IER3/PMAIP1	2
BP	GO:0016525	negative regulation of angiogenesis	2/99	151/18614	0.191834	0.291328	0.21358	KLF4/GADD45A	2
BP	GO:0044839	cell cycle G2/M phase transition	2/99	151/18614	0.191834	0.291328	0.21358	IER3/CDKN1A	2
BP	GO:1903844	regulation of cellular response to transforming growth factor beta stimulus	2/99	151/18614	0.191834	0.291328	0.21358	LRG1/SDCBP	2
BP	GO:0010762	regulation of fibroblast migration	1/99	40/18614	0.192276	0.291328	0.21358	AKAP12	1
BP	GO:0010863	positive regulation of phospholipase C activity	1/99	40/18614	0.192276	0.291328	0.21358	SELE	1
BP	GO:0042092	type 2 immune response	1/99	40/18614	0.192276	0.291328	0.21358	CD74	1
BP	GO:0045922	negative regulation of fatty acid metabolic process	1/99	40/18614	0.192276	0.291328	0.21358	INSIG1	1
BP	GO:0046627	negative regulation of insulin receptor signaling pathway	1/99	40/18614	0.192276	0.291328	0.21358	SOCS3	1
BP	GO:0070884	regulation of calcineurin-NFAT signaling cascade	1/99	40/18614	0.192276	0.291328	0.21358	RCAN1	1
BP	GO:0071634	regulation of transforming growth factor beta production	1/99	40/18614	0.192276	0.291328	0.21358	LRRC32	1
BP	GO:1901031	regulation of response to reactive oxygen species	1/99	40/18614	0.192276	0.291328	0.21358	TXN	1
BP	GO:1901998	toxin transport	1/99	40/18614	0.192276	0.291328	0.21358	DNAJA1	1
BP	GO:0007612	learning	2/99	152/18614	0.193759	0.293052	0.214845	BTG2/FOS	2
BP	GO:0010675	regulation of cellular carbohydrate metabolic process	2/99	152/18614	0.193759	0.293052	0.214845	IER3/PMAIP1	2
BP	GO:0071322	cellular response to carbohydrate stimulus	2/99	152/18614	0.193759	0.293052	0.214845	HLA-DRB1/PIM3	2
BP	GO:0001503	ossification	4/99	429/18614	0.19482	0.294482	0.215893	CEBPD/JUNB/KLF10/BMP4	4
BP	GO:0006352	DNA-templated transcription initiation	2/99	153/18614	0.195687	0.295442	0.216596	NFKBIA/JUN	2
BP	GO:2000181	negative regulation of blood vessel morphogenesis	2/99	153/18614	0.195687	0.295442	0.216596	KLF4/GADD45A	2
BP	GO:0014904	myotube cell development	1/99	41/18614	0.196581	0.295917	0.216944	RCAN1	1
BP	GO:0032965	regulation of collagen biosynthetic process	1/99	41/18614	0.196581	0.295917	0.216944	BMP4	1
BP	GO:0048246	macrophage chemotaxis	1/99	41/18614	0.196581	0.295917	0.216944	CCL2	1
BP	GO:0050892	intestinal absorption	1/99	41/18614	0.196581	0.295917	0.216944	UGCG	1
BP	GO:0106056	regulation of calcineurin-mediated signaling	1/99	41/18614	0.196581	0.295917	0.216944	RCAN1	1
BP	GO:0050729	positive regulation of inflammatory response	2/99	154/18614	0.197617	0.297124	0.21783	C2CD4B/NFKBIA	2
BP	GO:1901343	negative regulation of vasculature development	2/99	154/18614	0.197617	0.297124	0.21783	KLF4/GADD45A	2
BP	GO:0016125	sterol metabolic process	2/99	155/18614	0.199549	0.299676	0.219701	INSIG1/CYP1B1	2
BP	GO:0060041	retina development in camera-type eye	2/99	155/18614	0.199549	0.299676	0.219701	HES1/CYP1B1	2
BP	GO:0009124	nucleoside monophosphate biosynthetic process	1/99	42/18614	0.200864	0.300589	0.22037	UPP1	1
BP	GO:0045124	regulation of bone resorption	1/99	42/18614	0.200864	0.300589	0.22037	TNFAIP3	1
BP	GO:0046688	response to copper ion	1/99	42/18614	0.200864	0.300589	0.22037	MT2A	1
BP	GO:0050691	regulation of defense response to virus by host	1/99	42/18614	0.200864	0.300589	0.22037	TNFAIP3	1
BP	GO:1900077	negative regulation of cellular response to insulin stimulus	1/99	42/18614	0.200864	0.300589	0.22037	SOCS3	1
BP	GO:1900274	regulation of phospholipase C activity	1/99	42/18614	0.200864	0.300589	0.22037	SELE	1
BP	GO:0051961	negative regulation of nervous system development	2/99	156/18614	0.201484	0.301163	0.220791	HES1/BTG2	2
BP	GO:1903531	negative regulation of secretion by cell	2/99	156/18614	0.201484	0.301163	0.220791	PIM3/HMOX1	2
BP	GO:0001678	intracellular glucose homeostasis	2/99	157/18614	0.203421	0.302525	0.221789	HLA-DRB1/PIM3	2
BP	GO:0048754	branching morphogenesis of an epithelial tube	2/99	157/18614	0.203421	0.302525	0.221789	TACSTD2/BMP4	2
BP	GO:0003176	aortic valve development	1/99	43/18614	0.205124	0.302525	0.221789	BMP4	1
BP	GO:0009394	2'-deoxyribonucleotide metabolic process	1/99	43/18614	0.205124	0.302525	0.221789	UPP1	1
BP	GO:0010463	mesenchymal cell proliferation	1/99	43/18614	0.205124	0.302525	0.221789	BMP4	1
BP	GO:0010907	positive regulation of glucose metabolic process	1/99	43/18614	0.205124	0.302525	0.221789	PMAIP1	1
BP	GO:0016601	Rac protein signal transduction	1/99	43/18614	0.205124	0.302525	0.221789	RHOU	1
BP	GO:0019674	NAD metabolic process	1/99	43/18614	0.205124	0.302525	0.221789	NAMPT	1
BP	GO:0021879	forebrain neuron differentiation	1/99	43/18614	0.205124	0.302525	0.221789	HES1	1
BP	GO:0030501	positive regulation of bone mineralization	1/99	43/18614	0.205124	0.302525	0.221789	BMP4	1
BP	GO:0031670	cellular response to nutrient	1/99	43/18614	0.205124	0.302525	0.221789	HMOX1	1
BP	GO:0031952	regulation of protein autophosphorylation	1/99	43/18614	0.205124	0.302525	0.221789	JUN	1
BP	GO:0032735	positive regulation of interleukin-12 production	1/99	43/18614	0.205124	0.302525	0.221789	IRF1	1
BP	GO:0042554	superoxide anion generation	1/99	43/18614	0.205124	0.302525	0.221789	SOD2	1
BP	GO:0045687	positive regulation of glial cell differentiation	1/99	43/18614	0.205124	0.302525	0.221789	HES1	1
BP	GO:0048713	regulation of oligodendrocyte differentiation	1/99	43/18614	0.205124	0.302525	0.221789	HES1	1
BP	GO:0060428	lung epithelium development	1/99	43/18614	0.205124	0.302525	0.221789	BMP4	1
BP	GO:0071548	response to dexamethasone	1/99	43/18614	0.205124	0.302525	0.221789	CYP1B1	1
BP	GO:0071604	transforming growth factor beta production	1/99	43/18614	0.205124	0.302525	0.221789	LRRC32	1
BP	GO:0090114	COPII-coated vesicle budding	1/99	43/18614	0.205124	0.302525	0.221789	INSIG1	1
BP	GO:0090278	negative regulation of peptide hormone secretion	1/99	43/18614	0.205124	0.302525	0.221789	PIM3	1
BP	GO:0097178	ruffle assembly	1/99	43/18614	0.205124	0.302525	0.221789	TACSTD2	1
BP	GO:1902110	positive regulation of mitochondrial membrane permeability involved in apoptotic process	1/99	43/18614	0.205124	0.302525	0.221789	IER3	1
BP	GO:0120254	olefinic compound metabolic process	2/99	158/18614	0.20536	0.302698	0.221916	EGR1/CYP1B1	2
BP	GO:0048562	embryonic organ morphogenesis	3/99	294/18614	0.206084	0.30359	0.22257	HES1/INSIG1/BMP4	3
BP	GO:0010951	negative regulation of endopeptidase activity	2/99	160/18614	0.209244	0.305593	0.224039	SERPINB1/KLF4	2
BP	GO:0009262	deoxyribonucleotide metabolic process	1/99	44/18614	0.209361	0.305593	0.224039	UPP1	1
BP	GO:0019692	deoxyribose phosphate metabolic process	1/99	44/18614	0.209361	0.305593	0.224039	UPP1	1
BP	GO:0033003	regulation of mast cell activation	1/99	44/18614	0.209361	0.305593	0.224039	HMOX1	1
BP	GO:0042181	ketone biosynthetic process	1/99	44/18614	0.209361	0.305593	0.224039	EGR1	1
BP	GO:0043029	T cell homeostasis	1/99	44/18614	0.209361	0.305593	0.224039	PMAIP1	1
BP	GO:0045214	sarcomere organization	1/99	44/18614	0.209361	0.305593	0.224039	CSRP2	1
BP	GO:0046640	regulation of alpha-beta T cell proliferation	1/99	44/18614	0.209361	0.305593	0.224039	IRF1	1
BP	GO:0048512	circadian behavior	1/99	44/18614	0.209361	0.305593	0.224039	EGR1	1
BP	GO:0050856	regulation of T cell receptor signaling pathway	1/99	44/18614	0.209361	0.305593	0.224039	GBP1	1
BP	GO:0060119	inner ear receptor cell development	1/99	44/18614	0.209361	0.305593	0.224039	HES1	1
BP	GO:0090051	negative regulation of cell migration involved in sprouting angiogenesis	1/99	44/18614	0.209361	0.305593	0.224039	KLF4	1
BP	GO:0120178	steroid hormone biosynthetic process	1/99	44/18614	0.209361	0.305593	0.224039	EGR1	1
BP	GO:1903214	regulation of protein targeting to mitochondrion	1/99	44/18614	0.209361	0.305593	0.224039	RHOU	1
BP	GO:1903573	negative regulation of response to endoplasmic reticulum stress	1/99	44/18614	0.209361	0.305593	0.224039	PPP1R15A	1
BP	GO:1904646	cellular response to amyloid-beta	1/99	44/18614	0.209361	0.305593	0.224039	ICAM1	1
BP	GO:0051146	striated muscle cell differentiation	3/99	297/18614	0.210207	0.306651	0.224814	CSRP2/RCAN1/BMP4	3
BP	GO:0006633	fatty acid biosynthetic process	2/99	161/18614	0.211189	0.307207	0.225221	INSIG1/CD74	2
BP	GO:0035051	cardiocyte differentiation	2/99	161/18614	0.211189	0.307207	0.225221	HES1/BMP4	2
BP	GO:0051017	actin filament bundle assembly	2/99	161/18614	0.211189	0.307207	0.225221	TACSTD2/PDLIM1	2
BP	GO:0051147	regulation of muscle cell differentiation	2/99	161/18614	0.211189	0.307207	0.225221	SOD2/BMP4	2
BP	GO:1990845	adaptive thermogenesis	2/99	161/18614	0.211189	0.307207	0.225221	G0S2/DDIT3	2
BP	GO:0010677	negative regulation of cellular carbohydrate metabolic process	1/99	45/18614	0.213576	0.309267	0.226732	IER3	1
BP	GO:0014014	negative regulation of gliogenesis	1/99	45/18614	0.213576	0.309267	0.226732	HES1	1
BP	GO:0031295	T cell costimulation	1/99	45/18614	0.213576	0.309267	0.226732	MAP3K8	1
BP	GO:0033173	calcineurin-NFAT signaling cascade	1/99	45/18614	0.213576	0.309267	0.226732	RCAN1	1
BP	GO:0048701	embryonic cranial skeleton morphogenesis	1/99	45/18614	0.213576	0.309267	0.226732	BMP4	1
BP	GO:0060443	mammary gland morphogenesis	1/99	45/18614	0.213576	0.309267	0.226732	BMP4	1
BP	GO:1902686	mitochondrial outer membrane permeabilization involved in programmed cell death	1/99	45/18614	0.213576	0.309267	0.226732	IER3	1
BP	GO:1902692	regulation of neuroblast proliferation	1/99	45/18614	0.213576	0.309267	0.226732	BTG2	1
BP	GO:0034655	nucleobase-containing compound catabolic process	4/99	447/18614	0.214612	0.31059	0.227702	ZFP36/BTG2/YBX3/UPP1	4
BP	GO:0021915	neural tube development	2/99	163/18614	0.215085	0.310923	0.227946	HES1/BMP4	2
BP	GO:0050796	regulation of insulin secretion	2/99	163/18614	0.215085	0.310923	0.227946	HLA-DRB1/PIM3	2
BP	GO:0007622	rhythmic behavior	1/99	46/18614	0.217769	0.313028	0.229489	EGR1	1
BP	GO:0010712	regulation of collagen metabolic process	1/99	46/18614	0.217769	0.313028	0.229489	BMP4	1
BP	GO:0014911	positive regulation of smooth muscle cell migration	1/99	46/18614	0.217769	0.313028	0.229489	CYP1B1	1
BP	GO:0035305	negative regulation of dephosphorylation	1/99	46/18614	0.217769	0.313028	0.229489	PPP1R15A	1
BP	GO:0035307	positive regulation of protein dephosphorylation	1/99	46/18614	0.217769	0.313028	0.229489	PPP1R15A	1
BP	GO:0042168	heme metabolic process	1/99	46/18614	0.217769	0.313028	0.229489	HMOX1	1
BP	GO:0042551	neuron maturation	1/99	46/18614	0.217769	0.313028	0.229489	RND1	1
BP	GO:0070266	necroptotic process	1/99	46/18614	0.217769	0.313028	0.229489	YBX3	1
BP	GO:1990090	cellular response to nerve growth factor stimulus	1/99	46/18614	0.217769	0.313028	0.229489	HES1	1
BP	GO:2000273	positive regulation of signaling receptor activity	1/99	46/18614	0.217769	0.313028	0.229489	CCL2	1
BP	GO:0031331	positive regulation of cellular catabolic process	4/99	450/18614	0.217965	0.313133	0.229566	ZFP36/BTG2/TRIB1/HMOX1	4
BP	GO:0061572	actin filament bundle organization	2/99	165/18614	0.218988	0.314426	0.230514	TACSTD2/PDLIM1	2
BP	GO:0003205	cardiac chamber development	2/99	166/18614	0.220942	0.315115	0.231019	HES1/BMP4	2
BP	GO:1903313	positive regulation of mRNA metabolic process	2/99	166/18614	0.220942	0.315115	0.231019	ZFP36/BTG2	2
BP	GO:0001774	microglial cell activation	1/99	47/18614	0.22194	0.315115	0.231019	JUN	1
BP	GO:0002701	negative regulation of production of molecular mediator of immune response	1/99	47/18614	0.22194	0.315115	0.231019	HMOX1	1
BP	GO:0002861	regulation of inflammatory response to antigenic stimulus	1/99	47/18614	0.22194	0.315115	0.231019	HLA-DRB1	1
BP	GO:0016339	calcium-dependent cell-cell adhesion via plasma membrane cell adhesion molecules	1/99	47/18614	0.22194	0.315115	0.231019	SELP	1
BP	GO:0021575	hindbrain morphogenesis	1/99	47/18614	0.22194	0.315115	0.231019	HES1	1
BP	GO:0030521	androgen receptor signaling pathway	1/99	47/18614	0.22194	0.315115	0.231019	DNAJA1	1
BP	GO:0031294	lymphocyte costimulation	1/99	47/18614	0.22194	0.315115	0.231019	MAP3K8	1
BP	GO:0035196	miRNA processing	1/99	47/18614	0.22194	0.315115	0.231019	BMP4	1
BP	GO:0043277	apoptotic cell clearance	1/99	47/18614	0.22194	0.315115	0.231019	CCL2	1
BP	GO:0045601	regulation of endothelial cell differentiation	1/99	47/18614	0.22194	0.315115	0.231019	BMP4	1
BP	GO:0045646	regulation of erythrocyte differentiation	1/99	47/18614	0.22194	0.315115	0.231019	ZFP36	1
BP	GO:0046633	alpha-beta T cell proliferation	1/99	47/18614	0.22194	0.315115	0.231019	IRF1	1
BP	GO:0048286	lung alveolus development	1/99	47/18614	0.22194	0.315115	0.231019	BMP4	1
BP	GO:0051972	regulation of telomerase activity	1/99	47/18614	0.22194	0.315115	0.231019	KLF4	1
BP	GO:0090199	regulation of release of cytochrome c from mitochondria	1/99	47/18614	0.22194	0.315115	0.231019	PMAIP1	1
BP	GO:0120163	negative regulation of cold-induced thermogenesis	1/99	47/18614	0.22194	0.315115	0.231019	DDIT3	1
BP	GO:1901985	positive regulation of protein acetylation	1/99	47/18614	0.22194	0.315115	0.231019	ARID5A	1
BP	GO:1905314	semi-lunar valve development	1/99	47/18614	0.22194	0.315115	0.231019	BMP4	1
BP	GO:0046661	male sex differentiation	2/99	168/18614	0.224854	0.31747	0.232746	CYP1B1/YBX3	2
BP	GO:0043588	skin development	3/99	308/18614	0.225475	0.31747	0.232746	ZFP36/UGCG/KLF4	3
BP	GO:1901987	regulation of cell cycle phase transition	4/99	457/18614	0.225845	0.31747	0.232746	CCL2/IER3/CDKN1A/KLF4	4
BP	GO:0002673	regulation of acute inflammatory response	1/99	48/18614	0.226088	0.31747	0.232746	C2CD4B	1
BP	GO:0003044	regulation of systemic arterial blood pressure mediated by a chemical signal	1/99	48/18614	0.226088	0.31747	0.232746	SOD2	1
BP	GO:0006110	regulation of glycolytic process	1/99	48/18614	0.226088	0.31747	0.232746	IER3	1
BP	GO:0030850	prostate gland development	1/99	48/18614	0.226088	0.31747	0.232746	BMP4	1
BP	GO:0032527	protein exit from endoplasmic reticulum	1/99	48/18614	0.226088	0.31747	0.232746	INSIG1	1
BP	GO:0035094	response to nicotine	1/99	48/18614	0.226088	0.31747	0.232746	HMOX1	1
BP	GO:0035794	positive regulation of mitochondrial membrane permeability	1/99	48/18614	0.226088	0.31747	0.232746	IER3	1
BP	GO:0035850	epithelial cell differentiation involved in kidney development	1/99	48/18614	0.226088	0.31747	0.232746	BMP4	1
BP	GO:0042311	vasodilation	1/99	48/18614	0.226088	0.31747	0.232746	SOD2	1
BP	GO:0043300	regulation of leukocyte degranulation	1/99	48/18614	0.226088	0.31747	0.232746	HMOX1	1
BP	GO:0045747	positive regulation of Notch signaling pathway	1/99	48/18614	0.226088	0.31747	0.232746	HES1	1
BP	GO:0048066	developmental pigmentation	1/99	48/18614	0.226088	0.31747	0.232746	SOD2	1
BP	GO:0048538	thymus development	1/99	48/18614	0.226088	0.31747	0.232746	HES1	1
BP	GO:0060976	coronary vasculature development	1/99	48/18614	0.226088	0.31747	0.232746	BMP4	1
BP	GO:1903426	regulation of reactive oxygen species biosynthetic process	1/99	48/18614	0.226088	0.31747	0.232746	SOD2	1
BP	GO:1903587	regulation of blood vessel endothelial cell proliferation involved in sprouting angiogenesis	1/99	48/18614	0.226088	0.31747	0.232746	HMOX1	1
BP	GO:1990089	response to nerve growth factor	1/99	48/18614	0.226088	0.31747	0.232746	HES1	1
BP	GO:0007568	aging	2/99	169/18614	0.226812	0.318311	0.233362	SOD2/FOS	2
BP	GO:1903034	regulation of response to wounding	2/99	170/18614	0.228771	0.320884	0.235249	TNFAIP3/KLF4	2
BP	GO:0009261	ribonucleotide catabolic process	1/99	49/18614	0.230215	0.321143	0.235438	UPP1	1
BP	GO:0010171	body morphogenesis	1/99	49/18614	0.230215	0.321143	0.235438	TIPARP	1
BP	GO:0033628	regulation of cell adhesion mediated by integrin	1/99	49/18614	0.230215	0.321143	0.235438	CYP1B1	1
BP	GO:0046850	regulation of bone remodeling	1/99	49/18614	0.230215	0.321143	0.235438	TNFAIP3	1
BP	GO:0061028	establishment of endothelial barrier	1/99	49/18614	0.230215	0.321143	0.235438	ICAM1	1
BP	GO:0071470	cellular response to osmotic stress	1/99	49/18614	0.230215	0.321143	0.235438	YBX3	1
BP	GO:0097720	calcineurin-mediated signaling	1/99	49/18614	0.230215	0.321143	0.235438	RCAN1	1
BP	GO:0099054	presynapse assembly	1/99	49/18614	0.230215	0.321143	0.235438	SDCBP	1
BP	GO:1902108	regulation of mitochondrial membrane permeability involved in apoptotic process	1/99	49/18614	0.230215	0.321143	0.235438	IER3	1
BP	GO:1904752	regulation of vascular associated smooth muscle cell migration	1/99	49/18614	0.230215	0.321143	0.235438	BMP4	1
BP	GO:0016055	Wnt signaling pathway	4/99	461/18614	0.230382	0.3212	0.23548	TNFAIP3/EGR1/DDIT3/KLF4	4
BP	GO:0060070	canonical Wnt signaling pathway	3/99	313/18614	0.232488	0.323958	0.237502	EGR1/DDIT3/KLF4	3
BP	GO:0198738	cell-cell signaling by wnt	4/99	463/18614	0.232659	0.32402	0.237548	TNFAIP3/EGR1/DDIT3/KLF4	4
BP	GO:0002066	columnar/cuboidal epithelial cell development	1/99	50/18614	0.23432	0.325267	0.238462	BMP4	1
BP	GO:0002269	leukocyte activation involved in inflammatory response	1/99	50/18614	0.23432	0.325267	0.238462	JUN	1
BP	GO:0006692	prostanoid metabolic process	1/99	50/18614	0.23432	0.325267	0.238462	CD74	1
BP	GO:0006693	prostaglandin metabolic process	1/99	50/18614	0.23432	0.325267	0.238462	CD74	1
BP	GO:0048546	digestive tract morphogenesis	1/99	50/18614	0.23432	0.325267	0.238462	BMP4	1
BP	GO:0090102	cochlea development	1/99	50/18614	0.23432	0.325267	0.238462	HES1	1
BP	GO:0031214	biomineral tissue development	2/99	173/18614	0.234657	0.32538	0.238545	KLF10/BMP4	2
BP	GO:2000058	regulation of ubiquitin-dependent protein catabolic process	2/99	173/18614	0.234657	0.32538	0.238545	TRIB1/SDCBP	2
BP	GO:0030178	negative regulation of Wnt signaling pathway	2/99	174/18614	0.236621	0.327747	0.24028	EGR1/DDIT3	2
BP	GO:0030216	keratinocyte differentiation	2/99	174/18614	0.236621	0.327747	0.24028	ZFP36/UGCG	2
BP	GO:0010939	regulation of necrotic cell death	1/99	51/18614	0.238403	0.328078	0.240523	YBX3	1
BP	GO:0032873	negative regulation of stress-activated MAPK cascade	1/99	51/18614	0.238403	0.328078	0.240523	DNAJA1	1
BP	GO:0032964	collagen biosynthetic process	1/99	51/18614	0.238403	0.328078	0.240523	BMP4	1
BP	GO:0043124	negative regulation of I-kappaB kinase/NF-kappaB signaling	1/99	51/18614	0.238403	0.328078	0.240523	TNFAIP3	1
BP	GO:0045058	T cell selection	1/99	51/18614	0.238403	0.328078	0.240523	CD74	1
BP	GO:0045778	positive regulation of ossification	1/99	51/18614	0.238403	0.328078	0.240523	BMP4	1
BP	GO:0045912	negative regulation of carbohydrate metabolic process	1/99	51/18614	0.238403	0.328078	0.240523	IER3	1
BP	GO:0060612	adipose tissue development	1/99	51/18614	0.238403	0.328078	0.240523	SLC25A25	1
BP	GO:0070303	negative regulation of stress-activated protein kinase signaling cascade	1/99	51/18614	0.238403	0.328078	0.240523	DNAJA1	1
BP	GO:1901799	negative regulation of proteasomal protein catabolic process	1/99	51/18614	0.238403	0.328078	0.240523	SDCBP	1
BP	GO:1904707	positive regulation of vascular associated smooth muscle cell proliferation	1/99	51/18614	0.238403	0.328078	0.240523	JUN	1
BP	GO:2000059	negative regulation of ubiquitin-dependent protein catabolic process	1/99	51/18614	0.238403	0.328078	0.240523	SDCBP	1
BP	GO:0006694	steroid biosynthetic process	2/99	175/18614	0.238585	0.328151	0.240577	EGR1/INSIG1	2
BP	GO:0006401	RNA catabolic process	3/99	319/18614	0.240956	0.330883	0.242579	ZFP36/BTG2/YBX3	3
BP	GO:0021700	developmental maturation	3/99	319/18614	0.240956	0.330883	0.242579	RND1/HES1/DDIT3	3
BP	GO:0002762	negative regulation of myeloid leukocyte differentiation	1/99	52/18614	0.242465	0.330883	0.242579	TRIB1	1
BP	GO:0003197	endocardial cushion development	1/99	52/18614	0.242465	0.330883	0.242579	BMP4	1
BP	GO:0006636	unsaturated fatty acid biosynthetic process	1/99	52/18614	0.242465	0.330883	0.242579	CD74	1
BP	GO:0010543	regulation of platelet activation	1/99	52/18614	0.242465	0.330883	0.242579	SELP	1
BP	GO:0010656	negative regulation of muscle cell apoptotic process	1/99	52/18614	0.242465	0.330883	0.242579	HMOX1	1
BP	GO:0021872	forebrain generation of neurons	1/99	52/18614	0.242465	0.330883	0.242579	HES1	1
BP	GO:0046622	positive regulation of organ growth	1/99	52/18614	0.242465	0.330883	0.242579	YBX3	1
BP	GO:0060324	face development	1/99	52/18614	0.242465	0.330883	0.242579	TIPARP	1
BP	GO:0060425	lung morphogenesis	1/99	52/18614	0.242465	0.330883	0.242579	BMP4	1
BP	GO:0101023	vascular endothelial cell proliferation	1/99	52/18614	0.242465	0.330883	0.242579	CCL2	1
BP	GO:1905562	regulation of vascular endothelial cell proliferation	1/99	52/18614	0.242465	0.330883	0.242579	CCL2	1
BP	GO:0021953	central nervous system neuron differentiation	2/99	177/18614	0.242518	0.330883	0.242579	HES1/BTG2	2
BP	GO:0050680	negative regulation of epithelial cell proliferation	2/99	177/18614	0.242518	0.330883	0.242579	CCL2/BMP4	2
BP	GO:0007219	Notch signaling pathway	2/99	179/18614	0.246453	0.333462	0.24447	NFKBIA/HES1	2
BP	GO:0006220	pyrimidine nucleotide metabolic process	1/99	53/18614	0.246505	0.333462	0.24447	UPP1	1
BP	GO:0006778	porphyrin-containing compound metabolic process	1/99	53/18614	0.246505	0.333462	0.24447	HMOX1	1
BP	GO:0010823	negative regulation of mitochondrion organization	1/99	53/18614	0.246505	0.333462	0.24447	IER3	1
BP	GO:0010874	regulation of cholesterol efflux	1/99	53/18614	0.246505	0.333462	0.24447	NFKBIA	1
BP	GO:0010883	regulation of lipid storage	1/99	53/18614	0.246505	0.333462	0.24447	NFKBIA	1
BP	GO:0035065	regulation of histone acetylation	1/99	53/18614	0.246505	0.333462	0.24447	ARID5A	1
BP	GO:0042572	retinol metabolic process	1/99	53/18614	0.246505	0.333462	0.24447	CYP1B1	1
BP	GO:0048260	positive regulation of receptor-mediated endocytosis	1/99	53/18614	0.246505	0.333462	0.24447	SELE	1
BP	GO:0050873	brown fat cell differentiation	1/99	53/18614	0.246505	0.333462	0.24447	LRG1	1
BP	GO:0051155	positive regulation of striated muscle cell differentiation	1/99	53/18614	0.246505	0.333462	0.24447	BMP4	1
BP	GO:0070169	positive regulation of biomineral tissue development	1/99	53/18614	0.246505	0.333462	0.24447	BMP4	1
BP	GO:0071622	regulation of granulocyte chemotaxis	1/99	53/18614	0.246505	0.333462	0.24447	CD74	1
BP	GO:0097300	programmed necrotic cell death	1/99	53/18614	0.246505	0.333462	0.24447	YBX3	1
BP	GO:0099172	presynapse organization	1/99	53/18614	0.246505	0.333462	0.24447	SDCBP	1
BP	GO:1905710	positive regulation of membrane permeability	1/99	53/18614	0.246505	0.333462	0.24447	IER3	1
BP	GO:0009416	response to light stimulus	3/99	323/18614	0.246631	0.333462	0.24447	CDKN1A/BHLHE40/FOS	3
BP	GO:0050731	positive regulation of peptidyl-tyrosine phosphorylation	2/99	181/18614	0.250391	0.337295	0.24728	HES1/CD74	2
BP	GO:0014009	glial cell proliferation	1/99	54/18614	0.250524	0.337295	0.24728	HES1	1
BP	GO:0030857	negative regulation of epithelial cell differentiation	1/99	54/18614	0.250524	0.337295	0.24728	HES1	1
BP	GO:0032330	regulation of chondrocyte differentiation	1/99	54/18614	0.250524	0.337295	0.24728	BMP4	1
BP	GO:0039531	regulation of viral-induced cytoplasmic pattern recognition receptor signaling pathway	1/99	54/18614	0.250524	0.337295	0.24728	TNFAIP3	1
BP	GO:0043303	mast cell degranulation	1/99	54/18614	0.250524	0.337295	0.24728	HMOX1	1
BP	GO:0071320	cellular response to cAMP	1/99	54/18614	0.250524	0.337295	0.24728	CYP1B1	1
BP	GO:1904645	response to amyloid-beta	1/99	54/18614	0.250524	0.337295	0.24728	ICAM1	1
BP	GO:0006109	regulation of carbohydrate metabolic process	2/99	183/18614	0.254331	0.341236	0.25017	IER3/PMAIP1	2
BP	GO:0009116	nucleoside metabolic process	1/99	55/18614	0.254522	0.341236	0.25017	UPP1	1
BP	GO:0010518	positive regulation of phospholipase activity	1/99	55/18614	0.254522	0.341236	0.25017	SELE	1
BP	GO:0031529	ruffle organization	1/99	55/18614	0.254522	0.341236	0.25017	TACSTD2	1
BP	GO:0034381	plasma lipoprotein particle clearance	1/99	55/18614	0.254522	0.341236	0.25017	HMOX1	1
BP	GO:0042743	hydrogen peroxide metabolic process	1/99	55/18614	0.254522	0.341236	0.25017	SOD2	1
BP	GO:0043525	positive regulation of neuron apoptotic process	1/99	55/18614	0.254522	0.341236	0.25017	DDIT3	1
BP	GO:0061900	glial cell activation	1/99	55/18614	0.254522	0.341236	0.25017	JUN	1
BP	GO:1903311	regulation of mRNA metabolic process	3/99	329/18614	0.255184	0.341943	0.250688	ZFP36/BTG2/YBX3	3
BP	GO:0048469	cell maturation	2/99	184/18614	0.256302	0.343261	0.251654	RND1/HES1	2
BP	GO:0045861	negative regulation of proteolysis	3/99	330/18614	0.256613	0.343498	0.251828	SERPINB1/KLF4/SDCBP	3
BP	GO:0002279	mast cell activation involved in immune response	1/99	56/18614	0.258499	0.344035	0.252222	HMOX1	1
BP	GO:0006695	cholesterol biosynthetic process	1/99	56/18614	0.258499	0.344035	0.252222	INSIG1	1
BP	GO:0007187	G protein-coupled receptor signaling pathway, coupled to cyclic nucleotide second messenger	1/99	56/18614	0.258499	0.344035	0.252222	CCL2	1
BP	GO:0010803	regulation of tumor necrosis factor-mediated signaling pathway	1/99	56/18614	0.258499	0.344035	0.252222	TNFAIP3	1
BP	GO:0019369	arachidonic acid metabolic process	1/99	56/18614	0.258499	0.344035	0.252222	CYP1B1	1
BP	GO:0032608	interferon-beta production	1/99	56/18614	0.258499	0.344035	0.252222	IRF1	1
BP	GO:0032648	regulation of interferon-beta production	1/99	56/18614	0.258499	0.344035	0.252222	IRF1	1
BP	GO:0045806	negative regulation of endocytosis	1/99	56/18614	0.258499	0.344035	0.252222	SDCBP	1
BP	GO:0045839	negative regulation of mitotic nuclear division	1/99	56/18614	0.258499	0.344035	0.252222	BMP4	1
BP	GO:0070231	T cell apoptotic process	1/99	56/18614	0.258499	0.344035	0.252222	BMP4	1
BP	GO:1902653	secondary alcohol biosynthetic process	1/99	56/18614	0.258499	0.344035	0.252222	INSIG1	1
BP	GO:0030324	lung development	2/99	186/18614	0.260244	0.345997	0.25366	HES1/BMP4	2
BP	GO:0051896	regulation of protein kinase B signaling	2/99	186/18614	0.260244	0.345997	0.25366	DDIT3/TXN	2
BP	GO:0007265	Ras protein signal transduction	3/99	333/18614	0.260909	0.346701	0.254176	CDKN1A/RHOU/SDCBP	3
BP	GO:0006006	glucose metabolic process	2/99	187/18614	0.262216	0.347126	0.254487	ATF3/PMAIP1	2
BP	GO:0007565	female pregnancy	2/99	187/18614	0.262216	0.347126	0.254487	JUNB/FOS	2
BP	GO:0060562	epithelial tube morphogenesis	3/99	334/18614	0.262344	0.347126	0.254487	TACSTD2/HES1/BMP4	3
BP	GO:0001706	endoderm formation	1/99	57/18614	0.262454	0.347126	0.254487	DUSP2	1
BP	GO:0002448	mast cell mediated immunity	1/99	57/18614	0.262454	0.347126	0.254487	HMOX1	1
BP	GO:0006749	glutathione metabolic process	1/99	57/18614	0.262454	0.347126	0.254487	SOD2	1
BP	GO:0010676	positive regulation of cellular carbohydrate metabolic process	1/99	57/18614	0.262454	0.347126	0.254487	PMAIP1	1
BP	GO:0043470	regulation of carbohydrate catabolic process	1/99	57/18614	0.262454	0.347126	0.254487	IER3	1
BP	GO:0048016	inositol phosphate-mediated signaling	1/99	57/18614	0.262454	0.347126	0.254487	RCAN1	1
BP	GO:0000075	cell cycle checkpoint signaling	2/99	188/18614	0.264187	0.349237	0.256035	IER3/CDKN1A	2
BP	GO:0052548	regulation of endopeptidase activity	3/99	336/18614	0.265215	0.350414	0.256898	SERPINB1/KLF4/PMAIP1	3
BP	GO:0001755	neural crest cell migration	1/99	58/18614	0.266389	0.351055	0.257368	BMP4	1
BP	GO:0042306	regulation of protein import into nucleus	1/99	58/18614	0.266389	0.351055	0.257368	BMP4	1
BP	GO:0042733	embryonic digit morphogenesis	1/99	58/18614	0.266389	0.351055	0.257368	BMP4	1
BP	GO:0048008	platelet-derived growth factor receptor signaling pathway	1/99	58/18614	0.266389	0.351055	0.257368	TIPARP	1
BP	GO:0050732	negative regulation of peptidyl-tyrosine phosphorylation	1/99	58/18614	0.266389	0.351055	0.257368	SOCS3	1
BP	GO:0030111	regulation of Wnt signaling pathway	3/99	338/18614	0.268091	0.352986	0.258784	TNFAIP3/EGR1/DDIT3	3
BP	GO:0030323	respiratory tube development	2/99	190/18614	0.268131	0.352986	0.258784	HES1/BMP4	2
BP	GO:0006611	protein export from nucleus	1/99	59/18614	0.270303	0.354747	0.260074	TXN	1
BP	GO:0008347	glial cell migration	1/99	59/18614	0.270303	0.354747	0.260074	CCL2	1
BP	GO:0009161	ribonucleoside monophosphate metabolic process	1/99	59/18614	0.270303	0.354747	0.260074	UPP1	1
BP	GO:0010574	regulation of vascular endothelial growth factor production	1/99	59/18614	0.270303	0.354747	0.260074	CYP1B1	1
BP	GO:0051289	protein homotetramerization	1/99	59/18614	0.270303	0.354747	0.260074	SOD2	1
BP	GO:0051898	negative regulation of protein kinase B signaling	1/99	59/18614	0.270303	0.354747	0.260074	DDIT3	1
BP	GO:0009755	hormone-mediated signaling pathway	2/99	192/18614	0.272075	0.356704	0.26151	DNAJA1/BMP4	2
BP	GO:0090276	regulation of peptide hormone secretion	2/99	192/18614	0.272075	0.356704	0.26151	HLA-DRB1/PIM3	2
BP	GO:0002011	morphogenesis of an epithelial sheet	1/99	60/18614	0.274196	0.358197	0.262604	LRG1	1
BP	GO:0002886	regulation of myeloid leukocyte mediated immunity	1/99	60/18614	0.274196	0.358197	0.262604	HMOX1	1
BP	GO:0019748	secondary metabolic process	1/99	60/18614	0.274196	0.358197	0.262604	CYP1B1	1
BP	GO:0060350	endochondral bone morphogenesis	1/99	60/18614	0.274196	0.358197	0.262604	BMP4	1
BP	GO:0071709	membrane assembly	1/99	60/18614	0.274196	0.358197	0.262604	UGCG	1
BP	GO:0090497	mesenchymal cell migration	1/99	60/18614	0.274196	0.358197	0.262604	BMP4	1
BP	GO:1903670	regulation of sprouting angiogenesis	1/99	60/18614	0.274196	0.358197	0.262604	KLF4	1
BP	GO:0017157	regulation of exocytosis	2/99	194/18614	0.276018	0.360023	0.263943	HMOX1/SDCBP	2
BP	GO:0045664	regulation of neuron differentiation	2/99	194/18614	0.276018	0.360023	0.263943	HES1/BMP4	2
BP	GO:0061136	regulation of proteasomal protein catabolic process	2/99	194/18614	0.276018	0.360023	0.263943	TRIB1/SDCBP	2
BP	GO:0019216	regulation of lipid metabolic process	3/99	344/18614	0.27674	0.360781	0.264498	EGR1/INSIG1/CD74	3
BP	GO:0031345	negative regulation of cell projection organization	2/99	195/18614	0.277989	0.361003	0.264661	TACSTD2/HES1	2
BP	GO:0034113	heterotypic cell-cell adhesion	1/99	61/18614	0.278069	0.361003	0.264661	KLF4	1
BP	GO:0035306	positive regulation of dephosphorylation	1/99	61/18614	0.278069	0.361003	0.264661	PPP1R15A	1
BP	GO:0046456	icosanoid biosynthetic process	1/99	61/18614	0.278069	0.361003	0.264661	CD74	1
BP	GO:0046854	phosphatidylinositol phosphate biosynthetic process	1/99	61/18614	0.278069	0.361003	0.264661	SOCS3	1
BP	GO:0060135	maternal process involved in female pregnancy	1/99	61/18614	0.278069	0.361003	0.264661	JUNB	1
BP	GO:1903409	reactive oxygen species biosynthetic process	1/99	61/18614	0.278069	0.361003	0.264661	SOD2	1
BP	GO:1905517	macrophage migration	1/99	61/18614	0.278069	0.361003	0.264661	CCL2	1
BP	GO:0051346	negative regulation of hydrolase activity	3/99	345/18614	0.278185	0.361003	0.264661	PPP1R15A/SERPINB1/KLF4	3
BP	GO:0006687	glycosphingolipid metabolic process	1/99	62/18614	0.281921	0.363827	0.266732	UGCG	1
BP	GO:0022617	extracellular matrix disassembly	1/99	62/18614	0.281921	0.363827	0.266732	ADAMTS4	1
BP	GO:0032481	positive regulation of type I interferon production	1/99	62/18614	0.281921	0.363827	0.266732	IRF1	1
BP	GO:0033013	tetrapyrrole metabolic process	1/99	62/18614	0.281921	0.363827	0.266732	HMOX1	1
BP	GO:0043030	regulation of macrophage activation	1/99	62/18614	0.281921	0.363827	0.266732	CD74	1
BP	GO:0043506	regulation of JUN kinase activity	1/99	62/18614	0.281921	0.363827	0.266732	DNAJA1	1
BP	GO:0060261	positive regulation of transcription initiation by RNA polymerase II	1/99	62/18614	0.281921	0.363827	0.266732	NFKBIA	1
BP	GO:0072666	establishment of protein localization to vacuole	1/99	62/18614	0.281921	0.363827	0.266732	TNFAIP3	1
BP	GO:2000756	regulation of peptidyl-lysine acetylation	1/99	62/18614	0.281921	0.363827	0.266732	ARID5A	1
BP	GO:0002520	immune system development	2/99	197/18614	0.281931	0.363827	0.266732	TNFAIP3/HES1	2
BP	GO:0030073	insulin secretion	2/99	197/18614	0.281931	0.363827	0.266732	HLA-DRB1/PIM3	2
BP	GO:0042886	amide transport	3/99	349/18614	0.283971	0.366275	0.268526	HLA-DRB1/PIM3/CD74	3
BP	GO:0001885	endothelial cell development	1/99	63/18614	0.285753	0.367089	0.269123	ICAM1	1
BP	GO:0010573	vascular endothelial growth factor production	1/99	63/18614	0.285753	0.367089	0.269123	CYP1B1	1
BP	GO:0016126	sterol biosynthetic process	1/99	63/18614	0.285753	0.367089	0.269123	INSIG1	1
BP	GO:0032731	positive regulation of interleukin-1 beta production	1/99	63/18614	0.285753	0.367089	0.269123	EGR1	1
BP	GO:0035904	aorta development	1/99	63/18614	0.285753	0.367089	0.269123	HES1	1
BP	GO:0051784	negative regulation of nuclear division	1/99	63/18614	0.285753	0.367089	0.269123	BMP4	1
BP	GO:0070542	response to fatty acid	1/99	63/18614	0.285753	0.367089	0.269123	HES1	1
BP	GO:0099601	regulation of neurotransmitter receptor activity	1/99	63/18614	0.285753	0.367089	0.269123	CCL2	1
BP	GO:0030199	collagen fibril organization	1/99	64/18614	0.289565	0.370492	0.271618	CYP1B1	1
BP	GO:0032615	interleukin-12 production	1/99	64/18614	0.289565	0.370492	0.271618	IRF1	1
BP	GO:0032655	regulation of interleukin-12 production	1/99	64/18614	0.289565	0.370492	0.271618	IRF1	1
BP	GO:0044091	membrane biogenesis	1/99	64/18614	0.289565	0.370492	0.271618	UGCG	1
BP	GO:0045453	bone resorption	1/99	64/18614	0.289565	0.370492	0.271618	TNFAIP3	1
BP	GO:0050918	positive chemotaxis	1/99	64/18614	0.289565	0.370492	0.271618	BMP4	1
BP	GO:0051055	negative regulation of lipid biosynthetic process	1/99	64/18614	0.289565	0.370492	0.271618	INSIG1	1
BP	GO:1905953	negative regulation of lipid localization	1/99	64/18614	0.289565	0.370492	0.271618	NFKBIA	1
BP	GO:0006879	intracellular iron ion homeostasis	1/99	65/18614	0.293357	0.374779	0.274761	HMOX1	1
BP	GO:0046888	negative regulation of hormone secretion	1/99	65/18614	0.293357	0.374779	0.274761	PIM3	1
BP	GO:0050854	regulation of antigen receptor-mediated signaling pathway	1/99	65/18614	0.293357	0.374779	0.274761	GBP1	1
BP	GO:0051216	cartilage development	2/99	203/18614	0.293745	0.375087	0.274987	ARID5A/BMP4	2
BP	GO:0043281	regulation of cysteine-type endopeptidase activity involved in apoptotic process	2/99	204/18614	0.295712	0.37741	0.276689	KLF4/PMAIP1	2
BP	GO:0001655	urogenital system development	1/99	66/18614	0.297128	0.378082	0.277182	BMP4	1
[truncated: 979 more rows]

## Sheet: antig-Endo
ONTOLOGY	ID	Description	GeneRatio	BgRatio	pvalue	p.adjust	qvalue	geneID	Count
BP	GO:0019886	antigen processing and presentation of exogenous peptide antigen via MHC class II	7/50	31/18614	1.63051e-12	1.08516e-09	7.71619e-10	CD74/HLA-DRB1/HLA-DPA1/HLA-DRA/HLA-DMA/HLA-DPB1/HLA-DQB1	7
BP	GO:0002399	MHC class II protein complex assembly	6/50	16/18614	2.16023e-12	1.08516e-09	7.71619e-10	HLA-DRB1/HLA-DPA1/HLA-DRA/HLA-DMA/HLA-DPB1/HLA-DQB1	6
BP	GO:0002503	peptide antigen assembly with MHC class II protein complex	6/50	16/18614	2.16023e-12	1.08516e-09	7.71619e-10	HLA-DRB1/HLA-DPA1/HLA-DRA/HLA-DMA/HLA-DPB1/HLA-DQB1	6
BP	GO:0002495	antigen processing and presentation of peptide antigen via MHC class II	7/50	35/18614	4.13602e-12	1.55824e-09	1.10802e-09	CD74/HLA-DRB1/HLA-DPA1/HLA-DRA/HLA-DMA/HLA-DPB1/HLA-DQB1	7
BP	GO:0002504	antigen processing and presentation of peptide or polysaccharide antigen via MHC class II	7/50	37/18614	6.30679e-12	1.90087e-09	1.35164e-09	CD74/HLA-DRB1/HLA-DPA1/HLA-DRA/HLA-DMA/HLA-DPB1/HLA-DQB1	7
BP	GO:0002396	MHC protein complex assembly	6/50	20/18614	1.03713e-11	2.13834e-09	1.5205e-09	HLA-DRB1/HLA-DPA1/HLA-DRA/HLA-DMA/HLA-DPB1/HLA-DQB1	6
BP	GO:0002501	peptide antigen assembly with MHC protein complex	6/50	20/18614	1.03713e-11	2.13834e-09	1.5205e-09	HLA-DRB1/HLA-DPA1/HLA-DRA/HLA-DMA/HLA-DPB1/HLA-DQB1	6
BP	GO:0002478	antigen processing and presentation of exogenous peptide antigen	7/50	40/18614	1.13515e-11	2.13834e-09	1.5205e-09	CD74/HLA-DRB1/HLA-DPA1/HLA-DRA/HLA-DMA/HLA-DPB1/HLA-DQB1	7
BP	GO:0019884	antigen processing and presentation of exogenous antigen	7/50	49/18614	5.13575e-11	8.59953e-09	6.11484e-09	CD74/HLA-DRB1/HLA-DPA1/HLA-DRA/HLA-DMA/HLA-DPB1/HLA-DQB1	7
BP	GO:0002460	adaptive immune response based on somatic recombination of immune receptors built from immunoglobulin superfamily domains	11/50	311/18614	4.967e-10	7.48527e-08	5.32253e-08	CD74/HLA-DRB1/HLA-DPA1/HLA-DRA/CTSC/CLU/HLA-DMA/HLA-DPB1/HLA-DQB1/IL1R1/IL33	11
BP	GO:0048002	antigen processing and presentation of peptide antigen	7/50	71/18614	7.60446e-10	1.04181e-07	7.40798e-08	CD74/HLA-DRB1/HLA-DPA1/HLA-DRA/HLA-DMA/HLA-DPB1/HLA-DQB1	7
BP	GO:0016064	immunoglobulin mediated immune response	8/50	145/18614	4.54693e-09	5.71018e-07	4.06033e-07	CD74/HLA-DRB1/HLA-DPA1/HLA-DRA/CLU/HLA-DMA/HLA-DPB1/HLA-DQB1	8
BP	GO:0019724	B cell mediated immunity	8/50	148/18614	5.34568e-09	5.95031e-07	4.23107e-07	CD74/HLA-DRB1/HLA-DPA1/HLA-DRA/CLU/HLA-DMA/HLA-DPB1/HLA-DQB1	8
BP	GO:0002449	lymphocyte mediated immunity	10/50	300/18614	5.91718e-09	5.95031e-07	4.23107e-07	CD74/HLA-DRB1/HLA-DPA1/HLA-DRA/CTSC/CLU/HLA-DMA/HLA-DPB1/HLA-DQB1/IL1R1	10
BP	GO:0050867	positive regulation of cell activation	11/50	394/18614	5.92267e-09	5.95031e-07	4.23107e-07	CD74/HLA-DRB1/HLA-DPA1/HLA-DRA/SELP/CTSC/HLA-DMA/HLA-DPB1/HLA-DQB1/TGFBR2/IL33	11
BP	GO:0002443	leukocyte mediated immunity	11/50	401/18614	7.1088e-09	6.6956e-07	4.76102e-07	CD74/HLA-DRB1/HLA-DPA1/HLA-DRA/CTSC/CLU/HLA-DMA/HLA-DPB1/DNASE1L3/HLA-DQB1/IL1R1	11
BP	GO:0019882	antigen processing and presentation	7/50	114/18614	2.15646e-08	1.91164e-06	1.3593e-06	CD74/HLA-DRB1/HLA-DPA1/HLA-DRA/HLA-DMA/HLA-DPB1/HLA-DQB1	7
BP	GO:1903039	positive regulation of leukocyte cell-cell adhesion	9/50	273/18614	4.07651e-08	3.41295e-06	2.42684e-06	CD74/HLA-DRB1/HLA-DPA1/HLA-DRA/SELP/HLA-DMA/HLA-DPB1/HLA-DQB1/TGFBR2	9
BP	GO:0002381	immunoglobulin production involved in immunoglobulin-mediated immune response	6/50	75/18614	4.81897e-08	3.8222e-06	2.71784e-06	HLA-DRB1/HLA-DPA1/HLA-DRA/HLA-DMA/HLA-DPB1/HLA-DQB1	6
BP	GO:0002696	positive regulation of leukocyte activation	10/50	377/18614	5.14943e-08	3.88009e-06	2.75901e-06	CD74/HLA-DRB1/HLA-DPA1/HLA-DRA/CTSC/HLA-DMA/HLA-DPB1/HLA-DQB1/TGFBR2/IL33	10
BP	GO:0022409	positive regulation of cell-cell adhesion	9/50	321/18614	1.62325e-07	1.16487e-05	8.28305e-06	CD74/HLA-DRB1/HLA-DPA1/HLA-DRA/SELP/HLA-DMA/HLA-DPB1/HLA-DQB1/TGFBR2	9
BP	GO:0002440	production of molecular mediator of immune response	9/50	328/18614	1.94838e-07	1.33464e-05	9.49021e-06	CD74/HLA-DRB1/HLA-DPA1/HLA-DRA/HLA-DMA/HLA-DPB1/HLA-DQB1/IL1R1/IL33	9
BP	GO:0050870	positive regulation of T cell activation	8/50	249/18614	3.02889e-07	1.98458e-05	1.41117e-05	CD74/HLA-DRB1/HLA-DPA1/HLA-DRA/HLA-DMA/HLA-DPB1/HLA-DQB1/TGFBR2	8
BP	GO:0045785	positive regulation of cell adhesion	10/50	482/18614	5.01031e-07	3.14606e-05	2.23706e-05	CD74/HLA-DRB1/HLA-DPA1/HLA-DRA/SELP/HLA-DMA/HLA-DPB1/HLA-DQB1/TGFBR2/FBLN2	10
BP	GO:1903037	regulation of leukocyte cell-cell adhesion	9/50	378/18614	6.41396e-07	3.86633e-05	2.74922e-05	CD74/HLA-DRB1/HLA-DPA1/HLA-DRA/SELP/HLA-DMA/HLA-DPB1/HLA-DQB1/TGFBR2	9
BP	GO:0007159	leukocyte cell-cell adhesion	9/50	415/18614	1.39198e-06	8.06815e-05	5.737e-05	CD74/HLA-DRB1/HLA-DPA1/HLA-DRA/SELP/HLA-DMA/HLA-DPB1/HLA-DQB1/TGFBR2	9
BP	GO:0002377	immunoglobulin production	7/50	212/18614	1.48428e-06	8.28451e-05	5.89084e-05	HLA-DRB1/HLA-DPA1/HLA-DRA/HLA-DMA/HLA-DPB1/HLA-DQB1/IL33	7
BP	GO:0051251	positive regulation of lymphocyte activation	8/50	327/18614	2.35222e-06	0.0001266	9.00209e-05	CD74/HLA-DRB1/HLA-DPA1/HLA-DRA/HLA-DMA/HLA-DPB1/HLA-DQB1/TGFBR2	8
BP	GO:0022407	regulation of cell-cell adhesion	9/50	491/18614	5.50203e-06	0.000285916	0.000203306	CD74/HLA-DRB1/HLA-DPA1/HLA-DRA/SELP/HLA-DMA/HLA-DPB1/HLA-DQB1/TGFBR2	9
BP	GO:0050863	regulation of T cell activation	8/50	377/18614	6.71265e-06	0.000337199	0.000239771	CD74/HLA-DRB1/HLA-DPA1/HLA-DRA/HLA-DMA/HLA-DPB1/HLA-DQB1/TGFBR2	8
BP	GO:0002468	dendritic cell antigen processing and presentation	3/50	15/18614	8.11136e-06	0.000394317	0.000280386	CD74/HLA-DRB1/HLA-DRA	3
BP	GO:0032609	type II interferon production	5/50	118/18614	1.58607e-05	0.000724306	0.00051503	HLA-DRB1/HLA-DPA1/HLA-DPB1/IL1R1/IL33	5
BP	GO:0032649	regulation of type II interferon production	5/50	118/18614	1.58607e-05	0.000724306	0.00051503	HLA-DRB1/HLA-DPA1/HLA-DPB1/IL1R1/IL33	5
BP	GO:0070661	leukocyte proliferation	7/50	348/18614	3.76118e-05	0.00166709	0.00118541	CD74/HLA-DRB1/HLA-DPA1/CLU/HLA-DPB1/TGFBR2/IL33	7
BP	GO:0002274	myeloid leukocyte activation	6/50	240/18614	4.26696e-05	0.00183723	0.0013064	CD74/CTSC/CLU/DNASE1L3/TGFBR2/IL33	6
BP	GO:0002697	regulation of immune effector process	7/50	384/18614	7.003e-05	0.00293153	0.00208452	CD74/HLA-DRB1/HLA-DRA/DNASE1L3/IL1R1/IL33/CD59	7
BP	GO:0070663	regulation of leukocyte proliferation	6/50	268/18614	7.86783e-05	0.00320455	0.00227865	CD74/HLA-DRB1/HLA-DPA1/HLA-DPB1/TGFBR2/IL33	6
BP	GO:0019883	antigen processing and presentation of endogenous antigen	3/50	32/18614	8.56231e-05	0.00339563	0.00241452	CD74/HLA-DRB1/HLA-DRA	3
BP	GO:0060317	cardiac epithelial to mesenchymal transition	3/50	34/18614	0.00010291	0.00397655	0.0028276	TGFBR3/OLFM1/TGFBR2	3
BP	GO:1902107	positive regulation of leukocyte differentiation	5/50	184/18614	0.000132064	0.00485416	0.00345164	CD74/HLA-DRB1/HLA-DRA/TGFBR2/TESC	5
BP	GO:1903708	positive regulation of hemopoiesis	5/50	184/18614	0.000132064	0.00485416	0.00345164	CD74/HLA-DRB1/HLA-DRA/TGFBR2/TESC	5
BP	GO:0042060	wound healing	7/50	439/18614	0.000160929	0.0057743	0.00410592	VWF/SELP/AQP1/TGFBR2/IL33/CD59/PLAT	7
BP	GO:0001906	cell killing	5/50	197/18614	0.000181657	0.00636644	0.00452697	HLA-DRB1/HLA-DRA/CTSC/DNASE1L3/CD59	5
BP	GO:0042116	macrophage activation	4/50	109/18614	0.000208228	0.0071318	0.00507119	CD74/CTSC/CLU/IL33	4
BP	GO:0031341	regulation of cell killing	4/50	110/18614	0.00021566	0.00722221	0.00513548	HLA-DRB1/HLA-DRA/DNASE1L3/CD59	4
BP	GO:2000516	positive regulation of CD4-positive, alpha-beta T cell activation	3/50	44/18614	0.0002235	0.00732205	0.00520647	HLA-DRB1/HLA-DRA/TGFBR2	3
BP	GO:1901654	response to ketone	5/50	208/18614	0.000233783	0.00749598	0.00533015	TXNIP/AQP1/AKR1C3/TGFBR3/PLAT	5
BP	GO:0042088	T-helper 1 type immune response	3/50	46/18614	0.000255205	0.00801237	0.00569733	HLA-DRB1/IL1R1/IL33	3
BP	GO:0045582	positive regulation of T cell differentiation	4/50	116/18614	0.00026433	0.0081295	0.00578063	CD74/HLA-DRB1/HLA-DRA/TGFBR2	4
BP	GO:0001774	microglial cell activation	3/50	47/18614	0.000272091	0.00820081	0.00583133	CTSC/CLU/IL33	3
BP	GO:0002361	CD4-positive, CD25-positive, alpha-beta regulatory T cell differentiation	2/50	10/18614	0.000313868	0.0089786	0.00638439	HLA-DRB1/HLA-DRA	2
BP	GO:0045657	positive regulation of monocyte differentiation	2/50	10/18614	0.000313868	0.0089786	0.00638439	CD74/HLA-DRB1	2
BP	GO:0070374	positive regulation of ERK1 and ERK2 cascade	5/50	222/18614	0.00031577	0.0089786	0.00638439	CD74/HLA-DRB1/CCL23/RAMP3/CCL14	5
BP	GO:0002269	leukocyte activation involved in inflammatory response	3/50	50/18614	0.000327033	0.00912666	0.00648967	CTSC/CLU/IL33	3
BP	GO:0002573	myeloid leukocyte differentiation	5/50	227/18614	0.000349789	0.00945866	0.00672575	CD74/HLA-DRB1/TGFBR2/TESC/IL33	5
BP	GO:0002456	T cell mediated immunity	4/50	125/18614	0.000351483	0.00945866	0.00672575	HLA-DRB1/HLA-DRA/CTSC/IL1R1	4
BP	GO:0046638	positive regulation of alpha-beta T cell differentiation	3/50	52/18614	0.000367357	0.0097124	0.00690618	HLA-DRB1/HLA-DRA/TGFBR2	3
BP	GO:1990266	neutrophil migration	4/50	128/18614	0.000384624	0.00999358	0.00710611	CD74/CCL23/CCL14/IL1R1	4
BP	GO:0045621	positive regulation of lymphocyte differentiation	4/50	130/18614	0.000407923	0.0104193	0.00740884	CD74/HLA-DRB1/HLA-DRA/TGFBR2	4
BP	GO:0061900	glial cell activation	3/50	55/18614	0.000433628	0.0108913	0.00774445	CTSC/CLU/IL33	3
BP	GO:0050670	regulation of lymphocyte proliferation	5/50	239/18614	0.000442756	0.0109383	0.00777784	CD74/HLA-DRB1/HLA-DPA1/HLA-DPB1/TGFBR2	5
BP	GO:0043380	regulation of memory T cell differentiation	2/50	12/18614	0.000458761	0.0109739	0.00780315	HLA-DRB1/HLA-DRA	2
BP	GO:0061517	macrophage proliferation	2/50	12/18614	0.000458761	0.0109739	0.00780315	CLU/IL33	2
BP	GO:0032944	regulation of mononuclear cell proliferation	5/50	243/18614	0.000477549	0.0112448	0.00799581	CD74/HLA-DRB1/HLA-DPA1/HLA-DPB1/TGFBR2	5
BP	GO:0001909	leukocyte mediated cytotoxicity	4/50	139/18614	0.000525399	0.0116522	0.00828547	HLA-DRB1/HLA-DRA/CTSC/DNASE1L3	4
BP	GO:0034341	response to type II interferon	4/50	139/18614	0.000525399	0.0116522	0.00828547	CD74/CCL23/HLA-DPA1/CCL14	4
BP	GO:0001913	T cell mediated cytotoxicity	3/50	59/18614	0.000533288	0.0116522	0.00828547	HLA-DRB1/HLA-DRA/CTSC	3
BP	GO:0002763	positive regulation of myeloid leukocyte differentiation	3/50	59/18614	0.000533288	0.0116522	0.00828547	CD74/HLA-DRB1/TESC	3
BP	GO:0043379	memory T cell differentiation	2/50	13/18614	0.000541242	0.0116522	0.00828547	HLA-DRB1/HLA-DRA	2
BP	GO:1905907	negative regulation of amyloid fibril formation	2/50	13/18614	0.000541242	0.0116522	0.00828547	CLU/PFDN5	2
BP	GO:0050671	positive regulation of lymphocyte proliferation	4/50	145/18614	0.000615974	0.0124995	0.00888797	CD74/HLA-DPA1/HLA-DPB1/TGFBR2	4
BP	GO:0043030	regulation of macrophage activation	3/50	62/18614	0.00061691	0.0124995	0.00888797	CD74/CTSC/IL33	3
BP	GO:0050900	leukocyte migration	6/50	393/18614	0.000618095	0.0124995	0.00888797	CD74/CCL23/SELP/CCL14/IL1R1/IL33	6
BP	GO:0046598	positive regulation of viral entry into host cell	2/50	14/18614	0.000630365	0.0124995	0.00888797	CD74/HLA-DRB1	2
BP	GO:0075294	positive regulation by symbiont of entry into host	2/50	14/18614	0.000630365	0.0124995	0.00888797	CD74/HLA-DRB1	2
BP	GO:0090715	immunological memory formation process	2/50	14/18614	0.000630365	0.0124995	0.00888797	HLA-DRB1/HLA-DRA	2
BP	GO:0070542	response to fatty acid	3/50	63/18614	0.000646535	0.0126536	0.00899757	AKR1C3/PLAT/ID3	3
BP	GO:0032946	positive regulation of mononuclear cell proliferation	4/50	148/18614	0.000665186	0.0128517	0.00913846	CD74/HLA-DPA1/HLA-DPB1/TGFBR2	4
BP	GO:0071384	cellular response to corticosteroid stimulus	3/50	64/18614	0.000677054	0.0129154	0.00918375	AQP1/AKR1C3/PLAT	3
BP	GO:0002699	positive regulation of immune effector process	5/50	267/18614	0.000731522	0.01378	0.00979854	CD74/HLA-DRB1/HLA-DRA/IL1R1/IL33	5
BP	GO:0097530	granulocyte migration	4/50	156/18614	0.000809985	0.0150697	0.0107156	CD74/CCL23/CCL14/IL1R1	4
BP	GO:0002711	positive regulation of T cell mediated immunity	3/50	69/18614	0.00084343	0.0155006	0.011022	HLA-DRB1/HLA-DRA/IL1R1	3
BP	GO:0030099	myeloid cell differentiation	6/50	421/18614	0.00088478	0.0160646	0.011423	CD74/HLA-DRB1/TGFBR3/TGFBR2/TESC/IL33	6
BP	GO:0090713	immunological memory process	2/50	17/18614	0.000937244	0.0166168	0.0118157	HLA-DRB1/HLA-DRA	2
BP	GO:1905906	regulation of amyloid fibril formation	2/50	17/18614	0.000937244	0.0166168	0.0118157	CLU/PFDN5	2
BP	GO:0046635	positive regulation of alpha-beta T cell activation	3/50	72/18614	0.000954662	0.0167288	0.0118953	HLA-DRB1/HLA-DRA/TGFBR2	3
BP	GO:0046637	regulation of alpha-beta T cell differentiation	3/50	73/18614	0.000993701	0.0172127	0.0122394	HLA-DRB1/HLA-DRA/TGFBR2	3
BP	GO:0010720	positive regulation of cell development	6/50	432/18614	0.001011	0.0172419	0.0122602	CD74/HLA-DRB1/HLA-DRA/TGFBR2/TESC/IL33	6
BP	GO:0070665	positive regulation of leukocyte proliferation	4/50	166/18614	0.00102069	0.0172419	0.0122602	CD74/HLA-DPA1/HLA-DPB1/TGFBR2	4
BP	GO:0002830	positive regulation of type 2 immune response	2/50	18/18614	0.00105259	0.0172419	0.0122602	CD74/IL33	2
BP	GO:0032354	response to follicle-stimulating hormone	2/50	18/18614	0.00105259	0.0172419	0.0122602	TGFBR3/PLAT	2
BP	GO:0150078	positive regulation of neuroinflammatory response	2/50	18/18614	0.00105259	0.0172419	0.0122602	CTSC/IL33	2
BP	GO:0150076	neuroinflammatory response	3/50	76/18614	0.00111685	0.0180977	0.0128687	CTSC/CLU/IL33	3
BP	GO:0032729	positive regulation of type II interferon production	3/50	77/18614	0.00115994	0.0182093	0.012948	HLA-DPA1/HLA-DPB1/IL1R1	3
BP	GO:2000514	regulation of CD4-positive, alpha-beta T cell activation	3/50	77/18614	0.00115994	0.0182093	0.012948	HLA-DRB1/HLA-DRA/TGFBR2	3
BP	GO:0002366	leukocyte activation involved in immune response	5/50	296/18614	0.00115998	0.0182093	0.012948	CD74/HLA-DRB1/HLA-DRA/DNASE1L3/IL33	5
BP	GO:0002263	cell activation involved in immune response	5/50	300/18614	0.00123114	0.0191271	0.0136007	CD74/HLA-DRB1/HLA-DRA/DNASE1L3/IL33	5
BP	GO:0045655	regulation of monocyte differentiation	2/50	20/18614	0.00130266	0.0200317	0.0142439	CD74/HLA-DRB1	2
BP	GO:0046651	lymphocyte proliferation	5/50	306/18614	0.0013439	0.0204571	0.0145464	CD74/HLA-DRB1/HLA-DPA1/HLA-DPB1/TGFBR2	5
BP	GO:0045580	regulation of T cell differentiation	4/50	180/18614	0.0013767	0.0207468	0.0147524	CD74/HLA-DRB1/HLA-DRA/TGFBR2	4
BP	GO:0003151	outflow tract morphogenesis	3/50	82/18614	0.00139113	0.0207568	0.0147595	TGFBR3/TGFBR2/SOX18	3
BP	GO:0001570	vasculogenesis	3/50	83/18614	0.00144058	0.0212839	0.0151343	TGFBR3/TGFBR2/SOX18	3
BP	GO:0042129	regulation of T cell proliferation	4/50	183/18614	0.00146296	0.0214047	0.0152202	HLA-DRB1/HLA-DPA1/HLA-DPB1/TGFBR2	4
BP	GO:0032943	mononuclear cell proliferation	5/50	313/18614	0.00148491	0.0215169	0.0153	CD74/HLA-DRB1/HLA-DPA1/HLA-DPB1/TGFBR2	5
BP	GO:0070372	regulation of ERK1 and ERK2 cascade	5/50	315/18614	0.00152714	0.021918	0.0155852	CD74/HLA-DRB1/CCL23/RAMP3/CCL14	5
BP	GO:1902105	regulation of leukocyte differentiation	5/50	319/18614	0.00161424	0.0229496	0.0163187	CD74/HLA-DRB1/HLA-DRA/TGFBR2/TESC	5
BP	GO:0002822	regulation of adaptive immune response based on somatic recombination of immune receptors built from immunoglobulin superfamily domains	4/50	190/18614	0.00167882	0.0236446	0.0168129	HLA-DRB1/HLA-DRA/IL1R1/IL33	4
BP	GO:0045591	positive regulation of regulatory T cell differentiation	2/50	23/18614	0.0017257	0.0240798	0.0171224	HLA-DRB1/HLA-DRA	2
BP	GO:0070098	chemokine-mediated signaling pathway	3/50	91/18614	0.00187627	0.0257471	0.0183079	ACKR1/CCL23/CCL14	3
BP	GO:1903902	positive regulation of viral life cycle	2/50	24/18614	0.00187935	0.0257471	0.0183079	CD74/HLA-DRB1	2
BP	GO:0001819	positive regulation of cytokine production	6/50	489/18614	0.00190226	0.0258262	0.0183642	CD74/HLA-DPA1/CLU/HLA-DPB1/IL1R1/IL33	6
BP	GO:0019221	cytokine-mediated signaling pathway	6/50	492/18614	0.00196177	0.0263963	0.0187695	ACKR1/CD74/CCL23/CCL14/IL1R1/IL33	6
BP	GO:0043410	positive regulation of MAPK cascade	6/50	495/18614	0.00202268	0.0267234	0.0190021	CD74/HLA-DRB1/CCL23/RAMP3/CCL14/IGFBP4	6
BP	GO:0002483	antigen processing and presentation of endogenous peptide antigen	2/50	25/18614	0.00203928	0.0267234	0.0190021	HLA-DRB1/HLA-DRA	2
BP	GO:0003181	atrioventricular valve morphogenesis	2/50	25/18614	0.00203928	0.0267234	0.0190021	OLFM1/TGFBR2	2
BP	GO:0048545	response to steroid hormone	5/50	339/18614	0.00210572	0.0273286	0.0194324	TXNIP/AQP1/AKR1C3/TGFBR2/PLAT	5
BP	GO:0001910	regulation of leukocyte mediated cytotoxicity	3/50	95/18614	0.00212173	0.0273286	0.0194324	HLA-DRB1/HLA-DRA/DNASE1L3	3
BP	GO:0070371	ERK1 and ERK2 cascade	5/50	341/18614	0.00216027	0.0275892	0.0196178	CD74/HLA-DRB1/CCL23/RAMP3/CCL14	5
BP	GO:0062009	secondary palate development	2/50	26/18614	0.00220543	0.0278076	0.0197731	TGFBR3/TGFBR2	2
BP	GO:0002819	regulation of adaptive immune response	4/50	205/18614	0.00221428	0.0278076	0.0197731	HLA-DRB1/HLA-DRA/IL1R1/IL33	4
BP	GO:0002709	regulation of T cell mediated immunity	3/50	97/18614	0.00225158	0.0280424	0.0199401	HLA-DRB1/HLA-DRA/IL1R1	3
BP	GO:0032642	regulation of chemokine production	3/50	98/18614	0.00231832	0.0285407	0.0202943	ACKR1/CD74/IL33	3
BP	GO:0071549	cellular response to dexamethasone stimulus	2/50	27/18614	0.00237779	0.0285407	0.0202943	AQP1/PLAT	2
BP	GO:0032602	chemokine production	3/50	99/18614	0.00238628	0.0285407	0.0202943	ACKR1/CD74/IL33	3
BP	GO:1990868	response to chemokine	3/50	99/18614	0.00238628	0.0285407	0.0202943	ACKR1/CCL23/CCL14	3
BP	GO:1990869	cellular response to chemokine	3/50	99/18614	0.00238628	0.0285407	0.0202943	ACKR1/CCL23/CCL14	3
BP	GO:0045619	regulation of lymphocyte differentiation	4/50	212/18614	0.00250046	0.0296708	0.0210979	CD74/HLA-DRB1/HLA-DRA/TGFBR2	4
BP	GO:0042098	T cell proliferation	4/50	213/18614	0.00254332	0.0298633	0.0212348	HLA-DRB1/HLA-DPA1/HLA-DPB1/TGFBR2	4
BP	GO:0003171	atrioventricular valve development	2/50	28/18614	0.00255631	0.0298633	0.0212348	OLFM1/TGFBR2	2
BP	GO:0009612	response to mechanical stimulus	4/50	215/18614	0.00263056	0.0304942	0.0216835	TXNIP/AQP1/TGFBR2/IL33	4
BP	GO:0045639	positive regulation of myeloid cell differentiation	3/50	103/18614	0.00267043	0.0307202	0.0218441	CD74/HLA-DRB1/TESC	3
BP	GO:0048245	eosinophil chemotaxis	2/50	29/18614	0.00274097	0.0312927	0.0222513	CCL23/CCL14	2
BP	GO:0050878	regulation of body fluid levels	5/50	361/18614	0.0027642	0.0313207	0.0222711	VWF/SELP/AQP1/CD59/PLAT	5
BP	GO:0042102	positive regulation of T cell proliferation	3/50	105/18614	0.00282001	0.0317146	0.0225512	HLA-DPA1/HLA-DPB1/TGFBR2	3
BP	GO:0002825	regulation of T-helper 1 type immune response	2/50	30/18614	0.00293173	0.0320153	0.0227651	IL1R1/IL33	2
BP	GO:0034698	response to gonadotropin	2/50	30/18614	0.00293173	0.0320153	0.0227651	TGFBR3/PLAT	2
BP	GO:0043032	positive regulation of macrophage activation	2/50	30/18614	0.00293173	0.0320153	0.0227651	CTSC/IL33	2
BP	GO:1902230	negative regulation of intrinsic apoptotic signaling pathway in response to DNA damage	2/50	30/18614	0.00293173	0.0320153	0.0227651	CD74/CLU	2
BP	GO:0030593	neutrophil chemotaxis	3/50	107/18614	0.00297466	0.0320201	0.0227685	CD74/CCL23/CCL14	3
BP	GO:1901655	cellular response to ketone	3/50	107/18614	0.00297466	0.0320201	0.0227685	AQP1/AKR1C3/PLAT	3
BP	GO:0007596	blood coagulation	4/50	224/18614	0.00304869	0.0325843	0.0231696	VWF/SELP/CD59/PLAT	4
BP	GO:0001945	lymph vessel development	2/50	31/18614	0.00312855	0.0329702	0.023444	NR2F2/SOX18	2
BP	GO:0070293	renal absorption	2/50	31/18614	0.00312855	0.0329702	0.023444	AQP1/AKR1C3	2
BP	GO:0002685	regulation of leukocyte migration	4/50	227/18614	0.00319762	0.0334639	0.0237951	CD74/SELP/IL1R1/IL33	4
BP	GO:0071347	cellular response to interleukin-1	3/50	111/18614	0.00329942	0.0336708	0.0239422	CCL23/CCL14/IL1R1	3
BP	GO:0050817	coagulation	4/50	229/18614	0.00329962	0.0336708	0.0239422	VWF/SELP/CD59/PLAT	4
BP	GO:0001516	prostaglandin biosynthetic process	2/50	32/18614	0.00333142	0.0336708	0.0239422	CD74/AKR1C3	2
BP	GO:0034694	response to prostaglandin	2/50	32/18614	0.00333142	0.0336708	0.0239422	AKR1C3/TGFBR3	2
BP	GO:0046457	prostanoid biosynthetic process	2/50	32/18614	0.00333142	0.0336708	0.0239422	CD74/AKR1C3	2
BP	GO:0007599	hemostasis	4/50	230/18614	0.00335144	0.0336708	0.0239422	VWF/SELP/CD59/PLAT	4
BP	GO:0002828	regulation of type 2 immune response	2/50	33/18614	0.00354028	0.0350326	0.0249106	CD74/IL33	2
BP	GO:0072677	eosinophil migration	2/50	33/18614	0.00354028	0.0350326	0.0249106	CCL23/CCL14	2
BP	GO:0046634	regulation of alpha-beta T cell activation	3/50	114/18614	0.00355673	0.0350326	0.0249106	HLA-DRB1/HLA-DRA/TGFBR2	3
BP	GO:0035710	CD4-positive, alpha-beta T cell activation	3/50	115/18614	0.00364515	0.0356704	0.0253641	HLA-DRB1/HLA-DRA/TGFBR2	3
BP	GO:0071346	cellular response to type II interferon	3/50	116/18614	0.0037349	0.0360443	0.02563	CCL23/HLA-DPA1/CCL14	3
BP	GO:0043372	positive regulation of CD4-positive, alpha-beta T cell differentiation	2/50	34/18614	0.00375512	0.0360443	0.02563	HLA-DRB1/HLA-DRA	2
BP	GO:1902624	positive regulation of neutrophil migration	2/50	34/18614	0.00375512	0.0360443	0.02563	CD74/IL1R1	2
BP	GO:0097529	myeloid leukocyte migration	4/50	241/18614	0.00395868	0.0368687	0.0262161	CD74/CCL23/CCL14/IL1R1	4
BP	GO:0032633	interleukin-4 production	2/50	35/18614	0.00397589	0.0368687	0.0262161	HLA-DRB1/IL33	2
BP	GO:0032673	regulation of interleukin-4 production	2/50	35/18614	0.00397589	0.0368687	0.0262161	HLA-DRB1/IL33	2
BP	GO:0071398	cellular response to fatty acid	2/50	35/18614	0.00397589	0.0368687	0.0262161	AKR1C3/ID3	2
BP	GO:0002286	T cell activation involved in immune response	3/50	119/18614	0.00401225	0.0368687	0.0262161	CD74/HLA-DRB1/HLA-DRA	3
BP	GO:0045446	endothelial cell differentiation	3/50	119/18614	0.00401225	0.0368687	0.0262161	ID1/NR2F2/SOX18	3
BP	GO:0046632	alpha-beta T cell differentiation	3/50	119/18614	0.00401225	0.0368687	0.0262161	HLA-DRB1/HLA-DRA/TGFBR2	3
BP	GO:0032355	response to estradiol	3/50	120/18614	0.00410742	0.0375144	0.0266753	TXNIP/RAMP3/NR2F2	3
BP	GO:0030224	monocyte differentiation	2/50	36/18614	0.00420257	0.0379238	0.0269664	CD74/HLA-DRB1	2
BP	GO:0045589	regulation of regulatory T cell differentiation	2/50	36/18614	0.00420257	0.0379238	0.0269664	HLA-DRB1/HLA-DRA	2
BP	GO:0002703	regulation of leukocyte mediated immunity	4/50	246/18614	0.00425787	0.0381941	0.0271586	HLA-DRB1/HLA-DRA/DNASE1L3/IL1R1	4
BP	GO:0002761	regulation of myeloid leukocyte differentiation	3/50	123/18614	0.00440113	0.0390148	0.0277421	CD74/HLA-DRB1/TESC	3
BP	GO:0002824	positive regulation of adaptive immune response based on somatic recombination of immune receptors built from immunoglobulin superfamily domains	3/50	123/18614	0.00440113	0.0390148	0.0277421	HLA-DRB1/HLA-DRA/IL1R1	3
BP	GO:0006959	humoral immune response	4/50	250/18614	0.00450797	0.0397281	0.0282494	HLA-DRB1/CLU/HLA-DQB1/CD59	4
BP	GO:1902229	regulation of intrinsic apoptotic signaling pathway in response to DNA damage	2/50	38/18614	0.00467352	0.0409477	0.0291166	CD74/CLU	2
BP	GO:0002708	positive regulation of lymphocyte mediated immunity	3/50	126/18614	0.00470731	0.0410053	0.0291575	HLA-DRB1/HLA-DRA/IL1R1	3
BP	GO:0045066	regulatory T cell differentiation	2/50	39/18614	0.00491773	0.0425921	0.0302858	HLA-DRB1/HLA-DRA	2
BP	GO:0050727	regulation of inflammatory response	5/50	414/18614	0.00494862	0.0426147	0.0303019	HLA-DRB1/CTSC/DNASE1L3/IL1R1/IL33	5
BP	GO:1903706	regulation of hemopoiesis	5/50	415/18614	0.00499896	0.0427928	0.0304286	CD74/HLA-DRB1/HLA-DRA/TGFBR2/TESC	5
BP	GO:0002821	positive regulation of adaptive immune response	3/50	129/18614	0.0050261	0.0427928	0.0304286	HLA-DRB1/HLA-DRA/IL1R1	3
BP	GO:0001916	positive regulation of T cell mediated cytotoxicity	2/50	40/18614	0.00516772	0.043507	0.0309364	HLA-DRB1/HLA-DRA	2
BP	GO:0042092	type 2 immune response	2/50	40/18614	0.00516772	0.043507	0.0309364	CD74/IL33	2
BP	GO:0071621	granulocyte chemotaxis	3/50	131/18614	0.0052457	0.0439182	0.0312288	CD74/CCL23/CCL14	3
BP	GO:0003007	heart morphogenesis	4/50	262/18614	0.0053175	0.0442733	0.0314813	TGFBR3/OLFM1/TGFBR2/SOX18	4
BP	GO:0002691	regulation of cellular extravasation	2/50	41/18614	0.00542345	0.0444192	0.0315851	SELP/IL1R1	2
BP	GO:0150077	regulation of neuroinflammatory response	2/50	41/18614	0.00542345	0.0444192	0.0315851	CTSC/IL33	2
BP	GO:1990000	amyloid fibril formation	2/50	41/18614	0.00542345	0.0444192	0.0315851	CLU/PFDN5	2
BP	GO:0002702	positive regulation of production of molecular mediator of immune response	3/50	134/18614	0.00558583	0.0455019	0.0323549	CD74/IL1R1/IL33	3
BP	GO:0045622	regulation of T-helper cell differentiation	2/50	42/18614	0.0056849	0.0460599	0.0327517	HLA-DRB1/HLA-DRA	2
BP	GO:0003158	endothelium development	3/50	137/18614	0.00593895	0.0469618	0.0333931	ID1/NR2F2/SOX18	3
BP	GO:1903052	positive regulation of proteolysis involved in protein catabolic process	3/50	137/18614	0.00593895	0.0469618	0.0333931	CTSC/CLU/IL33	3
BP	GO:0032689	negative regulation of type II interferon production	2/50	43/18614	0.00595203	0.0469618	0.0333931	HLA-DRB1/IL33	2
BP	GO:0060412	ventricular septum morphogenesis	2/50	43/18614	0.00595203	0.0469618	0.0333931	TGFBR3/TGFBR2	2
BP	GO:0071548	response to dexamethasone	2/50	43/18614	0.00595203	0.0469618	0.0333931	AQP1/PLAT	2
BP	GO:0002347	response to tumor cell	2/50	44/18614	0.00622482	0.0488584	0.0347416	HLA-DRB1/TXNIP	2
BP	GO:0050852	T cell receptor signaling pathway	3/50	140/18614	0.00630519	0.0492327	0.0350078	HLA-DRB1/HLA-DPB1/HLA-DQB1	3
BP	GO:0070555	response to interleukin-1	3/50	141/18614	0.0064302	0.0499501	0.0355179	CCL23/CCL14/IL1R1	3
BP	GO:1902622	regulation of neutrophil migration	2/50	45/18614	0.00650323	0.0502583	0.035737	CD74/IL1R1	2
BP	GO:0090199	regulation of release of cytochrome c from mitochondria	2/50	47/18614	0.00707679	0.0544119	0.0386905	CLU/TNFSF10	2
BP	GO:0002687	positive regulation of leukocyte migration	3/50	147/18614	0.00721145	0.0551658	0.0392266	CD74/SELP/IL1R1	3
BP	GO:0002705	positive regulation of leukocyte mediated immunity	3/50	148/18614	0.00734689	0.0558263	0.0396963	HLA-DRB1/HLA-DRA/IL1R1	3
BP	GO:0046596	regulation of viral entry into host cell	2/50	48/18614	0.00737188	0.0558263	0.0396963	CD74/HLA-DRB1	2
BP	GO:0060043	regulation of cardiac muscle cell proliferation	2/50	49/18614	0.00767248	0.0578121	0.0411083	TGFBR3/TGFBR2	2
BP	GO:0001666	response to hypoxia	4/50	293/18614	0.00784716	0.0588342	0.0418351	AQP1/TGFBR3/TGFBR2/PLAT	4
BP	GO:0001914	regulation of T cell mediated cytotoxicity	2/50	50/18614	0.00797854	0.0589395	0.04191	HLA-DRB1/HLA-DRA	2
BP	GO:0006692	prostanoid metabolic process	2/50	50/18614	0.00797854	0.0589395	0.04191	CD74/AKR1C3	2
BP	GO:0006693	prostaglandin metabolic process	2/50	50/18614	0.00797854	0.0589395	0.04191	CD74/AKR1C3	2
BP	GO:0030217	T cell differentiation	4/50	300/18614	0.00851135	0.0625688	0.0444907	CD74/HLA-DRB1/HLA-DRA/TGFBR2	4
BP	GO:0006636	unsaturated fatty acid biosynthetic process	2/50	52/18614	0.00860694	0.0629644	0.0447719	CD74/AKR1C3	2
BP	GO:0048146	positive regulation of fibroblast proliferation	2/50	53/18614	0.00892923	0.0650065	0.046224	CD74/AQP1	2
BP	GO:0036293	response to decreased oxygen levels	4/50	306/18614	0.00910926	0.0659984	0.0469293	AQP1/TGFBR3/TGFBR2/PLAT	4
BP	GO:0014009	glial cell proliferation	2/50	54/18614	0.00925686	0.066429	0.0472355	CLU/IL33	2
BP	GO:0071385	cellular response to glucocorticoid stimulus	2/50	54/18614	0.00925686	0.066429	0.0472355	AQP1/PLAT	2
BP	GO:0043370	regulation of CD4-positive, alpha-beta T cell differentiation	2/50	55/18614	0.00958981	0.0681691	0.0484728	HLA-DRB1/HLA-DRA	2
BP	GO:0052372	modulation by symbiont of entry into host	2/50	55/18614	0.00958981	0.0681691	0.0484728	CD74/HLA-DRB1	2
BP	GO:0031960	response to corticosteroid	3/50	166/18614	0.0100459	0.0710763	0.05054	AQP1/AKR1C3/PLAT	3
BP	GO:0002253	activation of immune response	5/50	495/18614	0.0103254	0.072712	0.0517031	HLA-DRB1/CLU/HLA-DPB1/HLA-DQB1/CD59	5
BP	GO:0001667	ameboidal-type cell migration	5/50	496/18614	0.0104097	0.0727489	0.0517294	ID1/AQP1/TGFBR2/NR2F2/SOX18	5
BP	GO:0001836	release of cytochrome c from mitochondria	2/50	58/18614	0.0106203	0.0727489	0.0517294	CLU/TNFSF10	2
BP	GO:0006956	complement activation	2/50	58/18614	0.0106203	0.0727489	0.0517294	CLU/CD59	2
BP	GO:0010718	positive regulation of epithelial to mesenchymal transition	2/50	58/18614	0.0106203	0.0727489	0.0517294	OLFM1/TGFBR2	2
BP	GO:0030225	macrophage differentiation	2/50	58/18614	0.0106203	0.0727489	0.0517294	HLA-DRB1/IL33	2
BP	GO:0048008	platelet-derived growth factor receptor signaling pathway	2/50	58/18614	0.0106203	0.0727489	0.0517294	TXNIP/PLAT	2
BP	GO:0001961	positive regulation of cytokine-mediated signaling pathway	2/50	59/18614	0.0109742	0.0748332	0.0532115	CD74/IL1R1	2
BP	GO:0001837	epithelial to mesenchymal transition	3/50	172/18614	0.0110576	0.0750624	0.0533744	TGFBR3/OLFM1/TGFBR2	3
BP	GO:0003179	heart valve morphogenesis	2/50	60/18614	0.0113333	0.0765888	0.0544598	OLFM1/TGFBR2	2
BP	GO:0046631	alpha-beta T cell activation	3/50	175/18614	0.0115848	0.0776573	0.0552196	HLA-DRB1/HLA-DRA/TGFBR2	3
BP	GO:0043903	regulation of biological process involved in symbiotic interaction	2/50	61/18614	0.0116976	0.0776573	0.0552196	CD74/HLA-DRB1	2
BP	GO:0046456	icosanoid biosynthetic process	2/50	61/18614	0.0116976	0.0776573	0.0552196	CD74/AKR1C3	2
BP	GO:0060038	cardiac muscle cell proliferation	2/50	61/18614	0.0116976	0.0776573	0.0552196	TGFBR3/TGFBR2	2
BP	GO:1903018	regulation of glycoprotein metabolic process	2/50	62/18614	0.0120669	0.079758	0.0567134	CST3/IL33	2
BP	GO:0070482	response to oxygen levels	4/50	333/18614	0.0121394	0.0798868	0.0568049	AQP1/TGFBR3/TGFBR2/PLAT	4
BP	GO:0048247	lymphocyte chemotaxis	2/50	64/18614	0.0128208	0.0832802	0.0592179	CCL23/CCL14	2
BP	GO:0048524	positive regulation of viral process	2/50	64/18614	0.0128208	0.0832802	0.0592179	CD74/HLA-DRB1	2
BP	GO:0071300	cellular response to retinoic acid	2/50	64/18614	0.0128208	0.0832802	0.0592179	AQP1/TESC	2
BP	GO:0001947	heart looping	2/50	65/18614	0.0132054	0.0853497	0.0606894	TGFBR2/SOX18	2
BP	GO:0002706	regulation of lymphocyte mediated immunity	3/50	184/18614	0.0132527	0.0853497	0.0606894	HLA-DRB1/HLA-DRA/IL1R1	3
BP	GO:0031100	animal organ regeneration	2/50	66/18614	0.0135949	0.0868114	0.0617287	TGFBR3/TGFBR2	2
BP	GO:0060760	positive regulation of response to cytokine stimulus	2/50	66/18614	0.0135949	0.0868114	0.0617287	CD74/IL1R1	2
BP	GO:0001912	positive regulation of leukocyte mediated cytotoxicity	2/50	67/18614	0.0139894	0.0885797	0.0629862	HLA-DRB1/HLA-DRA	2
BP	GO:0060389	pathway-restricted SMAD protein phosphorylation	2/50	67/18614	0.0139894	0.0885797	0.0629862	TGFBR3/TGFBR2	2
BP	GO:0002700	regulation of production of molecular mediator of immune response	3/50	189/18614	0.0142356	0.089762	0.0638268	CD74/IL1R1/IL33	3
BP	GO:0055021	regulation of cardiac muscle tissue growth	2/50	68/18614	0.0143888	0.0903496	0.0642447	TGFBR3/TGFBR2	2
BP	GO:0050777	negative regulation of immune response	3/50	191/18614	0.0146402	0.0915466	0.0650958	HLA-DRB1/IL33/CD59	3
BP	GO:0042093	T-helper cell differentiation	2/50	69/18614	0.0147931	0.0916852	0.0651944	HLA-DRB1/HLA-DRA	2
BP	GO:0061077	chaperone-mediated protein folding	2/50	69/18614	0.0147931	0.0916852	0.0651944	CD74/CLU	2
BP	GO:0043123	positive regulation of I-kappaB kinase/NF-kappaB signaling	3/50	192/18614	0.0148449	0.0916852	0.0651944	CD74/HLA-DRB1/TNFSF10	3
BP	GO:0032722	positive regulation of chemokine production	2/50	70/18614	0.0152024	0.0927238	0.0659329	CD74/IL33	2
BP	GO:0061371	determination of heart left/right asymmetry	2/50	70/18614	0.0152024	0.0927238	0.0659329	TGFBR2/SOX18	2
BP	GO:2000379	positive regulation of reactive oxygen species metabolic process	2/50	70/18614	0.0152024	0.0927238	0.0659329	AKR1C3/TGFBR2	2
BP	GO:0009749	response to glucose	3/50	194/18614	0.0152591	0.0927238	0.0659329	HLA-DRB1/TXNIP/TGFBR2	3
BP	GO:0002294	CD4-positive, alpha-beta T cell differentiation involved in immune response	2/50	71/18614	0.0156164	0.0930196	0.0661432	HLA-DRB1/HLA-DRA	2
BP	GO:0002548	monocyte chemotaxis	2/50	71/18614	0.0156164	0.0930196	0.0661432	CCL23/CCL14	2
BP	GO:0003143	embryonic heart tube morphogenesis	2/50	71/18614	0.0156164	0.0930196	0.0661432	TGFBR2/SOX18	2
BP	GO:0003208	cardiac ventricle morphogenesis	2/50	71/18614	0.0156164	0.0930196	0.0661432	TGFBR3/TGFBR2	2
BP	GO:0032922	circadian regulation of gene expression	2/50	71/18614	0.0156164	0.0930196	0.0661432	ID1/ID3	2
BP	GO:0002287	alpha-beta T cell activation involved in immune response	2/50	72/18614	0.0160353	0.0943955	0.0671216	HLA-DRB1/HLA-DRA	2
BP	GO:0002293	alpha-beta T cell differentiation involved in immune response	2/50	72/18614	0.0160353	0.0943955	0.0671216	HLA-DRB1/HLA-DRA	2
BP	GO:0060411	cardiac septum morphogenesis	2/50	72/18614	0.0160353	0.0943955	0.0671216	TGFBR3/TGFBR2	2
BP	GO:0009746	response to hexose	3/50	199/18614	0.0163234	0.0955781	0.0679625	HLA-DRB1/TXNIP/TGFBR2	3
BP	GO:0003170	heart valve development	2/50	73/18614	0.016459	0.0955781	0.0679625	OLFM1/TGFBR2	2
BP	GO:0071260	cellular response to mechanical stimulus	2/50	73/18614	0.016459	0.0955781	0.0679625	AQP1/IL33	2
BP	GO:0045862	positive regulation of proteolysis	4/50	365/18614	0.0164899	0.0955781	0.0679625	CTSC/CLU/IL33/TNFSF10	4
BP	GO:0043393	regulation of protein binding	3/50	201/18614	0.0167605	0.0956748	0.0680313	CCL23/ID1/TGFBR3	3
BP	GO:0050851	antigen receptor-mediated signaling pathway	3/50	201/18614	0.0167605	0.0956748	0.0680313	HLA-DRB1/HLA-DPB1/HLA-DQB1	3
BP	GO:0003281	ventricular septum development	2/50	74/18614	0.0168875	0.0956748	0.0680313	TGFBR3/TGFBR2	2
BP	GO:0031343	positive regulation of cell killing	2/50	74/18614	0.0168875	0.0956748	0.0680313	HLA-DRB1/HLA-DRA	2
BP	GO:0045123	cellular extravasation	2/50	74/18614	0.0168875	0.0956748	0.0680313	SELP/IL1R1	2
BP	GO:0060420	regulation of heart growth	2/50	74/18614	0.0168875	0.0956748	0.0680313	TGFBR3/TGFBR2	2
BP	GO:0010631	epithelial cell migration	4/50	371/18614	0.0174016	0.0982183	0.0698398	ID1/TGFBR2/NR2F2/SOX18	4
BP	GO:0000302	response to reactive oxygen species	3/50	205/18614	0.0176545	0.0992735	0.0705901	TXNIP/AQP1/AKR1C3	3
BP	GO:0090132	epithelium migration	4/50	374/18614	0.0178692	0.100107	0.0711829	ID1/TGFBR2/NR2F2/SOX18	4
BP	GO:0008544	epidermis development	4/50	375/18614	0.0180267	0.100616	0.0715447	HLA-DRB1/TXNIP/AKR1C3/SOX18	4
BP	GO:0034284	response to monosaccharide	3/50	207/18614	0.0181113	0.100715	0.0716151	HLA-DRB1/TXNIP/TGFBR2	3
BP	GO:0002285	lymphocyte activation involved in immune response	3/50	208/18614	0.0183422	0.101624	0.0722614	CD74/HLA-DRB1/HLA-DRA	3
BP	GO:0071383	cellular response to steroid hormone stimulus	3/50	209/18614	0.0185747	0.102535	0.0729095	AQP1/AKR1C3/PLAT	3
BP	GO:0090130	tissue migration	4/50	379/18614	0.0186657	0.102662	0.0729993	ID1/TGFBR2/NR2F2/SOX18	4
BP	GO:2001233	regulation of apoptotic signaling pathway	4/50	381/18614	0.0189905	0.104068	0.0739993	CD74/CTSC/CLU/TNFSF10	4
BP	GO:0050821	protein stabilization	3/50	213/18614	0.0195213	0.106016	0.0753848	CLU/TESC/PFDN5	3
BP	GO:0002292	T cell differentiation involved in immune response	2/50	80/18614	0.0195571	0.106016	0.0753848	HLA-DRB1/HLA-DRA	2
BP	GO:0002720	positive regulation of cytokine production involved in immune response	2/50	80/18614	0.0195571	0.106016	0.0753848	CD74/IL1R1	2
BP	GO:0045637	regulation of myeloid cell differentiation	3/50	214/18614	0.0197621	0.106744	0.0759021	CD74/HLA-DRB1/TESC	3
BP	GO:0014855	striated muscle cell proliferation	2/50	81/18614	0.0200182	0.107741	0.0766111	TGFBR3/TGFBR2	2
BP	GO:2001021	negative regulation of response to DNA damage stimulus	2/50	82/18614	0.0204839	0.109855	0.0781143	CD74/CLU	2
BP	GO:0007179	transforming growth factor beta receptor signaling pathway	3/50	218/18614	0.0207417	0.110843	0.0788171	ID1/TGFBR3/TGFBR2	3
BP	GO:0006457	protein folding	3/50	220/18614	0.0212415	0.113113	0.0804308	CD74/CLU/PFDN5	3
BP	GO:0035050	embryonic heart tube development	2/50	85/18614	0.021908	0.116251	0.0826625	TGFBR2/SOX18	2
BP	GO:0048145	regulation of fibroblast proliferation	2/50	87/18614	0.0228797	0.120981	0.0860259	CD74/AQP1	2
BP	GO:0008406	gonad development	3/50	228/18614	0.0233065	0.122807	0.0873244	AKR1C3/NR2F2/TNFSF10	3
BP	GO:1903050	regulation of proteolysis involved in protein catabolic process	3/50	230/18614	0.0238393	0.124465	0.0885033	CTSC/CLU/IL33	3
BP	GO:0043367	CD4-positive, alpha-beta T cell differentiation	2/50	89/18614	0.0238689	0.124465	0.0885033	HLA-DRB1/HLA-DRA	2
BP	GO:0051591	response to cAMP	2/50	89/18614	0.0238689	0.124465	0.0885033	AQP1/PLAT	2
BP	GO:0050829	defense response to Gram-negative bacterium	2/50	90/18614	0.0243701	0.126641	0.09005	SELP/AQP1	2
BP	GO:0045137	development of primary sexual characteristics	3/50	233/18614	0.024651	0.126898	0.0902328	AKR1C3/NR2F2/TNFSF10	3
BP	GO:0060021	roof of mouth development	2/50	91/18614	0.0248756	0.126898	0.0902328	TGFBR3/TGFBR2	2
BP	GO:0072091	regulation of stem cell proliferation	2/50	91/18614	0.0248756	0.126898	0.0902328	TGFBR2/SOX18	2
BP	GO:2000117	negative regulation of cysteine-type endopeptidase activity	2/50	91/18614	0.0248756	0.126898	0.0902328	AQP1/CST3	2
BP	GO:0009743	response to carbohydrate	3/50	234/18614	0.0249248	0.126898	0.0902328	HLA-DRB1/TXNIP/TGFBR2	3
BP	GO:2000116	regulation of cysteine-type endopeptidase activity	3/50	234/18614	0.0249248	0.126898	0.0902328	AQP1/CST3/TNFSF10	3
BP	GO:0001656	metanephros development	2/50	92/18614	0.0253854	0.126997	0.0903034	AQP1/ID3	2
BP	GO:0055017	cardiac muscle tissue growth	2/50	92/18614	0.0253854	0.126997	0.0903034	TGFBR3/TGFBR2	2
BP	GO:0032436	positive regulation of proteasomal ubiquitin-dependent protein catabolic process	2/50	93/18614	0.0258994	0.126997	0.0903034	CLU/IL33	2
BP	GO:0003073	regulation of systemic arterial blood pressure	2/50	94/18614	0.0264177	0.126997	0.0903034	ADM5/NR2F2	2
BP	GO:0030098	lymphocyte differentiation	4/50	422/18614	0.0264354	0.126997	0.0903034	CD74/HLA-DRB1/HLA-DRA/TGFBR2	4
BP	GO:0001865	NK T cell differentiation	1/50	10/18614	0.0265455	0.126997	0.0903034	TGFBR2	1
BP	GO:0002138	retinoic acid biosynthetic process	1/50	10/18614	0.0265455	0.126997	0.0903034	AKR1C3	1
BP	GO:0003418	growth plate cartilage chondrocyte differentiation	1/50	10/18614	0.0265455	0.126997	0.0903034	TGFBR2	1
BP	GO:0008300	isoprenoid catabolic process	1/50	10/18614	0.0265455	0.126997	0.0903034	AKR1C3	1
BP	GO:0010572	positive regulation of platelet activation	1/50	10/18614	0.0265455	0.126997	0.0903034	SELP	1
BP	GO:0030638	polyketide metabolic process	1/50	10/18614	0.0265455	0.126997	0.0903034	AKR1C3	1
BP	GO:0030647	aminoglycoside antibiotic metabolic process	1/50	10/18614	0.0265455	0.126997	0.0903034	AKR1C3	1
BP	GO:0031642	negative regulation of myelination	1/50	10/18614	0.0265455	0.126997	0.0903034	CTSC	1
BP	GO:0044598	doxorubicin metabolic process	1/50	10/18614	0.0265455	0.126997	0.0903034	AKR1C3	1
BP	GO:0048865	stem cell fate commitment	1/50	10/18614	0.0265455	0.126997	0.0903034	SOX18	1
BP	GO:0062042	regulation of cardiac epithelial to mesenchymal transition	1/50	10/18614	0.0265455	0.126997	0.0903034	TGFBR2	1
BP	GO:1903980	positive regulation of microglial cell activation	1/50	10/18614	0.0265455	0.126997	0.0903034	CTSC	1
BP	GO:2000563	positive regulation of CD4-positive, alpha-beta T cell proliferation	1/50	10/18614	0.0265455	0.126997	0.0903034	TGFBR2	1
BP	GO:2000659	regulation of interleukin-1-mediated signaling pathway	1/50	10/18614	0.0265455	0.126997	0.0903034	IL1R1	1
BP	GO:0030595	leukocyte chemotaxis	3/50	241/18614	0.0268881	0.128229	0.0911795	CD74/CCL23/CCL14	3
BP	GO:0060537	muscle tissue development	4/50	426/18614	0.0272437	0.129352	0.0919778	TGFBR3/TGFBR2/PGM5/NR2F2	4
BP	GO:0002790	peptide secretion	3/50	243/18614	0.0274639	0.129352	0.0919778	CD74/HLA-DRB1/AQP1	3
BP	GO:0032091	negative regulation of protein binding	2/50	96/18614	0.0274668	0.129352	0.0919778	CCL23/ID1	2
BP	GO:0070664	negative regulation of leukocyte proliferation	2/50	96/18614	0.0274668	0.129352	0.0919778	HLA-DRB1/IL33	2
BP	GO:0033674	positive regulation of kinase activity	4/50	430/18614	0.0280667	0.130794	0.0930032	CD74/HLA-DRB1/CLU/TGFBR2	4
BP	GO:0002275	myeloid cell activation involved in immune response	2/50	98/18614	0.0285327	0.130794	0.0930032	DNASE1L3/IL33	2
BP	GO:2001243	negative regulation of intrinsic apoptotic signaling pathway	2/50	99/18614	0.0290718	0.130794	0.0930032	CD74/CLU	2
BP	GO:0002604	regulation of dendritic cell antigen processing and presentation	1/50	11/18614	0.0291617	0.130794	0.0930032	CD74	1
BP	GO:0007343	egg activation	1/50	11/18614	0.0291617	0.130794	0.0930032	PLAT	1
BP	GO:0010739	positive regulation of protein kinase A signaling	1/50	11/18614	0.0291617	0.130794	0.0930032	RAMP3	1
BP	GO:0016102	diterpenoid biosynthetic process	1/50	11/18614	0.0291617	0.130794	0.0930032	AKR1C3	1
BP	GO:0032754	positive regulation of interleukin-5 production	1/50	11/18614	0.0291617	0.130794	0.0930032	IL33	1
BP	GO:0042045	epithelial fluid transport	1/50	11/18614	0.0291617	0.130794	0.0930032	AQP1	1
BP	GO:0045060	negative thymic T cell selection	1/50	11/18614	0.0291617	0.130794	0.0930032	CD74	1
BP	GO:0045654	positive regulation of megakaryocyte differentiation	1/50	11/18614	0.0291617	0.130794	0.0930032	TESC	1
BP	GO:0046689	response to mercury ion	1/50	11/18614	0.0291617	0.130794	0.0930032	AQP1	1
BP	GO:0060433	bronchus development	1/50	11/18614	0.0291617	0.130794	0.0930032	TGFBR2	1
BP	GO:0060439	trachea morphogenesis	1/50	11/18614	0.0291617	0.130794	0.0930032	TGFBR2	1
BP	GO:0097278	complement-dependent cytotoxicity	1/50	11/18614	0.0291617	0.130794	0.0930032	CD59	1
BP	GO:1905665	positive regulation of calcium ion import across plasma membrane	1/50	11/18614	0.0291617	0.130794	0.0930032	RAMP3	1
BP	GO:0032755	positive regulation of interleukin-6 production	2/50	100/18614	0.029615	0.131898	0.0937885	CD74/IL33	2
BP	GO:0060419	heart growth	2/50	100/18614	0.029615	0.131898	0.0937885	TGFBR3/TGFBR2	2
BP	GO:0097305	response to alcohol	3/50	252/18614	0.0301367	0.131898	0.0937885	AKR1C3/TGFBR3/TGFBR2	3
BP	GO:0048709	oligodendrocyte differentiation	2/50	101/18614	0.0301622	0.131898	0.0937885	CLU/IL33	2
BP	GO:0046620	regulation of organ growth	2/50	102/18614	0.0307135	0.131898	0.0937885	TGFBR3/TGFBR2	2
BP	GO:0048762	mesenchymal cell differentiation	3/50	255/18614	0.0310573	0.131898	0.0937885	TGFBR3/OLFM1/TGFBR2	3
BP	GO:0008630	intrinsic apoptotic signaling pathway in response to DNA damage	2/50	103/18614	0.0312688	0.131898	0.0937885	CD74/CLU	2
BP	GO:0019233	sensory perception of pain	2/50	103/18614	0.0312688	0.131898	0.0937885	AQP1/IL33	2
BP	GO:0048144	fibroblast proliferation	2/50	103/18614	0.0312688	0.131898	0.0937885	CD74/AQP1	2
BP	GO:0006898	receptor-mediated endocytosis	3/50	256/18614	0.0313675	0.131898	0.0937885	RAMP3/CLU/TGFBR2	3
BP	GO:0001921	positive regulation of receptor recycling	1/50	12/18614	0.0317711	0.131898	0.0937885	RAMP3	1
BP	GO:0002424	T cell mediated immune response to tumor cell	1/50	12/18614	0.0317711	0.131898	0.0937885	HLA-DRB1	1
BP	GO:0002645	positive regulation of tolerance induction	1/50	12/18614	0.0317711	0.131898	0.0937885	TGFBR2	1
BP	GO:0003157	endocardium development	1/50	12/18614	0.0317711	0.131898	0.0937885	SOX18	1
BP	GO:0015791	polyol transmembrane transport	1/50	12/18614	0.0317711	0.131898	0.0937885	AQP1	1
BP	GO:0021670	lateral ventricle development	1/50	12/18614	0.0317711	0.131898	0.0937885	AQP1	1
BP	GO:0030656	regulation of vitamin metabolic process	1/50	12/18614	0.0317711	0.131898	0.0937885	AKR1C3	1
BP	GO:0032351	negative regulation of hormone metabolic process	1/50	12/18614	0.0317711	0.131898	0.0937885	AKR1C3	1
BP	GO:0043383	negative T cell selection	1/50	12/18614	0.0317711	0.131898	0.0937885	CD74	1
BP	GO:0045602	negative regulation of endothelial cell differentiation	1/50	12/18614	0.0317711	0.131898	0.0937885	ID1	1
BP	GO:0060312	regulation of blood vessel remodeling	1/50	12/18614	0.0317711	0.131898	0.0937885	CST3	1
BP	GO:0071372	cellular response to follicle-stimulating hormone stimulus	1/50	12/18614	0.0317711	0.131898	0.0937885	PLAT	1
BP	GO:0071472	cellular response to salt stress	1/50	12/18614	0.0317711	0.131898	0.0937885	AQP1	1
BP	GO:0072070	loop of Henle development	1/50	12/18614	0.0317711	0.131898	0.0937885	AQP1	1
BP	GO:0072488	ammonium transmembrane transport	1/50	12/18614	0.0317711	0.131898	0.0937885	AQP1	1
BP	GO:0099550	trans-synaptic signaling, modulating synaptic transmission	1/50	12/18614	0.0317711	0.131898	0.0937885	PLAT	1
BP	GO:1903238	positive regulation of leukocyte tethering or rolling	1/50	12/18614	0.0317711	0.131898	0.0937885	SELP	1
BP	GO:0043122	regulation of I-kappaB kinase/NF-kappaB signaling	3/50	258/18614	0.0319927	0.132453	0.0941832	CD74/HLA-DRB1/TNFSF10	3
BP	GO:0014706	striated muscle tissue development	3/50	259/18614	0.0323078	0.133008	0.0945775	TGFBR3/TGFBR2/PGM5	3
BP	GO:0015833	peptide transport	3/50	259/18614	0.0323078	0.133008	0.0945775	CD74/HLA-DRB1/AQP1	3
BP	GO:0032760	positive regulation of tumor necrosis factor production	2/50	105/18614	0.0323914	0.133008	0.0945775	CLU/IL33	2
BP	GO:0048568	embryonic organ development	4/50	453/18614	0.0330884	0.135501	0.0963502	TGFBR2/NR2F2/SOX18/ID3	4
BP	GO:0003279	cardiac septum development	2/50	107/18614	0.0335297	0.135961	0.0966771	TGFBR3/TGFBR2	2
BP	GO:0032526	response to retinoic acid	2/50	107/18614	0.0335297	0.135961	0.0966771	AQP1/TESC	2
BP	GO:0002638	negative regulation of immunoglobulin production	1/50	13/18614	0.0343736	0.135961	0.0966771	IL33	1
BP	GO:0002664	regulation of T cell tolerance induction	1/50	13/18614	0.0343736	0.135961	0.0966771	TGFBR2	1
BP	GO:0003084	positive regulation of systemic arterial blood pressure	1/50	13/18614	0.0343736	0.135961	0.0966771	NR2F2	1
BP	GO:0030157	pancreatic juice secretion	1/50	13/18614	0.0343736	0.135961	0.0966771	AQP1	1
BP	GO:0031392	regulation of prostaglandin biosynthetic process	1/50	13/18614	0.0343736	0.135961	0.0966771	CD74	1
BP	GO:0043568	positive regulation of insulin-like growth factor receptor signaling pathway	1/50	13/18614	0.0343736	0.135961	0.0966771	IGFBP4	1
BP	GO:0045916	negative regulation of complement activation	1/50	13/18614	0.0343736	0.135961	0.0966771	CD59	1
BP	GO:0046541	saliva secretion	1/50	13/18614	0.0343736	0.135961	0.0966771	AQP1	1
BP	GO:0051918	negative regulation of fibrinolysis	1/50	13/18614	0.0343736	0.135961	0.0966771	PLAT	1
BP	GO:0060707	trophoblast giant cell differentiation	1/50	13/18614	0.0343736	0.135961	0.0966771	NR2F2	1
BP	GO:1903054	negative regulation of extracellular matrix organization	1/50	13/18614	0.0343736	0.135961	0.0966771	CST3	1
BP	GO:1903557	positive regulation of tumor necrosis factor superfamily cytokine production	2/50	109/18614	0.0346836	0.136828	0.0972938	CLU/IL33	2
BP	GO:0010717	regulation of epithelial to mesenchymal transition	2/50	110/18614	0.0352664	0.138763	0.0986702	OLFM1/TGFBR2	2
BP	GO:0008637	apoptotic mitochondrial changes	2/50	111/18614	0.0358529	0.140338	0.0997902	CLU/TNFSF10	2
BP	GO:2000060	positive regulation of ubiquitin-dependent protein catabolic process	2/50	111/18614	0.0358529	0.140338	0.0997902	CLU/IL33	2
BP	GO:0010713	negative regulation of collagen metabolic process	1/50	14/18614	0.0369692	0.141762	0.100803	CST3	1
BP	GO:0015670	carbon dioxide transport	1/50	14/18614	0.0369692	0.141762	0.100803	AQP1	1
BP	GO:0032736	positive regulation of interleukin-13 production	1/50	14/18614	0.0369692	0.141762	0.100803	IL33	1
BP	GO:0045059	positive thymic T cell selection	1/50	14/18614	0.0369692	0.141762	0.100803	CD74	1
BP	GO:0045348	positive regulation of MHC class II biosynthetic process	1/50	14/18614	0.0369692	0.141762	0.100803	IL33	1
BP	GO:0070942	neutrophil mediated cytotoxicity	1/50	14/18614	0.0369692	0.141762	0.100803	DNASE1L3	1
BP	GO:0072672	neutrophil extravasation	1/50	14/18614	0.0369692	0.141762	0.100803	IL1R1	1
BP	GO:1902947	regulation of tau-protein kinase activity	1/50	14/18614	0.0369692	0.141762	0.100803	CLU	1
BP	GO:0071560	cellular response to transforming growth factor beta stimulus	3/50	274/18614	0.0372299	0.142399	0.101256	ID1/TGFBR3/TGFBR2	3
BP	GO:0033559	unsaturated fatty acid metabolic process	2/50	114/18614	0.0376352	0.143586	0.102099	CD74/AKR1C3	2
BP	GO:1903131	mononuclear cell differentiation	4/50	474/18614	0.038108	0.143995	0.10239	CD74/HLA-DRB1/HLA-DRA/TGFBR2	4
BP	GO:0098742	cell-cell adhesion via plasma-membrane adhesion molecules	3/50	278/18614	0.0386042	0.143995	0.10239	SELP/TGFBR2/SPARCL1	3
BP	GO:0071559	response to transforming growth factor beta	3/50	280/18614	0.039301	0.143995	0.10239	ID1/TGFBR3/TGFBR2	3
BP	GO:1901800	positive regulation of proteasomal protein catabolic process	2/50	117/18614	0.0394511	0.143995	0.10239	CLU/IL33	2
BP	GO:0002517	T cell tolerance induction	1/50	15/18614	0.039558	0.143995	0.10239	TGFBR2	1
BP	GO:0002836	positive regulation of response to tumor cell	1/50	15/18614	0.039558	0.143995	0.10239	HLA-DRB1	1
BP	GO:0002839	positive regulation of immune response to tumor cell	1/50	15/18614	0.039558	0.143995	0.10239	HLA-DRB1	1
BP	GO:0003214	cardiac left ventricle morphogenesis	1/50	15/18614	0.039558	0.143995	0.10239	TGFBR2	1
BP	GO:0003413	chondrocyte differentiation involved in endochondral bone morphogenesis	1/50	15/18614	0.039558	0.143995	0.10239	TGFBR2	1
BP	GO:0034310	primary alcohol catabolic process	1/50	15/18614	0.039558	0.143995	0.10239	AKR1C3	1
BP	GO:0043252	sodium-independent organic anion transport	1/50	15/18614	0.039558	0.143995	0.10239	SLCO2A1	1
BP	GO:0043518	negative regulation of DNA damage response, signal transduction by p53 class mediator	1/50	15/18614	0.039558	0.143995	0.10239	CD74	1
BP	GO:0060347	heart trabecula formation	1/50	15/18614	0.039558	0.143995	0.10239	TGFBR3	1
BP	GO:0071474	cellular hyperosmotic response	1/50	15/18614	0.039558	0.143995	0.10239	AQP1	1
BP	GO:0072148	epithelial cell fate commitment	1/50	15/18614	0.039558	0.143995	0.10239	NR2F2	1
BP	GO:1902166	negative regulation of intrinsic apoptotic signaling pathway in response to DNA damage by p53 class mediator	1/50	15/18614	0.039558	0.143995	0.10239	CD74	1
BP	GO:1904936	interneuron migration	1/50	15/18614	0.039558	0.143995	0.10239	NR2F2	1
BP	GO:2000651	positive regulation of sodium ion transmembrane transporter activity	1/50	15/18614	0.039558	0.143995	0.10239	TESC	1
BP	GO:2001279	regulation of unsaturated fatty acid biosynthetic process	1/50	15/18614	0.039558	0.143995	0.10239	CD74	1
BP	GO:0051897	positive regulation of protein kinase B signaling	2/50	118/18614	0.0400637	0.145484	0.103449	RAMP3/AKR1C3	2
BP	GO:0007548	sex differentiation	3/50	283/18614	0.0403583	0.145851	0.10371	AKR1C3/NR2F2/TNFSF10	3
BP	GO:0043542	endothelial cell migration	3/50	283/18614	0.0403583	0.145851	0.10371	ID1/NR2F2/SOX18	3
BP	GO:0002718	regulation of cytokine production involved in immune response	2/50	119/18614	0.04068	0.146662	0.104287	CD74/IL1R1	2
BP	GO:0002683	negative regulation of immune system process	4/50	487/18614	0.0414248	0.146663	0.104287	CD74/HLA-DRB1/IL33/CD59	4
BP	GO:0050673	epithelial cell proliferation	4/50	488/18614	0.0416866	0.146663	0.104287	ID1/TGFBR3/IGFBP4/NR2F2	4
BP	GO:0002367	cytokine production involved in immune response	2/50	121/18614	0.0419233	0.146663	0.104287	CD74/IL1R1	2
BP	GO:0072089	stem cell proliferation	2/50	121/18614	0.0419233	0.146663	0.104287	TGFBR2/SOX18	2
BP	GO:0002903	negative regulation of B cell apoptotic process	1/50	16/18614	0.04214	0.146663	0.104287	CD74	1
BP	GO:0003188	heart valve formation	1/50	16/18614	0.04214	0.146663	0.104287	OLFM1	1
BP	GO:0010715	regulation of extracellular matrix disassembly	1/50	16/18614	0.04214	0.146663	0.104287	CST3	1
BP	GO:0016045	detection of bacterium	1/50	16/18614	0.04214	0.146663	0.104287	HLA-DRB1	1
BP	GO:0030852	regulation of granulocyte differentiation	1/50	16/18614	0.04214	0.146663	0.104287	TESC	1
BP	GO:0042448	progesterone metabolic process	1/50	16/18614	0.04214	0.146663	0.104287	AKR1C3	1
BP	GO:0048385	regulation of retinoic acid receptor signaling pathway	1/50	16/18614	0.04214	0.146663	0.104287	AKR1C3	1
BP	GO:0060456	positive regulation of digestive system process	1/50	16/18614	0.04214	0.146663	0.104287	AQP1	1
BP	GO:0061684	chaperone-mediated autophagy	1/50	16/18614	0.04214	0.146663	0.104287	CLU	1
BP	GO:0071732	cellular response to nitric oxide	1/50	16/18614	0.04214	0.146663	0.104287	AQP1	1
BP	GO:1905664	regulation of calcium ion import across plasma membrane	1/50	16/18614	0.04214	0.146663	0.104287	RAMP3	1
BP	GO:0002698	negative regulation of immune effector process	2/50	122/18614	0.0425504	0.147072	0.104578	IL33/CD59	2
BP	GO:0072676	lymphocyte migration	2/50	122/18614	0.0425504	0.147072	0.104578	CCL23/CCL14	2
BP	GO:0090100	positive regulation of transmembrane receptor protein serine/threonine kinase signaling pathway	2/50	122/18614	0.0425504	0.147072	0.104578	TGFBR3/TGFBR2	2
BP	GO:0007249	I-kappaB kinase/NF-kappaB signaling	3/50	293/18614	0.0439869	0.150079	0.106717	CD74/HLA-DRB1/TNFSF10	3
BP	GO:0006690	icosanoid metabolic process	2/50	125/18614	0.0444526	0.150079	0.106717	CD74/AKR1C3	2
BP	GO:0002921	negative regulation of humoral immune response	1/50	17/18614	0.0447151	0.150079	0.106717	CD59	1
BP	GO:0003198	epithelial to mesenchymal transition involved in endocardial cushion formation	1/50	17/18614	0.0447151	0.150079	0.106717	TGFBR2	1
BP	GO:0010566	regulation of ketone biosynthetic process	1/50	17/18614	0.0447151	0.150079	0.106717	AKR1C3	1
BP	GO:0010763	positive regulation of fibroblast migration	1/50	17/18614	0.0447151	0.150079	0.106717	AQP1	1
BP	GO:0016114	terpenoid biosynthetic process	1/50	17/18614	0.0447151	0.150079	0.106717	AKR1C3	1
BP	GO:0033623	regulation of integrin activation	1/50	17/18614	0.0447151	0.150079	0.106717	SELP	1
BP	GO:0070206	protein trimerization	1/50	17/18614	0.0447151	0.150079	0.106717	CD74	1
BP	GO:0072224	metanephric glomerulus development	1/50	17/18614	0.0447151	0.150079	0.106717	AQP1	1
BP	GO:0080154	regulation of fertilization	1/50	17/18614	0.0447151	0.150079	0.106717	PLAT	1
BP	GO:1902165	regulation of intrinsic apoptotic signaling pathway in response to DNA damage by p53 class mediator	1/50	17/18614	0.0447151	0.150079	0.106717	CD74	1
BP	GO:1903236	regulation of leukocyte tethering or rolling	1/50	17/18614	0.0447151	0.150079	0.106717	SELP	1
BP	GO:0003206	cardiac chamber morphogenesis	2/50	126/18614	0.0450936	0.150388	0.106936	TGFBR3/TGFBR2	2
BP	GO:0003231	cardiac ventricle development	2/50	126/18614	0.0450936	0.150388	0.106936	TGFBR3/TGFBR2	2
BP	GO:0015850	organic hydroxy compound transport	3/50	296/18614	0.0451065	0.150388	0.106936	SNCG/CLU/AQP1	3
BP	GO:0003014	renal system process	2/50	127/18614	0.0457381	0.150647	0.107121	AQP1/AKR1C3	2
BP	GO:0048608	reproductive structure development	3/50	301/18614	0.0470042	0.150647	0.107121	AKR1C3/NR2F2/TNFSF10	3
BP	GO:0007368	determination of left/right symmetry	2/50	129/18614	0.0470374	0.150647	0.107121	TGFBR2/SOX18	2
BP	GO:0042542	response to hydrogen peroxide	2/50	129/18614	0.0470374	0.150647	0.107121	TXNIP/AQP1	2
BP	GO:0046683	response to organophosphorus	2/50	129/18614	0.0470374	0.150647	0.107121	AQP1/PLAT	2
BP	GO:0001946	lymphangiogenesis	1/50	18/18614	0.0472835	0.150647	0.107121	SOX18	1
BP	GO:0002693	positive regulation of cellular extravasation	1/50	18/18614	0.0472835	0.150647	0.107121	IL1R1	1
BP	GO:0002827	positive regulation of T-helper 1 type immune response	1/50	18/18614	0.0472835	0.150647	0.107121	IL1R1	1
BP	GO:0010755	regulation of plasminogen activation	1/50	18/18614	0.0472835	0.150647	0.107121	PLAT	1
BP	GO:0031645	negative regulation of nervous system process	1/50	18/18614	0.0472835	0.150647	0.107121	CTSC	1
BP	GO:0042574	retinal metabolic process	1/50	18/18614	0.0472835	0.150647	0.107121	AKR1C3	1
BP	GO:0043217	myelin maintenance	1/50	18/18614	0.0472835	0.150647	0.107121	CLU	1
BP	GO:0051770	positive regulation of nitric-oxide synthase biosynthetic process	1/50	18/18614	0.0472835	0.150647	0.107121	IL33	1
BP	GO:0051782	negative regulation of cell division	1/50	18/18614	0.0472835	0.150647	0.107121	TXNIP	1
BP	GO:0051917	regulation of fibrinolysis	1/50	18/18614	0.0472835	0.150647	0.107121	PLAT	1
BP	GO:0060044	negative regulation of cardiac muscle cell proliferation	1/50	18/18614	0.0472835	0.150647	0.107121	TGFBR2	1
BP	GO:0072567	chemokine (C-X-C motif) ligand 2 production	1/50	18/18614	0.0472835	0.150647	0.107121	CD74	1
BP	GO:0086103	G protein-coupled receptor signaling pathway involved in heart process	1/50	18/18614	0.0472835	0.150647	0.107121	RAMP3	1
BP	GO:0090083	regulation of inclusion body assembly	1/50	18/18614	0.0472835	0.150647	0.107121	CLU	1
BP	GO:1902170	cellular response to reactive nitrogen species	1/50	18/18614	0.0472835	0.150647	0.107121	AQP1	1
BP	GO:2000341	regulation of chemokine (C-X-C motif) ligand 2 production	1/50	18/18614	0.0472835	0.150647	0.107121	CD74	1
BP	GO:0002429	immune response-activating cell surface receptor signaling pathway	3/50	302/18614	0.0473884	0.150663	0.107132	HLA-DRB1/HLA-DPB1/HLA-DQB1	3
BP	GO:0050868	negative regulation of T cell activation	2/50	131/18614	0.0483502	0.153397	0.109076	CD74/HLA-DRB1	2
BP	GO:0061458	reproductive system development	3/50	305/18614	0.0485505	0.153613	0.109229	AKR1C3/NR2F2/TNFSF10	3
BP	GO:0030168	platelet activation	2/50	133/18614	0.0496764	0.153613	0.109229	VWF/SELP	2
BP	GO:0043588	skin development	3/50	308/18614	0.0497267	0.153613	0.109229	TXNIP/AKR1C3/SOX18	3
BP	GO:0002281	macrophage activation involved in immune response	1/50	19/18614	0.0498451	0.153613	0.109229	IL33	1
BP	GO:0002283	neutrophil activation involved in immune response	1/50	19/18614	0.0498451	0.153613	0.109229	DNASE1L3	1
BP	GO:0006309	apoptotic DNA fragmentation	1/50	19/18614	0.0498451	0.153613	0.109229	DNASE1L3	1
BP	GO:0010738	regulation of protein kinase A signaling	1/50	19/18614	0.0498451	0.153613	0.109229	RAMP3	1
BP	GO:0030903	notochord development	1/50	19/18614	0.0498451	0.153613	0.109229	ID3	1
BP	GO:0035743	CD4-positive, alpha-beta T cell cytokine production	1/50	19/18614	0.0498451	0.153613	0.109229	IL1R1	1
BP	GO:0045346	regulation of MHC class II biosynthetic process	1/50	19/18614	0.0498451	0.153613	0.109229	IL33	1
BP	GO:0060438	trachea development	1/50	19/18614	0.0498451	0.153613	0.109229	TGFBR2	1
BP	GO:0060977	coronary vasculature morphogenesis	1/50	19/18614	0.0498451	0.153613	0.109229	TGFBR3	1
BP	GO:0098543	detection of other organism	1/50	19/18614	0.0498451	0.153613	0.109229	HLA-DRB1	1
BP	GO:1902307	positive regulation of sodium ion transmembrane transport	1/50	19/18614	0.0498451	0.153613	0.109229	TESC	1
BP	GO:0060972	left/right pattern formation	2/50	134/18614	0.0503444	0.154835	0.110098	TGFBR2/SOX18	2
BP	GO:0010565	regulation of cellular ketone metabolic process	2/50	135/18614	0.0510157	0.154837	0.110099	CD74/AKR1C3	2
BP	GO:0042476	odontogenesis	2/50	135/18614	0.0510157	0.154837	0.110099	AQP1/ID3	2
BP	GO:0060326	cell chemotaxis	3/50	312/18614	0.0513168	0.154837	0.110099	CD74/CCL23/CCL14	3
BP	GO:0042742	defense response to bacterium	3/50	314/18614	0.0521211	0.154837	0.110099	SELP/AQP1/RNASE1	3
BP	GO:0002577	regulation of antigen processing and presentation	1/50	20/18614	0.0524	0.154837	0.110099	CD74	1
BP	GO:0002643	regulation of tolerance induction	1/50	20/18614	0.0524	0.154837	0.110099	TGFBR2	1
BP	GO:0003417	growth plate cartilage development	1/50	20/18614	0.0524	0.154837	0.110099	TGFBR2	1
BP	GO:0032634	interleukin-5 production	1/50	20/18614	0.0524	0.154837	0.110099	IL33	1
BP	GO:0032674	regulation of interleukin-5 production	1/50	20/18614	0.0524	0.154837	0.110099	IL33	1
BP	GO:0043011	myeloid dendritic cell differentiation	1/50	20/18614	0.0524	0.154837	0.110099	TGFBR2	1
BP	GO:0043691	reverse cholesterol transport	1/50	20/18614	0.0524	0.154837	0.110099	CLU	1
BP	GO:0045342	MHC class II biosynthetic process	1/50	20/18614	0.0524	0.154837	0.110099	IL33	1
BP	GO:0060216	definitive hemopoiesis	1/50	20/18614	0.0524	0.154837	0.110099	TGFBR3	1
BP	GO:0071371	cellular response to gonadotropin stimulus	1/50	20/18614	0.0524	0.154837	0.110099	PLAT	1
BP	GO:0071379	cellular response to prostaglandin stimulus	1/50	20/18614	0.0524	0.154837	0.110099	AKR1C3	1
BP	GO:0072234	metanephric nephron tubule development	1/50	20/18614	0.0524	0.154837	0.110099	AQP1	1
BP	GO:0097320	plasma membrane tubulation	1/50	20/18614	0.0524	0.154837	0.110099	CAVIN2	1
BP	GO:1900221	regulation of amyloid-beta clearance	1/50	20/18614	0.0524	0.154837	0.110099	CLU	1
BP	GO:1902004	positive regulation of amyloid-beta formation	1/50	20/18614	0.0524	0.154837	0.110099	CLU	1
BP	GO:1903978	regulation of microglial cell activation	1/50	20/18614	0.0524	0.154837	0.110099	CTSC	1
BP	GO:0009855	determination of bilateral symmetry	2/50	139/18614	0.0537333	0.157129	0.111729	TGFBR2/SOX18	2
BP	GO:0090090	negative regulation of canonical Wnt signaling pathway	2/50	139/18614	0.0537333	0.157129	0.111729	IGFBP4/PFDN5	2
BP	GO:0007189	adenylate cyclase-activating G protein-coupled receptor signaling pathway	2/50	140/18614	0.0544207	0.157129	0.111729	ADM5/RAMP3	2
BP	GO:0009799	specification of symmetry	2/50	140/18614	0.0544207	0.157129	0.111729	TGFBR2/SOX18	2
BP	GO:1904019	epithelial cell apoptotic process	2/50	140/18614	0.0544207	0.157129	0.111729	AKR1C3/TGFBR2	2
BP	GO:2001235	positive regulation of apoptotic signaling pathway	2/50	140/18614	0.0544207	0.157129	0.111729	CTSC/TNFSF10	2
BP	GO:0060485	mesenchyme development	3/50	320/18614	0.0545709	0.157129	0.111729	TGFBR3/OLFM1/TGFBR2	3
BP	GO:0002837	regulation of immune response to tumor cell	1/50	21/18614	0.0549481	0.157129	0.111729	HLA-DRB1	1
BP	GO:0002902	regulation of B cell apoptotic process	1/50	21/18614	0.0549481	0.157129	0.111729	CD74	1
BP	GO:0007413	axonal fasciculation	1/50	21/18614	0.0549481	0.157129	0.111729	CRTAC1	1
BP	GO:0016137	glycoside metabolic process	1/50	21/18614	0.0549481	0.157129	0.111729	AKR1C3	1
BP	GO:0030728	ovulation	1/50	21/18614	0.0549481	0.157129	0.111729	PLAT	1
BP	GO:0032616	interleukin-13 production	1/50	21/18614	0.0549481	0.157129	0.111729	IL33	1
BP	GO:0032656	regulation of interleukin-13 production	1/50	21/18614	0.0549481	0.157129	0.111729	IL33	1
BP	GO:0071731	response to nitric oxide	1/50	21/18614	0.0549481	0.157129	0.111729	AQP1	1
BP	GO:0090201	negative regulation of release of cytochrome c from mitochondria	1/50	21/18614	0.0549481	0.157129	0.111729	CLU	1
BP	GO:0106030	neuron projection fasciculation	1/50	21/18614	0.0549481	0.157129	0.111729	CRTAC1	1
BP	GO:0032434	regulation of proteasomal ubiquitin-dependent protein catabolic process	2/50	141/18614	0.0551112	0.157296	0.111848	CLU/IL33	2
BP	GO:0031647	regulation of protein stability	3/50	322/18614	0.0553997	0.157821	0.112222	CLU/TESC/PFDN5	3
BP	GO:0051384	response to glucocorticoid	2/50	142/18614	0.0558048	0.157833	0.11223	AQP1/PLAT	2
BP	GO:0014074	response to purine-containing compound	2/50	143/18614	0.0565016	0.157833	0.11223	AQP1/PLAT	2
BP	GO:1903900	regulation of viral life cycle	2/50	143/18614	0.0565016	0.157833	0.11223	CD74/HLA-DRB1	2
BP	GO:0008584	male gonad development	2/50	144/18614	0.0572014	0.157833	0.11223	AKR1C3/TNFSF10	2
BP	GO:0042552	myelination	2/50	144/18614	0.0572014	0.157833	0.11223	CTSC/CLU	2
BP	GO:0001919	regulation of receptor recycling	1/50	22/18614	0.0574895	0.157833	0.11223	RAMP3	1
BP	GO:0002834	regulation of response to tumor cell	1/50	22/18614	0.0574895	0.157833	0.11223	HLA-DRB1	1
BP	GO:0015669	gas transport	1/50	22/18614	0.0574895	0.157833	0.11223	AQP1	1
BP	GO:0030449	regulation of complement activation	1/50	22/18614	0.0574895	0.157833	0.11223	CD59	1
BP	GO:0034104	negative regulation of tissue remodeling	1/50	22/18614	0.0574895	0.157833	0.11223	CST3	1
BP	GO:0035584	calcium-mediated signaling using intracellular calcium source	1/50	22/18614	0.0574895	0.157833	0.11223	SELP	1
BP	GO:0035739	CD4-positive, alpha-beta T cell proliferation	1/50	22/18614	0.0574895	0.157833	0.11223	TGFBR2	1
BP	GO:0044241	lipid digestion	1/50	22/18614	0.0574895	0.157833	0.11223	AQP1	1
BP	GO:0045061	thymic T cell selection	1/50	22/18614	0.0574895	0.157833	0.11223	CD74	1
BP	GO:0045723	positive regulation of fatty acid biosynthetic process	1/50	22/18614	0.0574895	0.157833	0.11223	CD74	1
BP	GO:0051767	nitric-oxide synthase biosynthetic process	1/50	22/18614	0.0574895	0.157833	0.11223	IL33	1
BP	GO:0051769	regulation of nitric-oxide synthase biosynthetic process	1/50	22/18614	0.0574895	0.157833	0.11223	IL33	1
BP	GO:1902644	tertiary alcohol metabolic process	1/50	22/18614	0.0574895	0.157833	0.11223	AKR1C3	1
BP	GO:2000561	regulation of CD4-positive, alpha-beta T cell proliferation	1/50	22/18614	0.0574895	0.157833	0.11223	TGFBR2	1
BP	GO:0071496	cellular response to external stimulus	3/50	327/18614	0.0574984	0.157833	0.11223	AQP1/AKR1C3/IL33	3
BP	GO:0046546	development of primary male sexual characteristics	2/50	145/18614	0.0579043	0.15842	0.112647	AKR1C3/TNFSF10	2
BP	GO:0048638	regulation of developmental growth	3/50	328/18614	0.0579227	0.15842	0.112647	TGFBR3/OLFM1/TGFBR2	3
BP	GO:0002768	immune response-regulating cell surface receptor signaling pathway	3/50	329/18614	0.0583485	0.159296	0.11327	HLA-DRB1/HLA-DPB1/HLA-DQB1	3
BP	GO:0007272	ensheathment of neurons	2/50	146/18614	0.0586102	0.159432	0.113367	CTSC/CLU	2
BP	GO:0008366	axon ensheathment	2/50	146/18614	0.0586102	0.159432	0.113367	CTSC/CLU	2
BP	GO:0045861	negative regulation of proteolysis	3/50	330/18614	0.0587758	0.159595	0.113483	AQP1/CST3/PLAT	3
BP	GO:0062012	regulation of small molecule metabolic process	3/50	331/18614	0.0592046	0.160384	0.114044	CD74/AKR1C3/IGFBP4	3
BP	GO:0003091	renal water homeostasis	1/50	23/18614	0.0600243	0.160384	0.114044	AQP1	1
BP	GO:0010560	positive regulation of glycoprotein biosynthetic process	1/50	23/18614	0.0600243	0.160384	0.114044	IL33	1
BP	GO:0036303	lymph vessel morphogenesis	1/50	23/18614	0.0600243	0.160384	0.114044	SOX18	1
BP	GO:0051131	chaperone-mediated protein complex assembly	1/50	23/18614	0.0600243	0.160384	0.114044	CLU	1
BP	GO:0072170	metanephric tubule development	1/50	23/18614	0.0600243	0.160384	0.114044	AQP1	1
BP	GO:0072243	metanephric nephron epithelium development	1/50	23/18614	0.0600243	0.160384	0.114044	AQP1	1
BP	GO:1902254	negative regulation of intrinsic apoptotic signaling pathway by p53 class mediator	1/50	23/18614	0.0600243	0.160384	0.114044	CD74	1
BP	GO:2000353	positive regulation of endothelial cell apoptotic process	1/50	23/18614	0.0600243	0.160384	0.114044	AKR1C3	1
BP	GO:0051592	response to calcium ion	2/50	149/18614	0.060746	0.162025	0.115211	TXNIP/AKR1C3	2
BP	GO:0052548	regulation of endopeptidase activity	3/50	336/18614	0.0613709	0.162788	0.115753	AQP1/CST3/TNFSF10	3
BP	GO:0031644	regulation of nervous system process	2/50	150/18614	0.0614639	0.162788	0.115753	CTSC/IL33	2
BP	GO:1903038	negative regulation of leukocyte cell-cell adhesion	2/50	150/18614	0.0614639	0.162788	0.115753	CD74/HLA-DRB1	2
BP	GO:2000377	regulation of reactive oxygen species metabolic process	2/50	150/18614	0.0614639	0.162788	0.115753	AKR1C3/TGFBR2	2
BP	GO:0010821	regulation of mitochondrion organization	2/50	151/18614	0.0621847	0.163091	0.115968	CLU/TNFSF10	2
BP	GO:0043010	camera-type eye development	3/50	338/18614	0.0622478	0.163091	0.115968	AQP1/TGFBR2/PFDN5	3
BP	GO:0002053	positive regulation of mesenchymal cell proliferation	1/50	24/18614	0.0625523	0.163091	0.115968	TGFBR2	1
BP	GO:0010155	regulation of proton transport	1/50	24/18614	0.0625523	0.163091	0.115968	TESC	1
BP	GO:0034695	response to prostaglandin E	1/50	24/18614	0.0625523	0.163091	0.115968	TGFBR3	1
BP	GO:0035162	embryonic hemopoiesis	1/50	24/18614	0.0625523	0.163091	0.115968	TGFBR2	1
BP	GO:0060907	positive regulation of macrophage cytokine production	1/50	24/18614	0.0625523	0.163091	0.115968	CD74	1
BP	GO:0098581	detection of external biotic stimulus	1/50	24/18614	0.0625523	0.163091	0.115968	HLA-DRB1	1
BP	GO:0120255	olefinic compound biosynthetic process	1/50	24/18614	0.0625523	0.163091	0.115968	AKR1C3	1
BP	GO:0034614	cellular response to reactive oxygen species	2/50	152/18614	0.0629085	0.163454	0.116227	AQP1/AKR1C3	2
BP	GO:1904064	positive regulation of cation transmembrane transport	2/50	152/18614	0.0629085	0.163454	0.116227	RAMP3/TESC	2
BP	GO:0046718	viral entry into host cell	2/50	153/18614	0.0636351	0.16454	0.116999	CD74/HLA-DRB1	2
BP	GO:0050729	positive regulation of inflammatory response	2/50	154/18614	0.0643646	0.16454	0.116999	CTSC/IL33	2
BP	GO:0003148	outflow tract septum morphogenesis	1/50	25/18614	0.0650737	0.16454	0.116999	TGFBR2	1
BP	GO:0006833	water transport	1/50	25/18614	0.0650737	0.16454	0.116999	AQP1	1
BP	GO:0010623	programmed cell death involved in cell development	1/50	25/18614	0.0650737	0.16454	0.116999	DNASE1L3	1
BP	GO:0043567	regulation of insulin-like growth factor receptor signaling pathway	1/50	25/18614	0.0650737	0.16454	0.116999	IGFBP4	1
BP	GO:0045662	negative regulation of myoblast differentiation	1/50	25/18614	0.0650737	0.16454	0.116999	ID3	1
BP	GO:0046039	GTP metabolic process	1/50	25/18614	0.0650737	0.16454	0.116999	GIMAP7	1
BP	GO:0046641	positive regulation of alpha-beta T cell proliferation	1/50	25/18614	0.0650737	0.16454	0.116999	TGFBR2	1
BP	GO:0048714	positive regulation of oligodendrocyte differentiation	1/50	25/18614	0.0650737	0.16454	0.116999	IL33	1
BP	GO:0051788	response to misfolded protein	1/50	25/18614	0.0650737	0.16454	0.116999	CLU	1
BP	GO:0060706	cell differentiation involved in embryonic placenta development	1/50	25/18614	0.0650737	0.16454	0.116999	NR2F2	1
BP	GO:0070841	inclusion body assembly	1/50	25/18614	0.0650737	0.16454	0.116999	CLU	1
BP	GO:0090023	positive regulation of neutrophil chemotaxis	1/50	25/18614	0.0650737	0.16454	0.116999	CD74	1
BP	GO:1902993	positive regulation of amyloid precursor protein catabolic process	1/50	25/18614	0.0650737	0.16454	0.116999	CLU	1
BP	GO:1904996	positive regulation of leukocyte adhesion to vascular endothelial cell	1/50	25/18614	0.0650737	0.16454	0.116999	SELP	1
BP	GO:0007584	response to nutrient	2/50	156/18614	0.0658323	0.16618	0.118165	AKR1C3/TGFBR2	2
BP	GO:0042886	amide transport	3/50	349/18614	0.0671761	0.168079	0.119515	CD74/HLA-DRB1/AQP1	3
BP	GO:0002726	positive regulation of T cell cytokine production	1/50	26/18614	0.0675884	0.168079	0.119515	IL1R1	1
BP	GO:0010460	positive regulation of heart rate	1/50	26/18614	0.0675884	0.168079	0.119515	ADM5	1
BP	GO:0022010	central nervous system myelination	1/50	26/18614	0.0675884	0.168079	0.119515	CLU	1
BP	GO:0031639	plasminogen activation	1/50	26/18614	0.0675884	0.168079	0.119515	PLAT	1
BP	GO:0032291	axon ensheathment in central nervous system	1/50	26/18614	0.0675884	0.168079	0.119515	CLU	1
BP	GO:0033622	integrin activation	1/50	26/18614	0.0675884	0.168079	0.119515	SELP	1
BP	GO:0060343	trabecula formation	1/50	26/18614	0.0675884	0.168079	0.119515	TGFBR3	1
BP	GO:1903020	positive regulation of glycoprotein metabolic process	1/50	26/18614	0.0675884	0.168079	0.119515	IL33	1
BP	GO:0007517	muscle organ development	3/50	351/18614	0.068091	0.16905	0.120206	TGFBR3/NR2F2/ID3	3
BP	GO:0010951	negative regulation of endopeptidase activity	2/50	160/18614	0.0688011	0.169832	0.120762	AQP1/CST3	2
BP	GO:0044409	entry into host	2/50	160/18614	0.0688011	0.169832	0.120762	CD74/HLA-DRB1	2
BP	GO:0006633	fatty acid biosynthetic process	2/50	161/18614	0.0695503	0.169832	0.120762	CD74/AKR1C3	2
BP	GO:0035051	cardiocyte differentiation	2/50	161/18614	0.0695503	0.169832	0.120762	TGFBR3/SOX18	2
BP	GO:1901342	regulation of vasculature development	3/50	355/18614	0.0699382	0.169832	0.120762	ID1/AQP1/TGFBR2	3
BP	GO:0001783	B cell apoptotic process	1/50	27/18614	0.0700965	0.169832	0.120762	CD74	1
BP	GO:0006972	hyperosmotic response	1/50	27/18614	0.0700965	0.169832	0.120762	AQP1	1
BP	GO:0009651	response to salt stress	1/50	27/18614	0.0700965	0.169832	0.120762	AQP1	1
BP	GO:0032753	positive regulation of interleukin-4 production	1/50	27/18614	0.0700965	0.169832	0.120762	IL33	1
BP	GO:0042730	fibrinolysis	1/50	27/18614	0.0700965	0.169832	0.120762	PLAT	1
BP	GO:0048499	synaptic vesicle membrane organization	1/50	27/18614	0.0700965	0.169832	0.120762	SYNGR2	1
BP	GO:0071280	cellular response to copper ion	1/50	27/18614	0.0700965	0.169832	0.120762	AQP1	1
BP	GO:0072207	metanephric epithelium development	1/50	27/18614	0.0700965	0.169832	0.120762	AQP1	1
BP	GO:0090200	positive regulation of release of cytochrome c from mitochondria	1/50	27/18614	0.0700965	0.169832	0.120762	TNFSF10	1
BP	GO:0099560	synaptic membrane adhesion	1/50	27/18614	0.0700965	0.169832	0.120762	SPARCL1	1
BP	GO:0006606	protein import into nucleus	2/50	163/18614	0.0710566	0.171606	0.122024	TXNIP/IL33	2
BP	GO:0051100	negative regulation of binding	2/50	163/18614	0.0710566	0.171606	0.122024	CCL23/ID1	2
BP	GO:0031589	cell-substrate adhesion	3/50	359/18614	0.0718082	0.172021	0.122318	VWF/ID1/FBLN2	3
BP	GO:0001959	regulation of cytokine-mediated signaling pathway	2/50	165/18614	0.0725738	0.172021	0.122318	CD74/IL1R1	2
BP	GO:0048639	positive regulation of developmental growth	2/50	165/18614	0.0725738	0.172021	0.122318	TGFBR3/TGFBR2	2
BP	GO:0050792	regulation of viral process	2/50	165/18614	0.0725738	0.172021	0.122318	CD74/HLA-DRB1	2
BP	GO:0002418	immune response to tumor cell	1/50	28/18614	0.072598	0.172021	0.122318	HLA-DRB1	1
BP	GO:0003272	endocardial cushion formation	1/50	28/18614	0.072598	0.172021	0.122318	TGFBR2	1
BP	GO:0030194	positive regulation of blood coagulation	1/50	28/18614	0.072598	0.172021	0.122318	PLAT	1
BP	GO:0030262	apoptotic nuclear changes	1/50	28/18614	0.072598	0.172021	0.122318	DNASE1L3	1
BP	GO:0070723	response to cholesterol	1/50	28/18614	0.072598	0.172021	0.122318	TGFBR2	1
BP	GO:0071624	positive regulation of granulocyte chemotaxis	1/50	28/18614	0.072598	0.172021	0.122318	CD74	1
BP	GO:1900048	positive regulation of hemostasis	1/50	28/18614	0.072598	0.172021	0.122318	PLAT	1
BP	GO:1903019	negative regulation of glycoprotein metabolic process	1/50	28/18614	0.072598	0.172021	0.122318	CST3	1
BP	GO:0042176	regulation of protein catabolic process	3/50	361/18614	0.0727517	0.172114	0.122385	CLU/CST3/IL33	3
BP	GO:0003205	cardiac chamber development	2/50	166/18614	0.0733363	0.173225	0.123175	TGFBR3/TGFBR2	2
BP	GO:1902904	negative regulation of supramolecular fiber organization	2/50	167/18614	0.0741015	0.173833	0.123607	CLU/PFDN5	2
BP	GO:0046661	male sex differentiation	2/50	168/18614	0.0748692	0.173833	0.123607	AKR1C3/TNFSF10	2
BP	GO:0051170	import into nucleus	2/50	168/18614	0.0748692	0.173833	0.123607	TXNIP/IL33	2
BP	GO:0051250	negative regulation of lymphocyte activation	2/50	168/18614	0.0748692	0.173833	0.123607	CD74/HLA-DRB1	2
BP	GO:0001773	myeloid dendritic cell activation	1/50	29/18614	0.0750929	0.173833	0.123607	TGFBR2	1
BP	GO:0003094	glomerular filtration	1/50	29/18614	0.0750929	0.173833	0.123607	AQP1	1
BP	GO:0003416	endochondral bone growth	1/50	29/18614	0.0750929	0.173833	0.123607	TGFBR2	1
BP	GO:0010955	negative regulation of protein processing	1/50	29/18614	0.0750929	0.173833	0.123607	PLAT	1
BP	GO:0015732	prostaglandin transport	1/50	29/18614	0.0750929	0.173833	0.123607	SLCO2A1	1
BP	GO:0044342	type B pancreatic cell proliferation	1/50	29/18614	0.0750929	0.173833	0.123607	IGFBP4	1
BP	GO:0072012	glomerulus vasculature development	1/50	29/18614	0.0750929	0.173833	0.123607	AQP1	1
BP	GO:1902430	negative regulation of amyloid-beta formation	1/50	29/18614	0.0750929	0.173833	0.123607	CLU	1
BP	GO:1903318	negative regulation of protein maturation	1/50	29/18614	0.0750929	0.173833	0.123607	PLAT	1
BP	GO:0010038	response to metal ion	3/50	367/18614	0.0756159	0.174562	0.124125	TXNIP/AQP1/AKR1C3	3
BP	GO:0007568	aging	2/50	169/18614	0.0756396	0.174562	0.124125	CTSC/TGFBR2	2
BP	GO:0007009	plasma membrane organization	2/50	170/18614	0.0764125	0.175812	0.125014	CLU/CAVIN2	2
BP	GO:0051098	regulation of binding	3/50	369/18614	0.0765818	0.175812	0.125014	CCL23/ID1/TGFBR3	3
BP	GO:1902905	positive regulation of supramolecular fiber organization	2/50	171/18614	0.077188	0.175812	0.125014	CLU/ID1	2
BP	GO:0002507	tolerance induction	1/50	30/18614	0.0775812	0.175812	0.125014	TGFBR2	1
BP	GO:0006921	cellular component disassembly involved in execution phase of apoptosis	1/50	30/18614	0.0775812	0.175812	0.125014	DNASE1L3	1
BP	GO:0008299	isoprenoid biosynthetic process	1/50	30/18614	0.0775812	0.175812	0.125014	AKR1C3	1
BP	GO:0035774	positive regulation of insulin secretion involved in cellular response to glucose stimulus	1/50	30/18614	0.0775812	0.175812	0.125014	HLA-DRB1	1
BP	GO:0050820	positive regulation of coagulation	1/50	30/18614	0.0775812	0.175812	0.125014	PLAT	1
BP	GO:0055022	negative regulation of cardiac muscle tissue growth	1/50	30/18614	0.0775812	0.175812	0.125014	TGFBR2	1
BP	GO:0060045	positive regulation of cardiac muscle cell proliferation	1/50	30/18614	0.0775812	0.175812	0.125014	TGFBR3	1
BP	GO:0061117	negative regulation of heart growth	1/50	30/18614	0.0775812	0.175812	0.125014	TGFBR2	1
BP	GO:0070498	interleukin-1-mediated signaling pathway	1/50	30/18614	0.0775812	0.175812	0.125014	IL1R1	1
BP	GO:2000058	regulation of ubiquitin-dependent protein catabolic process	2/50	173/18614	0.0787465	0.177917	0.126511	CLU/IL33	2
BP	GO:2001242	regulation of intrinsic apoptotic signaling pathway	2/50	173/18614	0.0787465	0.177917	0.126511	CD74/CLU	2
BP	GO:0030336	negative regulation of cell migration	3/50	375/18614	0.0795126	0.177957	0.12654	CD74/IL33/NR2F2	3
BP	GO:0030178	negative regulation of Wnt signaling pathway	2/50	174/18614	0.0795295	0.177957	0.12654	IGFBP4/PFDN5	2
BP	GO:0030216	keratinocyte differentiation	2/50	174/18614	0.0795295	0.177957	0.12654	TXNIP/AKR1C3	2
BP	GO:1902903	regulation of supramolecular fiber organization	3/50	376/18614	0.0800058	0.177957	0.12654	CLU/ID1/PFDN5	3
BP	GO:0006884	cell volume homeostasis	1/50	31/18614	0.080063	0.177957	0.12654	AQP1	1
BP	GO:0010464	regulation of mesenchymal cell proliferation	1/50	31/18614	0.080063	0.177957	0.12654	TGFBR2	1
BP	GO:0060674	placenta blood vessel development	1/50	31/18614	0.080063	0.177957	0.12654	NR2F2	1
BP	GO:0061437	renal system vasculature development	1/50	31/18614	0.080063	0.177957	0.12654	AQP1	1
BP	GO:0061440	kidney vasculature development	1/50	31/18614	0.080063	0.177957	0.12654	AQP1	1
BP	GO:0071276	cellular response to cadmium ion	1/50	31/18614	0.080063	0.177957	0.12654	AKR1C3	1
BP	GO:0097205	renal filtration	1/50	31/18614	0.080063	0.177957	0.12654	AQP1	1
BP	GO:0034767	positive regulation of monoatomic ion transmembrane transport	2/50	175/18614	0.080315	0.178254	0.126751	RAMP3/TESC	2
BP	GO:0050680	negative regulation of epithelial cell proliferation	2/50	177/18614	0.0818933	0.18033	0.128227	TGFBR3/NR2F2	2
BP	GO:0060759	regulation of response to cytokine stimulus	2/50	177/18614	0.0818933	0.18033	0.128227	CD74/IL1R1	2
BP	GO:0002862	negative regulation of inflammatory response to antigenic stimulus	1/50	32/18614	0.0825382	0.18033	0.128227	HLA-DRB1	1
BP	GO:0006622	protein targeting to lysosome	1/50	32/18614	0.0825382	0.18033	0.128227	CLU	1
BP	GO:0010765	positive regulation of sodium ion transport	1/50	32/18614	0.0825382	0.18033	0.128227	TESC	1
BP	GO:0045736	negative regulation of cyclin-dependent protein serine/threonine kinase activity	1/50	32/18614	0.0825382	0.18033	0.128227	NR2F2	1
BP	GO:0050891	multicellular organismal-level water homeostasis	1/50	32/18614	0.0825382	0.18033	0.128227	AQP1	1
BP	GO:0061384	heart trabecula morphogenesis	1/50	32/18614	0.0825382	0.18033	0.128227	TGFBR3	1
BP	GO:0098868	bone growth	1/50	32/18614	0.0825382	0.18033	0.128227	TGFBR2	1
BP	GO:0008361	regulation of cell size	2/50	178/18614	0.0826861	0.18033	0.128227	AQP1/OLFM1	2
BP	GO:0032635	interleukin-6 production	2/50	178/18614	0.0826861	0.18033	0.128227	CD74/IL33	2
BP	GO:0032675	regulation of interleukin-6 production	2/50	178/18614	0.0826861	0.18033	0.128227	CD74/IL33	2
BP	GO:0043534	blood vessel endothelial cell migration	2/50	179/18614	0.0834813	0.18171	0.129208	ID1/SOX18	2
BP	GO:0035265	organ growth	2/50	180/18614	0.0842789	0.18171	0.129208	TGFBR3/TGFBR2	2
BP	GO:0001654	eye development	3/50	385/18614	0.0845058	0.18171	0.129208	AQP1/TGFBR2/PFDN5	3
BP	GO:0002063	chondrocyte development	1/50	33/18614	0.0850069	0.18171	0.129208	TGFBR2	1
BP	GO:0006308	DNA catabolic process	1/50	33/18614	0.0850069	0.18171	0.129208	DNASE1L3	1
BP	GO:0006958	complement activation, classical pathway	1/50	33/18614	0.0850069	0.18171	0.129208	CLU	1
BP	GO:0021591	ventricular system development	1/50	33/18614	0.0850069	0.18171	0.129208	AQP1	1
BP	GO:0036314	response to sterol	1/50	33/18614	0.0850069	0.18171	0.129208	TGFBR2	1
BP	GO:0042573	retinoic acid metabolic process	1/50	33/18614	0.0850069	0.18171	0.129208	AKR1C3	1
BP	GO:0048384	retinoic acid receptor signaling pathway	1/50	33/18614	0.0850069	0.18171	0.129208	AKR1C3	1
BP	GO:0050901	leukocyte tethering or rolling	1/50	33/18614	0.0850069	0.18171	0.129208	SELP	1
BP	GO:0051085	chaperone cofactor-dependent protein refolding	1/50	33/18614	0.0850069	0.18171	0.129208	CD74	1
BP	GO:1902992	negative regulation of amyloid precursor protein catabolic process	1/50	33/18614	0.0850069	0.18171	0.129208	CLU	1
BP	GO:1904030	negative regulation of cyclin-dependent protein kinase activity	1/50	33/18614	0.0850069	0.18171	0.129208	NR2F2	1
BP	GO:0046890	regulation of lipid biosynthetic process	2/50	182/18614	0.0858812	0.183319	0.130352	CD74/AKR1C3	2
BP	GO:0150063	visual system development	3/50	389/18614	0.0865406	0.183844	0.130725	AQP1/TGFBR2/PFDN5	3
BP	GO:2000146	negative regulation of cell motility	3/50	390/18614	0.0870525	0.183844	0.130725	CD74/IL33/NR2F2	3
BP	GO:0001782	B cell homeostasis	1/50	34/18614	0.087469	0.183844	0.130725	CD74	1
BP	GO:0006516	glycoprotein catabolic process	1/50	34/18614	0.087469	0.183844	0.130725	CST3	1
BP	GO:0030511	positive regulation of transforming growth factor beta receptor signaling pathway	1/50	34/18614	0.087469	0.183844	0.130725	TGFBR3	1
BP	GO:0042044	fluid transport	1/50	34/18614	0.087469	0.183844	0.130725	AQP1	1
BP	GO:0060351	cartilage development involved in endochondral bone morphogenesis	1/50	34/18614	0.087469	0.183844	0.130725	TGFBR2	1
BP	GO:0070633	transepithelial transport	1/50	34/18614	0.087469	0.183844	0.130725	AQP1	1
BP	GO:0090022	regulation of neutrophil chemotaxis	1/50	34/18614	0.087469	0.183844	0.130725	CD74	1
BP	GO:1901797	negative regulation of signal transduction by p53 class mediator	1/50	34/18614	0.087469	0.183844	0.130725	CD74	1
BP	GO:1903846	positive regulation of cellular response to transforming growth factor beta stimulus	1/50	34/18614	0.087469	0.183844	0.130725	TGFBR3	1
BP	GO:0032640	tumor necrosis factor production	2/50	185/18614	0.0883021	0.184309	0.131056	CLU/IL33	2
BP	GO:0032680	regulation of tumor necrosis factor production	2/50	185/18614	0.0883021	0.184309	0.131056	CLU/IL33	2
BP	GO:0044000	movement in host	2/50	185/18614	0.0883021	0.184309	0.131056	CD74/HLA-DRB1	2
BP	GO:0045766	positive regulation of angiogenesis	2/50	185/18614	0.0883021	0.184309	0.131056	AQP1/TGFBR2	2
BP	GO:1904018	positive regulation of vasculature development	2/50	185/18614	0.0883021	0.184309	0.131056	AQP1/TGFBR2	2
BP	GO:0051896	regulation of protein kinase B signaling	2/50	186/18614	0.0891136	0.185391	0.131825	RAMP3/AKR1C3	2
BP	GO:0048880	sensory system development	3/50	395/18614	0.089632	0.185391	0.131825	AQP1/TGFBR2/PFDN5	3
BP	GO:0001893	maternal placenta development	1/50	35/18614	0.0899247	0.185391	0.131825	NR2F2	1
BP	GO:0002446	neutrophil mediated immunity	1/50	35/18614	0.0899247	0.185391	0.131825	DNASE1L3	1
BP	GO:0045777	positive regulation of blood pressure	1/50	35/18614	0.0899247	0.185391	0.131825	NR2F2	1
BP	GO:0061081	positive regulation of myeloid leukocyte cytokine production involved in immune response	1/50	35/18614	0.0899247	0.185391	0.131825	CD74	1
BP	GO:1902253	regulation of intrinsic apoptotic signaling pathway by p53 class mediator	1/50	35/18614	0.0899247	0.185391	0.131825	CD74	1
BP	GO:0007565	female pregnancy	2/50	187/18614	0.0899274	0.185391	0.131825	TGFBR2/NR2F2	2
BP	GO:0008217	regulation of blood pressure	2/50	187/18614	0.0899274	0.185391	0.131825	ADM5/NR2F2	2
BP	GO:0001701	in utero embryonic development	3/50	398/18614	0.0911953	0.187492	0.133319	TGFBR2/NR2F2/SOX18	3
BP	GO:0007178	transmembrane receptor protein serine/threonine kinase signaling pathway	3/50	398/18614	0.0911953	0.187492	0.133319	ID1/TGFBR3/TGFBR2	3
BP	GO:0001569	branching involved in blood vessel morphogenesis	1/50	36/18614	0.0923739	0.187881	0.133596	TGFBR2	1
BP	GO:0010737	protein kinase A signaling	1/50	36/18614	0.0923739	0.187881	0.133596	RAMP3	1
BP	GO:0019934	cGMP-mediated signaling	1/50	36/18614	0.0923739	0.187881	0.133596	AQP1	1
BP	GO:0051930	regulation of sensory perception of pain	1/50	36/18614	0.0923739	0.187881	0.133596	IL33	1
BP	GO:0051931	regulation of sensory perception	1/50	36/18614	0.0923739	0.187881	0.133596	IL33	1
BP	GO:0031099	regeneration	2/50	190/18614	0.0923822	0.187881	0.133596	TGFBR3/TGFBR2	2
BP	GO:0071706	tumor necrosis factor superfamily cytokine production	2/50	190/18614	0.0923822	0.187881	0.133596	CLU/IL33	2
BP	GO:1903555	regulation of tumor necrosis factor superfamily cytokine production	2/50	190/18614	0.0923822	0.187881	0.133596	CLU/IL33	2
BP	GO:0008207	C21-steroid hormone metabolic process	1/50	37/18614	0.0948167	0.190773	0.135652	AKR1C3	1
BP	GO:0010934	macrophage cytokine production	1/50	37/18614	0.0948167	0.190773	0.135652	CD74	1
BP	GO:0010935	regulation of macrophage cytokine production	1/50	37/18614	0.0948167	0.190773	0.135652	CD74	1
BP	GO:0014059	regulation of dopamine secretion	1/50	37/18614	0.0948167	0.190773	0.135652	SNCG	1
BP	GO:0030104	water homeostasis	1/50	37/18614	0.0948167	0.190773	0.135652	AQP1	1
BP	GO:0035909	aorta morphogenesis	1/50	37/18614	0.0948167	0.190773	0.135652	TGFBR2	1
BP	GO:0043516	regulation of DNA damage response, signal transduction by p53 class mediator	1/50	37/18614	0.0948167	0.190773	0.135652	CD74	1
BP	GO:0055023	positive regulation of cardiac muscle tissue growth	1/50	37/18614	0.0948167	0.190773	0.135652	TGFBR3	1
BP	GO:0043433	negative regulation of DNA-binding transcription factor activity	2/50	194/18614	0.0956858	0.192009	0.136531	ID1/ID3	2
BP	GO:0061136	regulation of proteasomal protein catabolic process	2/50	194/18614	0.0956858	0.192009	0.136531	CLU/IL33	2
BP	GO:0002791	regulation of peptide secretion	2/50	195/18614	0.0965171	0.192084	0.136585	CD74/HLA-DRB1	2
BP	GO:0002369	T cell cytokine production	1/50	38/18614	0.097253	0.192084	0.136585	IL1R1	1
BP	GO:0002724	regulation of T cell cytokine production	1/50	38/18614	0.097253	0.192084	0.136585	IL1R1	1
BP	GO:0003180	aortic valve morphogenesis	1/50	38/18614	0.097253	0.192084	0.136585	TGFBR2	1
BP	GO:0009595	detection of biotic stimulus	1/50	38/18614	0.097253	0.192084	0.136585	HLA-DRB1	1
BP	GO:0014046	dopamine secretion	1/50	38/18614	0.097253	0.192084	0.136585	SNCG	1
BP	GO:0043368	positive T cell selection	1/50	38/18614	0.097253	0.192084	0.136585	CD74	1
BP	GO:0045652	regulation of megakaryocyte differentiation	1/50	38/18614	0.097253	0.192084	0.136585	TESC	1
BP	GO:0045923	positive regulation of fatty acid metabolic process	1/50	38/18614	0.097253	0.192084	0.136585	CD74	1
BP	GO:0051084	'de novo' post-translational protein folding	1/50	38/18614	0.097253	0.192084	0.136585	CD74	1
BP	GO:0070229	negative regulation of lymphocyte apoptotic process	1/50	38/18614	0.097253	0.192084	0.136585	CD74	1
BP	GO:1901661	quinone metabolic process	1/50	38/18614	0.097253	0.192084	0.136585	AKR1C3	1
BP	GO:0090087	regulation of peptide transport	2/50	197/18614	0.0981859	0.193673	0.137715	CD74/HLA-DRB1	2
BP	GO:0030851	granulocyte differentiation	1/50	39/18614	0.0996828	0.195094	0.138725	TESC	1
BP	GO:0032350	regulation of hormone metabolic process	1/50	39/18614	0.0996828	0.195094	0.138725	AKR1C3	1
BP	GO:0043403	skeletal muscle tissue regeneration	1/50	39/18614	0.0996828	0.195094	0.138725	TGFBR2	1
BP	GO:0045823	positive regulation of heart contraction	1/50	39/18614	0.0996828	0.195094	0.138725	ADM5	1
BP	GO:0046621	negative regulation of organ growth	1/50	39/18614	0.0996828	0.195094	0.138725	TGFBR2	1
BP	GO:0097242	amyloid-beta clearance	1/50	39/18614	0.0996828	0.195094	0.138725	CLU	1
BP	GO:0071248	cellular response to metal ion	2/50	200/18614	0.100705	0.196838	0.139965	AQP1/AKR1C3	2
BP	GO:0010762	regulation of fibroblast migration	1/50	40/18614	0.102106	0.198205	0.140937	AQP1	1
BP	GO:0032570	response to progesterone	1/50	40/18614	0.102106	0.198205	0.140937	TXNIP	1
BP	GO:0071392	cellular response to estradiol stimulus	1/50	40/18614	0.102106	0.198205	0.140937	RAMP3	1
BP	GO:1903524	positive regulation of blood circulation	1/50	40/18614	0.102106	0.198205	0.140937	ADM5	1
BP	GO:1904994	regulation of leukocyte adhesion to vascular endothelial cell	1/50	40/18614	0.102106	0.198205	0.140937	SELP	1
BP	GO:0002695	negative regulation of leukocyte activation	2/50	202/18614	0.102394	0.198205	0.140937	CD74/HLA-DRB1	2
BP	GO:0071674	mononuclear cell migration	2/50	202/18614	0.102394	0.198205	0.140937	CCL23/CCL14	2
BP	GO:0050678	regulation of epithelial cell proliferation	3/50	419/18614	0.102456	0.198205	0.140937	ID1/TGFBR3/NR2F2	3
BP	GO:0009566	fertilization	2/50	203/18614	0.103242	0.199468	0.141835	NR2F2/PLAT	2
BP	GO:0043281	regulation of cysteine-type endopeptidase activity involved in apoptotic process	2/50	204/18614	0.104091	0.200403	0.1425	AQP1/TNFSF10	2
BP	GO:0003002	regionalization	3/50	422/18614	0.104109	0.200403	0.1425	TGFBR2/NR2F2/SOX18	3
BP	GO:0003203	endocardial cushion morphogenesis	1/50	41/18614	0.104523	0.200403	0.1425	TGFBR2	1
BP	GO:0032941	secretion by tissue	1/50	41/18614	0.104523	0.200403	0.1425	AQP1	1
BP	GO:0060421	positive regulation of heart growth	1/50	41/18614	0.104523	0.200403	0.1425	TGFBR3	1
BP	GO:0072210	metanephric nephron development	1/50	41/18614	0.104523	0.200403	0.1425	AQP1	1
BP	GO:0002757	immune response-activating signaling pathway	3/50	423/18614	0.104662	0.200415	0.142508	HLA-DRB1/HLA-DPB1/HLA-DQB1	3
BP	GO:0022408	negative regulation of cell-cell adhesion	2/50	205/18614	0.104943	0.200697	0.142709	CD74/HLA-DRB1	2
BP	GO:0052547	regulation of peptidase activity	3/50	425/18614	0.105773	0.201689	0.143415	AQP1/CST3/TNFSF10	3
BP	GO:0051701	biological process involved in interaction with host	2/50	206/18614	0.105796	0.201689	0.143415	CD74/HLA-DRB1	2
BP	GO:0007623	circadian rhythm	2/50	207/18614	0.106652	0.201689	0.143415	ID1/ID3	2
BP	GO:0044703	multi-organism reproductive process	2/50	207/18614	0.106652	0.201689	0.143415	TGFBR2/NR2F2	2
BP	GO:0040013	negative regulation of locomotion	3/50	427/18614	0.106888	0.201689	0.143415	CD74/IL33/NR2F2	3
BP	GO:0043434	response to peptide hormone	3/50	427/18614	0.106888	0.201689	0.143415	TGFBR3/TNFSF10/PLAT	3
BP	GO:0006458	'de novo' protein folding	1/50	42/18614	0.106934	0.201689	0.143415	CD74	1
BP	GO:0042119	neutrophil activation	1/50	42/18614	0.106934	0.201689	0.143415	DNASE1L3	1
BP	GO:0045429	positive regulation of nitric oxide biosynthetic process	1/50	42/18614	0.106934	0.201689	0.143415	CLU	1
BP	GO:0046688	response to copper ion	1/50	42/18614	0.106934	0.201689	0.143415	AQP1	1
BP	GO:1904037	positive regulation of epithelial cell apoptotic process	1/50	42/18614	0.106934	0.201689	0.143415	AKR1C3	1
BP	GO:0045732	positive regulation of protein catabolic process	2/50	209/18614	0.108369	0.204139	0.145157	CLU/IL33	2
BP	GO:0003176	aortic valve development	1/50	43/18614	0.109338	0.204433	0.145366	TGFBR2	1
BP	GO:0010463	mesenchymal cell proliferation	1/50	43/18614	0.109338	0.204433	0.145366	TGFBR2	1
BP	GO:0044058	regulation of digestive system process	1/50	43/18614	0.109338	0.204433	0.145366	AQP1	1
BP	GO:0045687	positive regulation of glial cell differentiation	1/50	43/18614	0.109338	0.204433	0.145366	IL33	1
BP	GO:0048713	regulation of oligodendrocyte differentiation	1/50	43/18614	0.109338	0.204433	0.145366	IL33	1
BP	GO:0071364	cellular response to epidermal growth factor stimulus	1/50	43/18614	0.109338	0.204433	0.145366	ID1	1
BP	GO:0006979	response to oxidative stress	3/50	434/18614	0.110827	0.20661	0.146913	TXNIP/AQP1/AKR1C3	3
BP	GO:0001881	receptor recycling	1/50	44/18614	0.111736	0.20661	0.146913	RAMP3	1
BP	GO:0002792	negative regulation of peptide secretion	1/50	44/18614	0.111736	0.20661	0.146913	CD74	1
BP	GO:0032924	activin receptor signaling pathway	1/50	44/18614	0.111736	0.20661	0.146913	TGFBR2	1
BP	GO:0042181	ketone biosynthetic process	1/50	44/18614	0.111736	0.20661	0.146913	AKR1C3	1
BP	GO:0042771	intrinsic apoptotic signaling pathway in response to DNA damage by p53 class mediator	1/50	44/18614	0.111736	0.20661	0.146913	CD74	1
BP	GO:0046640	regulation of alpha-beta T cell proliferation	1/50	44/18614	0.111736	0.20661	0.146913	TGFBR2	1
BP	GO:1903573	negative regulation of response to endoplasmic reticulum stress	1/50	44/18614	0.111736	0.20661	0.146913	CLU	1
BP	GO:1904407	positive regulation of nitric oxide metabolic process	1/50	44/18614	0.111736	0.20661	0.146913	CLU	1
BP	GO:0043491	protein kinase B signaling	2/50	215/18614	0.113563	0.208981	0.148599	RAMP3/AKR1C3	2
BP	GO:0006623	protein targeting to vacuole	1/50	45/18614	0.114128	0.208981	0.148599	CLU	1
BP	GO:0014003	oligodendrocyte development	1/50	45/18614	0.114128	0.208981	0.148599	CLU	1
BP	GO:0030574	collagen catabolic process	1/50	45/18614	0.114128	0.208981	0.148599	CST3	1
BP	GO:0030890	positive regulation of B cell proliferation	1/50	45/18614	0.114128	0.208981	0.148599	CD74	1
BP	GO:0048701	embryonic cranial skeleton morphogenesis	1/50	45/18614	0.114128	0.208981	0.148599	TGFBR2	1
BP	GO:0060443	mammary gland morphogenesis	1/50	45/18614	0.114128	0.208981	0.148599	TGFBR2	1
BP	GO:0097028	dendritic cell differentiation	1/50	45/18614	0.114128	0.208981	0.148599	TGFBR2	1
BP	GO:0042180	cellular ketone metabolic process	2/50	216/18614	0.114435	0.209035	0.148638	CD74/AKR1C3	2
BP	GO:0044706	multi-multicellular organism process	2/50	216/18614	0.114435	0.209035	0.148638	TGFBR2/NR2F2	2
BP	GO:0002455	humoral immune response mediated by circulating immunoglobulin	1/50	46/18614	0.116513	0.211549	0.150426	CLU	1
BP	GO:0008038	neuron recognition	1/50	46/18614	0.116513	0.211549	0.150426	CRTAC1	1
BP	GO:0010712	regulation of collagen metabolic process	1/50	46/18614	0.116513	0.211549	0.150426	CST3	1
BP	GO:0055010	ventricular cardiac muscle tissue morphogenesis	1/50	46/18614	0.116513	0.211549	0.150426	TGFBR3	1
BP	GO:1990090	cellular response to nerve growth factor stimulus	1/50	46/18614	0.116513	0.211549	0.150426	ID1	1
BP	GO:0072330	monocarboxylic acid biosynthetic process	2/50	220/18614	0.117941	0.213045	0.151489	CD74/AKR1C3	2
BP	GO:0002701	negative regulation of production of molecular mediator of immune response	1/50	47/18614	0.118892	0.213045	0.151489	IL33	1
BP	GO:0002861	regulation of inflammatory response to antigenic stimulus	1/50	47/18614	0.118892	0.213045	0.151489	HLA-DRB1	1
BP	GO:0002920	regulation of humoral immune response	1/50	47/18614	0.118892	0.213045	0.151489	CD59	1
BP	GO:0016339	calcium-dependent cell-cell adhesion via plasma membrane cell adhesion molecules	1/50	47/18614	0.118892	0.213045	0.151489	SELP	1
BP	GO:0045601	regulation of endothelial cell differentiation	1/50	47/18614	0.118892	0.213045	0.151489	ID1	1
BP	GO:0046633	alpha-beta T cell proliferation	1/50	47/18614	0.118892	0.213045	0.151489	TGFBR2	1
BP	GO:0061383	trabecula morphogenesis	1/50	47/18614	0.118892	0.213045	0.151489	TGFBR3	1
BP	GO:0070849	response to epidermal growth factor	1/50	47/18614	0.118892	0.213045	0.151489	ID1	1
BP	GO:0120163	negative regulation of cold-induced thermogenesis	1/50	47/18614	0.118892	0.213045	0.151489	ID1	1
BP	GO:1905314	semi-lunar valve development	1/50	47/18614	0.118892	0.213045	0.151489	TGFBR2	1
BP	GO:0002764	immune response-regulating signaling pathway	3/50	450/18614	0.120042	0.21485	0.152773	HLA-DRB1/HLA-DPB1/HLA-DQB1	3
BP	GO:0002673	regulation of acute inflammatory response	1/50	48/18614	0.121265	0.215503	0.153237	DNASE1L3	1
BP	GO:0031641	regulation of myelination	1/50	48/18614	0.121265	0.215503	0.153237	CTSC	1
BP	GO:0036230	granulocyte activation	1/50	48/18614	0.121265	0.215503	0.153237	DNASE1L3	1
BP	GO:0060976	coronary vasculature development	1/50	48/18614	0.121265	0.215503	0.153237	TGFBR3	1
BP	GO:1902003	regulation of amyloid-beta formation	1/50	48/18614	0.121265	0.215503	0.153237	CLU	1
BP	GO:1990089	response to nerve growth factor	1/50	48/18614	0.121265	0.215503	0.153237	ID1	1
BP	GO:0072594	establishment of protein localization to organelle	3/50	453/18614	0.121801	0.216201	0.153733	TXNIP/CLU/IL33	3
BP	GO:0050866	negative regulation of cell activation	2/50	225/18614	0.122362	0.21694	0.154259	CD74/HLA-DRB1	2
BP	GO:0033628	regulation of cell adhesion mediated by integrin	1/50	49/18614	0.123632	0.218421	0.155312	TESC	1
BP	GO:0061028	establishment of endothelial barrier	1/50	49/18614	0.123632	0.218421	0.155312	SOX18	1
BP	GO:0071470	cellular response to osmotic stress	1/50	49/18614	0.123632	0.218421	0.155312	AQP1	1
BP	GO:0097191	extrinsic apoptotic signaling pathway	2/50	227/18614	0.124142	0.219065	0.15577	IL33/TNFSF10	2
BP	GO:0001974	blood vessel remodeling	1/50	50/18614	0.125992	0.220779	0.156989	CST3	1
BP	GO:0010862	positive regulation of pathway-restricted SMAD protein phosphorylation	1/50	50/18614	0.125992	0.220779	0.156989	TGFBR2	1
BP	GO:0030195	negative regulation of blood coagulation	1/50	50/18614	0.125992	0.220779	0.156989	PLAT	1
BP	GO:0042304	regulation of fatty acid biosynthetic process	1/50	50/18614	0.125992	0.220779	0.156989	CD74	1
BP	GO:0045581	negative regulation of T cell differentiation	1/50	50/18614	0.125992	0.220779	0.156989	CD74	1
BP	GO:0048009	insulin-like growth factor receptor signaling pathway	1/50	50/18614	0.125992	0.220779	0.156989	IGFBP4	1
BP	GO:0016055	Wnt signaling pathway	3/50	461/18614	0.12654	0.221224	0.157305	IGFBP4/DAAM1/PFDN5	3
BP	GO:0051960	regulation of nervous system development	3/50	461/18614	0.12654	0.221224	0.157305	CTSC/ID1/IL33	3
BP	GO:0043270	positive regulation of monoatomic ion transport	2/50	231/18614	0.127721	0.221555	0.157541	RAMP3/TESC	2
BP	GO:0048588	developmental cell growth	2/50	231/18614	0.127721	0.221555	0.157541	OLFM1/TGFBR2	2
BP	GO:0071241	cellular response to inorganic substance	2/50	231/18614	0.127721	0.221555	0.157541	AQP1/AKR1C3	2
BP	GO:0198738	cell-cell signaling by wnt	3/50	463/18614	0.127735	0.221555	0.157541	IGFBP4/DAAM1/PFDN5	3
BP	GO:0015872	dopamine transport	1/50	51/18614	0.128346	0.221555	0.157541	SNCG	1
BP	GO:0043392	negative regulation of DNA binding	1/50	51/18614	0.128346	0.221555	0.157541	ID1	1
BP	GO:0045058	T cell selection	1/50	51/18614	0.128346	0.221555	0.157541	CD74	1
BP	GO:0061082	myeloid leukocyte cytokine production	1/50	51/18614	0.128346	0.221555	0.157541	CD74	1
BP	GO:0061178	regulation of insulin secretion involved in cellular response to glucose stimulus	1/50	51/18614	0.128346	0.221555	0.157541	HLA-DRB1	1
BP	GO:1900047	negative regulation of hemostasis	1/50	51/18614	0.128346	0.221555	0.157541	PLAT	1
BP	GO:2001238	positive regulation of extrinsic apoptotic signaling pathway	1/50	51/18614	0.128346	0.221555	0.157541	TNFSF10	1
BP	GO:0051090	regulation of DNA-binding transcription factor activity	3/50	465/18614	0.128934	0.222316	0.158082	CLU/ID1/ID3	3
BP	GO:2001234	negative regulation of apoptotic signaling pathway	2/50	233/18614	0.129519	0.222801	0.158426	CD74/CLU	2
BP	GO:0007389	pattern specification process	3/50	467/18614	0.130138	0.222801	0.158426	TGFBR2/NR2F2/SOX18	3
BP	GO:0007188	adenylate cyclase-modulating G protein-coupled receptor signaling pathway	2/50	234/18614	0.130421	0.222801	0.158426	ADM5/RAMP3	2
BP	GO:0060560	developmental growth involved in morphogenesis	2/50	234/18614	0.130421	0.222801	0.158426	OLFM1/TGFBR2	2
BP	GO:0003197	endocardial cushion development	1/50	52/18614	0.130694	0.222801	0.158426	TGFBR2	1
BP	GO:0006968	cellular defense response	1/50	52/18614	0.130694	0.222801	0.158426	IL33	1
BP	GO:0007157	heterophilic cell-cell adhesion via plasma membrane cell adhesion molecules	1/50	52/18614	0.130694	0.222801	0.158426	SELP	1
BP	GO:0010543	regulation of platelet activation	1/50	52/18614	0.130694	0.222801	0.158426	SELP	1
BP	GO:0046622	positive regulation of organ growth	1/50	52/18614	0.130694	0.222801	0.158426	TGFBR3	1
BP	GO:0060425	lung morphogenesis	1/50	52/18614	0.130694	0.222801	0.158426	TGFBR2	1
BP	GO:0010001	glial cell differentiation	2/50	235/18614	0.131324	0.223118	0.158652	CLU/IL33	2
BP	GO:0034764	positive regulation of transmembrane transport	2/50	235/18614	0.131324	0.223118	0.158652	RAMP3/TESC	2
BP	GO:0071356	cellular response to tumor necrosis factor	2/50	235/18614	0.131324	0.223118	0.158652	CCL23/CCL14	2
BP	GO:0010466	negative regulation of peptidase activity	2/50	236/18614	0.132229	0.224173	0.159402	AQP1/CST3	2
BP	GO:0002639	positive regulation of immunoglobulin production	1/50	53/18614	0.133036	0.224173	0.159402	IL33	1
BP	GO:0010823	negative regulation of mitochondrion organization	1/50	53/18614	0.133036	0.224173	0.159402	CLU	1
BP	GO:0042572	retinol metabolic process	1/50	53/18614	0.133036	0.224173	0.159402	AKR1C3	1
BP	GO:0048260	positive regulation of receptor-mediated endocytosis	1/50	53/18614	0.133036	0.224173	0.159402	CLU	1
BP	GO:0060071	Wnt signaling pathway, planar cell polarity pathway	1/50	53/18614	0.133036	0.224173	0.159402	DAAM1	1
BP	GO:0071622	regulation of granulocyte chemotaxis	1/50	53/18614	0.133036	0.224173	0.159402	CD74	1
BP	GO:0072593	reactive oxygen species metabolic process	2/50	237/18614	0.133135	0.224173	0.159402	AKR1C3/TGFBR2	2
BP	GO:0030072	peptide hormone secretion	2/50	238/18614	0.134043	0.225449	0.16031	HLA-DRB1/AQP1	2
BP	GO:0030857	negative regulation of epithelial cell differentiation	1/50	54/18614	0.135371	0.225918	0.160643	ID1	1
BP	GO:0046164	alcohol catabolic process	1/50	54/18614	0.135371	0.225918	0.160643	AKR1C3	1
BP	GO:0046686	response to cadmium ion	1/50	54/18614	0.135371	0.225918	0.160643	AKR1C3	1
BP	GO:0050819	negative regulation of coagulation	1/50	54/18614	0.135371	0.225918	0.160643	PLAT	1
BP	GO:0071320	cellular response to cAMP	1/50	54/18614	0.135371	0.225918	0.160643	AQP1	1
BP	GO:0098703	calcium ion import across plasma membrane	1/50	54/18614	0.135371	0.225918	0.160643	RAMP3	1
BP	GO:1904645	response to amyloid-beta	1/50	54/18614	0.135371	0.225918	0.160643	RAMP3	1
BP	GO:0009913	epidermal cell differentiation	2/50	240/18614	0.135862	0.226487	0.161048	TXNIP/AKR1C3	2
BP	GO:0002686	negative regulation of leukocyte migration	1/50	55/18614	0.1377	0.228038	0.16215	IL33	1
BP	GO:0003229	ventricular cardiac muscle tissue development	1/50	55/18614	0.1377	0.228038	0.16215	TGFBR3	1
BP	GO:0010761	fibroblast migration	1/50	55/18614	0.1377	0.228038	0.16215	AQP1	1
BP	GO:0019755	one-carbon compound transport	1/50	55/18614	0.1377	0.228038	0.16215	AQP1	1
BP	GO:0061462	protein localization to lysosome	1/50	55/18614	0.1377	0.228038	0.16215	CLU	1
BP	GO:1902991	regulation of amyloid precursor protein catabolic process	1/50	55/18614	0.1377	0.228038	0.16215	CLU	1
BP	GO:0048738	cardiac muscle tissue development	2/50	243/18614	0.138602	0.229279	0.163033	TGFBR3/TGFBR2	2
BP	GO:0023061	signal release	3/50	483/18614	0.13991	0.229614	0.163271	HLA-DRB1/SNCG/AQP1	3
BP	GO:0002823	negative regulation of adaptive immune response based on somatic recombination of immune receptors built from immunoglobulin superfamily domains	1/50	56/18614	0.140023	0.229614	0.163271	IL33	1
BP	GO:0010559	regulation of glycoprotein biosynthetic process	1/50	56/18614	0.140023	0.229614	0.163271	IL33	1
BP	GO:0019369	arachidonic acid metabolic process	1/50	56/18614	0.140023	0.229614	0.163271	AKR1C3	1
BP	GO:0034205	amyloid-beta formation	1/50	56/18614	0.140023	0.229614	0.163271	CLU	1
BP	GO:0060986	endocrine hormone secretion	1/50	56/18614	0.140023	0.229614	0.163271	AQP1	1
BP	GO:0140962	multicellular organismal-level chemical homeostasis	1/50	56/18614	0.140023	0.229614	0.163271	AQP1	1
BP	GO:2000107	negative regulation of leukocyte apoptotic process	1/50	56/18614	0.140023	0.229614	0.163271	CD74	1
BP	GO:0090305	nucleic acid phosphodiester bond hydrolysis	2/50	245/18614	0.140436	0.23004	0.163574	RNASE1/DNASE1L3	2
BP	GO:0007566	embryo implantation	1/50	57/18614	0.14234	0.231899	0.164896	TGFBR2	1
BP	GO:0050433	regulation of catecholamine secretion	1/50	57/18614	0.14234	0.231899	0.164896	SNCG	1
BP	GO:0061756	leukocyte adhesion to vascular endothelial cell	1/50	57/18614	0.14234	0.231899	0.164896	SELP	1
BP	GO:0072132	mesenchyme morphogenesis	1/50	57/18614	0.14234	0.231899	0.164896	TGFBR2	1
BP	GO:0090175	regulation of establishment of planar polarity	1/50	57/18614	0.14234	0.231899	0.164896	DAAM1	1
BP	GO:0051259	protein complex oligomerization	2/50	248/18614	0.143196	0.233042	0.165709	CD74/HLA-DRB1	2
BP	GO:0033002	muscle cell proliferation	2/50	249/18614	0.144119	0.234291	0.166597	TGFBR3/TGFBR2	2
BP	GO:2000649	regulation of sodium ion transmembrane transporter activity	1/50	58/18614	0.144651	0.234902	0.167032	TESC	1
BP	GO:0050432	catecholamine secretion	1/50	59/18614	0.146956	0.237621	0.168965	SNCG	1
BP	GO:0070228	regulation of lymphocyte apoptotic process	1/50	59/18614	0.146956	0.237621	0.168965	CD74	1
BP	GO:1903053	regulation of extracellular matrix organization	1/50	59/18614	0.146956	0.237621	0.168965	CST3	1
BP	GO:2000351	regulation of endothelial cell apoptotic process	1/50	59/18614	0.146956	0.237621	0.168965	AKR1C3	1
BP	GO:0016049	cell growth	3/50	495/18614	0.147402	0.238086	0.169296	IGFBP4/OLFM1/TGFBR2	3
BP	GO:0002886	regulation of myeloid leukocyte mediated immunity	1/50	60/18614	0.149255	0.239539	0.170328	DNASE1L3	1
BP	GO:0019748	secondary metabolic process	1/50	60/18614	0.149255	0.239539	0.170328	AKR1C3	1
BP	GO:0045620	negative regulation of lymphocyte differentiation	1/50	60/18614	0.149255	0.239539	0.170328	CD74	1
BP	GO:0055008	cardiac muscle tissue morphogenesis	1/50	60/18614	0.149255	0.239539	0.170328	TGFBR3	1
BP	GO:0060350	endochondral bone morphogenesis	1/50	60/18614	0.149255	0.239539	0.170328	TGFBR2	1
BP	GO:1903078	positive regulation of protein localization to plasma membrane	1/50	60/18614	0.149255	0.239539	0.170328	RAMP3	1
BP	GO:0034612	response to tumor necrosis factor	2/50	257/18614	0.151547	0.24193	0.172029	CCL23/CCL14	2
BP	GO:0002820	negative regulation of adaptive immune response	1/50	61/18614	0.151547	0.24193	0.172029	IL33	1
BP	GO:0035773	insulin secretion involved in cellular response to glucose stimulus	1/50	61/18614	0.151547	0.24193	0.172029	HLA-DRB1	1
BP	GO:0045668	negative regulation of osteoblast differentiation	1/50	61/18614	0.151547	0.24193	0.172029	ID3	1
BP	GO:0060135	maternal process involved in female pregnancy	1/50	61/18614	0.151547	0.24193	0.172029	NR2F2	1
BP	GO:0045927	positive regulation of growth	2/50	258/18614	0.152481	0.243163	0.172905	TGFBR3/TGFBR2	2
BP	GO:0003015	heart process	2/50	259/18614	0.153416	0.243773	0.173339	ADM5/RAMP3	2
BP	GO:0022617	extracellular matrix disassembly	1/50	62/18614	0.153834	0.243773	0.173339	CST3	1
BP	GO:0032233	positive regulation of actin filament bundle assembly	1/50	62/18614	0.153834	0.243773	0.173339	ID1	1
BP	GO:0045428	regulation of nitric oxide biosynthetic process	1/50	62/18614	0.153834	0.243773	0.173339	CLU	1
BP	GO:0072666	establishment of protein localization to vacuole	1/50	62/18614	0.153834	0.243773	0.173339	CLU	1
BP	GO:0090303	positive regulation of wound healing	1/50	62/18614	0.153834	0.243773	0.173339	PLAT	1
BP	GO:0060828	regulation of canonical Wnt signaling pathway	2/50	260/18614	0.154353	0.244338	0.173741	IGFBP4/PFDN5	2
BP	GO:0001885	endothelial cell development	1/50	63/18614	0.156114	0.245579	0.174623	SOX18	1
BP	GO:0031638	zymogen activation	1/50	63/18614	0.156114	0.245579	0.174623	PLAT	1
BP	GO:0032757	positive regulation of interleukin-8 production	1/50	63/18614	0.156114	0.245579	0.174623	CD74	1
BP	GO:0033363	secretory granule organization	1/50	63/18614	0.156114	0.245579	0.174623	AQP1	1
BP	GO:0035904	aorta development	1/50	63/18614	0.156114	0.245579	0.174623	TGFBR2	1
BP	GO:0060393	regulation of pathway-restricted SMAD protein phosphorylation	1/50	63/18614	0.156114	0.245579	0.174623	TGFBR2	1
BP	GO:0051055	negative regulation of lipid biosynthetic process	1/50	64/18614	0.158389	0.248897	0.176983	AKR1C3	1
BP	GO:0030888	regulation of B cell proliferation	1/50	65/18614	0.160657	0.251152	0.178586	CD74	1
BP	GO:0050435	amyloid-beta metabolic process	1/50	65/18614	0.160657	0.251152	0.178586	CLU	1
BP	GO:0071715	icosanoid transport	1/50	65/18614	0.160657	0.251152	0.178586	SLCO2A1	1
BP	GO:0072577	endothelial cell apoptotic process	1/50	65/18614	0.160657	0.251152	0.178586	AKR1C3	1
BP	GO:0080164	regulation of nitric oxide metabolic process	1/50	65/18614	0.160657	0.251152	0.178586	CLU	1
BP	GO:0030219	megakaryocyte differentiation	1/50	66/18614	0.16292	0.253375	0.180167	TESC	1
BP	GO:0032613	interleukin-10 production	1/50	66/18614	0.16292	0.253375	0.180167	HLA-DRB1	1
BP	GO:0032653	regulation of interleukin-10 production	1/50	66/18614	0.16292	0.253375	0.180167	HLA-DRB1	1
BP	GO:0048814	regulation of dendrite morphogenesis	1/50	66/18614	0.16292	0.253375	0.180167	ID1	1
BP	GO:2000272	negative regulation of signaling receptor activity	1/50	66/18614	0.16292	0.253375	0.180167	RAMP3	1
BP	GO:0070613	regulation of protein processing	1/50	67/18614	0.165176	0.256355	0.182286	PLAT	1
BP	GO:1902305	regulation of sodium ion transmembrane transport	1/50	67/18614	0.165176	0.256355	0.182286	TESC	1
BP	GO:0043547	positive regulation of GTPase activity	2/50	272/18614	0.165676	0.256866	0.182649	CCL23/CCL14	2
BP	GO:0042987	amyloid precursor protein catabolic process	1/50	68/18614	0.167427	0.258782	0.184012	CLU	1
BP	GO:0048645	animal organ formation	1/50	68/18614	0.167427	0.258782	0.184012	TGFBR2	1
BP	GO:1904377	positive regulation of protein localization to cell periphery	1/50	68/18614	0.167427	0.258782	0.184012	RAMP3	1
BP	GO:0006081	cellular aldehyde metabolic process	1/50	69/18614	0.169672	0.261447	0.185906	AKR1C3	1
BP	GO:0014015	positive regulation of gliogenesis	1/50	69/18614	0.169672	0.261447	0.185906	IL33	1
BP	GO:0032835	glomerulus development	1/50	69/18614	0.169672	0.261447	0.185906	AQP1	1
BP	GO:0030193	regulation of blood coagulation	1/50	70/18614	0.17191	0.263549	0.187401	PLAT	1
BP	GO:0030239	myofibril assembly	1/50	70/18614	0.17191	0.263549	0.187401	PGM5	1
BP	GO:0043112	receptor metabolic process	1/50	70/18614	0.17191	0.263549	0.187401	RAMP3	1
BP	GO:0043627	response to estrogen	1/50	70/18614	0.17191	0.263549	0.187401	TGFBR2	1
BP	GO:0048488	synaptic vesicle endocytosis	1/50	70/18614	0.17191	0.263549	0.187401	SNCG	1
BP	GO:0045600	positive regulation of fat cell differentiation	1/50	71/18614	0.174143	0.266076	0.189198	ADIRF	1
BP	GO:0055002	striated muscle cell development	1/50	71/18614	0.174143	0.266076	0.189198	PGM5	1
BP	GO:1903317	regulation of protein maturation	1/50	71/18614	0.174143	0.266076	0.189198	PLAT	1
BP	GO:0045165	cell fate commitment	2/50	281/18614	0.174265	0.266076	0.189198	NR2F2/SOX18	2
BP	GO:0002260	lymphocyte homeostasis	1/50	72/18614	0.17637	0.267663	0.190327	CD74	1
BP	GO:0030330	DNA damage response, signal transduction by p53 class mediator	1/50	72/18614	0.17637	0.267663	0.190327	CD74	1
BP	GO:0042130	negative regulation of T cell proliferation	1/50	72/18614	0.17637	0.267663	0.190327	HLA-DRB1	1
BP	GO:0140238	presynaptic endocytosis	1/50	72/18614	0.17637	0.267663	0.190327	SNCG	1
BP	GO:1900046	regulation of hemostasis	1/50	72/18614	0.17637	0.267663	0.190327	PLAT	1
BP	GO:1904888	cranial skeletal system development	1/50	72/18614	0.17637	0.267663	0.190327	TGFBR2	1
BP	GO:0072659	protein localization to plasma membrane	2/50	285/18614	0.178106	0.269676	0.191758	RAMP3/TESC	2
BP	GO:0035567	non-canonical Wnt signaling pathway	1/50	73/18614	0.178591	0.269676	0.191758	DAAM1	1
BP	GO:0042246	tissue regeneration	1/50	73/18614	0.178591	0.269676	0.191758	TGFBR2	1
BP	GO:0051937	catecholamine transport	1/50	73/18614	0.178591	0.269676	0.191758	SNCG	1
BP	GO:0060415	muscle tissue morphogenesis	1/50	73/18614	0.178591	0.269676	0.191758	TGFBR3	1
BP	GO:0010721	negative regulation of cell development	2/50	286/18614	0.179069	0.270127	0.192078	CD74/ID1	2
BP	GO:0001736	establishment of planar polarity	1/50	74/18614	0.180806	0.27166	0.193168	DAAM1	1
BP	GO:0007164	establishment of tissue polarity	1/50	74/18614	0.180806	0.27166	0.193168	DAAM1	1
BP	GO:0045661	regulation of myoblast differentiation	1/50	74/18614	0.180806	0.27166	0.193168	ID3	1
BP	GO:1901616	organic hydroxy compound catabolic process	1/50	74/18614	0.180806	0.27166	0.193168	AKR1C3	1
BP	GO:0034599	cellular response to oxidative stress	2/50	290/18614	0.182927	0.273887	0.194752	AQP1/AKR1C3	2
BP	GO:0010822	positive regulation of mitochondrion organization	1/50	75/18614	0.183015	0.273887	0.194752	TNFSF10	1
BP	GO:0050818	regulation of coagulation	1/50	75/18614	0.183015	0.273887	0.194752	PLAT	1
BP	GO:2000242	negative regulation of reproductive process	1/50	75/18614	0.183015	0.273887	0.194752	PLAT	1
BP	GO:0019932	second-messenger-mediated signaling	2/50	292/18614	0.184861	0.276088	0.196317	SELP/AQP1	2
BP	GO:0002637	regulation of immunoglobulin production	1/50	76/18614	0.185219	0.276088	0.196317	IL33	1
BP	GO:0050810	regulation of steroid biosynthetic process	1/50	76/18614	0.185219	0.276088	0.196317	AKR1C3	1
BP	GO:1903036	positive regulation of response to wounding	1/50	76/18614	0.185219	0.276088	0.196317	PLAT	1
BP	GO:0048562	embryonic organ morphogenesis	2/50	294/18614	0.186798	0.278167	0.197796	TGFBR2/SOX18	2
BP	GO:0001937	negative regulation of endothelial cell proliferation	1/50	77/18614	0.187416	0.278262	0.197863	NR2F2	1
BP	GO:0006809	nitric oxide biosynthetic process	1/50	77/18614	0.187416	0.278262	0.197863	CLU	1
BP	GO:0045685	regulation of glial cell differentiation	1/50	77/18614	0.187416	0.278262	0.197863	IL33	1
BP	GO:0010632	regulation of epithelial cell migration	2/50	295/18614	0.187768	0.27851	0.19804	TGFBR2/NR2F2	2
BP	GO:0002437	inflammatory response to antigenic stimulus	1/50	78/18614	0.189608	0.280412	0.199392	HLA-DRB1	1
BP	GO:0043154	negative regulation of cysteine-type endopeptidase activity involved in apoptotic process	1/50	78/18614	0.189608	0.280412	0.199392	AQP1	1
BP	GO:0061045	negative regulation of wound healing	1/50	78/18614	0.189608	0.280412	0.199392	PLAT	1
BP	GO:0030522	intracellular receptor signaling pathway	2/50	299/18614	0.191654	0.28316	0.201346	AKR1C3/NR2F2	2
BP	GO:0090092	regulation of transmembrane receptor protein serine/threonine kinase signaling pathway	2/50	301/18614	0.193602	0.28519	0.202789	TGFBR3/TGFBR2	2
BP	GO:0097193	intrinsic apoptotic signaling pathway	2/50	301/18614	0.193602	0.28519	0.202789	CD74/CLU	2
BP	GO:0048644	muscle organ morphogenesis	1/50	80/18614	0.193974	0.28519	0.202789	TGFBR3	1
BP	GO:0048844	artery morphogenesis	1/50	80/18614	0.193974	0.28519	0.202789	TGFBR2	1
BP	GO:0070227	lymphocyte apoptotic process	1/50	80/18614	0.193974	0.28519	0.202789	CD74	1
BP	GO:0006874	intracellular calcium ion homeostasis	2/50	303/18614	0.195552	0.286949	0.20404	CCL23/CCL14	2
BP	GO:0048511	rhythmic process	2/50	303/18614	0.195552	0.286949	0.20404	ID1/ID3	2
BP	GO:0008344	adult locomotory behavior	1/50	81/18614	0.196149	0.286984	0.204065	SNCG	1
BP	GO:0036465	synaptic vesicle recycling	1/50	81/18614	0.196149	0.286984	0.204065	SNCG	1
BP	GO:0072665	protein localization to vacuole	1/50	81/18614	0.196149	0.286984	0.204065	CLU	1
BP	GO:0034504	protein localization to nucleus	2/50	304/18614	0.196528	0.286984	0.204065	TXNIP/IL33	2
BP	GO:0048872	homeostasis of number of cells	2/50	304/18614	0.196528	0.286984	0.204065	CD74/TGFBR3	2
BP	GO:0046879	hormone secretion	2/50	305/18614	0.197505	0.288131	0.204881	HLA-DRB1/AQP1	2
BP	GO:0046928	regulation of neurotransmitter secretion	1/50	82/18614	0.198317	0.288479	0.205128	SNCG	1
BP	GO:1901657	glycosyl compound metabolic process	1/50	82/18614	0.198317	0.288479	0.205128	AKR1C3	1
BP	GO:1905897	regulation of response to endoplasmic reticulum stress	1/50	82/18614	0.198317	0.288479	0.205128	CLU	1
BP	GO:0014068	positive regulation of phosphatidylinositol 3-kinase signaling	1/50	83/18614	0.20048	0.290225	0.206369	SELP	1
BP	GO:0032024	positive regulation of insulin secretion	1/50	83/18614	0.20048	0.290225	0.206369	HLA-DRB1	1
BP	GO:0046209	nitric oxide metabolic process	1/50	83/18614	0.20048	0.290225	0.206369	CLU	1
BP	GO:0050871	positive regulation of B cell activation	1/50	83/18614	0.20048	0.290225	0.206369	CD74	1
BP	GO:0072332	intrinsic apoptotic signaling pathway by p53 class mediator	1/50	83/18614	0.20048	0.290225	0.206369	CD74	1
BP	GO:0018105	peptidyl-serine phosphorylation	2/50	309/18614	0.201418	0.291302	0.207136	RAMP3/TGFBR2	2
BP	GO:0001822	kidney development	2/50	310/18614	0.202398	0.292439	0.207944	AQP1/ID3	2
BP	GO:2001057	reactive nitrogen species metabolic process	1/50	84/18614	0.202638	0.292505	0.207991	CLU	1
BP	GO:2001020	regulation of response to DNA damage stimulus	2/50	311/18614	0.203378	0.293293	0.208551	CD74/CLU	2
BP	GO:0007162	negative regulation of cell adhesion	2/50	312/18614	0.20436	0.294426	0.209357	CD74/HLA-DRB1	2
BP	GO:0001523	retinoid metabolic process	1/50	85/18614	0.204789	0.294482	0.209397	AKR1C3	1
BP	GO:0019935	cyclic-nucleotide-mediated signaling	1/50	85/18614	0.204789	0.294482	0.209397	AQP1	1
BP	GO:0044403	biological process involved in symbiotic interaction	2/50	313/18614	0.205341	0.294713	0.209561	CD74/HLA-DRB1	2
BP	GO:0060070	canonical Wnt signaling pathway	2/50	313/18614	0.205341	0.294713	0.209561	IGFBP4/PFDN5	2
BP	GO:0006970	response to osmotic stress	1/50	86/18614	0.206935	0.295874	0.210386	AQP1	1
BP	GO:0015844	monoamine transport	1/50	86/18614	0.206935	0.295874	0.210386	SNCG	1
BP	GO:0033077	T cell differentiation in thymus	1/50	86/18614	0.206935	0.295874	0.210386	CD74	1
BP	GO:0034103	regulation of tissue remodeling	1/50	86/18614	0.206935	0.295874	0.210386	CST3	1
BP	GO:0009914	hormone transport	2/50	315/18614	0.207306	0.296123	0.210564	HLA-DRB1/AQP1	2
BP	GO:0002088	lens development in camera-type eye	1/50	87/18614	0.209075	0.296962	0.21116	TGFBR2	1
BP	GO:0033627	cell adhesion mediated by integrin	1/50	87/18614	0.209075	0.296962	0.21116	TESC	1
BP	GO:0046889	positive regulation of lipid biosynthetic process	1/50	87/18614	0.209075	0.296962	0.21116	CD74	1
BP	GO:0090502	RNA phosphodiester bond hydrolysis, endonucleolytic	1/50	87/18614	0.209075	0.296962	0.21116	RNASE1	1
BP	GO:0097194	execution phase of apoptosis	1/50	87/18614	0.209075	0.296962	0.21116	DNASE1L3	1
BP	GO:2000243	positive regulation of reproductive process	1/50	87/18614	0.209075	0.296962	0.21116	PLAT	1
BP	GO:0051047	positive regulation of secretion	2/50	317/18614	0.209273	0.296963	0.211161	HLA-DRB1/AQP1	2
BP	GO:0016101	diterpenoid metabolic process	1/50	88/18614	0.21121	0.298867	0.212515	AKR1C3	1
BP	GO:0050672	negative regulation of lymphocyte proliferation	1/50	88/18614	0.21121	0.298867	0.212515	HLA-DRB1	1
BP	GO:0071277	cellular response to calcium ion	1/50	88/18614	0.21121	0.298867	0.212515	AKR1C3	1
BP	GO:0019058	viral life cycle	2/50	320/18614	0.212228	0.299464	0.212939	CD74/HLA-DRB1	2
BP	GO:0042063	gliogenesis	2/50	320/18614	0.212228	0.299464	0.212939	CLU/IL33	2
BP	GO:0072001	renal system development	2/50	320/18614	0.212228	0.299464	0.212939	AQP1/ID3	2
BP	GO:0001892	embryonic placenta development	1/50	89/18614	0.213339	0.300188	0.213454	NR2F2	1
BP	GO:0007589	body fluid secretion	1/50	89/18614	0.213339	0.300188	0.213454	AQP1	1
BP	GO:0032945	negative regulation of mononuclear cell proliferation	1/50	89/18614	0.213339	0.300188	0.213454	HLA-DRB1	1
BP	GO:0030516	regulation of axon extension	1/50	90/18614	0.215462	0.302048	0.214776	OLFM1	1
BP	GO:0051262	protein tetramerization	1/50	90/18614	0.215462	0.302048	0.214776	HLA-DRB1	1
BP	GO:1903351	cellular response to dopamine	1/50	90/18614	0.215462	0.302048	0.214776	ID1	1
BP	GO:2000106	regulation of leukocyte apoptotic process	1/50	90/18614	0.215462	0.302048	0.214776	CD74	1
BP	GO:0001942	hair follicle development	1/50	91/18614	0.21758	0.30445	0.216484	SOX18	1
BP	GO:1903350	response to dopamine	1/50	91/18614	0.21758	0.30445	0.216484	ID1	1
BP	GO:0018209	peptidyl-serine modification	2/50	327/18614	0.219138	0.305462	0.217204	RAMP3/TGFBR2	2
BP	GO:0055074	calcium ion homeostasis	2/50	327/18614	0.219138	0.305462	0.217204	CCL23/CCL14	2
BP	GO:1901214	regulation of neuron death	2/50	327/18614	0.219138	0.305462	0.217204	SNCG/CLU	2
BP	GO:0002028	regulation of sodium ion transport	1/50	92/18614	0.219692	0.305462	0.217204	TESC	1
BP	GO:0055006	cardiac cell development	1/50	92/18614	0.219692	0.305462	0.217204	TGFBR3	1
BP	GO:1901216	positive regulation of neuron death	1/50	92/18614	0.219692	0.305462	0.217204	CLU	1
BP	GO:0006913	nucleocytoplasmic transport	2/50	328/18614	0.220128	0.305462	0.217204	TXNIP/IL33	2
BP	GO:0046394	carboxylic acid biosynthetic process	2/50	328/18614	0.220128	0.305462	0.217204	CD74/AKR1C3	2
BP	GO:0051169	nuclear transport	2/50	328/18614	0.220128	0.305462	0.217204	TXNIP/IL33	2
BP	GO:0034644	cellular response to UV	1/50	93/18614	0.221798	0.30637	0.21785	AQP1	1
BP	GO:0050886	endocrine process	1/50	93/18614	0.221798	0.30637	0.21785	AQP1	1
BP	GO:0070301	cellular response to hydrogen peroxide	1/50	93/18614	0.221798	0.30637	0.21785	AQP1	1
BP	GO:1903035	negative regulation of response to wounding	1/50	93/18614	0.221798	0.30637	0.21785	PLAT	1
BP	GO:1904427	positive regulation of calcium ion transmembrane transport	1/50	93/18614	0.221798	0.30637	0.21785	RAMP3	1
BP	GO:0016053	organic acid biosynthetic process	2/50	331/18614	0.223097	0.307882	0.218925	CD74/AKR1C3	2
BP	GO:0001738	morphogenesis of a polarized epithelium	1/50	94/18614	0.223899	0.308121	0.219095	DAAM1	1
BP	GO:0022404	molting cycle process	1/50	94/18614	0.223899	0.308121	0.219095	SOX18	1
BP	GO:0022405	hair cycle process	1/50	94/18614	0.223899	0.308121	0.219095	SOX18	1
BP	GO:0051604	protein maturation	2/50	332/18614	0.224088	0.308121	0.219095	TESC/PLAT	2
BP	GO:0019217	regulation of fatty acid metabolic process	1/50	95/18614	0.225994	0.309716	0.220229	CD74	1
BP	GO:0042982	amyloid precursor protein metabolic process	1/50	95/18614	0.225994	0.309716	0.220229	CLU	1
BP	GO:0048704	embryonic skeletal system morphogenesis	1/50	95/18614	0.225994	0.309716	0.220229	TGFBR2	1
BP	GO:0060562	epithelial tube morphogenesis	2/50	334/18614	0.22607	0.309716	0.220229	TGFBR2/SOX18	2
BP	GO:0002690	positive regulation of leukocyte chemotaxis	1/50	96/18614	0.228084	0.311625	0.221587	CD74	1
BP	GO:0045807	positive regulation of endocytosis	1/50	96/18614	0.228084	0.311625	0.221587	CLU	1
BP	GO:0072080	nephron tubule development	1/50	96/18614	0.228084	0.311625	0.221587	AQP1	1
BP	GO:0030111	regulation of Wnt signaling pathway	2/50	338/18614	0.23004	0.313904	0.223207	IGFBP4/PFDN5	2
BP	GO:0014909	smooth muscle cell migration	1/50	97/18614	0.230168	0.313904	0.223207	PLAT	1
BP	GO:0071214	cellular response to abiotic stimulus	2/50	339/18614	0.231033	0.314514	0.22364	AQP1/IL33	2
BP	GO:0104004	cellular response to environmental stimulus	2/50	339/18614	0.231033	0.314514	0.22364	AQP1/IL33	2
BP	GO:0051952	regulation of amine transport	1/50	98/18614	0.232247	0.315596	0.22441	SNCG	1
BP	GO:0097306	cellular response to alcohol	1/50	98/18614	0.232247	0.315596	0.22441	AKR1C3	1
BP	GO:0006721	terpenoid metabolic process	1/50	99/18614	0.23432	0.3167	0.225195	AKR1C3	1
BP	GO:0010596	negative regulation of endothelial cell migration	1/50	99/18614	0.23432	0.3167	0.225195	NR2F2	1
BP	GO:0019218	regulation of steroid metabolic process	1/50	99/18614	0.23432	0.3167	0.225195	AKR1C3	1
BP	GO:0048661	positive regulation of smooth muscle cell proliferation	1/50	99/18614	0.23432	0.3167	0.225195	TGFBR2	1
BP	GO:0051588	regulation of neurotransmitter transport	1/50	99/18614	0.23432	0.3167	0.225195	SNCG	1
BP	GO:0060349	bone morphogenesis	1/50	99/18614	0.23432	0.3167	0.225195	TGFBR2	1
BP	GO:0019216	regulation of lipid metabolic process	2/50	344/18614	0.236003	0.318637	0.226573	CD74/AKR1C3	2
BP	GO:0030512	negative regulation of transforming growth factor beta receptor signaling pathway	1/50	100/18614	0.236388	0.318637	0.226573	TGFBR3	1
BP	GO:0061326	renal tubule development	1/50	100/18614	0.236388	0.318637	0.226573	AQP1	1
BP	GO:0051346	negative regulation of hydrolase activity	2/50	345/18614	0.236998	0.31889	0.226752	AQP1/CST3	2
BP	GO:1990778	protein localization to cell periphery	2/50	345/18614	0.236998	0.31889	0.226752	RAMP3/TESC	2
BP	GO:1904062	regulation of monoatomic cation transmembrane transport	2/50	346/18614	0.237994	0.319943	0.227501	RAMP3/TESC	2
BP	GO:0008585	female gonad development	1/50	102/18614	0.240507	0.322746	0.229494	NR2F2	1
BP	GO:1905477	positive regulation of protein localization to membrane	1/50	102/18614	0.240507	0.322746	0.229494	RAMP3	1
BP	GO:0045765	regulation of angiogenesis	2/50	349/18614	0.240981	0.322807	0.229538	AQP1/TGFBR2	2
BP	GO:0062197	cellular response to chemical stress	2/50	349/18614	0.240981	0.322807	0.229538	AQP1/AKR1C3	2
BP	GO:0001776	leukocyte homeostasis	1/50	103/18614	0.242558	0.323483	0.230018	CD74	1
BP	GO:0010906	regulation of glucose metabolic process	1/50	103/18614	0.242558	0.323483	0.230018	IGFBP4	1
BP	GO:0032677	regulation of interleukin-8 production	1/50	103/18614	0.242558	0.323483	0.230018	CD74	1
BP	GO:0042100	B cell proliferation	1/50	103/18614	0.242558	0.323483	0.230018	CD74	1
BP	GO:1903076	regulation of protein localization to plasma membrane	1/50	103/18614	0.242558	0.323483	0.230018	RAMP3	1
BP	GO:0032637	interleukin-8 production	1/50	104/18614	0.244604	0.32506	0.23114	CD74	1
BP	GO:0050773	regulation of dendrite development	1/50	104/18614	0.244604	0.32506	0.23114	ID1	1
BP	GO:0071868	cellular response to monoamine stimulus	1/50	104/18614	0.244604	0.32506	0.23114	ID1	1
BP	GO:0071870	cellular response to catecholamine stimulus	1/50	104/18614	0.244604	0.32506	0.23114	ID1	1
BP	GO:0032535	regulation of cellular component size	2/50	354/18614	0.245964	0.32658	0.232221	AQP1/OLFM1	2
BP	GO:0006766	vitamin metabolic process	1/50	105/18614	0.246645	0.326907	0.232453	AKR1C3	1
BP	GO:0061387	regulation of extent of cell growth	1/50	105/18614	0.246645	0.326907	0.232453	OLFM1	1
BP	GO:0002027	regulation of heart rate	1/50	106/18614	0.24868	0.328737	0.233754	ADM5	1
BP	GO:0046545	development of primary female sexual characteristics	1/50	106/18614	0.24868	0.328737	0.233754	NR2F2	1
BP	GO:1901796	regulation of signal transduction by p53 class mediator	1/50	106/18614	0.24868	0.328737	0.233754	CD74	1
BP	GO:0015837	amine transport	1/50	107/18614	0.250709	0.329398	0.234224	SNCG	1
BP	GO:0022600	digestive system process	1/50	107/18614	0.250709	0.329398	0.234224	AQP1	1
BP	GO:0034308	primary alcohol metabolic process	1/50	107/18614	0.250709	0.329398	0.234224	AKR1C3	1
BP	GO:0062014	negative regulation of small molecule metabolic process	1/50	107/18614	0.250709	0.329398	0.234224	AKR1C3	1
BP	GO:0071867	response to monoamine	1/50	107/18614	0.250709	0.329398	0.234224	ID1	1
BP	GO:0071869	response to catecholamine	1/50	107/18614	0.250709	0.329398	0.234224	ID1	1
BP	GO:0090277	positive regulation of peptide hormone secretion	1/50	107/18614	0.250709	0.329398	0.234224	HLA-DRB1	1
BP	GO:0014013	regulation of gliogenesis	1/50	108/18614	0.252734	0.330903	0.235295	IL33	1
BP	GO:0032231	regulation of actin filament bundle assembly	1/50	108/18614	0.252734	0.330903	0.235295	ID1	1
BP	GO:0032963	collagen metabolic process	1/50	108/18614	0.252734	0.330903	0.235295	CST3	1
BP	GO:0033138	positive regulation of peptidyl-serine phosphorylation	1/50	108/18614	0.252734	0.330903	0.235295	RAMP3	1
BP	GO:0001708	cell fate specification	1/50	109/18614	0.254753	0.331245	0.235537	SOX18	1
BP	GO:0002793	positive regulation of peptide secretion	1/50	109/18614	0.254753	0.331245	0.235537	HLA-DRB1	1
BP	GO:0018107	peptidyl-threonine phosphorylation	1/50	109/18614	0.254753	0.331245	0.235537	TGFBR2	1
BP	GO:0032147	activation of protein kinase activity	1/50	109/18614	0.254753	0.331245	0.235537	TGFBR2	1
BP	GO:0045833	negative regulation of lipid metabolic process	1/50	109/18614	0.254753	0.331245	0.235537	AKR1C3	1
BP	GO:0060840	artery development	1/50	109/18614	0.254753	0.331245	0.235537	TGFBR2	1
BP	GO:1902106	negative regulation of leukocyte differentiation	1/50	109/18614	0.254753	0.331245	0.235537	CD74	1
BP	GO:1904035	regulation of epithelial cell apoptotic process	1/50	109/18614	0.254753	0.331245	0.235537	AKR1C3	1
BP	GO:0043087	regulation of GTPase activity	2/50	364/18614	0.255945	0.332429	0.236379	CCL23/CCL14	2
BP	GO:0001676	long-chain fatty acid metabolic process	1/50	110/18614	0.256766	0.332429	0.236379	AKR1C3	1
BP	GO:0002444	myeloid leukocyte mediated immunity	1/50	110/18614	0.256766	0.332429	0.236379	DNASE1L3	1
BP	GO:0014812	muscle cell migration	1/50	110/18614	0.256766	0.332429	0.236379	PLAT	1
BP	GO:0045445	myoblast differentiation	1/50	110/18614	0.256766	0.332429	0.236379	ID3	1
BP	GO:0045860	positive regulation of protein kinase activity	2/50	366/18614	0.257943	0.333665	0.237259	CLU/TGFBR2	2
BP	GO:0000079	regulation of cyclin-dependent protein serine/threonine kinase activity	1/50	112/18614	0.260778	0.336178	0.239045	NR2F2	1
BP	GO:0014066	regulation of phosphatidylinositol 3-kinase signaling	1/50	112/18614	0.260778	0.336178	0.239045	SELP	1
BP	GO:0035249	synaptic transmission, glutamatergic	1/50	112/18614	0.260778	0.336178	0.239045	PLAT	1
BP	GO:0042177	negative regulation of protein catabolic process	1/50	112/18614	0.260778	0.336178	0.239045	CST3	1
BP	GO:0002062	chondrocyte differentiation	1/50	113/18614	0.262775	0.338097	0.24041	TGFBR2	1
BP	GO:0032414	positive regulation of ion transmembrane transporter activity	1/50	113/18614	0.262775	0.338097	0.24041	TESC	1
BP	GO:0001818	negative regulation of cytokine production	2/50	371/18614	0.262939	0.338097	0.24041	HLA-DRB1/IL33	2
BP	GO:0002526	acute inflammatory response	1/50	114/18614	0.264768	0.339797	0.241619	DNASE1L3	1
BP	GO:0009306	protein secretion	2/50	373/18614	0.264938	0.339797	0.241619	HLA-DRB1/SNCG	2
BP	GO:0070997	neuron death	2/50	373/18614	0.264938	0.339797	0.241619	SNCG/CLU	2
BP	GO:0035592	establishment of protein localization to extracellular region	2/50	374/18614	0.265938	0.340622	0.242205	HLA-DRB1/SNCG	2
BP	GO:0042303	molting cycle	1/50	115/18614	0.266755	0.340622	0.242205	SOX18	1
BP	GO:0042633	hair cycle	1/50	115/18614	0.266755	0.340622	0.242205	SOX18	1
BP	GO:0048259	regulation of receptor-mediated endocytosis	1/50	115/18614	0.266755	0.340622	0.242205	CLU	1
BP	GO:1903707	negative regulation of hemopoiesis	1/50	115/18614	0.266755	0.340622	0.242205	CD74	1
BP	GO:1901653	cellular response to peptide	2/50	375/18614	0.266937	0.340622	0.242205	ID1/PLAT	2
BP	GO:0010633	negative regulation of epithelial cell migration	1/50	116/18614	0.268737	0.341472	0.24281	NR2F2	1
BP	GO:0015908	fatty acid transport	1/50	116/18614	0.268737	0.341472	0.24281	SLCO2A1	1
BP	GO:0048640	negative regulation of developmental growth	1/50	116/18614	0.268737	0.341472	0.24281	TGFBR2	1
BP	GO:0072009	nephron epithelium development	1/50	116/18614	0.268737	0.341472	0.24281	AQP1	1
BP	GO:1904029	regulation of cyclin-dependent protein kinase activity	1/50	116/18614	0.268737	0.341472	0.24281	NR2F2	1
BP	GO:0071887	leukocyte apoptotic process	1/50	117/18614	0.270713	0.343694	0.24439	CD74	1
BP	GO:0050830	defense response to Gram-positive bacterium	1/50	118/18614	0.272685	0.345906	0.245962	RNASE1	1
BP	GO:0050767	regulation of neurogenesis	2/50	381/18614	0.272935	0.345932	0.245981	ID1/IL33	2
BP	GO:0071692	protein localization to extracellular region	2/50	382/18614	0.273935	0.346649	0.246491	HLA-DRB1/SNCG	2
BP	GO:0006720	isoprenoid metabolic process	1/50	119/18614	0.274651	0.346649	0.246491	AKR1C3	1
BP	GO:0018210	peptidyl-threonine modification	1/50	119/18614	0.274651	0.346649	0.246491	TGFBR2	1
BP	GO:0021782	glial cell development	1/50	119/18614	0.274651	0.346649	0.246491	CLU	1
BP	GO:0048675	axon extension	1/50	119/18614	0.274651	0.346649	0.246491	OLFM1	1
BP	GO:1902074	response to salt	2/50	383/18614	0.274935	0.346717	0.246539	TXNIP/AKR1C3	2
BP	GO:0051101	regulation of DNA binding	1/50	120/18614	0.276612	0.34854	0.247836	ID1	1
BP	GO:0098773	skin epidermis development	1/50	121/18614	0.278568	0.350711	0.249379	SOX18	1
BP	GO:0046660	female sex differentiation	1/50	122/18614	0.280518	0.352872	0.250916	NR2F2	1
BP	GO:0022612	gland morphogenesis	1/50	123/18614	0.282464	0.354727	0.252235	TGFBR2	1
BP	GO:0071901	negative regulation of protein serine/threonine kinase activity	1/50	123/18614	0.282464	0.354727	0.252235	NR2F2	1
BP	GO:0030301	cholesterol transport	1/50	124/18614	0.284404	0.356273	0.253334	CLU	1
BP	GO:0032411	positive regulation of transporter activity	1/50	124/18614	0.284404	0.356273	0.253334	TESC	1
BP	GO:0043280	positive regulation of cysteine-type endopeptidase activity involved in apoptotic process	1/50	124/18614	0.284404	0.356273	0.253334	TNFSF10	1
BP	GO:0006631	fatty acid metabolic process	2/50	394/18614	0.285928	0.357805	0.254423	CD74/AKR1C3	2
BP	GO:0010811	positive regulation of cell-substrate adhesion	1/50	125/18614	0.286339	0.357805	0.254423	FBLN2	1
BP	GO:0031623	receptor internalization	1/50	125/18614	0.286339	0.357805	0.254423	RAMP3	1
BP	GO:0002688	regulation of leukocyte chemotaxis	1/50	126/18614	0.288269	0.35962	0.255714	CD74	1
BP	GO:0010927	cellular component assembly involved in morphogenesis	1/50	126/18614	0.288269	0.35962	0.255714	PGM5	1
BP	GO:0030900	forebrain development	2/50	397/18614	0.288925	0.36014	0.256084	AQP1/NR2F2	2
BP	GO:0048593	camera-type eye morphogenesis	1/50	127/18614	0.290194	0.361125	0.256784	AQP1	1
BP	GO:0071482	cellular response to light stimulus	1/50	127/18614	0.290194	0.361125	0.256784	AQP1	1
BP	GO:1904375	regulation of protein localization to cell periphery	1/50	128/18614	0.292113	0.363214	0.258269	RAMP3	1
BP	GO:0009100	glycoprotein metabolic process	2/50	401/18614	0.292918	0.363914	0.258768	CST3/IL33	2
BP	GO:0048706	embryonic skeletal system development	1/50	129/18614	0.294028	0.364392	0.259107	TGFBR2	1
BP	GO:0051928	positive regulation of calcium ion transport	1/50	129/18614	0.294028	0.364392	0.259107	RAMP3	1
BP	GO:2000027	regulation of animal organ morphogenesis	1/50	129/18614	0.294028	0.364392	0.259107	DAAM1	1
BP	GO:0030218	erythrocyte differentiation	1/50	130/18614	0.295938	0.366156	0.260362	TGFBR3	1
BP	GO:0050864	regulation of B cell activation	1/50	130/18614	0.295938	0.366156	0.260362	CD74	1
BP	GO:0007041	lysosomal transport	1/50	132/18614	0.299742	0.370453	0.263417	CLU	1
BP	GO:0009615	response to virus	2/50	408/18614	0.299902	0.370453	0.263417	CLU/IL33	2
BP	GO:0043254	regulation of protein-containing complex assembly	2/50	409/18614	0.300899	0.37138	0.264076	SELP/CLU	2
BP	GO:0034219	carbohydrate transmembrane transport	1/50	133/18614	0.301636	0.371985	0.264506	AQP1	1
BP	GO:0048565	digestive tract development	1/50	134/18614	0.303525	0.374009	0.265946	TGFBR2	1
BP	GO:0006275	regulation of DNA replication	1/50	136/18614	0.307289	0.377105	0.268147	ID3	1
BP	GO:0030879	mammary gland development	1/50	136/18614	0.307289	0.377105	0.268147	TGFBR2	1
BP	GO:0071333	cellular response to glucose stimulus	1/50	136/18614	0.307289	0.377105	0.268147	HLA-DRB1	1
BP	GO:0098659	inorganic cation import across plasma membrane	1/50	136/18614	0.307289	0.377105	0.268147	RAMP3	1
BP	GO:0099587	inorganic ion import across plasma membrane	1/50	136/18614	0.307289	0.377105	0.268147	RAMP3	1
BP	GO:0008277	regulation of G protein-coupled receptor signaling pathway	1/50	137/18614	0.309164	0.378788	0.269344	RAMP3	1
BP	GO:0061041	regulation of wound healing	1/50	137/18614	0.309164	0.378788	0.269344	PLAT	1
BP	GO:0015918	sterol transport	1/50	138/18614	0.311033	0.380152	0.270314	CLU	1
BP	GO:0046887	positive regulation of hormone secretion	1/50	138/18614	0.311033	0.380152	0.270314	HLA-DRB1	1
BP	GO:0071331	cellular response to hexose stimulus	1/50	138/18614	0.311033	0.380152	0.270314	HLA-DRB1	1
BP	GO:0001558	regulation of cell growth	2/50	420/18614	0.311851	0.380843	0.270805	IGFBP4/OLFM1	2
BP	GO:0007586	digestion	1/50	139/18614	0.312898	0.381502	0.271274	AQP1	1
BP	GO:0034101	erythrocyte homeostasis	1/50	139/18614	0.312898	0.381502	0.271274	TGFBR3	1
BP	GO:0048813	dendrite morphogenesis	1/50	140/18614	0.314757	0.382933	0.272291	ID1	1
BP	GO:0071326	cellular response to monosaccharide stimulus	1/50	140/18614	0.314757	0.382933	0.272291	HLA-DRB1	1
BP	GO:0010959	regulation of metal ion transport	2/50	423/18614	0.314833	0.382933	0.272291	RAMP3/TESC	2
BP	GO:0007269	neurotransmitter secretion	1/50	141/18614	0.316612	0.384475	0.273388	SNCG	1
BP	GO:0099643	signal release from synapse	1/50	141/18614	0.316612	0.384475	0.273388	SNCG	1
BP	GO:0016032	viral process	2/50	426/18614	0.317813	0.385623	0.274204	CD74/HLA-DRB1	2
BP	GO:0001889	liver development	1/50	142/18614	0.318461	0.385789	0.274322	TGFBR3	1
BP	GO:2001056	positive regulation of cysteine-type endopeptidase activity	1/50	142/18614	0.318461	0.385789	0.274322	TNFSF10	1
BP	GO:0030534	adult behavior	1/50	143/18614	0.320306	0.38678	0.275027	SNCG	1
BP	GO:0033135	regulation of peptidyl-serine phosphorylation	1/50	143/18614	0.320306	0.38678	0.275027	RAMP3	1
BP	GO:0050921	positive regulation of chemotaxis	1/50	143/18614	0.320306	0.38678	0.275027	CD74	1
BP	GO:1902600	proton transmembrane transport	1/50	143/18614	0.320306	0.38678	0.275027	TESC	1
BP	GO:0014065	phosphatidylinositol 3-kinase signaling	1/50	144/18614	0.322146	0.38869	0.276385	SELP	1
BP	GO:0061008	hepaticobiliary system development	1/50	145/18614	0.323981	0.390592	0.277737	TGFBR3	1
BP	GO:0007224	smoothened signaling pathway	1/50	146/18614	0.325811	0.390922	0.277972	TGFBR2	1
BP	GO:0045598	regulation of fat cell differentiation	1/50	146/18614	0.325811	0.390922	0.277972	ADIRF	1
BP	GO:0050714	positive regulation of protein secretion	1/50	146/18614	0.325811	0.390922	0.277972	HLA-DRB1	1
BP	GO:0055123	digestive system development	1/50	146/18614	0.325811	0.390922	0.277972	TGFBR2	1
BP	GO:0062013	positive regulation of small molecule metabolic process	1/50	146/18614	0.325811	0.390922	0.277972	CD74	1
BP	GO:0072073	kidney epithelium development	1/50	146/18614	0.325811	0.390922	0.277972	AQP1	1
BP	GO:0045667	regulation of osteoblast differentiation	1/50	147/18614	0.327637	0.392487	0.279085	ID3	1
BP	GO:0120161	regulation of cold-induced thermogenesis	1/50	147/18614	0.327637	0.392487	0.279085	ID1	1
BP	GO:0017015	regulation of transforming growth factor beta receptor signaling pathway	1/50	148/18614	0.329457	0.393729	0.279968	TGFBR3	1
BP	GO:0031333	negative regulation of protein-containing complex assembly	1/50	148/18614	0.329457	0.393729	0.279968	CLU	1
BP	GO:0106106	cold-induced thermogenesis	1/50	148/18614	0.329457	0.393729	0.279968	ID1	1
BP	GO:0043161	proteasome-mediated ubiquitin-dependent protein catabolic process	2/50	439/18614	0.330692	0.394891	0.280794	CLU/IL33	2
BP	GO:0071456	cellular response to hypoxia	1/50	149/18614	0.331273	0.395271	0.281065	AQP1	1
BP	GO:0009410	response to xenobiotic stimulus	2/50	440/18614	0.33168	0.395444	0.281188	TXNIP/TGFBR2	2
BP	GO:0031349	positive regulation of defense response	2/50	441/18614	0.332668	0.395996	0.28158	CTSC/IL33	2
BP	GO:0048732	gland development	2/50	441/18614	0.332668	0.395996	0.28158	TGFBR3/TGFBR2	2
BP	GO:0050768	negative regulation of neurogenesis	1/50	150/18614	0.333083	0.396177	0.281709	ID1	1
BP	GO:0007015	actin filament organization	2/50	442/18614	0.333655	0.396545	0.28197	ID1/NOSTRIN	2
BP	GO:0045834	positive regulation of lipid metabolic process	1/50	151/18614	0.334889	0.397385	0.282567	CD74	1
BP	GO:1903844	regulation of cellular response to transforming growth factor beta stimulus	1/50	151/18614	0.334889	0.397385	0.282567	TGFBR3	1
BP	GO:0001890	placenta development	1/50	152/18614	0.336691	0.398268	0.283195	NR2F2	1
BP	GO:0010675	regulation of cellular carbohydrate metabolic process	1/50	152/18614	0.336691	0.398268	0.283195	IGFBP4	1
BP	GO:0071322	cellular response to carbohydrate stimulus	1/50	152/18614	0.336691	0.398268	0.283195	HLA-DRB1	1
BP	GO:0072006	nephron development	1/50	152/18614	0.336691	0.398268	0.283195	AQP1	1
BP	GO:0032102	negative regulation of response to external stimulus	2/50	446/18614	0.337602	0.399032	0.283739	HLA-DRB1/PLAT	2
BP	GO:0007292	female gamete generation	1/50	153/18614	0.338487	0.399571	0.284122	PLAT	1
BP	GO:0006869	lipid transport	2/50	447/18614	0.338588	0.399571	0.284122	CLU/SLCO2A1	2
BP	GO:0009411	response to UV	1/50	154/18614	0.340279	0.401252	0.285317	AQP1	1
BP	GO:0031331	positive regulation of cellular catabolic process	2/50	450/18614	0.341542	0.402414	0.286144	CLU/IL33	2
BP	GO:0008037	cell recognition	1/50	155/18614	0.342066	0.402414	0.286144	CRTAC1	1
BP	GO:0060041	retina development in camera-type eye	1/50	155/18614	0.342066	0.402414	0.286144	PFDN5	1
BP	GO:0008643	carbohydrate transport	1/50	156/18614	0.343848	0.403566	0.286963	AQP1	1
BP	GO:0051961	negative regulation of nervous system development	1/50	156/18614	0.343848	0.403566	0.286963	ID1	1
BP	GO:2001236	regulation of extrinsic apoptotic signaling pathway	1/50	156/18614	0.343848	0.403566	0.286963	TNFSF10	1
BP	GO:0001678	intracellular glucose homeostasis	1/50	157/18614	0.345625	0.404392	0.28755	HLA-DRB1	1
BP	GO:0036294	cellular response to decreased oxygen levels	1/50	157/18614	0.345625	0.404392	0.28755	AQP1	1
BP	GO:0048592	eye morphogenesis	1/50	157/18614	0.345625	0.404392	0.28755	AQP1	1
BP	GO:0048754	branching morphogenesis of an epithelial tube	1/50	157/18614	0.345625	0.404392	0.28755	TGFBR2	1
BP	GO:0090501	RNA phosphodiester bond hydrolysis	1/50	158/18614	0.347398	0.405836	0.288577	RNASE1	1
BP	GO:0120254	olefinic compound metabolic process	1/50	158/18614	0.347398	0.405836	0.288577	AKR1C3	1
BP	GO:0051092	positive regulation of NF-kappaB transcription factor activity	1/50	159/18614	0.349166	0.407586	0.289821	CLU	1
BP	GO:0050657	nucleic acid transport	1/50	160/18614	0.350929	0.40901	0.290834	TGFBR2	1
BP	GO:0050658	RNA transport	1/50	160/18614	0.350929	0.40901	0.290834	TGFBR2	1
BP	GO:0051017	actin filament bundle assembly	1/50	161/18614	0.352688	0.410425	0.29184	ID1	1
BP	GO:1990845	adaptive thermogenesis	1/50	161/18614	0.352688	0.410425	0.29184	ID1	1
BP	GO:0007338	single fertilization	1/50	163/18614	0.356191	0.413544	0.294058	PLAT	1
BP	GO:0050796	regulation of insulin secretion	1/50	163/18614	0.356191	0.413544	0.294058	HLA-DRB1	1
BP	GO:0051236	establishment of RNA localization	1/50	163/18614	0.356191	0.413544	0.294058	TGFBR2	1
BP	GO:0050808	synapse organization	2/50	466/18614	0.357234	0.414435	0.294691	SNCG/SPARCL1	2
BP	GO:0035966	response to topologically incorrect protein	1/50	164/18614	0.357936	0.41493	0.295043	CLU	1
BP	GO:1903829	positive regulation of protein localization	2/50	468/18614	0.359187	0.415668	0.295568	HLA-DRB1/RAMP3	2
BP	GO:0007034	vacuolar transport	1/50	165/18614	0.359676	0.415668	0.295568	CLU	1
BP	GO:0007519	skeletal muscle tissue development	1/50	165/18614	0.359676	0.415668	0.295568	NR2F2	1
BP	GO:0061572	actin filament bundle organization	1/50	165/18614	0.359676	0.415668	0.295568	ID1	1
BP	GO:0030856	regulation of epithelial cell differentiation	1/50	166/18614	0.361411	0.417354	0.296767	ID1	1
BP	GO:0034250	positive regulation of amide metabolic process	1/50	169/18614	0.36659	0.422686	0.300558	CLU	1
BP	GO:0090101	negative regulation of transmembrane receptor protein serine/threonine kinase signaling pathway	1/50	169/18614	0.36659	0.422686	0.300558	TGFBR3	1
BP	GO:0031667	response to nutrient levels	2/50	477/18614	0.36795	0.423693	0.301275	AKR1C3/TGFBR2	2
BP	GO:0009267	cellular response to starvation	1/50	170/18614	0.368307	0.423693	0.301275	AKR1C3	1
BP	GO:1903034	regulation of response to wounding	1/50	170/18614	0.368307	0.423693	0.301275	PLAT	1
BP	GO:0034765	regulation of monoatomic ion transmembrane transport	2/50	478/18614	0.368921	0.424077	0.301547	RAMP3/TESC	2
BP	GO:0061564	axon development	2/50	479/18614	0.369892	0.424367	0.301754	OLFM1/CRTAC1	2
BP	GO:0002262	myeloid cell homeostasis	1/50	171/18614	0.370019	0.424367	0.301754	TGFBR3	1
BP	GO:0010950	positive regulation of endopeptidase activity	1/50	171/18614	0.370019	0.424367	0.301754	TNFSF10	1
BP	GO:0048015	phosphatidylinositol-mediated signaling	1/50	172/18614	0.371727	0.425355	0.302456	SELP	1
BP	GO:0071453	cellular response to oxygen levels	1/50	172/18614	0.371727	0.425355	0.302456	AQP1	1
BP	GO:1990138	neuron projection extension	1/50	172/18614	0.371727	0.425355	0.302456	OLFM1	1
BP	GO:0072331	signal transduction by p53 class mediator	1/50	173/18614	0.37343	0.42698	0.303612	CD74	1
BP	GO:0006694	steroid biosynthetic process	1/50	175/18614	0.376824	0.42931	0.305268	AKR1C3	1
BP	GO:1901136	carbohydrate derivative catabolic process	1/50	175/18614	0.376824	0.42931	0.305268	CST3	1
BP	GO:1905475	regulation of protein localization to membrane	1/50	175/18614	0.376824	0.42931	0.305268	RAMP3	1
BP	GO:0050804	modulation of chemical synaptic transmission	2/50	487/18614	0.377636	0.42931	0.305268	SNCG/PLAT	2
BP	GO:0001764	neuron migration	1/50	176/18614	0.378513	0.42931	0.305268	NR2F2	1
BP	GO:0010634	positive regulation of epithelial cell migration	1/50	176/18614	0.378513	0.42931	0.305268	TGFBR2	1
BP	GO:0030509	BMP signaling pathway	1/50	176/18614	0.378513	0.42931	0.305268	TGFBR3	1
BP	GO:0048017	inositol lipid-mediated signaling	1/50	176/18614	0.378513	0.42931	0.305268	SELP	1
BP	GO:0048660	regulation of smooth muscle cell proliferation	1/50	176/18614	0.378513	0.42931	0.305268	TGFBR2	1
BP	GO:0022411	cellular component disassembly	2/50	488/18614	0.378602	0.42931	0.305268	CST3/DNASE1L3	2
BP	GO:0099177	regulation of trans-synaptic signaling	2/50	488/18614	0.378602	0.42931	0.305268	SNCG/PLAT	2
BP	GO:0010469	regulation of signaling receptor activity	1/50	177/18614	0.380199	0.430473	0.306095	RAMP3	1
BP	GO:0015718	monocarboxylic acid transport	1/50	177/18614	0.380199	0.430473	0.306095	SLCO2A1	1
BP	GO:0060538	skeletal muscle organ development	1/50	178/18614	0.38188	0.432052	0.307218	NR2F2	1
BP	GO:0090066	regulation of anatomical structure size	2/50	492/18614	0.382458	0.432381	0.307452	AQP1/OLFM1	2
BP	GO:0001659	temperature homeostasis	1/50	179/18614	0.383556	0.432973	0.307873	ID1	1
BP	GO:0007219	Notch signaling pathway	1/50	179/18614	0.383556	0.432973	0.307873	TGFBR2	1
BP	GO:0048659	smooth muscle cell proliferation	1/50	180/18614	0.385228	0.43421	0.308753	TGFBR2	1
BP	GO:0051048	negative regulation of secretion	1/50	180/18614	0.385228	0.43421	0.308753	CD74	1
BP	GO:0035725	sodium ion transmembrane transport	1/50	181/18614	0.386895	0.435113	0.309395	TESC	1
BP	GO:0048771	tissue remodeling	1/50	181/18614	0.386895	0.435113	0.309395	CST3	1
BP	GO:0050731	positive regulation of peptidyl-tyrosine phosphorylation	1/50	181/18614	0.386895	0.435113	0.309395	CD74	1
BP	GO:0010876	lipid localization	2/50	497/18614	0.387265	0.435204	0.309459	CLU/SLCO2A1	2
BP	GO:0006109	regulation of carbohydrate metabolic process	1/50	183/18614	0.390217	0.438195	0.311586	IGFBP4	1
BP	GO:0042770	signal transduction in response to DNA damage	1/50	184/18614	0.391871	0.439397	0.312441	CD74	1
BP	GO:0048469	cell maturation	1/50	184/18614	0.391871	0.439397	0.312441	SOX18	1
BP	GO:0001936	regulation of endothelial cell proliferation	1/50	185/18614	0.393521	0.440592	0.313291	NR2F2	1
BP	GO:0010952	positive regulation of peptidase activity	1/50	185/18614	0.393521	0.440592	0.313291	TNFSF10	1
BP	GO:0030324	lung development	1/50	186/18614	0.395167	0.441646	0.314041	TGFBR2	1
BP	GO:1903169	regulation of calcium ion transmembrane transport	1/50	186/18614	0.395167	0.441646	0.314041	RAMP3	1
BP	GO:0006006	glucose metabolic process	1/50	187/18614	0.396808	0.441646	0.314041	IGFBP4	1
BP	GO:0019722	calcium-mediated signaling	1/50	187/18614	0.396808	0.441646	0.314041	SELP	1
BP	GO:0050728	negative regulation of inflammatory response	1/50	187/18614	0.396808	0.441646	0.314041	HLA-DRB1	1
BP	GO:0051302	regulation of cell division	1/50	187/18614	0.396808	0.441646	0.314041	TXNIP	1
BP	GO:0071772	response to BMP	1/50	187/18614	0.396808	0.441646	0.314041	TGFBR3	1
BP	GO:0071773	cellular response to BMP stimulus	1/50	187/18614	0.396808	0.441646	0.314041	TGFBR3	1
BP	GO:0061138	morphogenesis of a branching epithelium	1/50	188/18614	0.398444	0.443141	0.315103	TGFBR2	1
BP	GO:0030323	respiratory tube development	1/50	190/18614	0.401705	0.446108	0.317213	TGFBR2	1
BP	GO:0051495	positive regulation of cytoskeleton organization	1/50	190/18614	0.401705	0.446108	0.317213	ID1	1
BP	GO:0071478	cellular response to radiation	1/50	191/18614	0.403329	0.447582	0.318261	AQP1	1
BP	GO:0055001	muscle cell development	1/50	192/18614	0.404948	0.448718	0.319069	PGM5	1
BP	GO:0090276	regulation of peptide hormone secretion	1/50	192/18614	0.404948	0.448718	0.319069	HLA-DRB1	1
BP	GO:0031334	positive regulation of protein-containing complex assembly	1/50	195/18614	0.40978	0.453406	0.322402	CLU	1
BP	GO:0031345	negative regulation of cell projection organization	1/50	195/18614	0.40978	0.453406	0.322402	ID1	1
BP	GO:0007369	gastrulation	1/50	196/18614	0.411382	0.454845	0.323425	TGFBR2	1
BP	GO:0002520	immune system development	1/50	197/18614	0.41298	0.455609	0.323969	TGFBR2	1
BP	GO:0006403	RNA localization	1/50	197/18614	0.41298	0.455609	0.323969	TGFBR2	1
BP	GO:0030073	insulin secretion	1/50	197/18614	0.41298	0.455609	0.323969	HLA-DRB1	1
BP	GO:0099504	synaptic vesicle cycle	1/50	198/18614	0.414574	0.457032	0.324981	SNCG	1
BP	GO:0001935	endothelial cell proliferation	1/50	201/18614	0.41933	0.461263	0.327989	NR2F2	1
BP	GO:0007626	locomotory behavior	1/50	201/18614	0.41933	0.461263	0.327989	SNCG	1
BP	GO:0097553	calcium ion transmembrane import into cytosol	1/50	201/18614	0.41933	0.461263	0.327989	RAMP3	1
BP	GO:0006836	neurotransmitter transport	1/50	202/18614	0.420906	0.462322	0.328742	SNCG	1
BP	GO:0031032	actomyosin structure organization	1/50	202/18614	0.420906	0.462322	0.328742	PGM5	1
BP	GO:0001763	morphogenesis of a branching structure	1/50	203/18614	0.422479	0.463374	0.32949	TGFBR2	1
BP	GO:0051216	cartilage development	1/50	203/18614	0.422479	0.463374	0.32949	TGFBR2	1
BP	GO:1902075	cellular response to salt	1/50	204/18614	0.424047	0.464756	0.330473	AKR1C3	1
BP	GO:2000241	regulation of reproductive process	1/50	206/18614	0.427172	0.46784	0.332666	PLAT	1
BP	GO:0042594	response to starvation	1/50	207/18614	0.428728	0.469203	0.333635	AKR1C3	1
BP	GO:0009952	anterior/posterior pattern specification	1/50	209/18614	0.431827	0.47191	0.33556	NR2F2	1
BP	GO:0048167	regulation of synaptic plasticity	1/50	209/18614	0.431827	0.47191	0.33556	PLAT	1
BP	GO:0002064	epithelial cell development	1/50	210/18614	0.433371	0.473253	0.336515	SOX18	1
BP	GO:0001505	regulation of neurotransmitter levels	1/50	211/18614	0.43491	0.474247	0.337222	SNCG	1
BP	GO:0060541	respiratory system development	1/50	211/18614	0.43491	0.474247	0.337222	TGFBR2	1
BP	GO:0098739	import across plasma membrane	1/50	212/18614	0.436445	0.475577	0.338168	RAMP3	1
BP	GO:0008016	regulation of heart contraction	1/50	213/18614	0.437977	0.476901	0.339109	ADM5	1
BP	GO:0030100	regulation of endocytosis	1/50	214/18614	0.439504	0.478218	0.340046	CLU	1
BP	GO:0006469	negative regulation of protein kinase activity	1/50	217/18614	0.444061	0.48248	0.343076	NR2F2	1
BP	GO:0071805	potassium ion transmembrane transport	1/50	217/18614	0.444061	0.48248	0.343076	AQP1	1
BP	GO:0099003	vesicle-mediated transport in synapse	1/50	220/18614	0.448582	0.487041	0.346319	SNCG	1
BP	GO:0015931	nucleobase-containing compound transport	1/50	221/18614	0.450081	0.488316	0.347226	TGFBR2	1
BP	GO:0010810	regulation of cell-substrate adhesion	1/50	222/18614	0.451576	0.489234	0.347878	FBLN2	1
BP	GO:0044242	cellular lipid catabolic process	1/50	222/18614	0.451576	0.489234	0.347878	AKR1C3	1
BP	GO:0050679	positive regulation of epithelial cell proliferation	1/50	225/18614	0.456036	0.493712	0.351063	ID1	1
BP	GO:0007163	establishment or maintenance of cell polarity	1/50	226/18614	0.457515	0.494958	0.351948	AQP1	1
BP	GO:0019318	hexose metabolic process	1/50	228/18614	0.460462	0.497431	0.353707	IGFBP4	1
BP	GO:0045055	regulated exocytosis	1/50	228/18614	0.460462	0.497431	0.353707	SYNGR2	1
BP	GO:0048705	skeletal system morphogenesis	1/50	229/18614	0.461929	0.498658	0.35458	TGFBR2	1
BP	GO:0031669	cellular response to nutrient levels	1/50	230/18614	0.463392	0.499522	0.355194	AKR1C3	1
BP	GO:0050920	regulation of chemotaxis	1/50	230/18614	0.463392	0.499522	0.355194	CD74	1
BP	GO:0010594	regulation of endothelial cell migration	1/50	232/18614	0.466307	0.501947	0.356918	NR2F2	1
BP	GO:0050769	positive regulation of neurogenesis	1/50	232/18614	0.466307	0.501947	0.356918	IL33	1
BP	GO:0016358	dendrite development	1/50	234/18614	0.469207	0.504707	0.358881	ID1	1
BP	GO:0060348	bone development	1/50	235/18614	0.470651	0.505899	0.359729	TGFBR2	1
BP	GO:0033673	negative regulation of kinase activity	1/50	239/18614	0.476388	0.511701	0.363854	NR2F2	1
BP	GO:0006813	potassium ion transport	1/50	241/18614	0.479234	0.514025	0.365507	AQP1	1
BP	GO:0042445	hormone metabolic process	1/50	241/18614	0.479234	0.514025	0.365507	AKR1C3	1
BP	GO:1901617	organic hydroxy compound biosynthetic process	1/50	242/18614	0.480651	0.515179	0.366327	AKR1C3	1
BP	GO:0009205	purine ribonucleoside triphosphate metabolic process	1/50	244/18614	0.483474	0.517836	0.368217	GIMAP7	1
BP	GO:0045444	fat cell differentiation	1/50	246/18614	0.486282	0.520474	0.370092	ADIRF	1
BP	GO:0046883	regulation of hormone secretion	1/50	247/18614	0.487681	0.520492	0.370105	HLA-DRB1	1
BP	GO:0048863	stem cell differentiation	1/50	247/18614	0.487681	0.520492	0.370105	SOX18	1
BP	GO:0060047	heart contraction	1/50	247/18614	0.487681	0.520492	0.370105	ADM5	1
BP	GO:0071695	anatomical structure maturation	1/50	247/18614	0.487681	0.520492	0.370105	SOX18	1
BP	GO:0042593	glucose homeostasis	1/50	248/18614	0.489075	0.521611	0.370901	HLA-DRB1	1
BP	GO:0006470	protein dephosphorylation	1/50	249/18614	0.490466	0.521986	0.371168	DUSP23	1
BP	GO:0009144	purine nucleoside triphosphate metabolic process	1/50	249/18614	0.490466	0.521986	0.371168	GIMAP7	1
BP	GO:0033500	carbohydrate homeostasis	1/50	249/18614	0.490466	0.521986	0.371168	HLA-DRB1	1
BP	GO:0001649	osteoblast differentiation	1/50	250/18614	0.491854	0.522724	0.371692	ID3	1
BP	GO:0016485	protein processing	1/50	250/18614	0.491854	0.522724	0.371692	PLAT	1
BP	GO:0009199	ribonucleoside triphosphate metabolic process	1/50	251/18614	0.493237	0.523456	0.372213	GIMAP7	1
BP	GO:0031330	negative regulation of cellular catabolic process	1/50	251/18614	0.493237	0.523456	0.372213	CST3	1
BP	GO:0045926	negative regulation of growth	1/50	252/18614	0.494617	0.524551	0.372992	TGFBR2	1
BP	GO:0006814	sodium ion transport	1/50	254/18614	0.497366	0.527096	0.374801	TESC	1
BP	GO:0050730	regulation of peptidyl-tyrosine phosphorylation	1/50	255/18614	0.498734	0.528175	0.375568	CD74	1
BP	GO:0005996	monosaccharide metabolic process	1/50	256/18614	0.5001	0.529249	0.376332	IGFBP4	1
BP	GO:0034976	response to endoplasmic reticulum stress	1/50	259/18614	0.504173	0.533185	0.379131	CLU	1
BP	GO:0031668	cellular response to extracellular stimulus	1/50	261/18614	0.506871	0.535287	0.380625	AKR1C3	1
BP	GO:1903522	regulation of blood circulation	1/50	261/18614	0.506871	0.535287	0.380625	ADM5	1
BP	GO:0071216	cellular response to biotic stimulus	1/50	264/18614	0.510891	0.539154	0.383375	TXNIP	1
BP	GO:0098657	import into cell	1/50	265/18614	0.512223	0.540182	0.384106	RAMP3	1
BP	GO:0051924	regulation of calcium ion transport	1/50	266/18614	0.513552	0.541205	0.384834	RAMP3	1
BP	GO:0110053	regulation of actin filament organization	1/50	268/18614	0.5162	0.543615	0.386547	ID1	1
BP	GO:0009141	nucleoside triphosphate metabolic process	1/50	269/18614	0.517519	0.544243	0.386994	GIMAP7	1
BP	GO:0090596	sensory organ morphogenesis	1/50	269/18614	0.517519	0.544243	0.386994	AQP1	1
BP	GO:0021537	telencephalon development	1/50	270/18614	0.518834	0.545246	0.387707	AQP1	1
BP	GO:0051091	positive regulation of DNA-binding transcription factor activity	1/50	271/18614	0.520145	0.546243	0.388416	CLU	1
BP	GO:0032868	response to insulin	1/50	272/18614	0.521453	0.547235	0.389121	TNFSF10	1
BP	GO:0050708	regulation of protein secretion	1/50	275/18614	0.525356	0.550565	0.391489	HLA-DRB1	1
BP	GO:0061448	connective tissue development	1/50	275/18614	0.525356	0.550565	0.391489	TGFBR2	1
BP	GO:0042113	B cell activation	1/50	276/18614	0.52665	0.551537	0.39218	CD74	1
BP	GO:0006260	DNA replication	1/50	278/18614	0.529228	0.553468	0.393553	ID3	1
BP	GO:0032412	regulation of monoatomic ion transmembrane transporter activity	1/50	278/18614	0.529228	0.553468	0.393553	TESC	1
BP	GO:0051348	negative regulation of transferase activity	1/50	279/18614	0.530512	0.554425	0.394234	NR2F2	1
BP	GO:0051962	positive regulation of nervous system development	1/50	280/18614	0.531792	0.555378	0.394912	IL33	1
BP	GO:0031348	negative regulation of defense response	1/50	284/18614	0.536879	0.560303	0.398413	HLA-DRB1	1
BP	GO:0022898	regulation of transmembrane transporter activity	1/50	289/18614	0.543162	0.566076	0.402518	TESC	1
BP	GO:1903532	positive regulation of secretion by cell	1/50	289/18614	0.543162	0.566076	0.402518	HLA-DRB1	1
BP	GO:0044262	cellular carbohydrate metabolic process	1/50	290/18614	0.544409	0.566983	0.403163	IGFBP4	1
BP	GO:0051146	striated muscle cell differentiation	1/50	297/18614	0.553041	0.575575	0.409273	PGM5	1
BP	GO:0051607	defense response to virus	1/50	303/18614	0.560313	0.582741	0.414368	IL33	1
BP	GO:0034249	negative regulation of amide metabolic process	1/50	304/18614	0.561513	0.583184	0.414684	CLU	1
BP	GO:0140546	defense response to symbiont	1/50	304/18614	0.561513	0.583184	0.414684	IL33	1
BP	GO:0071375	cellular response to peptide hormone stimulus	1/50	308/18614	0.566284	0.587734	0.417919	PLAT	1
BP	GO:0051222	positive regulation of protein transport	1/50	309/18614	0.567468	0.588558	0.418505	HLA-DRB1	1
BP	GO:0030198	extracellular matrix organization	1/50	314/18614	0.573344	0.594243	0.422547	CST3	1
BP	GO:0043062	extracellular structure organization	1/50	315/18614	0.57451	0.595042	0.423115	CST3	1
BP	GO:0045229	external encapsulating structure organization	1/50	317/18614	0.576832	0.596627	0.424242	CST3	1
BP	GO:0050890	cognition	1/50	317/18614	0.576832	0.596627	0.424242	HLA-DRA	1
BP	GO:0021700	developmental maturation	1/50	319/18614	0.579142	0.598605	0.425649	SOX18	1
BP	GO:0008202	steroid metabolic process	1/50	323/18614	0.583724	0.602515	0.428429	AKR1C3	1
BP	GO:0009416	response to light stimulus	1/50	323/18614	0.583724	0.602515	0.428429	AQP1	1
BP	GO:0009101	glycoprotein biosynthetic process	1/50	324/18614	0.584862	0.602864	0.428677	IL33	1
BP	GO:0032409	regulation of transporter activity	1/50	324/18614	0.584862	0.602864	0.428677	TESC	1
BP	GO:1904951	positive regulation of establishment of protein localization	1/50	325/18614	0.585997	0.603621	0.429215	HLA-DRB1	1
BP	GO:0002833	positive regulation of response to biotic stimulus	1/50	327/18614	0.588257	0.605535	0.430577	HLA-DRB1	1
BP	GO:0016042	lipid catabolic process	1/50	330/18614	0.591626	0.608587	0.432747	AKR1C3	1
BP	GO:0006605	protein targeting	1/50	333/18614	0.594967	0.611607	0.434894	CLU	1
BP	GO:0009895	negative regulation of catabolic process	1/50	337/18614	0.59938	0.615723	0.437821	CST3	1
BP	GO:0001933	negative regulation of protein phosphorylation	1/50	341/18614	0.603747	0.619786	0.44071	NR2F2	1
BP	GO:0016311	dephosphorylation	1/50	342/18614	0.604831	0.620477	0.441201	DUSP23	1
BP	GO:0032496	response to lipopolysaccharide	1/50	345/18614	0.608066	0.622948	0.442958	SELP	1
BP	GO:0090287	regulation of cellular response to growth factor stimulus	1/50	345/18614	0.608066	0.622948	0.442958	TGFBR3	1
BP	GO:0032956	regulation of actin cytoskeleton organization	1/50	346/18614	0.609139	0.623623	0.443438	ID1	1
BP	GO:0006887	exocytosis	1/50	351/18614	0.614459	0.628642	0.447007	SYNGR2	1
BP	GO:0046942	carboxylic acid transport	1/50	352/18614	0.615515	0.629295	0.447471	SLCO2A1	1
BP	GO:0015849	organic acid transport	1/50	353/18614	0.616568	0.629944	0.447933	SLCO2A1	1
BP	GO:0070588	calcium ion transmembrane transport	1/50	360/18614	0.623858	0.63696	0.452922	RAMP3	1
BP	GO:0010639	negative regulation of organelle organization	1/50	362/18614	0.625916	0.638629	0.454108	CLU	1
BP	GO:0002237	response to molecule of bacterial origin	1/50	366/18614	0.629998	0.641925	0.456452	SELP	1
BP	GO:0006066	alcohol metabolic process	1/50	366/18614	0.629998	0.641925	0.456452	AKR1C3	1
BP	GO:0060271	cilium assembly	1/50	367/18614	0.631012	0.642524	0.456878	DUSP23	1
BP	GO:0016050	vesicle organization	1/50	368/18614	0.632023	0.643119	0.457301	AQP1	1
BP	GO:0071900	regulation of protein serine/threonine kinase activity	1/50	369/18614	0.633031	0.64371	0.457721	NR2F2	1
BP	GO:0018108	peptidyl-tyrosine phosphorylation	1/50	370/18614	0.634037	0.644298	0.458139	CD74	1
BP	GO:0018212	peptidyl-tyrosine modification	1/50	372/18614	0.63604	0.645898	0.459277	CD74	1
BP	GO:0042326	negative regulation of phosphorylation	1/50	383/18614	0.646868	0.656451	0.466781	NR2F2	1
BP	GO:0032970	regulation of actin filament-based process	1/50	387/18614	0.650726	0.659922	0.469249	ID1	1
BP	GO:0044282	small molecule catabolic process	1/50	388/18614	0.651684	0.660449	0.469624	AKR1C3	1
BP	GO:0140694	non-membrane-bounded organelle assembly	1/50	390/18614	0.653593	0.661938	0.470683	PGM5	1
BP	GO:0044782	cilium organization	1/50	396/18614	0.659257	0.667226	0.474443	DUSP23	1
BP	GO:0045786	negative regulation of cell cycle	1/50	404/18614	0.666668	0.674275	0.479455	NR2F2	1
BP	GO:0042692	muscle cell differentiation	1/50	410/18614	0.672123	0.679336	0.483054	PGM5	1
BP	GO:0007409	axonogenesis	1/50	427/18614	0.687107	0.694015	0.493492	OLFM1	1
BP	GO:0001503	ossification	1/50	429/18614	0.688825	0.695284	0.494394	ID3	1
BP	GO:0015711	organic anion transport	1/50	433/18614	0.692234	0.698257	0.496508	SLCO2A1	1
BP	GO:0045936	negative regulation of phosphate metabolic process	1/50	439/18614	0.697278	0.702875	0.499792	NR2F2	1
BP	GO:0010563	negative regulation of phosphorus metabolic process	1/50	440/18614	0.698111	0.703244	0.500054	NR2F2	1
BP	GO:0009150	purine ribonucleotide metabolic process	1/50	445/18614	0.702241	0.706932	0.502677	GIMAP7	1
BP	GO:0034655	nucleobase-containing compound catabolic process	1/50	447/18614	0.703878	0.708107	0.503512	DNASE1L3	1
BP	GO:0009314	response to radiation	1/50	452/18614	0.707931	0.711235	0.505736	AQP1	1
BP	GO:0010975	regulation of neuron projection development	1/50	452/18614	0.707931	0.711235	0.505736	ID1	1
BP	GO:0006816	calcium ion transport	1/50	455/18614	0.710337	0.713176	0.507116	RAMP3	1
BP	GO:0002831	regulation of response to biotic stimulus	1/50	463/18614	0.716657	0.719043	0.511288	HLA-DRB1	1
BP	GO:0009259	ribonucleotide metabolic process	1/50	464/18614	0.717438	0.719347	0.511505	GIMAP7	1
BP	GO:0019693	ribose phosphate metabolic process	1/50	473/18614	0.724368	0.725813	0.516102	GIMAP7	1
BP	GO:0051051	negative regulation of transport	1/50	483/18614	0.731874	0.732846	0.521103	CD74	1
BP	GO:0044270	cellular nitrogen compound catabolic process	1/50	486/18614	0.734086	0.734573	0.522331	DNASE1L3	1
BP	GO:0046700	heterocycle catabolic process	1/50	488/18614	0.735551	0.735551	0.523026	DNASE1L3	1
CC	GO:0042613	MHC class II protein complex	7/55	17/19518	1.80596e-14	2.43804e-12	1.72992e-12	CD74/HLA-DRB1/HLA-DPA1/HLA-DRA/HLA-DMA/HLA-DPB1/HLA-DQB1	7
CC	GO:0042611	MHC protein complex	7/55	25/19518	4.38752e-13	2.96157e-11	2.10139e-11	CD74/HLA-DRB1/HLA-DPA1/HLA-DRA/HLA-DMA/HLA-DPB1/HLA-DQB1	7
CC	GO:0098553	lumenal side of endoplasmic reticulum membrane	6/55	29/19518	1.70799e-10	6.68584e-09	4.74395e-09	CD74/HLA-DRB1/HLA-DPA1/HLA-DRA/HLA-DPB1/HLA-DQB1	6
CC	GO:0030134	COPII-coated ER to Golgi transport vesicle	8/55	93/19518	1.98099e-10	6.68584e-09	4.74395e-09	CD74/HLA-DRB1/HLA-DPA1/HLA-DRA/CTSC/HLA-DPB1/HLA-DQB1/CD59	8
CC	GO:0012507	ER to Golgi transport vesicle membrane	7/55	63/19518	4.65269e-10	1.25623e-08	8.91358e-09	CD74/HLA-DRB1/HLA-DPA1/HLA-DRA/HLA-DPB1/HLA-DQB1/CD59	7
CC	GO:0098576	lumenal side of membrane	6/55	36/19518	6.89867e-10	1.5522e-08	1.10137e-08	CD74/HLA-DRB1/HLA-DPA1/HLA-DRA/HLA-DPB1/HLA-DQB1	6
CC	GO:0030669	clathrin-coated endocytic vesicle membrane	6/55	73/19518	5.56718e-08	1.07367e-06	7.61825e-07	CD74/HLA-DRB1/HLA-DPA1/HLA-DRA/HLA-DPB1/HLA-DQB1	6
CC	GO:0030135	coated vesicle	9/55	312/19518	2.02525e-07	3.35769e-06	2.38246e-06	CD74/VWF/HLA-DRB1/HLA-DPA1/HLA-DRA/CTSC/HLA-DPB1/HLA-DQB1/CD59	9
CC	GO:0045334	clathrin-coated endocytic vesicle	6/55	92/19518	2.23846e-07	3.35769e-06	2.38246e-06	CD74/HLA-DRB1/HLA-DPA1/HLA-DRA/HLA-DPB1/HLA-DQB1	6
CC	GO:0030658	transport vesicle membrane	8/55	234/19518	2.83787e-07	3.83113e-06	2.71838e-06	CD74/HLA-DRB1/HLA-DPA1/HLA-DRA/HLA-DPB1/HLA-DQB1/CD59/SYNGR2	8
CC	GO:0032588	trans-Golgi network membrane	6/55	102/19518	4.13698e-07	5.0772e-06	3.60254e-06	CD74/HLA-DRB1/HLA-DPA1/HLA-DRA/HLA-DPB1/HLA-DQB1	6
CC	GO:0030666	endocytic vesicle membrane	7/55	196/19518	1.24867e-06	1.40475e-05	9.96745e-06	CD74/HLA-DRB1/HLA-DPA1/HLA-DRA/HLA-DPB1/HLA-DQB1/NOSTRIN	7
CC	GO:0030662	coated vesicle membrane	7/55	202/19518	1.52722e-06	1.58596e-05	1.12532e-05	CD74/HLA-DRB1/HLA-DPA1/HLA-DRA/HLA-DPB1/HLA-DQB1/CD59	7
CC	GO:0030665	clathrin-coated vesicle membrane	6/55	136/19518	2.24383e-06	2.08138e-05	1.47685e-05	CD74/HLA-DRB1/HLA-DPA1/HLA-DRA/HLA-DPB1/HLA-DQB1	6
CC	GO:0030136	clathrin-coated vesicle	7/55	215/19518	2.31265e-06	2.08138e-05	1.47685e-05	CD74/VWF/HLA-DRB1/HLA-DPA1/HLA-DRA/HLA-DPB1/HLA-DQB1	7
CC	GO:0030133	transport vesicle	9/55	425/19518	2.64844e-06	2.23462e-05	1.58558e-05	CD74/HLA-DRB1/HLA-DPA1/HLA-DRA/HLA-DPB1/HLA-DQB1/IL33/CD59/SYNGR2	9
CC	GO:0030139	endocytic vesicle	7/55	347/19518	5.15131e-05	0.000409075	0.00029026	CD74/HLA-DRB1/HLA-DPA1/HLA-DRA/HLA-DPB1/HLA-DQB1/NOSTRIN	7
CC	GO:0005802	trans-Golgi network	6/55	255/19518	7.95271e-05	0.000596453	0.000423214	CD74/HLA-DRB1/HLA-DPA1/HLA-DRA/HLA-DPB1/HLA-DQB1	6
CC	GO:0005765	lysosomal membrane	7/55	415/19518	0.000157209	0.00106116	0.000752949	CD74/HLA-DRB1/HLA-DPA1/HLA-DRA/HLA-DMA/HLA-DPB1/HLA-DQB1	7
CC	GO:0098852	lytic vacuole membrane	7/55	415/19518	0.000157209	0.00106116	0.000752949	CD74/HLA-DRB1/HLA-DPA1/HLA-DRA/HLA-DMA/HLA-DPB1/HLA-DQB1	7
CC	GO:0009897	external side of plasma membrane	7/55	426/19518	0.00018461	0.00118678	0.00084208	CD74/HLA-DRB1/SELP/TGFBR3/IL1R1/TGFBR2/CD59	7
CC	GO:0005774	vacuolar membrane	7/55	460/19518	0.000294693	0.00180835	0.00128311	CD74/HLA-DRB1/HLA-DPA1/HLA-DRA/HLA-DMA/HLA-DPB1/HLA-DQB1	7
[truncated: 317 more rows]

## Sheet: Tip cell
ONTOLOGY	ID	Description	GeneRatio	BgRatio	pvalue	p.adjust	qvalue	geneID	Count
[truncated: 2,073 more rows]

[truncated: 3 more sheets: arter-Endo, fibro-Endo, lymph-Endo]
