# Supplementary material for: Single cell atlas decodes the molecular dynamics of scar repair after human rotator cuff tear
Source: Bone Res. 2026 Feb 5;14:17. doi: 10.1038/s41413-025-00501-5 (PMC12877062; doi:10.1038/s41413-025-00501-5)
Supplement: Supplementary file 11 — Supplementary Table S10 [file 41413_2025_501_MOESM11_ESM.xlsx]

## Sheet: Sheet1
Supplmentary Table 10. Sequences for FISH probes
Targets	Sequence (5'-3')
Hs-CCL21	GCAGCCCTTGGAGCCCTTTCCTTTCTT
Hs-COL1A1	CCACACGTCTCGGTCATGGTACCTG
